# Supplementary material for: Mendelian randomization of immune cell phenotypes to discover potential drug targets for B-cell malignancy
Source: Blood Cancer J. 2025 Apr 9;15(1):62. doi: 10.1038/s41408-025-01277-x (PMC11979003; doi:10.1038/s41408-025-01277-x)
Supplement: Supplementary file 3 — Supplementary Data 1 [file 41408_2025_1277_MOESM3_ESM.xlsx]

## Sheet: Legend
Supplementary Data 1 | Causal estimates from the Mendelian randomisation analysis for each trait and B cell malignancy risk as well as a list of all 445 considered traits.
Results reported as odds ratios (ORSD) and 95% confidence intervals (CIs) per genetically predicted standard deviation (SD) unit increase in the risk factor. Two-sided P-value reported.
Wald ratio reported if only 1 SNP available for use in MR analysis.
Inverse-variance weighted random effects model only computed if ≥2 SNPs available for use in MR analysis.
Additional support is defined by P WME or P MBE < 0.05 and predicted true causal direction using MR Steiger.
SNP, single nucleotide polymorphism; OR, odds ratio; LCI, lower 95% confidence interval; UCI, upper 95% confidence interval; N, trait sample size

## Sheet: CLL
	Trait ID	Trait	Method	No. of SNPs	ORSD	LCI	UCI	P-value	N	Additional Support	Sex
	ebi-a-GCST90001391	IgD+ B cell %B cell	Wald ratio	1	0.83911	0.55153	1.27664	0.412624	3658	Not supported	Males and Females
	ebi-a-GCST90001395	IgD+ CD38- B cell %B cell	Wald ratio	1	0.749862	0.370951	1.51581	0.422754	3657	Not supported	Males and Females
	ebi-a-GCST90001399	IgD- CD27- B cell %B cell	Inverse variance weighted	3	0.805539	0.564473	1.14956	0.23333	3657	Not supported	Males and Females
	ebi-a-GCST90001410	IgD- CD38+ B cell %B cell	Wald ratio	1	1.35676	0.878962	2.09429	0.168354	3657	Not supported	Males and Females
	ebi-a-GCST90001422	CD20- CD38- B cell %B cell	Wald ratio	1	0.921055	0.592136	1.43268	0.715231	3659	Not supported	Males and Females
	ebi-a-GCST90001424	IgD+ B cell %Lymphocyte	Inverse variance weighted	2	1.31573	0.900639	1.92212	0.155941	3657	Not supported	Males and Females
	ebi-a-GCST90001426	IgD- CD38dim B cell %lymphocyte	Inverse variance weighted	2	1.26268	0.840709	1.89644	0.261055	3656	Not supported	Males and Females
	ebi-a-GCST90001429	IgD+ CD38+ B cell %lymphocyte	Wald ratio	1	0.638964	0.297096	1.37422	0.251635	3656	Not supported	Males and Females
	ebi-a-GCST90001431	IgD+ CD38- B cell %lymphocyte	Inverse variance weighted	2	0.977219	0.551223	1.73243	0.937123	3656	Not supported	Males and Females
	ebi-a-GCST90001433	IgD- CD27- B cell %lymphocyte	Inverse variance weighted	2	0.736855	0.394362	1.37679	0.338346	3656	Not supported	Males and Females
	ebi-a-GCST90001439	IgD+ CD24+ B cell %lymphocyte	Inverse variance weighted	2	1.34235	0.943646	1.90951	0.101544	3656	Not supported	Males and Females
	ebi-a-GCST90001442	CD24+ CD27+ B cell %lymphocyte	Inverse variance weighted	2	1.37804	0.945364	2.00874	0.09536	3656	Not supported	Males and Females
	ebi-a-GCST90001451	CD62L- monocyte %monocyte	Inverse variance weighted	3	1.01158	0.863741	1.18472	0.886422	3042	Not supported	Males and Females
	ebi-a-GCST90001457	CD11c+ HLA DR++ monocyte %monocyte	Wald ratio	1	0.296161	0.204005	0.429948	1.57126e-10	3042	Not supported	Males and Females
	ebi-a-GCST90001463	CD62L- Dendritic Cell %Dendritic Cell	Inverse variance weighted	3	0.983452	0.853225	1.13355	0.817899	3410	Not supported	Males and Females
	ebi-a-GCST90001465	CD86+ myeloid Dendritic Cell %Dendritic Cell	Inverse variance weighted	3	0.966467	0.845581	1.10463	0.616859	3410	Not supported	Males and Females
	ebi-a-GCST90001467	CD86+ plasmacytoid Dendritic Cell %Dendritic Cell	Wald ratio	1	1.0433	0.74804	1.45509	0.802812	3410	Not supported	Males and Females
	ebi-a-GCST90001469	CD62L- myeloid Dendritic Cell %Dendritic Cell	Inverse variance weighted	6	0.965597	0.854343	1.09134	0.575113	3410	Not supported	Males and Females
	ebi-a-GCST90001471	CD62L- plasmacytoid Dendritic Cell %Dendritic Cell	Inverse variance weighted	2	0.872746	0.703941	1.08203	0.214567	3410	Not supported	Males and Females
	ebi-a-GCST90001473	CD62L- CD86+ myeloid Dendritic Cell %Dendritic Cell	Inverse variance weighted	5	0.957245	0.856902	1.06934	0.439286	3410	Not supported	Males and Females
	ebi-a-GCST90001476	HLA DR++ monocyte %leukocyte	Wald ratio	1	0.649107	0.518473	0.812654	0.000163598	3595	Not supported	Males and Females
	ebi-a-GCST90001478	CD4 regulatory T cell %CD4+ T cell	Inverse variance weighted	2	1.23484	0.937633	1.62625	0.133204	3437	Not supported	Males and Females
	ebi-a-GCST90001479	CD4 regulatory T cell %T cell	Wald ratio	1	1.15597	0.763177	1.75093	0.493849	3437	Not supported	Males and Females
	ebi-a-GCST90001484	CD39+ resting CD4 regulatory T cell %resting CD4 regulatory T cell	Inverse variance weighted	5	0.990562	0.887747	1.10528	0.86532	3437	Not supported	Males and Females
	ebi-a-GCST90001485	CD39+ resting CD4 regulatory T cell %CD4 regulatory T cell	Inverse variance weighted	10	1.00426	0.954752	1.05634	0.869084	3437	Not supported	Males and Females
	ebi-a-GCST90001491	CD39+ activated CD4 regulatory T cell %CD4 regulatory T cell	Inverse variance weighted	6	0.996318	0.941535	1.05429	0.898288	3437	Not supported	Males and Females
	ebi-a-GCST90001496	CD39+ secreting CD4 regulatory T cell %secreting CD4 regulatory T cell	Inverse variance weighted	8	1.00786	0.956613	1.06186	0.768676	3437	Not supported	Males and Females
	ebi-a-GCST90001497	CD39+ secreting CD4 regulatory T cell %CD4 regulatory T cell	Inverse variance weighted	7	0.997065	0.947924	1.04875	0.909255	3437	Not supported	Males and Females
	ebi-a-GCST90001499	Activated & resting CD4 regulatory T cell %CD4 regulatory T cell	Inverse variance weighted	4	0.995667	0.916163	1.08207	0.918545	3437	Not supported	Males and Females
	ebi-a-GCST90001500	Activated & resting CD4 regulatory T cell %CD4+ T cell	Inverse variance weighted	2	1.0135	0.899948	1.14138	0.824952	3437	Not supported	Males and Females
	ebi-a-GCST90001502	Activated & secreting CD4 regulatory T cell %CD4 regulatory T cell	Inverse variance weighted	5	1.00517	0.938027	1.07712	0.8838	3437	Not supported	Males and Females
	ebi-a-GCST90001503	Activated & secreting CD4 regulatory T cell %CD4+ T cell	Inverse variance weighted	7	1.03696	0.970926	1.10748	0.279677	3437	Not supported	Males and Females
	ebi-a-GCST90001505	CD25++ CD4+ T cell %CD4+ T cell	Wald ratio	1	1.2867	0.712133	2.32483	0.40361	3437	Not supported	Males and Females
	ebi-a-GCST90001508	CD25++ CD45RA+ CD4 not regulatory T cell %CD4+ T cell	Inverse variance weighted	4	1.0493	0.86828	1.26807	0.618406	3437	Not supported	Males and Females
	ebi-a-GCST90001509	CD25++ CD45RA+ CD4 not regulatory T cell %T cell	Inverse variance weighted	4	1.05554	0.863339	1.29053	0.598132	3437	Not supported	Males and Females
	ebi-a-GCST90001511	CD25++ CD45RA- CD4 not regulatory T cell %CD4+ T cell	Wald ratio	1	0.993091	0.872763	1.13001	0.91621	3437	Not supported	Males and Females
	ebi-a-GCST90001512	CD25++ CD45RA- CD4 not regulatory T cell %T cell	Inverse variance weighted	2	0.960122	0.824719	1.11776	0.599799	3437	Not supported	Males and Females
	ebi-a-GCST90001516	Immature Myeloid-Derived Suppressor Cells %CD33dim HLA DR- CD66b-	Inverse variance weighted	2	1.05028	0.894003	1.23388	0.5506	1857	Not supported	Males and Females
	ebi-a-GCST90001519	CD33+ HLA DR+ CD14- %CD33+ HLA DR+	Wald ratio	1	0.990832	0.814173	1.20582	0.926754	1858	Not supported	Males and Females
	ebi-a-GCST90001521	CD33+ HLA DR+ CD14dim %CD33+ HLA DR+	Wald ratio	1	1.00786	0.834908	1.21665	0.935004	1858	Not supported	Males and Females
	ebi-a-GCST90001526	CD33dim HLA DR+ CD11b+ %CD33dim HLA DR+	Inverse variance weighted	3	0.996015	0.884065	1.12214	0.947666	1858	Not supported	Males and Females
	ebi-a-GCST90001528	CD33dim HLA DR+ CD11b- %CD33dim HLA DR+	Inverse variance weighted	3	1.00424	0.890954	1.13192	0.944802	1858	Not supported	Males and Females
	ebi-a-GCST90001533	Basophil %CD33dim HLA DR- CD66b-	Inverse variance weighted	3	0.950428	0.837117	1.07908	0.432467	1857	Not supported	Males and Females
	ebi-a-GCST90001535	CD45RA- CD4+ T cell %CD4+ T cell	Inverse variance weighted	3	1.04429	0.865749	1.25965	0.650536	3427	Not supported	Males and Females
	ebi-a-GCST90001536	CD45RA- CD4+ T cell %T cell	Wald ratio	1	0.943453	0.591661	1.50442	0.80684	3427	Not supported	Males and Females
	ebi-a-GCST90001561	CD45RA+ CD8+ T cell %CD8+ T cell	Inverse variance weighted	3	0.995403	0.898784	1.10241	0.929524	3427	Not supported	Males and Females
	ebi-a-GCST90001562	CD45RA+ CD8+ T cell %T cell	Wald ratio	1	1.07132	0.662085	1.7335	0.779042	3427	Not supported	Males and Females
	ebi-a-GCST90001568	Naive CD4-CD8- T cell %T cell	Wald ratio	1	1.47158	0.961651	2.2519	0.0751005	3427	Not supported	Males and Females
	ebi-a-GCST90001570	Effector Memory CD4-CD8- T cell %CD4-CD8- T cell	Inverse variance weighted	4	0.964632	0.831667	1.11886	0.634178	3427	Not supported	Males and Females
	ebi-a-GCST90001571	Effector Memory CD4-CD8- T cell %T cell	Inverse variance weighted	2	1.24554	0.926798	1.67391	0.145412	3427	Not supported	Males and Females
	ebi-a-GCST90001573	Terminally Differentiated CD4-CD8- T cell %CD4-CD8- T cell	Inverse variance weighted	2	1.01804	0.847242	1.22328	0.848647	3427	Not supported	Males and Females
	ebi-a-GCST90001574	Terminally Differentiated CD4-CD8- T cell %T cell	Inverse variance weighted	4	1.10316	0.932585	1.30494	0.251955	3427	Not supported	Males and Females
	ebi-a-GCST90001575	Naive CD4+ T cell %T cell	Wald ratio	1	1.34813	0.875375	2.0762	0.175145	3427	Not supported	Males and Females
	ebi-a-GCST90001584	CD14- CD16+ monocyte %monocyte	Wald ratio	1	0.829873	0.567444	1.21367	0.336288	3629	Not supported	Males and Females
	ebi-a-GCST90001585	CD14+ CD16+ monocyte %monocyte	Inverse variance weighted	2	1.02918	0.88714	1.19396	0.70426	3629	Not supported	Males and Females
	ebi-a-GCST90001586	CD14+ CD16- monocyte %monocyte	Wald ratio	1	1.80036	0.540097	6.00135	0.33847	3629	Not supported	Males and Females
	ebi-a-GCST90001587	CD16+ monocyte %monocyte	Wald ratio	1	0.557492	0.168509	1.8444	0.33847	3629	Not supported	Males and Females
	ebi-a-GCST90001619	HLA DR+ T cell%T cell	Inverse variance weighted	3	0.933375	0.821013	1.06112	0.292087	3596	Not supported	Males and Females
	ebi-a-GCST90001620	HLA DR+ T cell%lymphocyte	Inverse variance weighted	2	0.9388	0.823975	1.06963	0.342732	3596	Not supported	Males and Females
	ebi-a-GCST90001622	Natural Killer T %T cell	Inverse variance weighted	5	0.865717	0.617554	1.2136	0.402765	3669	Not supported	Males and Females
	ebi-a-GCST90001623	Natural Killer T %lymphocyte	Inverse variance weighted	6	1.02806	0.787956	1.34132	0.838435	3669	Not supported	Males and Females
	ebi-a-GCST90001625	HLA DR+ CD4+ T cell %T cell	Wald ratio	1	0.962849	0.773337	1.1988	0.734949	3595	Not supported	Males and Females
	ebi-a-GCST90001626	HLA DR+ CD4+ T cell %lymphocyte	Inverse variance weighted	2	0.917699	0.759836	1.10836	0.372516	3595	Not supported	Males and Females
	ebi-a-GCST90001628	HLA DR+ CD8+ T cell %T cell	Inverse variance weighted	3	0.915495	0.803322	1.04333	0.185528	3595	Not supported	Males and Females
	ebi-a-GCST90001629	HLA DR+ CD8+ T cell %lymphocyte	Inverse variance weighted	2	0.912699	0.797008	1.04518	0.186513	3595	Not supported	Males and Females
	ebi-a-GCST90001631	CD8+ Natural Killer T %T cell	Wald ratio	1	0.709822	0.455557	1.106	0.129841	3668	Not supported	Males and Females
	ebi-a-GCST90001632	CD8+ Natural Killer T %lymphocyte	Wald ratio	1	0.709916	0.451906	1.11524	0.137089	3668	Not supported	Males and Females
	ebi-a-GCST90001634	CD8dim Natural Killer T %T cell	Inverse variance weighted	4	0.966509	0.632312	1.47734	0.874965	3668	Not supported	Males and Females
	ebi-a-GCST90001635	CD8dim Natural Killer T %lymphocyte	Inverse variance weighted	5	1.00704	0.712397	1.42356	0.968298	3668	Not supported	Males and Females
	ebi-a-GCST90001637	CD4-CD8- Natural Killer T %T cell	Inverse variance weighted	4	1.10271	0.82437	1.47504	0.510055	3668	Not supported	Males and Females
	ebi-a-GCST90001638	CD4-CD8- Natural Killer T %lymphocyte	Inverse variance weighted	5	1.08258	0.847747	1.38246	0.524767	3668	Not supported	Males and Females
	ebi-a-GCST90001641	CD3- lymphocyte %leukocyte	Wald ratio	1	0.795081	0.503746	1.25491	0.324707	3669	Not supported	Males and Females
	ebi-a-GCST90001649	HLA DR+ Natural Killer %Natural Killer	Inverse variance weighted	7	0.976484	0.864821	1.10256	0.70091	3596	Not supported	Males and Females
	ebi-a-GCST90001650	HLA DR+ Natural Killer %CD3- lymphocyte	Inverse variance weighted	4	0.984407	0.826777	1.17209	0.859886	3596	Not supported	Males and Females
	ebi-a-GCST90001652	Granulocyte %leukocyte	Wald ratio	1	0.485518	0.281817	0.836455	0.00922844	3669	Not supported	Males and Females
	ebi-a-GCST90001653	CD28- CD4-CD8- T cell %CD4-CD8- T cell	Wald ratio	1	1.22951	0.814983	1.85488	0.324707	3440	Not supported	Males and Females
	ebi-a-GCST90001655	CD28+ CD4-CD8- T cell %T cell	Wald ratio	1	1.27755	0.856906	1.90469	0.229317	3440	Not supported	Males and Females
	ebi-a-GCST90001656	CD28+ CD4-CD8- T cell %CD4-CD8- T cell	Wald ratio	1	0.813332	0.539119	1.22702	0.324707	3440	Not supported	Males and Females
	ebi-a-GCST90001658	CD39+ CD4+ T cell %T cell	Inverse variance weighted	6	0.997392	0.94744	1.04998	0.920659	3440	Not supported	Males and Females
	ebi-a-GCST90001659	CD39+ CD4+ T cell %CD4+ T cell	Inverse variance weighted	6	0.99744	0.9481	1.04935	0.921109	3440	Not supported	Males and Females
	ebi-a-GCST90001661	CD28- CD8dim T cell %T cell	Inverse variance weighted	2	1.23796	0.929742	1.64835	0.143932	3440	Not supported	Males and Females
	ebi-a-GCST90001662	CD28- CD8dim T cell %CD8dim T cell	Wald ratio	1	1.24654	0.803957	1.93277	0.324707	3440	Not supported	Males and Females
	ebi-a-GCST90001664	CD28+ CD45RA+ CD8dim T cell %T cell	Inverse variance weighted	5	1.00125	0.90362	1.10943	0.980917	3440	Not supported	Males and Females
	ebi-a-GCST90001665	CD28+ CD45RA+ CD8dim T cell %CD8dim T cell	Inverse variance weighted	3	1.02945	0.89701	1.18145	0.679509	3440	Not supported	Males and Females
	ebi-a-GCST90001667	CD28+ CD45RA- CD8dim T cell %T cell	Wald ratio	1	1.00029	0.841176	1.1895	0.997391	3440	Not supported	Males and Females
	ebi-a-GCST90001668	CD28+ CD45RA- CD8dim T cell %CD8dim T cell	Wald ratio	1	1.00029	0.843091	1.18679	0.997391	3440	Not supported	Males and Females
	ebi-a-GCST90001670	CD39+ CD8+ T cell %T cell	Inverse variance weighted	5	1.01942	0.96728	1.07436	0.472779	3440	Not supported	Males and Females
	ebi-a-GCST90001671	CD39+ CD8+ T cell %CD8+ T cell	Inverse variance weighted	4	1.12644	0.985837	1.28709	0.0800677	3440	Not supported	Males and Females
	ebi-a-GCST90001679	CD25++ CD8+ T cell %T cell	Wald ratio	1	0.98869	0.801666	1.21935	0.915329	3162	Not supported	Males and Females
	ebi-a-GCST90001680	CD25++ CD8+ T cell %CD8+ T cell	Wald ratio	1	0.990402	0.806175	1.21673	0.926817	3162	Not supported	Males and Females
	ebi-a-GCST90001686	CD28- CD8+ T cell %CD8+ T cell	Inverse variance weighted	2	0.887386	0.497599	1.58251	0.685623	3440	Not supported	Males and Females
	ebi-a-GCST90001689	CD28+ CD45RA+ CD8+ T cell %CD8+ T cell	Wald ratio	1	1.01214	0.808357	1.2673	0.91621	3440	Not supported	Males and Females
	ebi-a-GCST90001691	CD28+ CD45RA- CD8+ T cell %T cell	Inverse variance weighted	2	0.999236	0.901538	1.10752	0.98839	3440	Not supported	Males and Females
	ebi-a-GCST90001692	CD28+ CD45RA- CD8+ T cell %CD8+ T cell	Inverse variance weighted	3	1.09165	0.920267	1.29496	0.314219	3440	Not supported	Males and Females
	ebi-a-GCST90001694	CD28- CD4-CD8- T cell %T cell	Inverse variance weighted	2	1.07579	0.856202	1.3517	0.530525	3440	Not supported	Males and Females
	ebi-a-GCST90001696	CD45RA- CD28- CD8+ T cell %CD8+ T cell	Inverse variance weighted	3	1.0023	0.986022	1.01884	0.783694	3425	Not supported	Males and Females
	ebi-a-GCST90001697	CD45RA- CD28- CD8+ T cell %T cell	Inverse variance weighted	18	0.997707	0.994551	1.00087	0.155542	3425	Not supported	Males and Females
	ebi-a-GCST90001699	CD45RA+ CD28- CD8+ T cell %CD8+ T cell	Wald ratio	1	0.987911	0.96584	1.01049	0.291409	3425	Not supported	Males and Females
	ebi-a-GCST90001700	CD45RA+ CD28- CD8+ T cell %T cell	Inverse variance weighted	26	0.999574	0.997465	1.00169	0.692746	3425	Not supported	Males and Females
	ebi-a-GCST90001701	BAFF-R on CD20- CD38- B cell	Wald ratio	1	1.2123	0.988069	1.48742	0.065041	3592	Not supported	Males and Females
	ebi-a-GCST90001702	BAFF-R on CD24+ CD27+ B cell	Inverse variance weighted	7	1.07977	1.01176	1.15236	0.0207662	3657	Not supported	Males and Females
	ebi-a-GCST90001703	BAFF-R on IgD+ CD24+ B cell	Inverse variance weighted	5	1.08292	1.01433	1.15615	0.0170193	3657	Not supported	Males and Females
	ebi-a-GCST90001704	BAFF-R on IgD+ CD24- B cell	Inverse variance weighted	8	1.04775	0.971443	1.13004	0.226666	3657	Not supported	Males and Females
	ebi-a-GCST90001705	BAFF-R on IgD+ CD38- B cell	Inverse variance weighted	7	1.04893	0.963096	1.14241	0.272771	3645	Not supported	Males and Females
	ebi-a-GCST90001706	BAFF-R on IgD+ CD38- naive B cell	Inverse variance weighted	6	1.04494	0.953215	1.1455	0.348333	1837	Not supported	Males and Females
	ebi-a-GCST90001707	BAFF-R on IgD+ CD38- unswitched memory B cell	Inverse variance weighted	6	1.07944	1.00843	1.15546	0.0276753	1837	Not supported	Males and Females
	ebi-a-GCST90001708	BAFF-R on IgD+ CD38+ B cell	Inverse variance weighted	8	1.05134	0.971486	1.13775	0.214166	3656	Not supported	Males and Females
	ebi-a-GCST90001709	BAFF-R on IgD+ CD38dim B cell	Inverse variance weighted	8	1.04407	0.96366	1.13119	0.291554	3657	Not supported	Males and Females
	ebi-a-GCST90001710	BAFF-R on IgD- CD24- B cell	Inverse variance weighted	8	1.07731	1.00756	1.15189	0.0292201	3657	Not supported	Males and Females
	ebi-a-GCST90001711	BAFF-R on IgD- CD27- B cell	Inverse variance weighted	8	1.07606	1.00679	1.1501	0.0308159	3657	Not supported	Males and Females
	ebi-a-GCST90001712	BAFF-R on IgD- CD38- B cell	Inverse variance weighted	6	1.08289	1.01403	1.15642	0.0175221	3657	Not supported	Males and Females
	ebi-a-GCST90001713	BAFF-R on IgD- CD38+ B cell	Inverse variance weighted	3	1.18925	0.993873	1.42304	0.058373	3659	Not supported	Males and Females
	ebi-a-GCST90001714	BAFF-R on IgD- CD38dim B cell	Wald ratio	1	0.972743	0.70011	1.35154	0.869185	3657	Not supported	Males and Females
	ebi-a-GCST90001715	BAFF-R on memory B cell	Inverse variance weighted	6	1.08227	1.01356	1.15563	0.018151	3657	Not supported	Males and Females
	ebi-a-GCST90001716	BAFF-R on naive-mature B cell	Inverse variance weighted	8	1.04311	0.962194	1.13082	0.305619	3657	Not supported	Males and Females
	ebi-a-GCST90001717	BAFF-R on unswitched memory B cell	Inverse variance weighted	6	1.08183	1.0134	1.15489	0.0183197	3657	Not supported	Males and Females
	ebi-a-GCST90001718	BAFF-R on switched memory B cell	Inverse variance weighted	8	1.07845	1.01043	1.15105	0.0230679	3657	Not supported	Males and Females
	ebi-a-GCST90001719	BAFF-R on IgD+ B cell	Inverse variance weighted	8	1.04261	0.962227	1.1297	0.30806	3658	Not supported	Males and Females
	ebi-a-GCST90001720	BAFF-R on transitional B cell	Inverse variance weighted	6	1.0561	0.957233	1.16518	0.276399	3655	Not supported	Males and Females
	ebi-a-GCST90001721	CD19 on CD20- B cell	Wald ratio	1	0.869266	0.7099	1.06441	0.175124	3656	Not supported	Males and Females
	ebi-a-GCST90001722	CD19 on CD20- CD38- B cell	Wald ratio	1	0.943217	0.597755	1.48833	0.801653	3595	Not supported	Males and Females
	ebi-a-GCST90001723	CD19 on CD24+ CD27+ B cell	Inverse variance weighted	2	0.855223	0.597681	1.22374	0.392273	3656	Not supported	Males and Females
	ebi-a-GCST90001724	CD19 on IgD+ CD24+ B cell	Inverse variance weighted	3	0.854378	0.62111	1.17525	0.333345	3656	Not supported	Males and Females
	ebi-a-GCST90001725	CD19 on IgD+ CD24- B cell	Inverse variance weighted	3	0.976447	0.674464	1.41364	0.899528	3656	Not supported	Males and Females
	ebi-a-GCST90001728	CD19 on IgD+ CD38- unswitched memory B cell	Inverse variance weighted	2	0.978581	0.681973	1.40419	0.906449	1833	Not supported	Males and Females
	ebi-a-GCST90001729	CD19 on IgD+ CD38+ B cell	Inverse variance weighted	2	0.961864	0.641886	1.44135	0.850545	3657	Not supported	Males and Females
	ebi-a-GCST90001730	CD19 on IgD+ CD38dim B cell	Inverse variance weighted	2	0.958025	0.59146	1.55177	0.861652	3657	Not supported	Males and Females
	ebi-a-GCST90001733	CD19 on IgD- CD38- B cell	Wald ratio	1	0.779738	0.513246	1.1846	0.243598	3657	Not supported	Males and Females
	ebi-a-GCST90001735	CD19 on IgD- CD38dim B cell	Inverse variance weighted	3	0.825158	0.639091	1.0654	0.140458	3657	Not supported	Males and Females
	ebi-a-GCST90001736	CD19 on memory B cell	Inverse variance weighted	2	0.846917	0.580817	1.23493	0.387897	3657	Not supported	Males and Females
	ebi-a-GCST90001737	CD19 on naive-mature B cell	Wald ratio	1	1.00149	0.597258	1.67931	0.995497	3653	Not supported	Males and Females
	ebi-a-GCST90001738	CD19 on unswitched memory B cell	Inverse variance weighted	2	0.96958	0.597031	1.5746	0.900628	3656	Not supported	Males and Females
	ebi-a-GCST90001740	CD19 on switched memory B cell	Inverse variance weighted	2	0.856756	0.616777	1.19011	0.356518	3657	Not supported	Males and Females
	ebi-a-GCST90001741	CD19 on IgD+ B cell	Inverse variance weighted	2	0.955874	0.565832	1.61478	0.866033	3658	Not supported	Males and Females
	ebi-a-GCST90001742	CD19 on transitional B cell	Inverse variance weighted	2	0.962137	0.601792	1.53825	0.871918	3657	Not supported	Males and Females
	ebi-a-GCST90001743	CD20 on B cell	Inverse variance weighted	3	0.954054	0.707872	1.28585	0.757411	3660	Not supported	Males and Females
	ebi-a-GCST90001745	CD20 on CD24+ CD27+ B cell	Inverse variance weighted	5	0.88657	0.740515	1.06143	0.189902	3657	Not supported	Males and Females
	ebi-a-GCST90001746	CD20 on IgD+ CD24+ B cell	Inverse variance weighted	2	1.02527	0.786033	1.33731	0.853964	3657	Not supported	Males and Females
	ebi-a-GCST90001747	CD20 on IgD+ CD24- B cell	Inverse variance weighted	3	0.855162	0.511135	1.43074	0.551259	3657	Not supported	Males and Females
	ebi-a-GCST90001748	CD20 on IgD+ CD38- B cell	Inverse variance weighted	4	0.801431	0.510355	1.25852	0.336368	3645	Not supported	Males and Females
	ebi-a-GCST90001751	CD20 on IgD+ CD38+ B cell	Inverse variance weighted	4	0.919019	0.621495	1.35898	0.672203	3657	Not supported	Males and Females
	ebi-a-GCST90001752	CD20 on IgD+ CD38dim B cell	Inverse variance weighted	6	0.919103	0.714	1.18312	0.512616	3657	Not supported	Males and Females
	ebi-a-GCST90001753	CD20 on IgD- CD24- B cell	Wald ratio	1	0.967978	0.690097	1.35775	0.850471	3657	Not supported	Males and Females
	ebi-a-GCST90001754	CD20 on IgD- CD27- B cell	Inverse variance weighted	4	1.12807	0.922267	1.37979	0.240962	3657	Not supported	Males and Females
	ebi-a-GCST90001755	CD20 on IgD- CD38- B cell	Inverse variance weighted	3	0.951442	0.766276	1.18135	0.652159	3657	Not supported	Males and Females
	ebi-a-GCST90001757	CD20 on IgD- CD38dim B cell	Inverse variance weighted	6	0.766065	0.528265	1.11091	0.159922	3657	Not supported	Males and Females
	ebi-a-GCST90001758	CD20 on memory B cell	Inverse variance weighted	4	0.966114	0.800593	1.16586	0.719192	3657	Not supported	Males and Females
	ebi-a-GCST90001759	CD20 on naive-mature B cell	Inverse variance weighted	5	0.901896	0.644669	1.26176	0.546673	3657	Not supported	Males and Females
	ebi-a-GCST90001760	CD20 on unswitched memory B cell	Inverse variance weighted	3	0.920313	0.75087	1.12799	0.423775	3657	Not supported	Males and Females
	ebi-a-GCST90001761	CD20 on switched memory B cell	Inverse variance weighted	6	0.780019	0.535625	1.13592	0.195165	3657	Not supported	Males and Females
	ebi-a-GCST90001762	CD20 on IgD+ B cell	Inverse variance weighted	4	0.914047	0.609153	1.37155	0.664237	3658	Not supported	Males and Females
	ebi-a-GCST90001763	CD20 on transitional B cell	Wald ratio	1	1.09731	0.843714	1.42712	0.488588	3657	Not supported	Males and Females
	ebi-a-GCST90001765	CD24 on IgD+ CD24+ B cell	Inverse variance weighted	2	1.05159	0.914161	1.20968	0.481439	3655	Not supported	Males and Females
	ebi-a-GCST90001766	CD24 on IgD+ CD38- B cell	Inverse variance weighted	2	1.09896	0.880752	1.37122	0.403392	3638	Not supported	Males and Females
	ebi-a-GCST90001767	CD24 on IgD+ CD38- unswitched memory B cell	Inverse variance weighted	2	1.04791	0.926901	1.18472	0.454754	1832	Not supported	Males and Females
	ebi-a-GCST90001768	CD24 on IgD+ CD38+ B cell	Wald ratio	1	1.05834	0.798008	1.4036	0.69386	3655	Not supported	Males and Females
	ebi-a-GCST90001769	CD24 on IgD- CD38- B cell	Inverse variance weighted	2	1.08047	0.904586	1.29056	0.393212	3648	Not supported	Males and Females
	ebi-a-GCST90001771	CD24 on memory B cell	Inverse variance weighted	2	1.0723	0.923745	1.24476	0.358876	3653	Not supported	Males and Females
	ebi-a-GCST90001772	CD24 on unswitched memory B cell	Inverse variance weighted	2	1.0577	0.90869	1.23114	0.469025	3655	Not supported	Males and Females
	ebi-a-GCST90001773	CD24 on switched memory B cell	Inverse variance weighted	2	1.0751	0.920337	1.25589	0.361159	3652	Not supported	Males and Females
	ebi-a-GCST90001774	CD24 on transitional B cell	Wald ratio	1	1.08311	0.817811	1.43447	0.577567	3656	Not supported	Males and Females
	ebi-a-GCST90001775	CD25 on B cell	Inverse variance weighted	3	1.01203	0.786862	1.30163	0.925809	3660	Not supported	Males and Females
	ebi-a-GCST90001777	CD25 on CD24+ CD27+ B cell	Inverse variance weighted	4	1.09625	0.961978	1.24927	0.168045	3657	Not supported	Males and Females
	ebi-a-GCST90001778	CD25 on IgD+ CD24+ B cell	Inverse variance weighted	3	1.08161	0.930733	1.25695	0.306073	3657	Not supported	Males and Females
	ebi-a-GCST90001779	CD25 on IgD+ CD24- B cell	Inverse variance weighted	3	1.07588	0.89437	1.29422	0.437863	3657	Not supported	Males and Females
	ebi-a-GCST90001780	CD25 on IgD+ CD38- B cell	Inverse variance weighted	2	1.27151	0.919436	1.7584	0.146446	3642	Not supported	Males and Females
	ebi-a-GCST90001781	CD25 on IgD+ CD38- naive B cell	Inverse variance weighted	2	1.11388	0.844825	1.46862	0.444528	1835	Not supported	Males and Females
	ebi-a-GCST90001782	CD25 on IgD+ CD38- unswitched memory B cell	Wald ratio	1	1.09276	0.93204	1.2812	0.274431	1837	Not supported	Males and Females
	ebi-a-GCST90001783	CD25 on IgD+ CD38+ B cell	Inverse variance weighted	2	1.16137	0.852962	1.58128	0.342105	3656	Not supported	Males and Females
	ebi-a-GCST90001784	CD25 on IgD+ CD38dim B cell	Inverse variance weighted	2	1.01131	0.809495	1.26345	0.92109	3657	Not supported	Males and Females
	ebi-a-GCST90001785	CD25 on IgD- CD24- B cell	Inverse variance weighted	2	0.796268	0.4007	1.58234	0.515545	3649	Not supported	Males and Females
	ebi-a-GCST90001786	CD25 on IgD- CD27- B cell	Inverse variance weighted	2	0.8264	0.607637	1.12392	0.224228	3651	Not supported	Males and Females
	ebi-a-GCST90001787	CD25 on IgD- CD38- B cell	Inverse variance weighted	3	0.969174	0.721969	1.30102	0.834904	3657	Not supported	Males and Females
	ebi-a-GCST90001789	CD25 on IgD- CD38dim B cell	Inverse variance weighted	3	1.05883	0.893277	1.25506	0.509909	3657	Not supported	Males and Females
	ebi-a-GCST90001790	CD25 on memory B cell	Inverse variance weighted	4	1.09851	0.962135	1.25421	0.164762	3657	Not supported	Males and Females
	ebi-a-GCST90001791	CD25 on naive-mature B cell	Inverse variance weighted	4	0.997872	0.841613	1.18314	0.980438	3657	Not supported	Males and Females
	ebi-a-GCST90001792	CD25 on unswitched memory B cell	Inverse variance weighted	4	1.10525	0.96296	1.26857	0.154672	3657	Not supported	Males and Females
	ebi-a-GCST90001793	CD25 on switched memory B cell	Inverse variance weighted	3	1.00183	0.859566	1.16763	0.981367	3657	Not supported	Males and Females
	ebi-a-GCST90001794	CD25 on IgD+ B cell	Inverse variance weighted	2	0.926964	0.725179	1.1849	0.54485	3658	Not supported	Males and Females
	ebi-a-GCST90001795	CD25 on transitional B cell	Wald ratio	1	0.989477	0.609616	1.60604	0.965855	3657	Not supported	Males and Females
	ebi-a-GCST90001798	CD27 on CD24+ CD27+ B cell	Inverse variance weighted	9	1.18841	1.02783	1.37408	0.0197767	3657	Not supported	Males and Females
	ebi-a-GCST90001799	CD27 on T cell	Wald ratio	1	0.983358	0.818863	1.1809	0.857402	1838	Not supported	Males and Females
	ebi-a-GCST90001800	CD27 on IgD+ CD24+ B cell	Inverse variance weighted	5	1.24658	1.02015	1.52326	0.0311552	3656	Not supported	Males and Females
	ebi-a-GCST90001802	CD27 on IgD- CD38- B cell	Inverse variance weighted	7	1.12766	0.965764	1.3167	0.128649	3657	Not supported	Males and Females
	ebi-a-GCST90001803	CD27 on IgD- CD38+ B cell	Inverse variance weighted	2	1.18805	0.828396	1.70386	0.348937	3642	Not supported	Males and Females
	ebi-a-GCST90001804	CD27 on IgD- CD38dim B cell	Inverse variance weighted	6	1.13594	0.969221	1.33133	0.1155	3657	Not supported	Males and Females
	ebi-a-GCST90001805	CD27 on memory B cell	Inverse variance weighted	7	1.24061	1.05471	1.45928	0.00923895	3657	Supported	Males and Females
	ebi-a-GCST90001806	CD27 on unswitched memory B cell	Inverse variance weighted	10	1.23549	1.08362	1.40865	0.00157772	3656	Supported	Males and Females
	ebi-a-GCST90001807	CD27 on Plasma Blast-Plasma Cell	Wald ratio	1	0.968135	0.658508	1.42335	0.869185	3651	Not supported	Males and Females
	ebi-a-GCST90001808	CD27 on switched memory B cell	Inverse variance weighted	9	1.15712	1.01543	1.31857	0.0285395	3657	Not supported	Males and Females
	ebi-a-GCST90001810	CD38 on CD3- CD19-	Wald ratio	1	0.935469	0.683596	1.28015	0.676816	1834	Not supported	Males and Females
	ebi-a-GCST90001811	CD38 on IgD+ CD24- B cell	Inverse variance weighted	2	0.686583	0.482299	0.977395	0.0368979	3656	Not supported	Males and Females
	ebi-a-GCST90001812	CD38 on IgD+ CD38+ B cell	Inverse variance weighted	2	0.703631	0.490271	1.00984	0.0565385	3652	Not supported	Males and Females
	ebi-a-GCST90001813	CD38 on IgD+ CD38dim B cell	Inverse variance weighted	4	0.85259	0.713181	1.01925	0.0800009	3654	Not supported	Males and Females
	ebi-a-GCST90001815	CD38 on IgD- CD38dim B cell	Inverse variance weighted	3	0.821208	0.641837	1.05071	0.117205	3657	Not supported	Males and Females
	ebi-a-GCST90001816	CD38 on naive-mature B cell	Inverse variance weighted	3	0.801251	0.614371	1.04498	0.101984	3656	Not supported	Males and Females
	ebi-a-GCST90001818	CD38 on IgD+ B cell	Wald ratio	1	0.477456	0.251194	0.907523	0.0240621	3658	Not supported	Males and Females
	ebi-a-GCST90001819	CD38 on transitional B cell	Inverse variance weighted	5	0.892643	0.755023	1.05535	0.183711	3657	Not supported	Males and Females
	ebi-a-GCST90001820	IgD on IgD+ CD24+ B cell	Inverse variance weighted	3	0.790582	0.562864	1.11043	0.175197	3656	Not supported	Males and Females
	ebi-a-GCST90001821	IgD on IgD+ CD24- B cell	Inverse variance weighted	3	0.839552	0.643565	1.09522	0.197265	3656	Not supported	Males and Females
	ebi-a-GCST90001823	IgD on IgD+ CD38- unswitched memory B cell	Wald ratio	1	0.446172	0.300613	0.662211	6.18016e-05	1834	Not supported	Males and Females
	ebi-a-GCST90001824	IgD on IgD+ CD38+ B cell	Inverse variance weighted	4	0.975198	0.751746	1.26507	0.849974	3656	Not supported	Males and Females
	ebi-a-GCST90001825	IgD on IgD+ CD38dim B cell	Inverse variance weighted	3	0.845185	0.658298	1.08513	0.187093	3656	Not supported	Males and Females
	ebi-a-GCST90001826	IgD on unswitched memory B cell	Wald ratio	1	0.641789	0.325074	1.26708	0.201279	3636	Not supported	Males and Females
	ebi-a-GCST90001827	IgD on IgD+ B cell	Wald ratio	1	0.671924	0.48374	0.933313	0.0177087	3657	Not supported	Males and Females
	ebi-a-GCST90001828	IgD on transitional B cell	Inverse variance weighted	4	1.16357	0.950308	1.42468	0.142495	3657	Not supported	Males and Females
	ebi-a-GCST90001829	BAFF-R on B cell	Inverse variance weighted	8	1.04929	0.972154	1.13254	0.216817	3660	Not supported	Males and Females
	ebi-a-GCST90001830	BAFF-R on CD20- B cell	Wald ratio	1	1.26196	0.982129	1.62152	0.0689086	3648	Not supported	Males and Females
	ebi-a-GCST90001831	CD62L on CD62L+ myeloid Dendritic Cell	Wald ratio	1	0.943974	0.677956	1.31437	0.732805	2872	Not supported	Males and Females
	ebi-a-GCST90001832	CD62L on CD62L+ plasmacytoid Dendritic Cell	Inverse variance weighted	4	0.979888	0.795777	1.2066	0.848262	2872	Not supported	Males and Females
	ebi-a-GCST90001833	CD62L on CD62L+ Dendritic Cell	Inverse variance weighted	2	1.15194	0.764944	1.73471	0.498298	2871	Not supported	Males and Females
	ebi-a-GCST90001834	CD62L on monocyte	Inverse variance weighted	2	0.999863	0.843269	1.18553	0.998739	2848	Not supported	Males and Females
	ebi-a-GCST90001838	CD3 on naive CD8+ T cell	Inverse variance weighted	5	0.994697	0.907669	1.09007	0.909384	2910	Not supported	Males and Females
	ebi-a-GCST90001839	CD3 on Effector Memory CD8+ T cell	Inverse variance weighted	2	0.939405	0.775678	1.13769	0.522344	2912	Not supported	Males and Females
	ebi-a-GCST90001840	CD3 on Terminally Differentiated CD8+ T cell	Inverse variance weighted	2	0.915647	0.736179	1.13887	0.428516	2911	Not supported	Males and Females
	ebi-a-GCST90001841	CD3 on Central Memory CD4+ T cell	Inverse variance weighted	2	0.963683	0.853839	1.08766	0.549084	2912	Not supported	Males and Females
	ebi-a-GCST90001842	CD3 on Naive CD4+ T cell	Inverse variance weighted	3	0.978029	0.904407	1.05764	0.577932	2910	Not supported	Males and Females
	ebi-a-GCST90001843	CD3 on Effector Memory CD4+ T cell	Inverse variance weighted	2	1.02252	0.888048	1.17735	0.756898	2912	Not supported	Males and Females
	ebi-a-GCST90001844	CD3 on Terminally Differentiated CD4+ T cell	Wald ratio	1	0.99005	0.799116	1.2266	0.927113	2903	Not supported	Males and Females
	ebi-a-GCST90001845	CD3 on CD45RA- CD4+ T cell	Inverse variance weighted	2	0.96019	0.84243	1.09441	0.542816	2911	Not supported	Males and Females
	ebi-a-GCST90001846	CD3 on Central Memory CD8+ T cell	Wald ratio	1	0.993558	0.865085	1.14111	0.927113	2910	Not supported	Males and Females
	ebi-a-GCST90001847	CD3 on HLA DR+ T cell	Inverse variance weighted	2	0.95371	0.803195	1.13243	0.588616	3060	Not supported	Males and Females
	ebi-a-GCST90001848	CD3 on Natural Killer T	Wald ratio	1	0.949448	0.664159	1.35728	0.776016	3113	Not supported	Males and Females
	ebi-a-GCST90001849	CD3 on HLA DR+ CD4+ T cell	Inverse variance weighted	2	1.02207	0.817877	1.27724	0.847775	3060	Not supported	Males and Females
	ebi-a-GCST90001850	CD3 on HLA DR+ CD8+ T cell	Wald ratio	1	0.983195	0.797839	1.21161	0.873656	3060	Not supported	Males and Females
	ebi-a-GCST90001851	CD3 on T cell	Inverse variance weighted	2	1.03601	0.887475	1.20941	0.654106	2919	Not supported	Males and Females
	ebi-a-GCST90001852	CD3 on CD39+ resting CD4 regulatory T cell	Wald ratio	1	0.986441	0.824359	1.18039	0.881495	2649	Not supported	Males and Females
	ebi-a-GCST90001853	CD3 on activated CD4 regulatory T cell	Inverse variance weighted	4	0.971884	0.847069	1.11509	0.684255	2919	Not supported	Males and Females
	ebi-a-GCST90001854	CD3 on CD39+ activated CD4 regulatory T cell	Inverse variance weighted	5	0.981216	0.873097	1.10272	0.750211	2919	Not supported	Males and Females
	ebi-a-GCST90001855	CD3 on secreting CD4 regulatory T cell	Inverse variance weighted	3	0.974287	0.896963	1.05828	0.53695	2919	Not supported	Males and Females
	ebi-a-GCST90001856	CD3 on CD39+ secreting CD4 regulatory T cell	Inverse variance weighted	3	0.966846	0.874423	1.06904	0.510725	2919	Not supported	Males and Females
	ebi-a-GCST90001857	CD3 on activated & secreting CD4 regulatory T cell	Inverse variance weighted	4	0.972189	0.849145	1.11306	0.682893	2919	Not supported	Males and Females
	ebi-a-GCST90001858	CD3 on CD45RA+ CD4+ T cell	Inverse variance weighted	4	0.967336	0.889204	1.05233	0.439605	2919	Not supported	Males and Females
	ebi-a-GCST90001859	CD3 on CD8+ T cell	Wald ratio	1	0.993366	0.861343	1.14563	0.927113	2918	Not supported	Males and Females
	ebi-a-GCST90001860	CD3 on CD39+ CD4+ T cell	Inverse variance weighted	3	1.01639	0.89584	1.15316	0.800741	2919	Not supported	Males and Females
	ebi-a-GCST90001861	CD3 on CD28+ CD4+ T cell	Wald ratio	1	0.985732	0.870708	1.11595	0.820422	2919	Not supported	Males and Females
	ebi-a-GCST90001863	CD3 on CD28+ CD45RA- CD8+ T cell	Inverse variance weighted	4	1.00707	0.864521	1.17312	0.927905	2919	Not supported	Males and Females
	ebi-a-GCST90001864	CD3 on CD28+ CD45RA+ CD8+ T cell	Inverse variance weighted	2	0.99391	0.570687	1.731	0.982782	2919	Not supported	Males and Females
	ebi-a-GCST90001865	CD3 on CD28- CD8+ T cell	Inverse variance weighted	2	0.940315	0.771663	1.14583	0.541717	2919	Not supported	Males and Females
	ebi-a-GCST90001866	CD3 on CD39+ CD8+ T cell	Wald ratio	1	0.992202	0.838984	1.1734	0.927113	2914	Not supported	Males and Females
	ebi-a-GCST90001867	CD3 on CD4+ T cell	Wald ratio	1	0.704368	0.408938	1.21323	0.206491	2919	Not supported	Males and Females
	ebi-a-GCST90001868	CD3 on CD4 regulatory T cell	Inverse variance weighted	3	0.974313	0.897841	1.0573	0.532634	2919	Not supported	Males and Females
	ebi-a-GCST90001869	CD3 on resting CD4 regulatory T cell	Inverse variance weighted	5	0.905051	0.805337	1.01711	0.0939084	2918	Not supported	Males and Females
	ebi-a-GCST90001870	CD34 on Hematopoietic Stem Cell	Inverse variance weighted	3	1.09514	0.944646	1.26962	0.228201	1634	Not supported	Males and Females
	ebi-a-GCST90001871	HVEM on T cell	Wald ratio	1	0.963404	0.785225	1.18201	0.720847	1247	Not supported	Males and Females
	ebi-a-GCST90001872	HVEM on naive CD8+ T cell	Wald ratio	1	1.01541	0.788068	1.30834	0.905854	1247	Not supported	Males and Females
	ebi-a-GCST90001873	HVEM on Effector Memory CD8+ T cell	Wald ratio	1	0.963316	0.78476	1.1825	0.720847	1247	Not supported	Males and Females
	ebi-a-GCST90001875	HVEM on CD4+ T cell	Wald ratio	1	0.964189	0.789386	1.1777	0.720847	1247	Not supported	Males and Females
	ebi-a-GCST90001876	HVEM on Central Memory CD4+ T cell	Wald ratio	1	0.963316	0.78476	1.1825	0.720847	1247	Not supported	Males and Females
	ebi-a-GCST90001877	HVEM on naive CD4+ T cell	Wald ratio	1	1.01429	0.80171	1.28325	0.905854	1247	Not supported	Males and Females
	ebi-a-GCST90001878	HVEM on Effector Memory CD4+ T cell	Wald ratio	1	1.00581	0.822494	1.22998	0.955018	1247	Not supported	Males and Females
	ebi-a-GCST90001879	HVEM on Terminally Differentiated CD4+ T cell	Wald ratio	1	0.99318	0.776789	1.26985	0.956474	1245	Not supported	Males and Females
	ebi-a-GCST90001880	HVEM on CD45RA- CD4+ T cell	Wald ratio	1	0.965079	0.794123	1.17284	0.720847	1247	Not supported	Males and Females
	ebi-a-GCST90001881	HVEM on CD8+ T cell	Wald ratio	1	0.993712	0.79228	1.24636	0.956474	1247	Not supported	Males and Females
	ebi-a-GCST90001882	HVEM on Central Memory CD8+ T cell	Wald ratio	1	0.966056	0.79935	1.16753	0.720847	1247	Not supported	Males and Females
	ebi-a-GCST90001883	CD16-CD56 on Natural Killer T	Inverse variance weighted	3	0.799065	0.679666	0.939439	0.00659596	3113	Not supported	Males and Females
	ebi-a-GCST90001884	CD16-CD56 on Natural Killer	Inverse variance weighted	5	0.885433	0.783115	1.00112	0.0521201	3113	Not supported	Males and Females
	ebi-a-GCST90001885	CD16-CD56 on HLA DR+ Natural Killer	Inverse variance weighted	2	0.790532	0.433225	1.44253	0.44369	2971	Not supported	Males and Females
	ebi-a-GCST90001886	CD28 on CD39+ activated CD4 regulatory T cell	Inverse variance weighted	3	1.02331	0.879717	1.19034	0.765162	2920	Not supported	Males and Females
	ebi-a-GCST90001887	CD28 on secreting CD4 regulatory T cell	Inverse variance weighted	3	0.94786	0.809581	1.10976	0.505679	2920	Not supported	Males and Females
	ebi-a-GCST90001888	CD28 on CD39+ secreting CD4 regulatory T cell	Wald ratio	1	1.00071	0.870811	1.15	0.991971	2920	Not supported	Males and Females
	ebi-a-GCST90001889	CD28 on activated & secreting CD4 regulatory T cell	Wald ratio	1	0.979481	0.812545	1.18071	0.827842	2920	Not supported	Males and Females
	ebi-a-GCST90001890	CD28 on CD45RA+ CD4+ T cell	Inverse variance weighted	2	0.883464	0.688532	1.13358	0.329967	2920	Not supported	Males and Females
	ebi-a-GCST90001891	CD28 on CD45RA- CD4 not regulatory T cell	Inverse variance weighted	3	0.952831	0.759392	1.19555	0.676432	2920	Not supported	Males and Females
	ebi-a-GCST90001892	CD28 on CD39+ CD4+ T cell	Inverse variance weighted	5	1.0021	0.917683	1.09428	0.962716	2920	Not supported	Males and Females
	ebi-a-GCST90001893	CD28 on CD28+ CD45RA- CD8+ T cell	Wald ratio	1	0.993909	0.846911	1.16642	0.940354	2920	Not supported	Males and Females
	ebi-a-GCST90001894	CD28 on CD28+ CD4+ T cell	Inverse variance weighted	2	0.897683	0.661337	1.21849	0.488701	2920	Not supported	Males and Females
	ebi-a-GCST90001896	CD28 on CD28+ CD45RA+ CD8+ T cell	Inverse variance weighted	3	0.848932	0.74274	0.970307	0.0163009	2920	Not supported	Males and Females
	ebi-a-GCST90001897	CD28 on CD39+ CD8+ T cell	Inverse variance weighted	2	1.00527	0.922346	1.09565	0.904749	2914	Not supported	Males and Females
	ebi-a-GCST90001898	CD28 on CD4+ T cell	Inverse variance weighted	2	0.89337	0.645095	1.2372	0.497306	2920	Not supported	Males and Females
	ebi-a-GCST90001899	CD28 on CD4 regulatory T cell	Wald ratio	1	0.989612	0.79839	1.22663	0.924056	2920	Not supported	Males and Females
	ebi-a-GCST90001900	CD28 on resting CD4 regulatory T cell	Wald ratio	1	0.983812	0.849476	1.13939	0.827518	2919	Not supported	Males and Females
	ebi-a-GCST90001901	CD28 on CD39+ resting CD4 regulatory T cell	Inverse variance weighted	2	0.806077	0.599643	1.08358	0.15323	2650	Not supported	Males and Females
	ebi-a-GCST90001902	CD28 on activated CD4 regulatory T cell	Wald ratio	1	0.976724	0.789931	1.20769	0.827842	2920	Not supported	Males and Females
	ebi-a-GCST90001903	CD86 on myeloid Dendritic Cell	Wald ratio	1	0.971098	0.779516	1.20977	0.793649	2871	Not supported	Males and Females
	ebi-a-GCST90001904	CD86 on CD62L+ myeloid Dendritic Cell	Wald ratio	1	1.2183	0.880634	1.68545	0.233106	2871	Not supported	Males and Females
	ebi-a-GCST90001906	CD86 on granulocyte	Inverse variance weighted	2	1.14049	0.806517	1.61277	0.457095	2848	Not supported	Males and Females
	ebi-a-GCST90001907	CCR7 on naive CD4+ T cell	Inverse variance weighted	3	1.00817	0.853555	1.1908	0.923654	2910	Not supported	Males and Females
	ebi-a-GCST90001908	CCR7 on naive CD8+ T cell	Wald ratio	1	0.957298	0.723997	1.26578	0.759441	2910	Not supported	Males and Females
	ebi-a-GCST90001909	CD45 on CD14+ monocyte	Wald ratio	1	0.84923	0.437351	1.649	0.629312	3112	Not supported	Males and Females
	ebi-a-GCST90001911	CD45 on Natural Killer	Inverse variance weighted	2	1.13204	0.691222	1.85397	0.622196	3113	Not supported	Males and Females
	ebi-a-GCST90001913	CD45 on granulocyte	Wald ratio	1	0.769917	0.528004	1.12267	0.174231	3112	Not supported	Males and Females
	ebi-a-GCST90001917	CD45 on CD8+ T cell	Inverse variance weighted	2	1.00762	0.929786	1.09196	0.853236	3113	Not supported	Males and Females
	ebi-a-GCST90001918	CD45 on HLA DR+ T cell	Wald ratio	1	0.859791	0.680472	1.08636	0.205562	3060	Not supported	Males and Females
	ebi-a-GCST90001919	CD45 on Natural Killer T	Wald ratio	1	1.15063	0.77979	1.69783	0.479636	3113	Not supported	Males and Females
	ebi-a-GCST90001920	CD45 on HLA DR+ CD4+ T cell	Wald ratio	1	0.836451	0.594864	1.17615	0.304429	3060	Not supported	Males and Females
	ebi-a-GCST90001923	CD127 on CD45RA- CD4 not regulatory T cell	Wald ratio	1	1.04839	0.750887	1.46375	0.781405	2920	Not supported	Males and Females
	ebi-a-GCST90001924	CD127 on CD28+ CD4+ T cell	Inverse variance weighted	3	1.00542	0.833217	1.21321	0.955024	2920	Not supported	Males and Females
	ebi-a-GCST90001926	CD127 on granulocyte	Inverse variance weighted	2	1.0543	0.817177	1.36022	0.684179	2920	Not supported	Males and Females
	ebi-a-GCST90001927	CD127 on CD8+ T cell	Wald ratio	1	1.06043	0.755632	1.48818	0.734326	2920	Not supported	Males and Females
	ebi-a-GCST90001929	CD127 on CD28+ CD45RA+ CD8+ T cell	Inverse variance weighted	2	0.975377	0.767938	1.23885	0.838072	2920	Not supported	Males and Females
	ebi-a-GCST90001932	CD127 on CD45RA+ CD4+ T cell	Inverse variance weighted	3	1.12828	0.873622	1.45717	0.35508	2920	Not supported	Males and Females
	ebi-a-GCST90001933	CD25 on CD45RA- CD4 not regulatory T cell	Wald ratio	1	0.907587	0.418301	1.96919	0.806176	3435	Not supported	Males and Females
	ebi-a-GCST90001934	CD25 on CD45RA+ CD4 not regulatory T cell	Wald ratio	1	1.03145	0.784941	1.35538	0.824126	3435	Not supported	Males and Females
	ebi-a-GCST90001935	CD25 on CD39+ CD4 regulatory T cell	Wald ratio	1	1.10927	0.804893	1.52876	0.52627	3434	Not supported	Males and Females
	ebi-a-GCST90001937	CD25 on resting CD4 regulatory T cell	Wald ratio	1	1.51295	0.821714	2.78567	0.183682	3434	Not supported	Males and Females
	ebi-a-GCST90001938	CD25 on CD39+ resting CD4 regulatory T cell	Wald ratio	1	0.843704	0.537728	1.32379	0.459602	3118	Not supported	Males and Females
	ebi-a-GCST90001940	CD25 on CD39+ activated CD4 regulatory T cell	Wald ratio	1	1.11641	0.794161	1.56942	0.52627	3435	Not supported	Males and Females
	ebi-a-GCST90001941	CD25 on secreting CD4 regulatory T cell	Wald ratio	1	1.12721	0.860491	1.47661	0.384694	3435	Not supported	Males and Females
	ebi-a-GCST90001942	CD25 on CD39+ secreting CD4 regulatory T cell	Wald ratio	1	1.13005	0.857776	1.48876	0.384694	3435	Not supported	Males and Females
	ebi-a-GCST90001943	CD25 on activated & secreting CD4 regulatory T cell	Wald ratio	1	1.14582	0.842996	1.55742	0.384694	3435	Not supported	Males and Females
	ebi-a-GCST90001944	CD123 on plasmacytoid Dendritic Cell	Inverse variance weighted	2	0.80032	0.675536	0.948155	0.0100071	2872	Not supported	Males and Females
	ebi-a-GCST90001945	CD123 on CD62L+ plasmacytoid Dendritic Cell	Inverse variance weighted	2	0.798673	0.673088	0.94769	0.0100081	2872	Not supported	Males and Females
	ebi-a-GCST90001946	CD33 on CD14+ monocyte	Inverse variance weighted	3	0.991662	0.942116	1.04381	0.748808	1634	Not supported	Males and Females
	ebi-a-GCST90001947	CD33 on CD33+ HLA DR+ CD14dim	Inverse variance weighted	4	1.00007	0.945321	1.058	0.99794	1577	Not supported	Males and Females
	ebi-a-GCST90001948	CD33 on CD33dim HLA DR+ CD11b+	Inverse variance weighted	4	0.989106	0.941504	1.03912	0.663368	1633	Not supported	Males and Females
	ebi-a-GCST90001949	CD33 on CD33dim HLA DR+ CD11b-	Inverse variance weighted	5	0.999725	0.950209	1.05182	0.99152	1634	Not supported	Males and Females
	ebi-a-GCST90001950	CD33 on Granulocytic Myeloid-Derived Suppressor Cells	Inverse variance weighted	3	1.00231	0.934383	1.07518	0.948619	1244	Not supported	Males and Females
	ebi-a-GCST90001951	CD33 on CD66b++ myeloid cell	Inverse variance weighted	4	0.991774	0.934525	1.05253	0.785381	1464	Not supported	Males and Females
	ebi-a-GCST90001952	CD33 on Monocytic Myeloid-Derived Suppressor Cells	Inverse variance weighted	4	0.999656	0.942164	1.06066	0.990917	1569	Not supported	Males and Females
	ebi-a-GCST90001953	CD33 on CD33dim HLA DR-	Inverse variance weighted	3	0.992606	0.943034	1.04478	0.776479	1558	Not supported	Males and Females
	ebi-a-GCST90001954	CD33 on basophil	Inverse variance weighted	3	1.00241	0.95194	1.05556	0.927193	1555	Not supported	Males and Females
	ebi-a-GCST90001955	CD33 on Immature Myeloid-Derived Suppressor Cells	Inverse variance weighted	2	0.999121	0.946821	1.05431	0.974413	1554	Not supported	Males and Females
	ebi-a-GCST90001956	CD33 on CD33+ HLA DR+	Inverse variance weighted	4	1.00017	0.945744	1.05773	0.995273	1579	Not supported	Males and Females
	ebi-a-GCST90001957	CD33 on CD33+ HLA DR+ CD14-	Inverse variance weighted	4	1.00041	0.946217	1.05772	0.988374	1578	Not supported	Males and Females
	ebi-a-GCST90001958	CD4 on monocyte	Wald ratio	1	1.11228	0.864051	1.43183	0.40886	3112	Not supported	Males and Females
	ebi-a-GCST90001959	CD4 on HLA DR+ CD4+ T cell	Wald ratio	1	0.496838	0.332403	0.742616	0.000646841	3060	Not supported	Males and Females
	ebi-a-GCST90001961	CD25 on CD39+ CD4+ T cell	Inverse variance weighted	3	0.996618	0.922708	1.07645	0.931338	2920	Not supported	Males and Females
	ebi-a-GCST90001979	CD16 on CD14- CD16+ monocyte	Inverse variance weighted	7	1.02895	0.944907	1.12046	0.511544	3620	Not supported	Males and Females
	ebi-a-GCST90001980	CD40 on CD14+ CD16- monocyte	Inverse variance weighted	4	0.96965	0.897485	1.04762	0.434764	3629	Not supported	Males and Females
	ebi-a-GCST90001981	CD40 on CD14+ CD16+ monocyte	Inverse variance weighted	5	0.961176	0.896053	1.03103	0.268613	3618	Not supported	Males and Females
	ebi-a-GCST90001983	CD14 on CD14+ CD16+ monocyte	Inverse variance weighted	2	0.903383	0.704679	1.15812	0.42271	3618	Not supported	Males and Females
	ebi-a-GCST90001984	HLA DR on CD14- CD16+ monocyte	Inverse variance weighted	3	0.853628	0.473868	1.53773	0.598178	3621	Not supported	Males and Females
	ebi-a-GCST90001985	CD40 on monocytes	Inverse variance weighted	4	0.98159	0.900892	1.06952	0.671176	3629	Not supported	Males and Females
	ebi-a-GCST90001986	CD14 on CD14+ CD16- monocyte	Wald ratio	1	1.10747	0.850223	1.44255	0.449112	3629	Not supported	Males and Females
	ebi-a-GCST90001987	CD64 on CD14+ CD16- monocyte	Inverse variance weighted	3	1.0226	0.917218	1.14008	0.687166	3622	Not supported	Males and Females
	ebi-a-GCST90001988	HLA DR on CD14+ CD16- monocyte	Inverse variance weighted	4	0.889427	0.759054	1.04219	0.147346	3629	Not supported	Males and Females
	ebi-a-GCST90001989	CD40 on CD14- CD16+ monocyte	Inverse variance weighted	5	0.976706	0.909753	1.04859	0.515332	3621	Not supported	Males and Females
	ebi-a-GCST90001991	HLA DR on CD14+ monocyte	Inverse variance weighted	4	0.88691	0.753114	1.04448	0.150309	3629	Not supported	Males and Females
	ebi-a-GCST90001992	CCR2 on CD14+ CD16+ monocyte	Wald ratio	1	1.20933	0.623065	2.34723	0.574294	3618	Not supported	Males and Females
	ebi-a-GCST90001993	PDL-1 on CD14+ CD16- monocyte	Wald ratio	1	0.788822	0.513212	1.21244	0.279415	3629	Not supported	Males and Females
	ebi-a-GCST90001994	CX3CR1 on CD14- CD16-	Inverse variance weighted	3	1.19146	0.974141	1.45726	0.0881939	3590	Not supported	Males and Females
	ebi-a-GCST90001995	CX3CR1 on monocyte	Inverse variance weighted	3	1.01035	0.905578	1.12724	0.853764	3590	Not supported	Males and Females
	ebi-a-GCST90001996	CX3CR1 on CD14+ CD16+ monocyte	Inverse variance weighted	3	1.00658	0.901982	1.1233	0.906752	3579	Not supported	Males and Females
	ebi-a-GCST90001997	CX3CR1 on CD14+ CD16- monocyte	Inverse variance weighted	3	1.00682	0.91139	1.11224	0.893581	3590	Not supported	Males and Females
	ebi-a-GCST90001998	PDL-1 on CD14+ CD16+ monocyte	Wald ratio	1	1.03678	0.699179	1.53738	0.857402	3618	Not supported	Males and Females
	ebi-a-GCST90001999	PDL-1 on CD14- CD16+ monocyte	Inverse variance weighted	2	1.03729	0.862895	1.24693	0.696664	3621	Not supported	Males and Females
	ebi-a-GCST90002000	PDL-1 on CD14- CD16-	Wald ratio	1	1.07378	0.676941	1.70326	0.76233	3629	Not supported	Males and Females
	ebi-a-GCST90002001	CD64 on CD14- CD16-	Inverse variance weighted	2	1.26427	1.04518	1.5293	0.0157316	3622	Not supported	Males and Females
	ebi-a-GCST90002002	PDL-1 on monocyte	Wald ratio	1	1.04275	0.747498	1.45462	0.805317	3629	Not supported	Males and Females
	ebi-a-GCST90002003	CCR2 on CD14- CD16-	Inverse variance weighted	3	0.907669	0.701941	1.17369	0.460069	3629	Not supported	Males and Females
	ebi-a-GCST90002004	CCR2 on CD14+ CD16- monocyte	Wald ratio	1	0.988745	0.773939	1.26317	0.927836	3629	Not supported	Males and Females
	ebi-a-GCST90002005	CD16 on CD14+ CD16+ monocyte	Inverse variance weighted	3	1.03309	0.910885	1.17168	0.612304	3617	Not supported	Males and Females
	ebi-a-GCST90002006	CD64 on monocyte	Inverse variance weighted	3	1.02457	0.912351	1.1506	0.681677	3622	Not supported	Males and Females
	ebi-a-GCST90002008	CCR2 on monocyte	Wald ratio	1	0.987589	0.753697	1.29406	0.927836	3629	Not supported	Males and Females
	ebi-a-GCST90002009	HLA DR on CD14- CD16-	Inverse variance weighted	3	1.1126	0.778459	1.59017	0.55816	3629	Not supported	Males and Females
	ebi-a-GCST90002010	HLA DR on monocyte	Inverse variance weighted	2	0.82219	0.729027	0.927258	0.00141841	3629	Not supported	Males and Females
	ebi-a-GCST90002011	CD64 on CD14+ CD16+ monocyte	Inverse variance weighted	2	0.780975	0.413396	1.47539	0.446247	3611	Not supported	Males and Females
	ebi-a-GCST90002012	CX3CR1 on CD14- CD16+ monocyte	Inverse variance weighted	2	0.977055	0.783074	1.21909	0.837126	3582	Not supported	Males and Females
	ebi-a-GCST90002013	CCR2 on myeloid Dendritic Cell	Inverse variance weighted	3	0.978665	0.836626	1.14482	0.787507	2870	Not supported	Males and Females
	ebi-a-GCST90002014	CCR2 on CD62L+ myeloid Dendritic Cell	Inverse variance weighted	3	0.985085	0.836745	1.15972	0.856785	2870	Not supported	Males and Females
	ebi-a-GCST90002015	CCR2 on plasmacytoid Dendritic Cell	Inverse variance weighted	2	0.897081	0.779275	1.0327	0.130515	2871	Not supported	Males and Females
	ebi-a-GCST90002016	CCR2 on CD62L+ plasmacytoid Dendritic Cell	Inverse variance weighted	2	0.896856	0.778824	1.03278	0.130525	2871	Not supported	Males and Females
	ebi-a-GCST90002018	CCR2 on granulocyte	Wald ratio	1	1.07631	0.770098	1.50428	0.666799	2850	Not supported	Males and Females
	ebi-a-GCST90002019	CD14 on Monocytic Myeloid-Derived Suppressor Cells	Wald ratio	1	0.826718	0.673273	1.01513	0.0692778	1570	Not supported	Males and Females
	ebi-a-GCST90002021	CD14 on CD33dim HLA DR+ CD11b+	Wald ratio	1	0.984663	0.831896	1.16548	0.857402	1634	Not supported	Males and Females
	ebi-a-GCST90002022	CD4 on CD4+ T cell	Inverse variance weighted	3	1.04467	0.863829	1.26336	0.652283	2912	Not supported	Males and Females
	ebi-a-GCST90002023	CD4 on Central Memory CD4+ T cell	Inverse variance weighted	2	1.04868	0.838109	1.31215	0.677683	2912	Not supported	Males and Females
	ebi-a-GCST90002024	CD4 on naive CD4+ T cell	Inverse variance weighted	5	0.920786	0.770385	1.10055	0.364396	2910	Not supported	Males and Females
	ebi-a-GCST90002027	CD4 on CD45RA+ CD4+ T cell	Wald ratio	1	1.03799	0.817556	1.31786	0.759499	2911	Not supported	Males and Females
	ebi-a-GCST90002028	CD19 on B cell	Wald ratio	1	0.817347	0.564317	1.18383	0.285912	3112	Not supported	Males and Females
	ebi-a-GCST90002029	CD39 on CD39+ CD8+ T cell	Inverse variance weighted	2	1.01155	0.796124	1.28527	0.92512	2915	Not supported	Males and Females
	ebi-a-GCST90002030	CD39 on CD39+ activated CD4 regulatory T cell	Inverse variance weighted	5	1.00518	0.961627	1.05071	0.819136	2920	Not supported	Males and Females
	ebi-a-GCST90002031	CD39 on CD39+ secreting CD4 regulatory T cell	Inverse variance weighted	5	1.00688	0.956664	1.05974	0.792673	2920	Not supported	Males and Females
	ebi-a-GCST90002032	CD39 on CD39+ CD4+ T cell	Inverse variance weighted	4	1.01364	0.963364	1.06655	0.601638	2920	Not supported	Males and Females
	ebi-a-GCST90002033	CD39 on granulocyte	Inverse variance weighted	3	1.10062	0.877503	1.38048	0.406833	2920	Not supported	Males and Females
	ebi-a-GCST90002034	CD39 on monocyte	Inverse variance weighted	2	0.867909	0.408309	1.84484	0.7127	2909	Not supported	Males and Females
	ebi-a-GCST90002035	CD80 on myeloid Dendritic Cell	Inverse variance weighted	3	0.957934	0.742621	1.23568	0.740756	2871	Not supported	Males and Females
	ebi-a-GCST90002036	CD80 on CD62L+ myeloid Dendritic Cell	Inverse variance weighted	2	0.972961	0.654038	1.4474	0.8924	2871	Not supported	Males and Females
	ebi-a-GCST90002037	CD80 on plasmacytoid Dendritic Cell	Inverse variance weighted	2	0.789541	0.659588	0.945096	0.0100111	2871	Not supported	Males and Females
	ebi-a-GCST90002038	CD80 on CD62L+ plasmacytoid Dendritic Cell	Inverse variance weighted	2	0.787936	0.657223	0.944647	0.0100156	2871	Not supported	Males and Females
	ebi-a-GCST90002039	CD80 on monocyte	Inverse variance weighted	4	1.13325	0.980072	1.31036	0.0913524	2850	Not supported	Males and Females
	ebi-a-GCST90002040	CD80 on granulocyte	Inverse variance weighted	3	1.11771	0.915701	1.36427	0.273904	2850	Not supported	Males and Females
	ebi-a-GCST90002042	CD45 on CD33+ HLA DR+ CD14-	Wald ratio	1	1.00966	0.722755	1.41046	0.955045	1579	Not supported	Males and Females
	ebi-a-GCST90002045	CD45 on CD33- HLA DR-	Inverse variance weighted	2	1.13351	0.942992	1.36252	0.181943	1635	Not supported	Males and Females
	ebi-a-GCST90002046	CD45 on CD33- HLA DR+	Inverse variance weighted	2	0.954205	0.788199	1.15517	0.63072	1635	Not supported	Males and Females
	ebi-a-GCST90002052	CD45 on Immature Myeloid-Derived Suppressor Cells	Wald ratio	1	0.947003	0.854145	1.04995	0.301048	1555	Not supported	Males and Females
	ebi-a-GCST90002054	CD8 on Central Memory CD8+ T cell	Inverse variance weighted	2	0.829733	0.629885	1.09299	0.184315	2910	Not supported	Males and Females
	ebi-a-GCST90002055	CD8 on naive CD8+ T cell	Inverse variance weighted	2	0.880574	0.679645	1.14091	0.33583	2910	Not supported	Males and Females
	ebi-a-GCST90002056	CD8 on Effector Memory CD8+ T cell	Inverse variance weighted	2	0.84486	0.693578	1.02914	0.0939974	2912	Not supported	Males and Females
	ebi-a-GCST90002058	CD8 on CD8+ T cell	Inverse variance weighted	2	0.939005	0.816661	1.07968	0.376896	3113	Not supported	Males and Females
	ebi-a-GCST90002059	CD8 on Natural Killer T	Wald ratio	1	0.8408	0.634592	1.11401	0.227085	3103	Not supported	Males and Females
	ebi-a-GCST90002060	CD8 on HLA DR+ CD8+ T cell	Wald ratio	1	0.859332	0.662495	1.11465	0.253372	3060	Not supported	Males and Females
	ebi-a-GCST90002061	CD4 on CD39+ CD4+ T cell	Inverse variance weighted	7	1.05963	0.958153	1.17184	0.259459	2920	Not supported	Males and Females
	ebi-a-GCST90002063	CD4 on CD4 regulatory T cell	Wald ratio	1	1.08159	0.661174	1.76934	0.754776	2920	Not supported	Males and Females
	ebi-a-GCST90002065	CD4 on CD39+ resting CD4 regulatory T cell	Wald ratio	1	0.909966	0.635635	1.30269	0.606261	2650	Not supported	Males and Females
	ebi-a-GCST90002066	CD4 on activated CD4 regulatory T cell	Inverse variance weighted	2	1.37905	0.971545	1.95747	0.0721042	2920	Not supported	Males and Females
	ebi-a-GCST90002069	CD4 on CD39+ secreting CD4 regulatory T cell	Wald ratio	1	1.00206	0.823595	1.21921	0.983556	2920	Not supported	Males and Females
	ebi-a-GCST90002070	CD4 on activated & secreting CD4 regulatory T cell	Inverse variance weighted	2	1.42907	0.965816	2.11452	0.0740984	2920	Not supported	Males and Females
	ebi-a-GCST90002087	CD11c on myeloid Dendritic Cell	Inverse variance weighted	5	1.12757	0.93765	1.35595	0.202002	2872	Not supported	Males and Females
	ebi-a-GCST90002088	CD11c on CD62L+ myeloid Dendritic Cell	Inverse variance weighted	2	1.10758	0.944595	1.2987	0.208333	2872	Not supported	Males and Females
	ebi-a-GCST90002089	CD11c on monocyte	Inverse variance weighted	2	1.05541	0.871919	1.27751	0.57998	2850	Not supported	Males and Females
	ebi-a-GCST90002090	CD11c on granulocyte	Inverse variance weighted	3	1.01636	0.856883	1.20551	0.852197	2850	Not supported	Males and Females
	ebi-a-GCST90002091	CD11b on CD14+ monocyte	Wald ratio	1	1.0084	0.920421	1.1048	0.857402	1635	Not supported	Males and Females
	ebi-a-GCST90002094	CD11b on Monocytic Myeloid-Derived Suppressor Cells	Wald ratio	1	1.01139	0.893825	1.14442	0.857402	1570	Not supported	Males and Females
	ebi-a-GCST90002095	CD11b on CD33dim HLA DR-	Wald ratio	1	0.883631	0.746038	1.0466	0.151979	1559	Not supported	Males and Females
	ebi-a-GCST90002096	CD11b on basophil	Wald ratio	1	0.886832	0.752454	1.04521	0.151979	1556	Not supported	Males and Females
	ebi-a-GCST90002097	CD11b on CD33+ HLA DR+ CD14dim	Wald ratio	1	1.01063	0.900572	1.13413	0.857402	1578	Not supported	Males and Females
	ebi-a-GCST90002098	CD45RA on naive CD4+ T cell	Inverse variance weighted	7	1.01225	0.943881	1.08557	0.732906	2910	Not supported	Males and Females
	ebi-a-GCST90002099	CD4RA on Terminally Differentiated CD4+ T cell	Inverse variance weighted	3	0.977976	0.868943	1.10069	0.711925	2903	Not supported	Males and Females
	ebi-a-GCST90002100	CD45RA on naive CD8+ T cell	Inverse variance weighted	2	0.996417	0.600119	1.65442	0.988931	2910	Not supported	Males and Females
	ebi-a-GCST90002101	CD45RA on Terminally Differentiated CD8+ T cell	Wald ratio	1	1.39145	0.875862	2.21054	0.161884	2911	Not supported	Males and Females
	ebi-a-GCST90002102	CD45RA on resting CD4 regulatory T cell	Inverse variance weighted	7	0.956595	0.875642	1.04503	0.325297	2919	Not supported	Males and Females
	ebi-a-GCST90002103	CD45RA on CD39+ resting CD4 regulatory T cell	Wald ratio	1	0.982797	0.82541	1.17019	0.845483	2650	Not supported	Males and Females
	ebi-a-GCST90002104	HLA DR on myeloid Dendritic Cell	Inverse variance weighted	4	1.077	0.954695	1.21498	0.227754	2872	Not supported	Males and Females
	ebi-a-GCST90002105	HLA DR on plasmacytoid Dendritic Cell	Inverse variance weighted	5	1.04046	0.985307	1.0987	0.153481	2872	Not supported	Males and Females
	ebi-a-GCST90002106	HLA DR on Dendritic Cell	Inverse variance weighted	4	1.05248	0.987046	1.12225	0.118318	2871	Not supported	Males and Females
	ebi-a-GCST90002108	HLA DR on CD33+ HLA DR+ CD14-	Wald ratio	1	0.828262	0.74824	0.916841	0.000278192	1579	Not supported	Males and Females
	ebi-a-GCST90002109	HLA DR on CD33+ HLA DR+ CD14dim	Wald ratio	1	0.769167	0.667666	0.886098	0.000278192	1578	Not supported	Males and Females
	ebi-a-GCST90002110	HLA DR on CD33dim HLA DR+ CD11b+	Wald ratio	1	1.05646	0.881726	1.26582	0.55157	1634	Not supported	Males and Females
	ebi-a-GCST90002111	HLA DR on CD33dim HLA DR+ CD11b-	Wald ratio	1	1.04893	0.89629	1.22757	0.55157	1635	Not supported	Males and Females
	ebi-a-GCST90002112	HLA DR on CD33- HLA DR+	Inverse variance weighted	3	1.10679	0.970183	1.26264	0.131136	1635	Not supported	Males and Females
	ebi-a-GCST90002113	HLA DR on HLA DR+ T cell	Wald ratio	1	1.19428	0.917437	1.55466	0.186987	3060	Not supported	Males and Females
	ebi-a-GCST90002114	HLA DR on HLA DR+ CD4+ T cell	Wald ratio	1	1.29439	0.882283	1.89899	0.186987	3060	Not supported	Males and Females
	ebi-a-GCST90002116	HLA DR on B cell	Inverse variance weighted	5	0.933474	0.834599	1.04406	0.228149	3060	Not supported	Males and Females
	ebi-a-GCST90002117	HLA DR on HLA DR+ Natural Killer	Inverse variance weighted	2	1.06381	0.923223	1.2258	0.392356	2971	Not supported	Males and Females
	ebi-a-GCST90002118	CD8 on CD28+ CD45RA- CD8+ T cell	Wald ratio	1	0.907312	0.770158	1.06889	0.24473	2920	Not supported	Males and Females
	ebi-a-GCST90002119	CD8 on CD28+ CD45RA+ CD8+ T cell	Inverse variance weighted	6	0.937468	0.784002	1.12097	0.478971	2920	Not supported	Males and Females
	ebi-a-GCST90002120	CD8 on CD28- CD8+ T cell	Wald ratio	1	0.984515	0.745963	1.29935	0.912221	2920	Not supported	Males and Females
	ebi-a-GCST90002121	CD8 on CD39+ CD8+ T cell	Inverse variance weighted	4	0.8542	0.649902	1.12272	0.258481	2915	Not supported	Males and Females

## Sheet: DLBCL
	Trait ID	Trait	Method	No. of SNPs	ORSD	LCI	UCI	P-value	N	Additional Support	Sex
	ebi-a-GCST90001391	IgD+ B cell %B cell	Wald ratio	1	0.711142	0.403644	1.25289	0.238104	3658	Not supported	Males and Females
	ebi-a-GCST90001395	IgD+ CD38- B cell %B cell	Wald ratio	1	0.64727	0.279122	1.50099	0.310758	3657	Not supported	Males and Females
	ebi-a-GCST90001399	IgD- CD27- B cell %B cell	Inverse variance weighted	3	0.763682	0.58275	1.00079	0.0506682	3657	Not supported	Males and Females
	ebi-a-GCST90001410	IgD- CD38+ B cell %B cell	Wald ratio	1	0.957423	0.544308	1.68408	0.879969	3657	Not supported	Males and Females
	ebi-a-GCST90001422	CD20- CD38- B cell %B cell	Wald ratio	1	0.7438	0.502445	1.10109	0.139184	3659	Not supported	Males and Females
	ebi-a-GCST90001424	IgD+ B cell %Lymphocyte	Inverse variance weighted	2	0.857982	0.541029	1.36062	0.515	3657	Not supported	Males and Females
	ebi-a-GCST90001426	IgD- CD38dim B cell %lymphocyte	Inverse variance weighted	2	0.968115	0.656149	1.42841	0.870293	3656	Not supported	Males and Females
	ebi-a-GCST90001429	IgD+ CD38+ B cell %lymphocyte	Wald ratio	1	0.87898	0.349678	2.20948	0.783863	3656	Not supported	Males and Females
	ebi-a-GCST90001431	IgD+ CD38- B cell %lymphocyte	Inverse variance weighted	2	0.627686	0.340362	1.15756	0.135848	3656	Not supported	Males and Females
	ebi-a-GCST90001433	IgD- CD27- B cell %lymphocyte	Inverse variance weighted	2	0.675171	0.465462	0.979363	0.0384625	3656	Not supported	Males and Females
	ebi-a-GCST90001439	IgD+ CD24+ B cell %lymphocyte	Inverse variance weighted	2	0.771098	0.502643	1.18293	0.233828	3656	Not supported	Males and Females
	ebi-a-GCST90001441	IgD+ CD24- B cell %lymphocyte	Wald ratio	1	0.865428	0.673095	1.11272	0.259705	3656	Not supported	Males and Females
	ebi-a-GCST90001442	CD24+ CD27+ B cell %lymphocyte	Inverse variance weighted	2	0.77979	0.492942	1.23356	0.287798	3656	Not supported	Males and Females
	ebi-a-GCST90001451	CD62L- monocyte %monocyte	Inverse variance weighted	4	1.20227	0.997256	1.44943	0.0534589	3042	Not supported	Males and Females
	ebi-a-GCST90001457	CD11c+ HLA DR++ monocyte %monocyte	Wald ratio	1	0.928153	0.561993	1.53288	0.770841	3042	Not supported	Males and Females
	ebi-a-GCST90001463	CD62L- Dendritic Cell %Dendritic Cell	Inverse variance weighted	3	1.18029	1.01907	1.36702	0.0269605	3410	Not supported	Males and Females
	ebi-a-GCST90001465	CD86+ myeloid Dendritic Cell %Dendritic Cell	Inverse variance weighted	3	1.17287	0.997729	1.37876	0.0533043	3410	Not supported	Males and Females
	ebi-a-GCST90001467	CD86+ plasmacytoid Dendritic Cell %Dendritic Cell	Wald ratio	1	0.687883	0.44802	1.05617	0.0872264	3410	Not supported	Males and Females
	ebi-a-GCST90001469	CD62L- myeloid Dendritic Cell %Dendritic Cell	Inverse variance weighted	6	1.15043	0.956663	1.38345	0.136435	3410	Not supported	Males and Females
	ebi-a-GCST90001471	CD62L- plasmacytoid Dendritic Cell %Dendritic Cell	Inverse variance weighted	2	0.911945	0.631765	1.31638	0.622586	3410	Not supported	Males and Females
	ebi-a-GCST90001473	CD62L- CD86+ myeloid Dendritic Cell %Dendritic Cell	Inverse variance weighted	5	1.11646	0.965798	1.29062	0.136366	3410	Not supported	Males and Females
	ebi-a-GCST90001475	HLA DR++ monocyte %monocyte	Inverse variance weighted	2	1.34896	0.766271	2.37472	0.299561	3595	Not supported	Males and Females
	ebi-a-GCST90001476	HLA DR++ monocyte %leukocyte	Wald ratio	1	0.943894	0.691148	1.28907	0.71651	3595	Not supported	Males and Females
	ebi-a-GCST90001478	CD4 regulatory T cell %CD4+ T cell	Inverse variance weighted	2	0.840343	0.584227	1.20874	0.348314	3437	Not supported	Males and Females
	ebi-a-GCST90001479	CD4 regulatory T cell %T cell	Wald ratio	1	0.719523	0.413974	1.25059	0.24316	3437	Not supported	Males and Females
	ebi-a-GCST90001484	CD39+ resting CD4 regulatory T cell %resting CD4 regulatory T cell	Inverse variance weighted	6	0.889865	0.782983	1.01134	0.073885	3437	Not supported	Males and Females
	ebi-a-GCST90001485	CD39+ resting CD4 regulatory T cell %CD4 regulatory T cell	Inverse variance weighted	11	1.00933	0.947904	1.07473	0.771983	3437	Not supported	Males and Females
	ebi-a-GCST90001491	CD39+ activated CD4 regulatory T cell %CD4 regulatory T cell	Inverse variance weighted	7	1.00951	0.938506	1.08588	0.799212	3437	Not supported	Males and Females
	ebi-a-GCST90001496	CD39+ secreting CD4 regulatory T cell %secreting CD4 regulatory T cell	Inverse variance weighted	7	1.02051	0.952131	1.0938	0.566159	3437	Not supported	Males and Females
	ebi-a-GCST90001497	CD39+ secreting CD4 regulatory T cell %CD4 regulatory T cell	Inverse variance weighted	8	1.01712	0.942547	1.0976	0.66211	3437	Not supported	Males and Females
	ebi-a-GCST90001499	Activated & resting CD4 regulatory T cell %CD4 regulatory T cell	Inverse variance weighted	5	0.99529	0.922523	1.0738	0.902993	3437	Not supported	Males and Females
	ebi-a-GCST90001500	Activated & resting CD4 regulatory T cell %CD4+ T cell	Inverse variance weighted	3	0.957348	0.832554	1.10085	0.540746	3437	Not supported	Males and Females
	ebi-a-GCST90001502	Activated & secreting CD4 regulatory T cell %CD4 regulatory T cell	Inverse variance weighted	6	1.00764	0.9404	1.0797	0.82892	3437	Not supported	Males and Females
	ebi-a-GCST90001503	Activated & secreting CD4 regulatory T cell %CD4+ T cell	Inverse variance weighted	7	0.993491	0.915866	1.0777	0.874986	3437	Not supported	Males and Females
	ebi-a-GCST90001505	CD25++ CD4+ T cell %CD4+ T cell	Inverse variance weighted	2	0.906614	0.62897	1.30682	0.599207	3437	Not supported	Males and Females
	ebi-a-GCST90001506	CD25++ CD4+ T cell %T cell	Wald ratio	1	0.9578	0.729644	1.2573	0.756109	3437	Not supported	Males and Females
	ebi-a-GCST90001508	CD25++ CD45RA+ CD4 not regulatory T cell %CD4+ T cell	Inverse variance weighted	4	1.07442	0.921436	1.2528	0.359709	3437	Not supported	Males and Females
	ebi-a-GCST90001509	CD25++ CD45RA+ CD4 not regulatory T cell %T cell	Inverse variance weighted	4	1.07758	0.915991	1.26768	0.367367	3437	Not supported	Males and Females
	ebi-a-GCST90001511	CD25++ CD45RA- CD4 not regulatory T cell %CD4+ T cell	Inverse variance weighted	2	1.03646	0.90738	1.18391	0.597677	3437	Not supported	Males and Females
	ebi-a-GCST90001512	CD25++ CD45RA- CD4 not regulatory T cell %T cell	Inverse variance weighted	3	0.992966	0.87825	1.12267	0.910271	3437	Not supported	Males and Females
	ebi-a-GCST90001516	Immature Myeloid-Derived Suppressor Cells %CD33dim HLA DR- CD66b-	Inverse variance weighted	2	1.00354	0.68389	1.47259	0.985598	1857	Not supported	Males and Females
	ebi-a-GCST90001519	CD33+ HLA DR+ CD14- %CD33+ HLA DR+	Wald ratio	1	1.09463	0.836775	1.43194	0.509422	1858	Not supported	Males and Females
	ebi-a-GCST90001521	CD33+ HLA DR+ CD14dim %CD33+ HLA DR+	Wald ratio	1	0.860556	0.683531	1.08343	0.201232	1858	Not supported	Males and Females
	ebi-a-GCST90001526	CD33dim HLA DR+ CD11b+ %CD33dim HLA DR+	Inverse variance weighted	3	1.03294	0.92379	1.155	0.569462	1858	Not supported	Males and Females
	ebi-a-GCST90001528	CD33dim HLA DR+ CD11b- %CD33dim HLA DR+	Inverse variance weighted	3	0.968452	0.865725	1.08337	0.575254	1858	Not supported	Males and Females
	ebi-a-GCST90001533	Basophil %CD33dim HLA DR- CD66b-	Inverse variance weighted	3	0.971446	0.846015	1.11547	0.68128	1857	Not supported	Males and Females
	ebi-a-GCST90001535	CD45RA- CD4+ T cell %CD4+ T cell	Inverse variance weighted	3	0.990269	0.840492	1.16674	0.906959	3427	Not supported	Males and Females
	ebi-a-GCST90001536	CD45RA- CD4+ T cell %T cell	Wald ratio	1	0.990625	0.532497	1.8429	0.976274	3427	Not supported	Males and Females
	ebi-a-GCST90001561	CD45RA+ CD8+ T cell %CD8+ T cell	Inverse variance weighted	4	0.957882	0.844767	1.08614	0.502117	3427	Not supported	Males and Females
	ebi-a-GCST90001562	CD45RA+ CD8+ T cell %T cell	Inverse variance weighted	2	1.48614	0.642563	3.4372	0.354389	3427	Not supported	Males and Females
	ebi-a-GCST90001568	Naive CD4-CD8- T cell %T cell	Wald ratio	1	0.87471	0.494455	1.5474	0.645554	3427	Not supported	Males and Females
	ebi-a-GCST90001570	Effector Memory CD4-CD8- T cell %CD4-CD8- T cell	Inverse variance weighted	4	0.979938	0.817894	1.17409	0.826065	3427	Not supported	Males and Females
	ebi-a-GCST90001571	Effector Memory CD4-CD8- T cell %T cell	Inverse variance weighted	2	1.18237	0.592565	2.35923	0.634579	3427	Not supported	Males and Females
	ebi-a-GCST90001573	Terminally Differentiated CD4-CD8- T cell %CD4-CD8- T cell	Inverse variance weighted	2	1.02511	0.859295	1.22291	0.78296	3427	Not supported	Males and Females
	ebi-a-GCST90001574	Terminally Differentiated CD4-CD8- T cell %T cell	Inverse variance weighted	5	1.16789	0.984406	1.38558	0.0751141	3427	Not supported	Males and Females
	ebi-a-GCST90001575	Naive CD4+ T cell %T cell	Wald ratio	1	1.36046	0.766509	2.41466	0.292985	3427	Not supported	Males and Females
	ebi-a-GCST90001584	CD14- CD16+ monocyte %monocyte	Wald ratio	1	0.737647	0.445055	1.2226	0.237847	3629	Not supported	Males and Females
	ebi-a-GCST90001585	CD14+ CD16+ monocyte %monocyte	Inverse variance weighted	3	0.865974	0.672392	1.11529	0.264964	3629	Not supported	Males and Females
	ebi-a-GCST90001586	CD14+ CD16- monocyte %monocyte	Wald ratio	1	2.7721	0.871457	8.81805	0.084175	3629	Not supported	Males and Females
	ebi-a-GCST90001587	CD16+ monocyte %monocyte	Wald ratio	1	0.363047	0.11496	1.14652	0.084175	3629	Not supported	Males and Females
	ebi-a-GCST90001617	TCRgd T cell %lymphocyte	Wald ratio	1	1.89656	1.43495	2.50666	6.86652e-06	3666	Not supported	Males and Females
	ebi-a-GCST90001619	HLA DR+ T cell%T cell	Inverse variance weighted	3	0.944742	0.795663	1.12175	0.516498	3596	Not supported	Males and Females
	ebi-a-GCST90001620	HLA DR+ T cell%lymphocyte	Inverse variance weighted	3	0.97238	0.822209	1.14998	0.743482	3596	Not supported	Males and Females
	ebi-a-GCST90001622	Natural Killer T %T cell	Inverse variance weighted	5	0.803967	0.628348	1.02867	0.0827058	3669	Not supported	Males and Females
	ebi-a-GCST90001623	Natural Killer T %lymphocyte	Inverse variance weighted	6	1.01625	0.791598	1.30465	0.899387	3669	Not supported	Males and Females
	ebi-a-GCST90001625	HLA DR+ CD4+ T cell %T cell	Wald ratio	1	0.938604	0.700733	1.25722	0.670896	3595	Not supported	Males and Females
	ebi-a-GCST90001626	HLA DR+ CD4+ T cell %lymphocyte	Inverse variance weighted	2	0.882055	0.683339	1.13856	0.335229	3595	Not supported	Males and Females
	ebi-a-GCST90001628	HLA DR+ CD8+ T cell %T cell	Inverse variance weighted	3	1.01787	0.837535	1.23702	0.858732	3595	Not supported	Males and Females
	ebi-a-GCST90001629	HLA DR+ CD8+ T cell %lymphocyte	Inverse variance weighted	2	0.981241	0.827753	1.16319	0.827267	3595	Not supported	Males and Females
	ebi-a-GCST90001631	CD8+ Natural Killer T %T cell	Wald ratio	1	0.680439	0.406132	1.14002	0.143659	3668	Not supported	Males and Females
	ebi-a-GCST90001632	CD8+ Natural Killer T %lymphocyte	Wald ratio	1	0.693562	0.408813	1.17664	0.174836	3668	Not supported	Males and Females
	ebi-a-GCST90001634	CD8dim Natural Killer T %T cell	Inverse variance weighted	4	0.759555	0.590974	0.976224	0.0317187	3668	Not supported	Males and Females
	ebi-a-GCST90001635	CD8dim Natural Killer T %lymphocyte	Inverse variance weighted	5	0.845382	0.624406	1.14456	0.27723	3668	Not supported	Males and Females
	ebi-a-GCST90001637	CD4-CD8- Natural Killer T %T cell	Inverse variance weighted	4	0.992355	0.732981	1.34351	0.960404	3668	Not supported	Males and Females
	ebi-a-GCST90001638	CD4-CD8- Natural Killer T %lymphocyte	Inverse variance weighted	5	1.02665	0.788538	1.33666	0.845118	3668	Not supported	Males and Females
	ebi-a-GCST90001641	CD3- lymphocyte %leukocyte	Wald ratio	1	0.542087	0.291568	1.00786	0.0529573	3669	Not supported	Males and Females
	ebi-a-GCST90001649	HLA DR+ Natural Killer %Natural Killer	Inverse variance weighted	7	0.892912	0.759101	1.05031	0.171494	3596	Not supported	Males and Females
	ebi-a-GCST90001650	HLA DR+ Natural Killer %CD3- lymphocyte	Inverse variance weighted	5	0.857241	0.739353	0.993926	0.0412787	3596	Not supported	Males and Females
	ebi-a-GCST90001652	Granulocyte %leukocyte	Wald ratio	1	0.744365	0.384418	1.44134	0.381212	3669	Not supported	Males and Females
	ebi-a-GCST90001653	CD28- CD4-CD8- T cell %CD4-CD8- T cell	Wald ratio	1	1.73625	0.992974	3.03588	0.0529573	3440	Not supported	Males and Females
	ebi-a-GCST90001655	CD28+ CD4-CD8- T cell %T cell	Wald ratio	1	1.65209	0.958503	2.84756	0.0706976	3440	Not supported	Males and Females
	ebi-a-GCST90001656	CD28+ CD4-CD8- T cell %CD4-CD8- T cell	Wald ratio	1	0.575956	0.329394	1.00708	0.0529573	3440	Not supported	Males and Females
	ebi-a-GCST90001658	CD39+ CD4+ T cell %T cell	Inverse variance weighted	7	1.00965	0.945031	1.07868	0.776004	3440	Not supported	Males and Females
	ebi-a-GCST90001659	CD39+ CD4+ T cell %CD4+ T cell	Inverse variance weighted	7	1.00923	0.945449	1.07731	0.782741	3440	Not supported	Males and Females
	ebi-a-GCST90001661	CD28- CD8dim T cell %T cell	Inverse variance weighted	2	1.09045	0.477105	2.4923	0.83732	3440	Not supported	Males and Females
	ebi-a-GCST90001662	CD28- CD8dim T cell %CD8dim T cell	Wald ratio	1	1.80121	0.992508	3.26884	0.0529573	3440	Not supported	Males and Females
	ebi-a-GCST90001664	CD28+ CD45RA+ CD8dim T cell %T cell	Inverse variance weighted	5	1.02042	0.923145	1.12794	0.692504	3440	Not supported	Males and Females
	ebi-a-GCST90001665	CD28+ CD45RA+ CD8dim T cell %CD8dim T cell	Inverse variance weighted	3	1.03067	0.873691	1.21585	0.720114	3440	Not supported	Males and Females
	ebi-a-GCST90001667	CD28+ CD45RA- CD8dim T cell %T cell	Wald ratio	1	1.00998	0.858817	1.18775	0.904457	3440	Not supported	Males and Females
	ebi-a-GCST90001668	CD28+ CD45RA- CD8dim T cell %CD8dim T cell	Wald ratio	1	1.00985	0.860537	1.18506	0.904457	3440	Not supported	Males and Females
	ebi-a-GCST90001670	CD39+ CD8+ T cell %T cell	Inverse variance weighted	5	1.03627	0.964257	1.11366	0.332302	3440	Not supported	Males and Females
	ebi-a-GCST90001671	CD39+ CD8+ T cell %CD8+ T cell	Inverse variance weighted	4	1.0092	0.827327	1.23105	0.928051	3440	Not supported	Males and Females
	ebi-a-GCST90001679	CD25++ CD8+ T cell %T cell	Inverse variance weighted	2	1.11609	0.888937	1.40129	0.344155	3162	Not supported	Males and Females
	ebi-a-GCST90001680	CD25++ CD8+ T cell %CD8+ T cell	Wald ratio	1	1.19905	0.923904	1.55613	0.172286	3162	Not supported	Males and Females
	ebi-a-GCST90001686	CD28- CD8+ T cell %CD8+ T cell	Inverse variance weighted	3	1.51502	0.805793	2.84849	0.197166	3440	Not supported	Males and Females
	ebi-a-GCST90001689	CD28+ CD45RA+ CD8+ T cell %CD8+ T cell	Wald ratio	1	0.880946	0.662559	1.17132	0.383157	3440	Not supported	Males and Females
	ebi-a-GCST90001691	CD28+ CD45RA- CD8+ T cell %T cell	Inverse variance weighted	2	1.05878	0.930978	1.20412	0.38416	3440	Not supported	Males and Females
	ebi-a-GCST90001692	CD28+ CD45RA- CD8+ T cell %CD8+ T cell	Inverse variance weighted	3	1.01366	0.886082	1.15961	0.843291	3440	Not supported	Males and Females
	ebi-a-GCST90001694	CD28- CD4-CD8- T cell %T cell	Inverse variance weighted	2	1.00138	0.572833	1.75055	0.996125	3440	Not supported	Males and Females
	ebi-a-GCST90001696	CD45RA- CD28- CD8+ T cell %CD8+ T cell	Inverse variance weighted	6	1.00551	0.981606	1.02999	0.65446	3425	Not supported	Males and Females
	ebi-a-GCST90001697	CD45RA- CD28- CD8+ T cell %T cell	Inverse variance weighted	16	0.996771	0.991696	1.00187	0.21423	3425	Not supported	Males and Females
	ebi-a-GCST90001699	CD45RA+ CD28- CD8+ T cell %CD8+ T cell	Wald ratio	1	1.00312	0.972914	1.03426	0.841867	3425	Not supported	Males and Females
	ebi-a-GCST90001700	CD45RA+ CD28- CD8+ T cell %T cell	Inverse variance weighted	25	1.00142	0.999323	1.00353	0.184153	3425	Not supported	Males and Females
	ebi-a-GCST90001701	BAFF-R on CD20- CD38- B cell	Wald ratio	1	0.997667	0.759172	1.31108	0.986629	3592	Not supported	Males and Females
	ebi-a-GCST90001702	BAFF-R on CD24+ CD27+ B cell	Inverse variance weighted	7	0.989217	0.90835	1.07728	0.803229	3657	Not supported	Males and Females
	ebi-a-GCST90001703	BAFF-R on IgD+ CD24+ B cell	Inverse variance weighted	5	0.992101	0.910186	1.08139	0.856857	3657	Not supported	Males and Females
	ebi-a-GCST90001704	BAFF-R on IgD+ CD24- B cell	Inverse variance weighted	9	0.981266	0.888347	1.0839	0.709438	3657	Not supported	Males and Females
	ebi-a-GCST90001705	BAFF-R on IgD+ CD38- B cell	Inverse variance weighted	8	0.980968	0.879502	1.09414	0.730135	3645	Not supported	Males and Females
	ebi-a-GCST90001706	BAFF-R on IgD+ CD38- naive B cell	Inverse variance weighted	8	0.979778	0.881279	1.08929	0.705495	1837	Not supported	Males and Females
	ebi-a-GCST90001707	BAFF-R on IgD+ CD38- unswitched memory B cell	Inverse variance weighted	7	0.993324	0.91319	1.08049	0.875957	1837	Not supported	Males and Females
	ebi-a-GCST90001708	BAFF-R on IgD+ CD38+ B cell	Inverse variance weighted	9	0.981972	0.885101	1.08945	0.731367	3656	Not supported	Males and Females
	ebi-a-GCST90001709	BAFF-R on IgD+ CD38dim B cell	Inverse variance weighted	9	0.983046	0.889662	1.08623	0.737036	3657	Not supported	Males and Females
	ebi-a-GCST90001710	BAFF-R on IgD- CD24- B cell	Inverse variance weighted	9	0.983611	0.902289	1.07226	0.70742	3657	Not supported	Males and Females
	ebi-a-GCST90001711	BAFF-R on IgD- CD27- B cell	Inverse variance weighted	9	0.983183	0.902367	1.07124	0.698347	3657	Not supported	Males and Females
	ebi-a-GCST90001712	BAFF-R on IgD- CD38- B cell	Inverse variance weighted	6	0.992493	0.910471	1.0819	0.864058	3657	Not supported	Males and Females
	ebi-a-GCST90001713	BAFF-R on IgD- CD38+ B cell	Inverse variance weighted	3	0.979223	0.729567	1.31431	0.888798	3659	Not supported	Males and Females
	ebi-a-GCST90001714	BAFF-R on IgD- CD38dim B cell	Wald ratio	1	1.0268	0.661663	1.59343	0.906106	3657	Not supported	Males and Females
	ebi-a-GCST90001715	BAFF-R on memory B cell	Inverse variance weighted	6	0.988343	0.906779	1.07724	0.7896	3657	Not supported	Males and Females
	ebi-a-GCST90001716	BAFF-R on naive-mature B cell	Inverse variance weighted	9	0.982553	0.88871	1.08631	0.731104	3657	Not supported	Males and Females
	ebi-a-GCST90001717	BAFF-R on unswitched memory B cell	Inverse variance weighted	6	0.988231	0.906951	1.07679	0.786881	3657	Not supported	Males and Females
	ebi-a-GCST90001718	BAFF-R on switched memory B cell	Inverse variance weighted	8	0.990714	0.909616	1.07904	0.830469	3657	Not supported	Males and Females
	ebi-a-GCST90001719	BAFF-R on IgD+ B cell	Inverse variance weighted	9	0.984257	0.8904	1.08801	0.756297	3658	Not supported	Males and Females
	ebi-a-GCST90001720	BAFF-R on transitional B cell	Inverse variance weighted	8	0.979819	0.870884	1.10238	0.73457	3655	Not supported	Males and Females
	ebi-a-GCST90001721	CD19 on CD20- B cell	Wald ratio	1	0.794599	0.622698	1.01395	0.0645191	3656	Not supported	Males and Females
	ebi-a-GCST90001722	CD19 on CD20- CD38- B cell	Wald ratio	1	1.72993	0.93714	3.1934	0.0797018	3595	Not supported	Males and Females
	ebi-a-GCST90001723	CD19 on CD24+ CD27+ B cell	Inverse variance weighted	2	0.983602	0.644162	1.50191	0.938973	3656	Not supported	Males and Females
	ebi-a-GCST90001724	CD19 on IgD+ CD24+ B cell	Inverse variance weighted	3	1.02758	0.731431	1.44365	0.875345	3656	Not supported	Males and Females
	ebi-a-GCST90001725	CD19 on IgD+ CD24- B cell	Inverse variance weighted	3	1.07997	0.742739	1.57032	0.687086	3656	Not supported	Males and Females
	ebi-a-GCST90001728	CD19 on IgD+ CD38- unswitched memory B cell	Inverse variance weighted	2	1.06445	0.773767	1.46433	0.701118	1833	Not supported	Males and Females
	ebi-a-GCST90001729	CD19 on IgD+ CD38+ B cell	Inverse variance weighted	2	1.08634	0.761403	1.54995	0.647882	3657	Not supported	Males and Females
	ebi-a-GCST90001730	CD19 on IgD+ CD38dim B cell	Inverse variance weighted	2	1.10322	0.721873	1.68603	0.649862	3657	Not supported	Males and Females
	ebi-a-GCST90001733	CD19 on IgD- CD38- B cell	Wald ratio	1	0.873147	0.49717	1.53345	0.636851	3657	Not supported	Males and Females
	ebi-a-GCST90001735	CD19 on IgD- CD38dim B cell	Inverse variance weighted	3	0.897229	0.653615	1.23164	0.502255	3657	Not supported	Males and Females
	ebi-a-GCST90001736	CD19 on memory B cell	Inverse variance weighted	2	0.981934	0.627882	1.53563	0.936309	3657	Not supported	Males and Females
	ebi-a-GCST90001737	CD19 on naive-mature B cell	Wald ratio	1	1.01415	0.527718	1.94896	0.966369	3653	Not supported	Males and Females
	ebi-a-GCST90001738	CD19 on unswitched memory B cell	Inverse variance weighted	2	1.08799	0.709121	1.66928	0.6994	3656	Not supported	Males and Females
	ebi-a-GCST90001740	CD19 on switched memory B cell	Inverse variance weighted	2	0.943059	0.629869	1.41198	0.775879	3657	Not supported	Males and Females
	ebi-a-GCST90001741	CD19 on IgD+ B cell	Inverse variance weighted	2	1.11245	0.701379	1.76445	0.650683	3658	Not supported	Males and Females
	ebi-a-GCST90001742	CD19 on transitional B cell	Inverse variance weighted	2	1.0873	0.719234	1.64373	0.691392	3657	Not supported	Males and Females
	ebi-a-GCST90001743	CD20 on B cell	Inverse variance weighted	4	0.995291	0.792828	1.24946	0.967554	3660	Not supported	Males and Females
	ebi-a-GCST90001745	CD20 on CD24+ CD27+ B cell	Inverse variance weighted	6	0.924624	0.670251	1.27554	0.633067	3657	Not supported	Males and Females
	ebi-a-GCST90001746	CD20 on IgD+ CD24+ B cell	Inverse variance weighted	2	1.04723	0.736842	1.48837	0.79694	3657	Not supported	Males and Females
	ebi-a-GCST90001747	CD20 on IgD+ CD24- B cell	Inverse variance weighted	5	1.07487	0.880151	1.31267	0.478919	3657	Not supported	Males and Females
	ebi-a-GCST90001748	CD20 on IgD+ CD38- B cell	Inverse variance weighted	4	1.13352	0.864544	1.48617	0.364506	3645	Not supported	Males and Females
	ebi-a-GCST90001751	CD20 on IgD+ CD38+ B cell	Inverse variance weighted	5	0.925743	0.711232	1.20495	0.566157	3657	Not supported	Males and Females
	ebi-a-GCST90001752	CD20 on IgD+ CD38dim B cell	Inverse variance weighted	8	0.982255	0.818079	1.17938	0.847838	3657	Not supported	Males and Females
	ebi-a-GCST90001753	CD20 on IgD- CD24- B cell	Inverse variance weighted	2	1.4403	0.810706	2.55883	0.213385	3657	Not supported	Males and Females
	ebi-a-GCST90001754	CD20 on IgD- CD27- B cell	Inverse variance weighted	4	1.19024	0.815193	1.73784	0.367123	3657	Not supported	Males and Females
	ebi-a-GCST90001755	CD20 on IgD- CD38- B cell	Inverse variance weighted	4	1.07462	0.798053	1.44704	0.635446	3657	Not supported	Males and Females
	ebi-a-GCST90001757	CD20 on IgD- CD38dim B cell	Inverse variance weighted	7	1.01557	0.741083	1.39173	0.92342	3657	Not supported	Males and Females
	ebi-a-GCST90001758	CD20 on memory B cell	Inverse variance weighted	6	1.1105	0.894908	1.37802	0.341236	3657	Not supported	Males and Females
	ebi-a-GCST90001759	CD20 on naive-mature B cell	Inverse variance weighted	7	0.97795	0.732449	1.30574	0.879833	3657	Not supported	Males and Females
	ebi-a-GCST90001760	CD20 on unswitched memory B cell	Inverse variance weighted	4	1.09185	0.841602	1.4165	0.508231	3657	Not supported	Males and Females
	ebi-a-GCST90001761	CD20 on switched memory B cell	Inverse variance weighted	7	0.998972	0.720353	1.38536	0.995083	3657	Not supported	Males and Females
	ebi-a-GCST90001762	CD20 on IgD+ B cell	Inverse variance weighted	6	1.08104	0.896295	1.30386	0.4151	3658	Not supported	Males and Females
	ebi-a-GCST90001763	CD20 on transitional B cell	Inverse variance weighted	2	0.955542	0.732432	1.24661	0.737468	3657	Not supported	Males and Females
	ebi-a-GCST90001765	CD24 on IgD+ CD24+ B cell	Inverse variance weighted	2	0.865433	0.668193	1.12089	0.273439	3655	Not supported	Males and Females
	ebi-a-GCST90001766	CD24 on IgD+ CD38- B cell	Inverse variance weighted	2	0.773891	0.54999	1.08894	0.141287	3638	Not supported	Males and Females
	ebi-a-GCST90001767	CD24 on IgD+ CD38- unswitched memory B cell	Inverse variance weighted	2	0.876501	0.706747	1.08703	0.230061	1832	Not supported	Males and Females
	ebi-a-GCST90001768	CD24 on IgD+ CD38+ B cell	Inverse variance weighted	2	0.888287	0.634056	1.24445	0.491042	3655	Not supported	Males and Females
	ebi-a-GCST90001769	CD24 on IgD- CD38- B cell	Inverse variance weighted	2	0.811574	0.6223	1.05842	0.123324	3648	Not supported	Males and Females
	ebi-a-GCST90001771	CD24 on memory B cell	Inverse variance weighted	2	0.850785	0.655409	1.1044	0.224754	3653	Not supported	Males and Females
	ebi-a-GCST90001772	CD24 on unswitched memory B cell	Inverse variance weighted	2	0.852425	0.648069	1.12122	0.253537	3655	Not supported	Males and Females
	ebi-a-GCST90001773	CD24 on switched memory B cell	Inverse variance weighted	2	0.845606	0.643186	1.11173	0.229639	3652	Not supported	Males and Females
	ebi-a-GCST90001774	CD24 on transitional B cell	Wald ratio	1	0.907444	0.619474	1.32928	0.618034	3656	Not supported	Males and Females
	ebi-a-GCST90001775	CD25 on B cell	Inverse variance weighted	3	1.0166	0.793492	1.30244	0.896386	3660	Not supported	Males and Females
	ebi-a-GCST90001777	CD25 on CD24+ CD27+ B cell	Inverse variance weighted	4	0.988555	0.832853	1.17337	0.895272	3657	Not supported	Males and Females
	ebi-a-GCST90001778	CD25 on IgD+ CD24+ B cell	Inverse variance weighted	3	0.962721	0.791075	1.17161	0.704543	3657	Not supported	Males and Females
	ebi-a-GCST90001779	CD25 on IgD+ CD24- B cell	Inverse variance weighted	3	0.957581	0.64624	1.41892	0.828954	3657	Not supported	Males and Females
	ebi-a-GCST90001780	CD25 on IgD+ CD38- B cell	Wald ratio	1	1.30072	0.737716	2.29338	0.363528	3642	Not supported	Males and Females
	ebi-a-GCST90001781	CD25 on IgD+ CD38- naive B cell	Inverse variance weighted	2	1.06065	0.804	1.39922	0.676991	1835	Not supported	Males and Females
	ebi-a-GCST90001782	CD25 on IgD+ CD38- unswitched memory B cell	Wald ratio	1	0.988605	0.805676	1.21307	0.912582	1837	Not supported	Males and Females
	ebi-a-GCST90001783	CD25 on IgD+ CD38+ B cell	Inverse variance weighted	2	1.16094	0.804951	1.67436	0.42446	3656	Not supported	Males and Females
	ebi-a-GCST90001784	CD25 on IgD+ CD38dim B cell	Inverse variance weighted	2	0.881598	0.499796	1.55507	0.663411	3657	Not supported	Males and Females
	ebi-a-GCST90001785	CD25 on IgD- CD24- B cell	Inverse variance weighted	2	0.940941	0.622856	1.42147	0.772428	3649	Not supported	Males and Females
	ebi-a-GCST90001786	CD25 on IgD- CD27- B cell	Wald ratio	1	0.634082	0.436792	0.920483	0.0165882	3651	Not supported	Males and Females
	ebi-a-GCST90001787	CD25 on IgD- CD38- B cell	Inverse variance weighted	3	1.02239	0.817626	1.27843	0.84603	3657	Not supported	Males and Females
	ebi-a-GCST90001789	CD25 on IgD- CD38dim B cell	Inverse variance weighted	3	0.889295	0.638924	1.23778	0.486746	3657	Not supported	Males and Females
	ebi-a-GCST90001790	CD25 on memory B cell	Inverse variance weighted	4	0.990445	0.832418	1.17847	0.913789	3657	Not supported	Males and Females
	ebi-a-GCST90001791	CD25 on naive-mature B cell	Inverse variance weighted	5	1.03743	0.851048	1.26463	0.716087	3657	Not supported	Males and Females
	ebi-a-GCST90001792	CD25 on unswitched memory B cell	Inverse variance weighted	4	0.990922	0.827129	1.18715	0.921196	3657	Not supported	Males and Females
	ebi-a-GCST90001793	CD25 on switched memory B cell	Inverse variance weighted	3	0.868344	0.71249	1.05829	0.161908	3657	Not supported	Males and Females
	ebi-a-GCST90001794	CD25 on IgD+ B cell	Inverse variance weighted	2	0.962422	0.722305	1.28236	0.793654	3658	Not supported	Males and Females
	ebi-a-GCST90001795	CD25 on transitional B cell	Wald ratio	1	1.07874	0.604339	1.92554	0.79765	3657	Not supported	Males and Females
	ebi-a-GCST90001798	CD27 on CD24+ CD27+ B cell	Inverse variance weighted	9	1.13065	1.01181	1.26345	0.0302112	3657	Not supported	Males and Females
	ebi-a-GCST90001799	CD27 on T cell	Wald ratio	1	1.00643	0.78771	1.28589	0.959099	1838	Not supported	Males and Females
	ebi-a-GCST90001800	CD27 on IgD+ CD24+ B cell	Inverse variance weighted	5	1.20502	1.02468	1.41709	0.024144	3656	Not supported	Males and Females
	ebi-a-GCST90001801	CD27 on IgD+ CD38- unswitched memory B cell	Inverse variance weighted	5	1.14212	0.982844	1.3272	0.0828898	1836	Not supported	Males and Females
	ebi-a-GCST90001802	CD27 on IgD- CD38- B cell	Inverse variance weighted	7	1.13116	0.96494	1.32601	0.128545	3657	Not supported	Males and Females
	ebi-a-GCST90001803	CD27 on IgD- CD38+ B cell	Inverse variance weighted	2	1.28556	0.613604	2.69338	0.505612	3642	Not supported	Males and Females
	ebi-a-GCST90001804	CD27 on IgD- CD38dim B cell	Inverse variance weighted	6	1.15895	1.02617	1.30891	0.0174922	3657	Not supported	Males and Females
	ebi-a-GCST90001805	CD27 on memory B cell	Inverse variance weighted	7	1.13292	0.951949	1.34829	0.159894	3657	Not supported	Males and Females
	ebi-a-GCST90001806	CD27 on unswitched memory B cell	Inverse variance weighted	10	1.15361	1.01793	1.30737	0.0251999	3656	Not supported	Males and Females
	ebi-a-GCST90001807	CD27 on Plasma Blast-Plasma Cell	Wald ratio	1	1.03147	0.616334	1.72624	0.906106	3651	Not supported	Males and Females
	ebi-a-GCST90001808	CD27 on switched memory B cell	Inverse variance weighted	9	1.10621	0.989156	1.23713	0.0769063	3657	Not supported	Males and Females
	ebi-a-GCST90001810	CD38 on CD3- CD19-	Wald ratio	1	1.19104	0.783681	1.81015	0.412999	1834	Not supported	Males and Females
	ebi-a-GCST90001811	CD38 on IgD+ CD24- B cell	Inverse variance weighted	2	1.07077	0.772772	1.48369	0.681126	3656	Not supported	Males and Females
	ebi-a-GCST90001812	CD38 on IgD+ CD38+ B cell	Inverse variance weighted	2	0.928063	0.636214	1.35379	0.698349	3652	Not supported	Males and Females
	ebi-a-GCST90001813	CD38 on IgD+ CD38dim B cell	Inverse variance weighted	4	1.07319	0.879373	1.30972	0.487014	3654	Not supported	Males and Females
	ebi-a-GCST90001815	CD38 on IgD- CD38dim B cell	Inverse variance weighted	3	1.07763	0.858562	1.3526	0.519053	3657	Not supported	Males and Females
	ebi-a-GCST90001816	CD38 on naive-mature B cell	Inverse variance weighted	3	1.08573	0.844641	1.39564	0.520836	3656	Not supported	Males and Females
	ebi-a-GCST90001818	CD38 on IgD+ B cell	Wald ratio	1	1.07007	0.559824	2.04539	0.837651	3658	Not supported	Males and Females
	ebi-a-GCST90001819	CD38 on transitional B cell	Inverse variance weighted	5	1.15735	0.941206	1.42312	0.165901	3657	Not supported	Males and Females
	ebi-a-GCST90001820	IgD on IgD+ CD24+ B cell	Inverse variance weighted	4	0.745977	0.387042	1.43778	0.381359	3656	Not supported	Males and Females
	ebi-a-GCST90001821	IgD on IgD+ CD24- B cell	Inverse variance weighted	3	1.19299	0.913885	1.55734	0.194373	3656	Not supported	Males and Females
	ebi-a-GCST90001823	IgD on IgD+ CD38- unswitched memory B cell	Inverse variance weighted	2	0.621366	0.265919	1.45193	0.271828	1834	Not supported	Males and Females
	ebi-a-GCST90001824	IgD on IgD+ CD38+ B cell	Inverse variance weighted	3	0.922043	0.577605	1.47188	0.733756	3656	Not supported	Males and Females
	ebi-a-GCST90001825	IgD on IgD+ CD38dim B cell	Inverse variance weighted	3	1.1919	0.917525	1.54832	0.18846	3656	Not supported	Males and Females
	ebi-a-GCST90001826	IgD on unswitched memory B cell	Inverse variance weighted	3	1.36068	0.809635	2.28676	0.244933	3636	Not supported	Males and Females
	ebi-a-GCST90001827	IgD on IgD+ B cell	Wald ratio	1	1.36184	0.871259	2.12866	0.175341	3657	Not supported	Males and Females
	ebi-a-GCST90001828	IgD on transitional B cell	Inverse variance weighted	3	0.82388	0.539628	1.25786	0.369528	3657	Not supported	Males and Females
	ebi-a-GCST90001829	BAFF-R on B cell	Inverse variance weighted	9	0.982373	0.888399	1.08629	0.728853	3660	Not supported	Males and Females
	ebi-a-GCST90001830	BAFF-R on CD20- B cell	Wald ratio	1	1.0172	0.728932	1.41947	0.920104	3648	Not supported	Males and Females
	ebi-a-GCST90001831	CD62L on CD62L+ myeloid Dendritic Cell	Wald ratio	1	1.38271	0.893363	2.1401	0.14594	2872	Not supported	Males and Females
	ebi-a-GCST90001832	CD62L on CD62L+ plasmacytoid Dendritic Cell	Inverse variance weighted	4	0.999704	0.765666	1.30528	0.998263	2872	Not supported	Males and Females
	ebi-a-GCST90001833	CD62L on CD62L+ Dendritic Cell	Inverse variance weighted	2	1.10575	0.72558	1.68512	0.640028	2871	Not supported	Males and Females
	ebi-a-GCST90001834	CD62L on monocyte	Inverse variance weighted	2	0.919235	0.774471	1.09106	0.335441	2848	Not supported	Males and Females
	ebi-a-GCST90001838	CD3 on naive CD8+ T cell	Inverse variance weighted	5	1.10578	0.989025	1.23632	0.0773692	2910	Not supported	Males and Females
	ebi-a-GCST90001839	CD3 on Effector Memory CD8+ T cell	Inverse variance weighted	2	1.09729	0.887369	1.35686	0.391455	2912	Not supported	Males and Females
	ebi-a-GCST90001840	CD3 on Terminally Differentiated CD8+ T cell	Inverse variance weighted	2	1.02449	0.725863	1.44597	0.890542	2911	Not supported	Males and Females
	ebi-a-GCST90001841	CD3 on Central Memory CD4+ T cell	Inverse variance weighted	3	1.05829	0.929308	1.20516	0.392918	2912	Not supported	Males and Females
	ebi-a-GCST90001842	CD3 on Naive CD4+ T cell	Inverse variance weighted	3	1.04893	0.941348	1.16882	0.386886	2910	Not supported	Males and Females
	ebi-a-GCST90001843	CD3 on Effector Memory CD4+ T cell	Inverse variance weighted	2	1.08432	0.931826	1.26177	0.295149	2912	Not supported	Males and Females
	ebi-a-GCST90001844	CD3 on Terminally Differentiated CD4+ T cell	Wald ratio	1	1.22203	0.916577	1.62929	0.171812	2903	Not supported	Males and Females
	ebi-a-GCST90001845	CD3 on CD45RA- CD4+ T cell	Inverse variance weighted	2	1.08252	0.937476	1.25002	0.279986	2911	Not supported	Males and Females
	ebi-a-GCST90001846	CD3 on Central Memory CD8+ T cell	Inverse variance weighted	2	1.14458	0.962332	1.36135	0.126988	2910	Not supported	Males and Females
	ebi-a-GCST90001847	CD3 on HLA DR+ T cell	Inverse variance weighted	2	1.10452	0.91966	1.32654	0.287424	3060	Not supported	Males and Females
	ebi-a-GCST90001848	CD3 on Natural Killer T	Wald ratio	1	0.845123	0.510751	1.3984	0.512523	3113	Not supported	Males and Females
	ebi-a-GCST90001849	CD3 on HLA DR+ CD4+ T cell	Inverse variance weighted	2	1.11162	0.934395	1.32246	0.232396	3060	Not supported	Males and Females
	ebi-a-GCST90001850	CD3 on HLA DR+ CD8+ T cell	Wald ratio	1	1.19313	0.90133	1.5794	0.217197	3060	Not supported	Males and Females
	ebi-a-GCST90001851	CD3 on T cell	Inverse variance weighted	2	1.10198	0.929371	1.30666	0.263873	2919	Not supported	Males and Females
	ebi-a-GCST90001852	CD3 on CD39+ resting CD4 regulatory T cell	Wald ratio	1	1.17015	0.919565	1.48902	0.201254	2649	Not supported	Males and Females
	ebi-a-GCST90001853	CD3 on activated CD4 regulatory T cell	Inverse variance weighted	4	1.04366	0.93608	1.1636	0.441365	2919	Not supported	Males and Females
	ebi-a-GCST90001854	CD3 on CD39+ activated CD4 regulatory T cell	Inverse variance weighted	5	1.0326	0.923792	1.15422	0.572293	2919	Not supported	Males and Females
	ebi-a-GCST90001855	CD3 on secreting CD4 regulatory T cell	Inverse variance weighted	3	1.02068	0.880755	1.18283	0.785564	2919	Not supported	Males and Females
	ebi-a-GCST90001856	CD3 on CD39+ secreting CD4 regulatory T cell	Inverse variance weighted	3	1.0779	0.942422	1.23285	0.273678	2919	Not supported	Males and Females
	ebi-a-GCST90001857	CD3 on activated & secreting CD4 regulatory T cell	Inverse variance weighted	4	1.04311	0.937085	1.16113	0.440246	2919	Not supported	Males and Females
	ebi-a-GCST90001858	CD3 on CD45RA+ CD4+ T cell	Inverse variance weighted	4	1.06096	0.95056	1.18419	0.291169	2919	Not supported	Males and Females
	ebi-a-GCST90001859	CD3 on CD8+ T cell	Wald ratio	1	1.14278	0.943668	1.38391	0.171812	2918	Not supported	Males and Females
	ebi-a-GCST90001860	CD3 on CD39+ CD4+ T cell	Inverse variance weighted	4	1.0751	0.963448	1.1997	0.195524	2919	Not supported	Males and Females
	ebi-a-GCST90001861	CD3 on CD28+ CD4+ T cell	Wald ratio	1	1.09362	0.925543	1.29223	0.29317	2919	Not supported	Males and Females
	ebi-a-GCST90001863	CD3 on CD28+ CD45RA- CD8+ T cell	Inverse variance weighted	4	1.12518	0.944741	1.34008	0.18598	2919	Not supported	Males and Females
	ebi-a-GCST90001864	CD3 on CD28+ CD45RA+ CD8+ T cell	Inverse variance weighted	2	1.14543	0.885047	1.48242	0.302103	2919	Not supported	Males and Females
	ebi-a-GCST90001865	CD3 on CD28- CD8+ T cell	Inverse variance weighted	2	1.02278	0.76403	1.36917	0.87967	2919	Not supported	Males and Females
	ebi-a-GCST90001866	CD3 on CD39+ CD8+ T cell	Wald ratio	1	1.16998	0.934076	1.46545	0.171812	2914	Not supported	Males and Females
	ebi-a-GCST90001867	CD3 on CD4+ T cell	Wald ratio	1	0.665763	0.329006	1.34721	0.257949	2919	Not supported	Males and Females
	ebi-a-GCST90001868	CD3 on CD4 regulatory T cell	Inverse variance weighted	3	1.02277	0.884672	1.18242	0.76097	2919	Not supported	Males and Females
	ebi-a-GCST90001869	CD3 on resting CD4 regulatory T cell	Inverse variance weighted	5	0.865742	0.758258	0.988462	0.0330412	2918	Not supported	Males and Females
	ebi-a-GCST90001870	CD34 on Hematopoietic Stem Cell	Inverse variance weighted	3	1.20939	0.99594	1.46859	0.0549926	1634	Not supported	Males and Females
	ebi-a-GCST90001871	HVEM on T cell	Wald ratio	1	0.790919	0.60364	1.0363	0.0888757	1247	Not supported	Males and Females
	ebi-a-GCST90001872	HVEM on naive CD8+ T cell	Inverse variance weighted	2	0.944933	0.672998	1.32675	0.743574	1247	Not supported	Males and Females
	ebi-a-GCST90001873	HVEM on Effector Memory CD8+ T cell	Wald ratio	1	0.790465	0.602894	1.03639	0.0888757	1247	Not supported	Males and Females
	ebi-a-GCST90001875	HVEM on CD4+ T cell	Wald ratio	1	0.794985	0.610337	1.03549	0.0888757	1247	Not supported	Males and Females
	ebi-a-GCST90001876	HVEM on Central Memory CD4+ T cell	Wald ratio	1	0.790465	0.602894	1.03639	0.0888757	1247	Not supported	Males and Females
	ebi-a-GCST90001877	HVEM on naive CD4+ T cell	Wald ratio	1	0.816222	0.596347	1.11717	0.204759	1247	Not supported	Males and Females
	ebi-a-GCST90001878	HVEM on Effector Memory CD4+ T cell	Wald ratio	1	0.859313	0.655565	1.12638	0.272169	1247	Not supported	Males and Females
	ebi-a-GCST90001879	HVEM on Terminally Differentiated CD4+ T cell	Wald ratio	1	0.818291	0.589859	1.13519	0.229843	1245	Not supported	Males and Females
	ebi-a-GCST90001880	HVEM on CD45RA- CD4+ T cell	Wald ratio	1	0.799613	0.618009	1.03458	0.0888757	1247	Not supported	Males and Females
	ebi-a-GCST90001881	HVEM on CD8+ T cell	Wald ratio	1	0.83122	0.614709	1.12399	0.229843	1247	Not supported	Males and Females
	ebi-a-GCST90001882	HVEM on Central Memory CD8+ T cell	Wald ratio	1	0.804718	0.626532	1.03358	0.0888757	1247	Not supported	Males and Females
	ebi-a-GCST90001883	CD16-CD56 on Natural Killer T	Inverse variance weighted	3	0.83617	0.688608	1.01535	0.0708894	3113	Not supported	Males and Females
	ebi-a-GCST90001884	CD16-CD56 on Natural Killer	Inverse variance weighted	6	0.885719	0.778289	1.00798	0.0658336	3113	Not supported	Males and Females
	ebi-a-GCST90001885	CD16-CD56 on HLA DR+ Natural Killer	Inverse variance weighted	2	1.20922	0.591045	2.47394	0.602953	2971	Not supported	Males and Females
	ebi-a-GCST90001886	CD28 on CD39+ activated CD4 regulatory T cell	Inverse variance weighted	3	1.08403	0.887984	1.32335	0.427936	2920	Not supported	Males and Females
	ebi-a-GCST90001887	CD28 on secreting CD4 regulatory T cell	Inverse variance weighted	3	0.941051	0.587826	1.50653	0.800215	2920	Not supported	Males and Females
	ebi-a-GCST90001888	CD28 on CD39+ secreting CD4 regulatory T cell	Wald ratio	1	1.10872	0.918416	1.33845	0.282737	2920	Not supported	Males and Females
	ebi-a-GCST90001889	CD28 on activated & secreting CD4 regulatory T cell	Wald ratio	1	0.973288	0.761458	1.24405	0.828826	2920	Not supported	Males and Females
	ebi-a-GCST90001890	CD28 on CD45RA+ CD4+ T cell	Inverse variance weighted	2	0.784636	0.450055	1.36795	0.392436	2920	Not supported	Males and Females
	ebi-a-GCST90001891	CD28 on CD45RA- CD4 not regulatory T cell	Inverse variance weighted	3	0.95057	0.618396	1.46117	0.817233	2920	Not supported	Males and Females
	ebi-a-GCST90001892	CD28 on CD39+ CD4+ T cell	Inverse variance weighted	5	1.02614	0.918884	1.14592	0.646858	2920	Not supported	Males and Females
	ebi-a-GCST90001893	CD28 on CD28+ CD45RA- CD8+ T cell	Wald ratio	1	1.00658	0.816569	1.24081	0.950979	2920	Not supported	Males and Females
	ebi-a-GCST90001894	CD28 on CD28+ CD4+ T cell	Inverse variance weighted	2	0.817438	0.420146	1.59041	0.552767	2920	Not supported	Males and Females
	ebi-a-GCST90001896	CD28 on CD28+ CD45RA+ CD8+ T cell	Inverse variance weighted	3	0.691907	0.576809	0.829972	7.25864e-05	2920	Not supported	Males and Females
	ebi-a-GCST90001897	CD28 on CD39+ CD8+ T cell	Inverse variance weighted	2	1.0001	0.904213	1.10616	0.998398	2914	Not supported	Males and Females
	ebi-a-GCST90001898	CD28 on CD4+ T cell	Inverse variance weighted	2	0.810485	0.399188	1.64556	0.560884	2920	Not supported	Males and Females
	ebi-a-GCST90001899	CD28 on CD4 regulatory T cell	Wald ratio	1	1.01115	0.762591	1.34072	0.938613	2920	Not supported	Males and Females
	ebi-a-GCST90001900	CD28 on resting CD4 regulatory T cell	Wald ratio	1	0.980401	0.808418	1.18897	0.840592	2919	Not supported	Males and Females
	ebi-a-GCST90001901	CD28 on CD39+ resting CD4 regulatory T cell	Inverse variance weighted	2	0.763439	0.300182	1.94162	0.570871	2650	Not supported	Males and Females
	ebi-a-GCST90001902	CD28 on activated CD4 regulatory T cell	Wald ratio	1	0.969712	0.733759	1.28154	0.828826	2920	Not supported	Males and Females
	ebi-a-GCST90001903	CD86 on myeloid Dendritic Cell	Wald ratio	1	1.23902	0.985082	1.55842	0.0670176	2871	Not supported	Males and Females
	ebi-a-GCST90001904	CD86 on CD62L+ myeloid Dendritic Cell	Wald ratio	1	1.33826	1.00198	1.78741	0.0484531	2871	Not supported	Males and Females
	ebi-a-GCST90001906	CD86 on granulocyte	Inverse variance weighted	2	0.991314	0.681691	1.44157	0.963579	2848	Not supported	Males and Females
	ebi-a-GCST90001907	CCR7 on naive CD4+ T cell	Inverse variance weighted	4	0.995344	0.747748	1.32492	0.974485	2910	Not supported	Males and Females
	ebi-a-GCST90001908	CCR7 on naive CD8+ T cell	Inverse variance weighted	2	1.00859	0.644784	1.57765	0.970124	2910	Not supported	Males and Females
	ebi-a-GCST90001909	CD45 on CD14+ monocyte	Wald ratio	1	0.482982	0.221145	1.05484	0.0678426	3112	Not supported	Males and Females
	ebi-a-GCST90001910	CD45 on B cell	Inverse variance weighted	2	1.02738	0.381223	2.76876	0.957405	3112	Not supported	Males and Females
	ebi-a-GCST90001911	CD45 on Natural Killer	Inverse variance weighted	2	0.949242	0.447283	2.01452	0.892069	3113	Not supported	Males and Females
	ebi-a-GCST90001913	CD45 on granulocyte	Wald ratio	1	0.695243	0.418612	1.15468	0.160215	3112	Not supported	Males and Females
	ebi-a-GCST90001917	CD45 on CD8+ T cell	Inverse variance weighted	2	1.01744	0.916021	1.13009	0.746871	3113	Not supported	Males and Females
	ebi-a-GCST90001918	CD45 on HLA DR+ T cell	Wald ratio	1	0.889083	0.651461	1.21338	0.4587	3060	Not supported	Males and Females
	ebi-a-GCST90001919	CD45 on Natural Killer T	Wald ratio	1	1.40812	0.836981	2.369	0.197217	3113	Not supported	Males and Females
	ebi-a-GCST90001920	CD45 on HLA DR+ CD4+ T cell	Inverse variance weighted	2	0.921845	0.634195	1.33996	0.669778	3060	Not supported	Males and Females
	ebi-a-GCST90001923	CD127 on CD45RA- CD4 not regulatory T cell	Wald ratio	1	0.605267	0.387658	0.945027	0.0271933	2920	Not supported	Males and Females
	ebi-a-GCST90001924	CD127 on CD28+ CD4+ T cell	Inverse variance weighted	3	0.900243	0.608181	1.33256	0.599447	2920	Not supported	Males and Females
	ebi-a-GCST90001926	CD127 on granulocyte	Inverse variance weighted	4	0.877528	0.724179	1.06335	0.182466	2920	Not supported	Males and Females
	ebi-a-GCST90001927	CD127 on CD8+ T cell	Wald ratio	1	1.161	0.736895	1.82919	0.519808	2920	Not supported	Males and Females
	ebi-a-GCST90001929	CD127 on CD28+ CD45RA+ CD8+ T cell	Inverse variance weighted	2	0.80817	0.437403	1.49322	0.496523	2920	Not supported	Males and Females
	ebi-a-GCST90001932	CD127 on CD45RA+ CD4+ T cell	Inverse variance weighted	4	0.835795	0.576193	1.21236	0.344544	2920	Not supported	Males and Females
	ebi-a-GCST90001933	CD25 on CD45RA- CD4 not regulatory T cell	Inverse variance weighted	2	0.934399	0.750819	1.16286	0.543196	3435	Not supported	Males and Females
	ebi-a-GCST90001934	CD25 on CD45RA+ CD4 not regulatory T cell	Wald ratio	1	1.34327	0.925635	1.94935	0.120359	3435	Not supported	Males and Females
	ebi-a-GCST90001935	CD25 on CD39+ CD4 regulatory T cell	Wald ratio	1	0.588198	0.380661	0.908883	0.0168336	3434	Not supported	Males and Females
	ebi-a-GCST90001937	CD25 on resting CD4 regulatory T cell	Wald ratio	1	0.675125	0.304378	1.49746	0.333754	3434	Not supported	Males and Females
	ebi-a-GCST90001938	CD25 on CD39+ resting CD4 regulatory T cell	Wald ratio	1	1.71935	0.943826	3.13211	0.0765497	3118	Not supported	Males and Females
	ebi-a-GCST90001940	CD25 on CD39+ activated CD4 regulatory T cell	Wald ratio	1	0.569206	0.358589	0.903529	0.0168336	3435	Not supported	Males and Females
	ebi-a-GCST90001941	CD25 on secreting CD4 regulatory T cell	Wald ratio	1	1.01303	0.784922	1.30743	0.920775	3435	Not supported	Males and Females
	ebi-a-GCST90001942	CD25 on CD39+ secreting CD4 regulatory T cell	Wald ratio	1	1.01331	0.780935	1.31482	0.920775	3435	Not supported	Males and Females
	ebi-a-GCST90001943	CD25 on activated & secreting CD4 regulatory T cell	Wald ratio	1	1.01482	0.759362	1.35623	0.920775	3435	Not supported	Males and Females
	ebi-a-GCST90001944	CD123 on plasmacytoid Dendritic Cell	Inverse variance weighted	2	1.04994	0.834209	1.32145	0.677958	2872	Not supported	Males and Females
	ebi-a-GCST90001945	CD123 on CD62L+ plasmacytoid Dendritic Cell	Inverse variance weighted	2	1.05085	0.833151	1.32544	0.675359	2872	Not supported	Males and Females
	ebi-a-GCST90001946	CD33 on CD14+ monocyte	Inverse variance weighted	4	0.995637	0.931295	1.06442	0.897928	1634	Not supported	Males and Females
	ebi-a-GCST90001947	CD33 on CD33+ HLA DR+ CD14dim	Inverse variance weighted	4	0.995213	0.933944	1.0605	0.882319	1577	Not supported	Males and Females
	ebi-a-GCST90001948	CD33 on CD33dim HLA DR+ CD11b+	Inverse variance weighted	5	0.997854	0.934909	1.06504	0.948468	1633	Not supported	Males and Females
	ebi-a-GCST90001949	CD33 on CD33dim HLA DR+ CD11b-	Inverse variance weighted	6	0.997605	0.935081	1.06431	0.942114	1634	Not supported	Males and Females
	ebi-a-GCST90001950	CD33 on Granulocytic Myeloid-Derived Suppressor Cells	Inverse variance weighted	3	1.01152	0.92138	1.11048	0.809895	1244	Not supported	Males and Females
	ebi-a-GCST90001951	CD33 on CD66b++ myeloid cell	Inverse variance weighted	4	0.985444	0.910963	1.06601	0.714592	1464	Not supported	Males and Females
	ebi-a-GCST90001952	CD33 on Monocytic Myeloid-Derived Suppressor Cells	Inverse variance weighted	4	0.993459	0.929337	1.06201	0.847141	1569	Not supported	Males and Females
	ebi-a-GCST90001953	CD33 on CD33dim HLA DR-	Inverse variance weighted	3	0.995751	0.929513	1.06671	0.903493	1558	Not supported	Males and Females
	ebi-a-GCST90001954	CD33 on basophil	Inverse variance weighted	3	1.01349	0.945147	1.08679	0.706693	1555	Not supported	Males and Females
	ebi-a-GCST90001955	CD33 on Immature Myeloid-Derived Suppressor Cells	Inverse variance weighted	2	1.01312	0.922397	1.11277	0.785353	1554	Not supported	Males and Females
	ebi-a-GCST90001956	CD33 on CD33+ HLA DR+	Inverse variance weighted	4	0.995024	0.934158	1.05986	0.876911	1579	Not supported	Males and Females
	ebi-a-GCST90001957	CD33 on CD33+ HLA DR+ CD14-	Inverse variance weighted	4	0.99497	0.934386	1.05948	0.875002	1578	Not supported	Males and Females
	ebi-a-GCST90001958	CD4 on monocyte	Wald ratio	1	1.05975	0.752982	1.4915	0.739257	3112	Not supported	Males and Females
	ebi-a-GCST90001959	CD4 on HLA DR+ CD4+ T cell	Inverse variance weighted	2	1.07856	0.234856	4.95324	0.922537	3060	Not supported	Males and Females
	ebi-a-GCST90001960	CD25 on CD4+ T cell	Wald ratio	1	0.944035	0.656372	1.35777	0.756109	2920	Not supported	Males and Females
	ebi-a-GCST90001961	CD25 on CD39+ CD4+ T cell	Inverse variance weighted	3	0.94153	0.849101	1.04402	0.253098	2920	Not supported	Males and Females
	ebi-a-GCST90001979	CD16 on CD14- CD16+ monocyte	Inverse variance weighted	7	0.903548	0.800865	1.0194	0.0993775	3620	Not supported	Males and Females
	ebi-a-GCST90001980	CD40 on CD14+ CD16- monocyte	Inverse variance weighted	4	0.955519	0.843642	1.08223	0.473888	3629	Not supported	Males and Females
	ebi-a-GCST90001981	CD40 on CD14+ CD16+ monocyte	Inverse variance weighted	5	0.927376	0.844256	1.01868	0.115551	3618	Not supported	Males and Females
	ebi-a-GCST90001983	CD14 on CD14+ CD16+ monocyte	Inverse variance weighted	2	1.01899	0.730517	1.42138	0.911791	3618	Not supported	Males and Females
	ebi-a-GCST90001984	HLA DR on CD14- CD16+ monocyte	Inverse variance weighted	4	1.18717	0.98749	1.42724	0.0678472	3621	Not supported	Males and Females
	ebi-a-GCST90001985	CD40 on monocytes	Inverse variance weighted	4	0.964383	0.827567	1.12382	0.642217	3629	Not supported	Males and Females
	ebi-a-GCST90001986	CD14 on CD14+ CD16- monocyte	Wald ratio	1	1.19759	0.835078	1.71748	0.326972	3629	Not supported	Males and Females
	ebi-a-GCST90001987	CD64 on CD14+ CD16- monocyte	Inverse variance weighted	3	0.995218	0.865287	1.14466	0.94646	3622	Not supported	Males and Females
	ebi-a-GCST90001988	HLA DR on CD14+ CD16- monocyte	Inverse variance weighted	3	1.01925	0.857673	1.21126	0.828595	3629	Not supported	Males and Females
	ebi-a-GCST90001989	CD40 on CD14- CD16+ monocyte	Inverse variance weighted	7	0.954375	0.860249	1.0588	0.378056	3621	Not supported	Males and Females
	ebi-a-GCST90001991	HLA DR on CD14+ monocyte	Inverse variance weighted	3	1.02027	0.85447	1.21823	0.824515	3629	Not supported	Males and Females
	ebi-a-GCST90001992	CCR2 on CD14+ CD16+ monocyte	Wald ratio	1	1.0225	0.495107	2.11169	0.952045	3618	Not supported	Males and Females
	ebi-a-GCST90001993	PDL-1 on CD14+ CD16- monocyte	Wald ratio	1	1.2571	0.706075	2.23814	0.436897	3629	Not supported	Males and Females
	ebi-a-GCST90001994	CX3CR1 on CD14- CD16-	Inverse variance weighted	3	1.05874	0.827684	1.35429	0.649556	3590	Not supported	Males and Females
	ebi-a-GCST90001995	CX3CR1 on monocyte	Inverse variance weighted	3	1.01968	0.880123	1.18135	0.79527	3590	Not supported	Males and Females
	ebi-a-GCST90001996	CX3CR1 on CD14+ CD16+ monocyte	Inverse variance weighted	3	1.01785	0.87854	1.17924	0.813769	3579	Not supported	Males and Females
	ebi-a-GCST90001997	CX3CR1 on CD14+ CD16- monocyte	Inverse variance weighted	3	1.01598	0.888647	1.16157	0.816465	3590	Not supported	Males and Females
	ebi-a-GCST90001998	PDL-1 on CD14+ CD16+ monocyte	Wald ratio	1	0.986296	0.582077	1.67122	0.959099	3618	Not supported	Males and Females
	ebi-a-GCST90001999	PDL-1 on CD14- CD16+ monocyte	Inverse variance weighted	2	0.825085	0.675387	1.00796	0.0597898	3621	Not supported	Males and Females
	ebi-a-GCST90002000	PDL-1 on CD14- CD16-	Wald ratio	1	1.17158	0.672706	2.04043	0.57586	3629	Not supported	Males and Females
	ebi-a-GCST90002001	CD64 on CD14- CD16-	Inverse variance weighted	2	0.760499	0.593052	0.975224	0.0309493	3622	Not supported	Males and Females
	ebi-a-GCST90002002	PDL-1 on monocyte	Wald ratio	1	0.70585	0.458329	1.08705	0.113841	3629	Not supported	Males and Females
	ebi-a-GCST90002003	CCR2 on CD14- CD16-	Inverse variance weighted	3	0.915105	0.659671	1.26945	0.595233	3629	Not supported	Males and Females
	ebi-a-GCST90002004	CCR2 on CD14+ CD16- monocyte	Inverse variance weighted	2	0.950811	0.62901	1.43725	0.81089	3629	Not supported	Males and Females
	ebi-a-GCST90002005	CD16 on CD14+ CD16+ monocyte	Inverse variance weighted	3	0.861283	0.738472	1.00452	0.0570978	3617	Not supported	Males and Females
	ebi-a-GCST90002006	CD64 on monocyte	Inverse variance weighted	3	0.99507	0.857489	1.15472	0.948093	3622	Not supported	Males and Females
	ebi-a-GCST90002007	HLA DR on CD14+ CD16+ monocyte	Inverse variance weighted	2	1.02496	0.656855	1.59935	0.913526	3618	Not supported	Males and Females
	ebi-a-GCST90002008	CCR2 on monocyte	Inverse variance weighted	2	0.939302	0.605333	1.45752	0.77998	3629	Not supported	Males and Females
	ebi-a-GCST90002009	HLA DR on CD14- CD16-	Inverse variance weighted	4	0.958341	0.793156	1.15793	0.659323	3629	Not supported	Males and Females
	ebi-a-GCST90002010	HLA DR on monocyte	Inverse variance weighted	4	1.03255	0.869161	1.22665	0.715533	3629	Not supported	Males and Females
	ebi-a-GCST90002011	CD64 on CD14+ CD16+ monocyte	Inverse variance weighted	2	0.569283	0.376451	0.860891	0.0075887	3611	Not supported	Males and Females
	ebi-a-GCST90002012	CX3CR1 on CD14- CD16+ monocyte	Inverse variance weighted	2	0.86652	0.421149	1.78287	0.697125	3582	Not supported	Males and Females
	ebi-a-GCST90002013	CCR2 on myeloid Dendritic Cell	Inverse variance weighted	3	0.763515	0.629549	0.92599	0.00612242	2870	Supported	Males and Females
	ebi-a-GCST90002014	CCR2 on CD62L+ myeloid Dendritic Cell	Inverse variance weighted	3	0.902699	0.753667	1.0812	0.266163	2870	Not supported	Males and Females
	ebi-a-GCST90002015	CCR2 on plasmacytoid Dendritic Cell	Inverse variance weighted	2	0.947703	0.789144	1.13812	0.565284	2871	Not supported	Males and Females
	ebi-a-GCST90002016	CCR2 on CD62L+ plasmacytoid Dendritic Cell	Inverse variance weighted	2	0.947542	0.788663	1.13843	0.564985	2871	Not supported	Males and Females
	ebi-a-GCST90002018	CCR2 on granulocyte	Inverse variance weighted	2	1.10095	0.798292	1.51834	0.557621	2850	Not supported	Males and Females
	ebi-a-GCST90002019	CD14 on Monocytic Myeloid-Derived Suppressor Cells	Wald ratio	1	1.13457	0.864379	1.48921	0.362943	1570	Not supported	Males and Females
	ebi-a-GCST90002021	CD14 on CD33dim HLA DR+ CD11b+	Wald ratio	1	1.00592	0.802704	1.26059	0.959099	1634	Not supported	Males and Females
	ebi-a-GCST90002022	CD4 on CD4+ T cell	Inverse variance weighted	4	1.16362	0.988046	1.3704	0.0693869	2912	Not supported	Males and Females
	ebi-a-GCST90002023	CD4 on Central Memory CD4+ T cell	Inverse variance weighted	4	1.15332	0.967042	1.37548	0.112485	2912	Not supported	Males and Females
	ebi-a-GCST90002024	CD4 on naive CD4+ T cell	Inverse variance weighted	6	0.898594	0.744729	1.08425	0.264481	2910	Not supported	Males and Females
	ebi-a-GCST90002025	CD4 on Effector Memory CD4+ T cell	Inverse variance weighted	3	1.07982	0.861449	1.35356	0.505269	2912	Not supported	Males and Females
	ebi-a-GCST90002027	CD4 on CD45RA+ CD4+ T cell	Inverse variance weighted	3	1.12656	0.920683	1.37848	0.247107	2911	Not supported	Males and Females
	ebi-a-GCST90002028	CD19 on B cell	Wald ratio	1	0.92326	0.563872	1.51171	0.750957	3112	Not supported	Males and Females
	ebi-a-GCST90002029	CD39 on CD39+ CD8+ T cell	Inverse variance weighted	2	0.775134	0.571987	1.05043	0.100444	2915	Not supported	Males and Females
	ebi-a-GCST90002030	CD39 on CD39+ activated CD4 regulatory T cell	Inverse variance weighted	6	1.0023	0.943321	1.06496	0.940857	2920	Not supported	Males and Females
	ebi-a-GCST90002031	CD39 on CD39+ secreting CD4 regulatory T cell	Inverse variance weighted	6	1.00102	0.933077	1.07391	0.977279	2920	Not supported	Males and Females
	ebi-a-GCST90002032	CD39 on CD39+ CD4+ T cell	Inverse variance weighted	5	0.994894	0.923018	1.07237	0.893559	2920	Not supported	Males and Females
	ebi-a-GCST90002033	CD39 on granulocyte	Inverse variance weighted	3	1.15213	0.850773	1.56022	0.360004	2920	Not supported	Males and Females
	ebi-a-GCST90002034	CD39 on monocyte	Inverse variance weighted	2	0.975232	0.622952	1.52672	0.912666	2909	Not supported	Males and Females
	ebi-a-GCST90002035	CD80 on myeloid Dendritic Cell	Inverse variance weighted	3	1.0097	0.486029	2.09759	0.979361	2871	Not supported	Males and Females
	ebi-a-GCST90002036	CD80 on CD62L+ myeloid Dendritic Cell	Inverse variance weighted	2	0.842415	0.304033	2.33417	0.741556	2871	Not supported	Males and Females
	ebi-a-GCST90002037	CD80 on plasmacytoid Dendritic Cell	Inverse variance weighted	2	1.05415	0.825877	1.34553	0.671893	2871	Not supported	Males and Females
	ebi-a-GCST90002038	CD80 on CD62L+ plasmacytoid Dendritic Cell	Inverse variance weighted	2	1.05522	0.824949	1.34976	0.668714	2871	Not supported	Males and Females
	ebi-a-GCST90002039	CD80 on monocyte	Inverse variance weighted	4	1.33748	1.09996	1.62629	0.0035551	2850	Supported	Males and Females
	ebi-a-GCST90002040	CD80 on granulocyte	Inverse variance weighted	3	1.05459	0.831524	1.3375	0.661118	2850	Not supported	Males and Females
	ebi-a-GCST90002042	CD45 on CD33+ HLA DR+ CD14-	Wald ratio	1	0.940126	0.603588	1.46431	0.784784	1579	Not supported	Males and Females
	ebi-a-GCST90002045	CD45 on CD33- HLA DR-	Inverse variance weighted	2	1.04577	0.818552	1.33607	0.720277	1635	Not supported	Males and Females
	ebi-a-GCST90002046	CD45 on CD33- HLA DR+	Inverse variance weighted	2	1.01993	0.814622	1.27697	0.863396	1635	Not supported	Males and Females
	ebi-a-GCST90002052	CD45 on Immature Myeloid-Derived Suppressor Cells	Wald ratio	1	0.911444	0.79292	1.04768	0.192026	1555	Not supported	Males and Females
	ebi-a-GCST90002054	CD8 on Central Memory CD8+ T cell	Inverse variance weighted	3	0.807169	0.671625	0.970069	0.0223718	2910	Not supported	Males and Females
	ebi-a-GCST90002055	CD8 on naive CD8+ T cell	Inverse variance weighted	2	0.848299	0.675307	1.06561	0.157388	2910	Not supported	Males and Females
	ebi-a-GCST90002056	CD8 on Effector Memory CD8+ T cell	Inverse variance weighted	3	0.866538	0.693123	1.08334	0.208621	2912	Not supported	Males and Females
	ebi-a-GCST90002057	CD8 on Terminally Differentiated CD8+ T cell	Wald ratio	1	0.780911	0.624897	0.975875	0.029648	2911	Not supported	Males and Females
	ebi-a-GCST90002058	CD8 on CD8+ T cell	Inverse variance weighted	2	0.892667	0.739443	1.07764	0.237306	3113	Not supported	Males and Females
	ebi-a-GCST90002059	CD8 on Natural Killer T	Inverse variance weighted	2	1.1446	0.369888	3.54192	0.814722	3103	Not supported	Males and Females
	ebi-a-GCST90002060	CD8 on HLA DR+ CD8+ T cell	Inverse variance weighted	2	0.848038	0.634459	1.13351	0.265521	3060	Not supported	Males and Females
	ebi-a-GCST90002061	CD4 on CD39+ CD4+ T cell	Inverse variance weighted	7	1.0806	0.949329	1.23002	0.240771	2920	Not supported	Males and Females
	ebi-a-GCST90002062	CD4 on CD28+ CD4+ T cell	Inverse variance weighted	2	0.888647	0.662684	1.19166	0.43032	2920	Not supported	Males and Females
	ebi-a-GCST90002063	CD4 on CD4 regulatory T cell	Inverse variance weighted	2	1.06268	0.792455	1.42505	0.684671	2920	Not supported	Males and Females
	ebi-a-GCST90002064	CD4 on resting CD4 regulatory T cell	Wald ratio	1	0.96521	0.617691	1.50825	0.876436	2919	Not supported	Males and Females
	ebi-a-GCST90002065	CD4 on CD39+ resting CD4 regulatory T cell	Wald ratio	1	1.14555	0.711513	1.84436	0.575998	2650	Not supported	Males and Females
	ebi-a-GCST90002066	CD4 on activated CD4 regulatory T cell	Inverse variance weighted	4	1.0326	0.64962	1.64135	0.892091	2920	Not supported	Males and Females
	ebi-a-GCST90002067	CD4 on CD39+ activated CD4 regulatory T cell	Inverse variance weighted	4	1.05215	0.538203	2.05688	0.88184	2920	Not supported	Males and Females
	ebi-a-GCST90002068	CD4 on secreting CD4 regulatory T cell	Wald ratio	1	0.96854	0.647324	1.44915	0.876436	2920	Not supported	Males and Females
	ebi-a-GCST90002069	CD4 on CD39+ secreting CD4 regulatory T cell	Inverse variance weighted	3	0.887038	0.561176	1.40212	0.607855	2920	Not supported	Males and Females
	ebi-a-GCST90002070	CD4 on activated & secreting CD4 regulatory T cell	Inverse variance weighted	3	1.24907	0.834549	1.86947	0.279726	2920	Not supported	Males and Females
	ebi-a-GCST90002087	CD11c on myeloid Dendritic Cell	Inverse variance weighted	5	0.924522	0.744496	1.14808	0.477553	2872	Not supported	Males and Females
	ebi-a-GCST90002088	CD11c on CD62L+ myeloid Dendritic Cell	Inverse variance weighted	2	1.1699	0.945873	1.44698	0.147929	2872	Not supported	Males and Females
	ebi-a-GCST90002089	CD11c on monocyte	Inverse variance weighted	2	0.963159	0.759515	1.2214	0.756766	2850	Not supported	Males and Females
	ebi-a-GCST90002090	CD11c on granulocyte	Inverse variance weighted	4	1.01714	0.808363	1.27984	0.884704	2850	Not supported	Males and Females
	ebi-a-GCST90002091	CD11b on CD14+ monocyte	Wald ratio	1	0.996808	0.882143	1.12638	0.959099	1635	Not supported	Males and Females
	ebi-a-GCST90002094	CD11b on Monocytic Myeloid-Derived Suppressor Cells	Wald ratio	1	0.995681	0.843883	1.17478	0.959099	1570	Not supported	Males and Females
	ebi-a-GCST90002095	CD11b on CD33dim HLA DR-	Wald ratio	1	0.813196	0.645288	1.0248	0.0797	1559	Not supported	Males and Females
	ebi-a-GCST90002096	CD11b on basophil	Wald ratio	1	0.818126	0.653603	1.02406	0.0797	1556	Not supported	Males and Females
	ebi-a-GCST90002097	CD11b on CD33+ HLA DR+ CD14dim	Wald ratio	1	0.99597	0.853534	1.16218	0.959099	1578	Not supported	Males and Females
	ebi-a-GCST90002098	CD45RA on naive CD4+ T cell	Inverse variance weighted	7	0.980278	0.892211	1.07704	0.678327	2910	Not supported	Males and Females
	ebi-a-GCST90002099	CD4RA on Terminally Differentiated CD4+ T cell	Inverse variance weighted	3	1.0091	0.899385	1.1322	0.877405	2903	Not supported	Males and Females
	ebi-a-GCST90002100	CD45RA on naive CD8+ T cell	Inverse variance weighted	2	1.09484	0.843012	1.42189	0.496863	2910	Not supported	Males and Females
	ebi-a-GCST90002101	CD45RA on Terminally Differentiated CD8+ T cell	Wald ratio	1	1.20628	0.687381	2.11688	0.513384	2911	Not supported	Males and Females
	ebi-a-GCST90002102	CD45RA on resting CD4 regulatory T cell	Inverse variance weighted	7	0.998203	0.925337	1.07681	0.962909	2919	Not supported	Males and Females
	ebi-a-GCST90002103	CD45RA on CD39+ resting CD4 regulatory T cell	Wald ratio	1	0.865367	0.732716	1.02203	0.088514	2650	Not supported	Males and Females
	ebi-a-GCST90002104	HLA DR on myeloid Dendritic Cell	Inverse variance weighted	5	0.881833	0.771974	1.00733	0.0639559	2872	Not supported	Males and Females
	ebi-a-GCST90002105	HLA DR on plasmacytoid Dendritic Cell	Inverse variance weighted	7	0.929818	0.871088	0.992509	0.0288237	2872	Not supported	Males and Females
	ebi-a-GCST90002106	HLA DR on Dendritic Cell	Inverse variance weighted	6	0.898673	0.835158	0.967017	0.00427882	2871	Not supported	Males and Females
	ebi-a-GCST90002108	HLA DR on CD33+ HLA DR+ CD14-	Wald ratio	1	0.978215	0.849731	1.12613	0.759158	1579	Not supported	Males and Females
	ebi-a-GCST90002109	HLA DR on CD33+ HLA DR+ CD14dim	Inverse variance weighted	2	0.968928	0.813289	1.15435	0.723852	1578	Not supported	Males and Females
	ebi-a-GCST90002110	HLA DR on CD33dim HLA DR+ CD11b+	Inverse variance weighted	2	1.24755	0.948269	1.64128	0.114004	1634	Not supported	Males and Females
	ebi-a-GCST90002111	HLA DR on CD33dim HLA DR+ CD11b-	Inverse variance weighted	3	1.19616	0.995379	1.43744	0.0560569	1635	Not supported	Males and Females
	ebi-a-GCST90002112	HLA DR on CD33- HLA DR+	Inverse variance weighted	3	0.997902	0.741841	1.34235	0.988924	1635	Not supported	Males and Females
	ebi-a-GCST90002113	HLA DR on HLA DR+ T cell	Wald ratio	1	0.993196	0.700379	1.40843	0.969442	3060	Not supported	Males and Females
	ebi-a-GCST90002114	HLA DR on HLA DR+ CD4+ T cell	Wald ratio	1	0.990126	0.595946	1.64503	0.969442	3060	Not supported	Males and Females
	ebi-a-GCST90002116	HLA DR on B cell	Inverse variance weighted	7	0.948189	0.859532	1.04599	0.28813	3060	Not supported	Males and Females
	ebi-a-GCST90002117	HLA DR on HLA DR+ Natural Killer	Inverse variance weighted	4	1.09397	0.76936	1.55554	0.617021	2971	Not supported	Males and Females
	ebi-a-GCST90002118	CD8 on CD28+ CD45RA- CD8+ T cell	Inverse variance weighted	3	1.06988	0.600046	1.90758	0.818929	2920	Not supported	Males and Females
	ebi-a-GCST90002119	CD8 on CD28+ CD45RA+ CD8+ T cell	Inverse variance weighted	8	0.884105	0.712782	1.09661	0.262353	2920	Not supported	Males and Females
	ebi-a-GCST90002120	CD8 on CD28- CD8+ T cell	Inverse variance weighted	3	1.17617	0.518535	2.66784	0.697784	2920	Not supported	Males and Females
	ebi-a-GCST90002121	CD8 on CD39+ CD8+ T cell	Inverse variance weighted	5	0.837997	0.602055	1.1664	0.294814	2915	Not supported	Males and Females

## Sheet: FL
	Trait ID	Trait	Method	No. of SNPs	ORSD	LCI	UCI	P-value	N	Additional Support	Sex
	ebi-a-GCST90001391	IgD+ B cell %B cell	Wald ratio	1	0.860595	0.476572	1.55406	0.61856	3658	Not supported	Males and Females
	ebi-a-GCST90001395	IgD+ CD38- B cell %B cell	Wald ratio	1	0.61749	0.257778	1.47916	0.279403	3657	Not supported	Males and Females
	ebi-a-GCST90001399	IgD- CD27- B cell %B cell	Inverse variance weighted	3	0.772554	0.625404	0.954325	0.0166816	3657	Not supported	Males and Females
	ebi-a-GCST90001410	IgD- CD38+ B cell %B cell	Wald ratio	1	1.03815	0.571784	1.88491	0.902075	3657	Not supported	Males and Females
	ebi-a-GCST90001422	CD20- CD38- B cell %B cell	Wald ratio	1	1.16677	0.744807	1.82778	0.500642	3659	Not supported	Males and Females
	ebi-a-GCST90001424	IgD+ B cell %Lymphocyte	Inverse variance weighted	2	0.897466	0.497247	1.61981	0.719535	3657	Not supported	Males and Females
	ebi-a-GCST90001426	IgD- CD38dim B cell %lymphocyte	Inverse variance weighted	2	0.92852	0.614487	1.40304	0.724742	3656	Not supported	Males and Females
	ebi-a-GCST90001429	IgD+ CD38+ B cell %lymphocyte	Wald ratio	1	0.939653	0.363851	2.42668	0.897685	3656	Not supported	Males and Females
	ebi-a-GCST90001431	IgD+ CD38- B cell %lymphocyte	Inverse variance weighted	2	0.585505	0.308038	1.1129	0.102354	3656	Not supported	Males and Females
	ebi-a-GCST90001433	IgD- CD27- B cell %lymphocyte	Inverse variance weighted	2	0.739866	0.56028	0.977014	0.0336759	3656	Not supported	Males and Females
	ebi-a-GCST90001439	IgD+ CD24+ B cell %lymphocyte	Inverse variance weighted	2	0.867268	0.524148	1.435	0.57939	3656	Not supported	Males and Females
	ebi-a-GCST90001441	IgD+ CD24- B cell %lymphocyte	Wald ratio	1	0.777268	0.597201	1.01163	0.0609288	3656	Not supported	Males and Females
	ebi-a-GCST90001442	CD24+ CD27+ B cell %lymphocyte	Inverse variance weighted	2	0.8602	0.502278	1.47318	0.583277	3656	Not supported	Males and Females
	ebi-a-GCST90001451	CD62L- monocyte %monocyte	Inverse variance weighted	4	1.13738	0.931215	1.38919	0.207102	3042	Not supported	Males and Females
	ebi-a-GCST90001457	CD11c+ HLA DR++ monocyte %monocyte	Wald ratio	1	0.768932	0.453092	1.30494	0.330209	3042	Not supported	Males and Females
	ebi-a-GCST90001463	CD62L- Dendritic Cell %Dendritic Cell	Inverse variance weighted	3	1.01037	0.862601	1.18345	0.898239	3410	Not supported	Males and Females
	ebi-a-GCST90001465	CD86+ myeloid Dendritic Cell %Dendritic Cell	Inverse variance weighted	3	1.00115	0.860835	1.16434	0.988082	3410	Not supported	Males and Females
	ebi-a-GCST90001467	CD86+ plasmacytoid Dendritic Cell %Dendritic Cell	Wald ratio	1	0.984544	0.621697	1.55916	0.947052	3410	Not supported	Males and Females
	ebi-a-GCST90001469	CD62L- myeloid Dendritic Cell %Dendritic Cell	Inverse variance weighted	6	0.986683	0.862099	1.12927	0.845644	3410	Not supported	Males and Females
	ebi-a-GCST90001471	CD62L- plasmacytoid Dendritic Cell %Dendritic Cell	Inverse variance weighted	2	1.06148	0.839718	1.3418	0.617795	3410	Not supported	Males and Females
	ebi-a-GCST90001473	CD62L- CD86+ myeloid Dendritic Cell %Dendritic Cell	Inverse variance weighted	5	0.97785	0.86458	1.10596	0.721397	3410	Not supported	Males and Females
	ebi-a-GCST90001475	HLA DR++ monocyte %monocyte	Inverse variance weighted	2	0.575903	0.308561	1.07488	0.0830582	3595	Not supported	Males and Females
	ebi-a-GCST90001476	HLA DR++ monocyte %leukocyte	Wald ratio	1	3.47592	2.49468	4.84311	1.81473e-13	3595	Not supported	Males and Females
	ebi-a-GCST90001478	CD4 regulatory T cell %CD4+ T cell	Inverse variance weighted	2	1.04769	0.716111	1.5328	0.810353	3437	Not supported	Males and Females
	ebi-a-GCST90001479	CD4 regulatory T cell %T cell	Wald ratio	1	0.97424	0.548514	1.73039	0.929048	3437	Not supported	Males and Females
	ebi-a-GCST90001484	CD39+ resting CD4 regulatory T cell %resting CD4 regulatory T cell	Inverse variance weighted	6	0.9673	0.8251	1.13401	0.681932	3437	Not supported	Males and Females
	ebi-a-GCST90001485	CD39+ resting CD4 regulatory T cell %CD4 regulatory T cell	Inverse variance weighted	10	0.960361	0.902581	1.02184	0.201403	3437	Not supported	Males and Females
	ebi-a-GCST90001491	CD39+ activated CD4 regulatory T cell %CD4 regulatory T cell	Inverse variance weighted	7	0.93874	0.869022	1.01405	0.108364	3437	Not supported	Males and Females
	ebi-a-GCST90001496	CD39+ secreting CD4 regulatory T cell %secreting CD4 regulatory T cell	Inverse variance weighted	7	0.957824	0.894935	1.02513	0.213633	3437	Not supported	Males and Females
	ebi-a-GCST90001497	CD39+ secreting CD4 regulatory T cell %CD4 regulatory T cell	Inverse variance weighted	8	0.955061	0.89143	1.02323	0.191183	3437	Not supported	Males and Females
	ebi-a-GCST90001499	Activated & resting CD4 regulatory T cell %CD4 regulatory T cell	Inverse variance weighted	5	0.986866	0.911381	1.0686	0.744679	3437	Not supported	Males and Females
	ebi-a-GCST90001500	Activated & resting CD4 regulatory T cell %CD4+ T cell	Inverse variance weighted	3	1.05092	0.90673	1.21805	0.509469	3437	Not supported	Males and Females
	ebi-a-GCST90001502	Activated & secreting CD4 regulatory T cell %CD4 regulatory T cell	Inverse variance weighted	6	1.01652	0.945389	1.09301	0.657936	3437	Not supported	Males and Females
	ebi-a-GCST90001503	Activated & secreting CD4 regulatory T cell %CD4+ T cell	Inverse variance weighted	8	1.035	0.961682	1.11391	0.358753	3437	Not supported	Males and Females
	ebi-a-GCST90001505	CD25++ CD4+ T cell %CD4+ T cell	Inverse variance weighted	2	1.04032	0.801333	1.35057	0.766616	3437	Not supported	Males and Females
	ebi-a-GCST90001506	CD25++ CD4+ T cell %T cell	Wald ratio	1	1.09988	0.828752	1.45971	0.509723	3437	Not supported	Males and Females
	ebi-a-GCST90001508	CD25++ CD45RA+ CD4 not regulatory T cell %CD4+ T cell	Inverse variance weighted	4	1.08818	0.928134	1.27582	0.297805	3437	Not supported	Males and Females
	ebi-a-GCST90001509	CD25++ CD45RA+ CD4 not regulatory T cell %T cell	Inverse variance weighted	4	1.09371	0.924465	1.29394	0.296337	3437	Not supported	Males and Females
	ebi-a-GCST90001511	CD25++ CD45RA- CD4 not regulatory T cell %CD4+ T cell	Inverse variance weighted	2	0.96547	0.826894	1.12727	0.656661	3437	Not supported	Males and Females
	ebi-a-GCST90001512	CD25++ CD45RA- CD4 not regulatory T cell %T cell	Inverse variance weighted	3	1.01111	0.889698	1.14909	0.865589	3437	Not supported	Males and Females
	ebi-a-GCST90001516	Immature Myeloid-Derived Suppressor Cells %CD33dim HLA DR- CD66b-	Inverse variance weighted	2	1.03096	0.816328	1.30202	0.797957	1857	Not supported	Males and Females
	ebi-a-GCST90001519	CD33+ HLA DR+ CD14- %CD33+ HLA DR+	Wald ratio	1	1.02924	0.774884	1.3671	0.84224	1858	Not supported	Males and Females
	ebi-a-GCST90001521	CD33+ HLA DR+ CD14dim %CD33+ HLA DR+	Wald ratio	1	0.849907	0.670766	1.07689	0.178104	1858	Not supported	Males and Females
	ebi-a-GCST90001526	CD33dim HLA DR+ CD11b+ %CD33dim HLA DR+	Inverse variance weighted	3	1.05693	0.910195	1.22732	0.467794	1858	Not supported	Males and Females
	ebi-a-GCST90001528	CD33dim HLA DR+ CD11b- %CD33dim HLA DR+	Inverse variance weighted	3	0.946753	0.814309	1.10074	0.476681	1858	Not supported	Males and Females
	ebi-a-GCST90001533	Basophil %CD33dim HLA DR- CD66b-	Inverse variance weighted	3	0.997273	0.861315	1.15469	0.970871	1857	Not supported	Males and Females
	ebi-a-GCST90001535	CD45RA- CD4+ T cell %CD4+ T cell	Inverse variance weighted	3	1.05213	0.860094	1.28704	0.62116	3427	Not supported	Males and Females
	ebi-a-GCST90001536	CD45RA- CD4+ T cell %T cell	Wald ratio	1	1.60235	0.823582	3.11751	0.165008	3427	Not supported	Males and Females
	ebi-a-GCST90001561	CD45RA+ CD8+ T cell %CD8+ T cell	Inverse variance weighted	4	1.01284	0.899814	1.14007	0.832601	3427	Not supported	Males and Females
	ebi-a-GCST90001562	CD45RA+ CD8+ T cell %T cell	Inverse variance weighted	2	1.69442	0.296978	9.66753	0.552831	3427	Not supported	Males and Females
	ebi-a-GCST90001568	Naive CD4-CD8- T cell %T cell	Wald ratio	1	0.234439	0.13027	0.421907	1.30773e-06	3427	Not supported	Males and Females
	ebi-a-GCST90001570	Effector Memory CD4-CD8- T cell %CD4-CD8- T cell	Inverse variance weighted	4	0.959514	0.818193	1.12524	0.611166	3427	Not supported	Males and Females
	ebi-a-GCST90001571	Effector Memory CD4-CD8- T cell %T cell	Inverse variance weighted	2	1.40703	0.959618	2.06305	0.0803096	3427	Not supported	Males and Females
	ebi-a-GCST90001573	Terminally Differentiated CD4-CD8- T cell %CD4-CD8- T cell	Inverse variance weighted	2	1.02449	0.778605	1.34802	0.862824	3427	Not supported	Males and Females
	ebi-a-GCST90001574	Terminally Differentiated CD4-CD8- T cell %T cell	Inverse variance weighted	5	1.49675	0.729346	3.0716	0.271534	3427	Not supported	Males and Females
	ebi-a-GCST90001575	Naive CD4+ T cell %T cell	Wald ratio	1	1.37496	0.750754	2.51814	0.302347	3427	Not supported	Males and Females
	ebi-a-GCST90001584	CD14- CD16+ monocyte %monocyte	Wald ratio	1	0.583904	0.341443	0.998539	0.0493746	3629	Not supported	Males and Females
	ebi-a-GCST90001585	CD14+ CD16+ monocyte %monocyte	Inverse variance weighted	3	1.00351	0.846998	1.18895	0.96765	3629	Not supported	Males and Females
	ebi-a-GCST90001586	CD14+ CD16- monocyte %monocyte	Wald ratio	1	1.20933	0.383429	3.81422	0.745698	3629	Not supported	Males and Females
	ebi-a-GCST90001587	CD16+ monocyte %monocyte	Wald ratio	1	0.827888	0.264383	2.59244	0.745698	3629	Not supported	Males and Females
	ebi-a-GCST90001617	TCRgd T cell %lymphocyte	Wald ratio	1	4.35683	3.29751	5.75645	3.97778e-25	3666	Not supported	Males and Females
	ebi-a-GCST90001619	HLA DR+ T cell%T cell	Inverse variance weighted	3	0.997487	0.831117	1.19716	0.978441	3596	Not supported	Males and Females
	ebi-a-GCST90001620	HLA DR+ T cell%lymphocyte	Inverse variance weighted	3	1.56778	0.559559	4.39265	0.392305	3596	Not supported	Males and Females
	ebi-a-GCST90001622	Natural Killer T %T cell	Inverse variance weighted	5	0.994438	0.767037	1.28925	0.966413	3669	Not supported	Males and Females
	ebi-a-GCST90001623	Natural Killer T %lymphocyte	Inverse variance weighted	6	1.23105	0.969588	1.56303	0.0879218	3669	Not supported	Males and Females
	ebi-a-GCST90001625	HLA DR+ CD4+ T cell %T cell	Wald ratio	1	1.02401	0.751183	1.39594	0.880677	3595	Not supported	Males and Females
	ebi-a-GCST90001626	HLA DR+ CD4+ T cell %lymphocyte	Inverse variance weighted	2	1.02631	0.784708	1.34229	0.849602	3595	Not supported	Males and Females
	ebi-a-GCST90001628	HLA DR+ CD8+ T cell %T cell	Inverse variance weighted	3	1.74299	0.374586	8.11032	0.478783	3595	Not supported	Males and Females
	ebi-a-GCST90001629	HLA DR+ CD8+ T cell %lymphocyte	Inverse variance weighted	2	1.8372	0.208877	16.1592	0.583483	3595	Not supported	Males and Females
	ebi-a-GCST90001631	CD8+ Natural Killer T %T cell	Wald ratio	1	0.901678	0.51267	1.58586	0.719391	3668	Not supported	Males and Females
	ebi-a-GCST90001632	CD8+ Natural Killer T %lymphocyte	Wald ratio	1	0.848712	0.477815	1.50751	0.575728	3668	Not supported	Males and Females
	ebi-a-GCST90001634	CD8dim Natural Killer T %T cell	Inverse variance weighted	4	0.947522	0.728348	1.23265	0.687962	3668	Not supported	Males and Females
	ebi-a-GCST90001635	CD8dim Natural Killer T %lymphocyte	Inverse variance weighted	5	1.06538	0.782804	1.44997	0.687119	3668	Not supported	Males and Females
	ebi-a-GCST90001637	CD4-CD8- Natural Killer T %T cell	Inverse variance weighted	4	1.08168	0.847594	1.38041	0.528021	3668	Not supported	Males and Females
	ebi-a-GCST90001638	CD4-CD8- Natural Killer T %lymphocyte	Inverse variance weighted	5	1.14431	0.906903	1.44386	0.255837	3668	Not supported	Males and Females
	ebi-a-GCST90001641	CD3- lymphocyte %leukocyte	Wald ratio	1	0.657695	0.343531	1.25916	0.206038	3669	Not supported	Males and Females
	ebi-a-GCST90001649	HLA DR+ Natural Killer %Natural Killer	Inverse variance weighted	7	0.976091	0.788551	1.20823	0.824076	3596	Not supported	Males and Females
	ebi-a-GCST90001650	HLA DR+ Natural Killer %CD3- lymphocyte	Inverse variance weighted	5	0.947432	0.785471	1.14279	0.572371	3596	Not supported	Males and Females
	ebi-a-GCST90001652	Granulocyte %leukocyte	Wald ratio	1	0.794402	0.398051	1.58541	0.513854	3669	Not supported	Males and Females
	ebi-a-GCST90001653	CD28- CD4-CD8- T cell %CD4-CD8- T cell	Wald ratio	1	1.4587	0.812499	2.61883	0.206038	3440	Not supported	Males and Females
	ebi-a-GCST90001655	CD28+ CD4-CD8- T cell %T cell	Wald ratio	1	1.34834	0.757559	2.39983	0.309598	3440	Not supported	Males and Females
	ebi-a-GCST90001656	CD28+ CD4-CD8- T cell %CD4-CD8- T cell	Wald ratio	1	0.685543	0.38185	1.23077	0.206038	3440	Not supported	Males and Females
	ebi-a-GCST90001658	CD39+ CD4+ T cell %T cell	Inverse variance weighted	7	0.946151	0.881818	1.01518	0.123381	3440	Not supported	Males and Females
	ebi-a-GCST90001659	CD39+ CD4+ T cell %CD4+ T cell	Inverse variance weighted	7	0.94624	0.882737	1.01431	0.118975	3440	Not supported	Males and Females
	ebi-a-GCST90001661	CD28- CD8dim T cell %T cell	Inverse variance weighted	2	1.18985	0.789771	1.79259	0.405803	3440	Not supported	Males and Females
	ebi-a-GCST90001662	CD28- CD8dim T cell %CD8dim T cell	Wald ratio	1	1.49583	0.801344	2.79218	0.206038	3440	Not supported	Males and Females
	ebi-a-GCST90001664	CD28+ CD45RA+ CD8dim T cell %T cell	Inverse variance weighted	5	1.00032	0.897094	1.11542	0.995421	3440	Not supported	Males and Females
	ebi-a-GCST90001665	CD28+ CD45RA+ CD8dim T cell %CD8dim T cell	Inverse variance weighted	3	0.95507	0.824658	1.10611	0.53941	3440	Not supported	Males and Females
	ebi-a-GCST90001667	CD28+ CD45RA- CD8dim T cell %T cell	Wald ratio	1	1.03981	0.87519	1.2354	0.657062	3440	Not supported	Males and Females
	ebi-a-GCST90001668	CD28+ CD45RA- CD8dim T cell %CD8dim T cell	Wald ratio	1	1.03928	0.876725	1.23197	0.657062	3440	Not supported	Males and Females
	ebi-a-GCST90001670	CD39+ CD8+ T cell %T cell	Inverse variance weighted	5	0.968027	0.897932	1.04359	0.396808	3440	Not supported	Males and Females
	ebi-a-GCST90001671	CD39+ CD8+ T cell %CD8+ T cell	Inverse variance weighted	4	0.966922	0.806534	1.15921	0.716231	3440	Not supported	Males and Females
	ebi-a-GCST90001679	CD25++ CD8+ T cell %T cell	Inverse variance weighted	2	1.02191	0.809933	1.28936	0.855038	3162	Not supported	Males and Females
	ebi-a-GCST90001680	CD25++ CD8+ T cell %CD8+ T cell	Wald ratio	1	1.01797	0.780335	1.32797	0.895536	3162	Not supported	Males and Females
	ebi-a-GCST90001686	CD28- CD8+ T cell %CD8+ T cell	Inverse variance weighted	3	1.78625	1.12938	2.82518	0.0131327	3440	Not supported	Males and Females
	ebi-a-GCST90001689	CD28+ CD45RA+ CD8+ T cell %CD8+ T cell	Wald ratio	1	1.16853	0.879552	1.55245	0.282585	3440	Not supported	Males and Females
	ebi-a-GCST90001691	CD28+ CD45RA- CD8+ T cell %T cell	Inverse variance weighted	2	0.914228	0.783403	1.0669	0.255072	3440	Not supported	Males and Females
	ebi-a-GCST90001692	CD28+ CD45RA- CD8+ T cell %CD8+ T cell	Inverse variance weighted	3	0.892911	0.536097	1.48721	0.663448	3440	Not supported	Males and Females
	ebi-a-GCST90001694	CD28- CD4-CD8- T cell %T cell	Inverse variance weighted	2	1.09665	0.789574	1.52315	0.582027	3440	Not supported	Males and Females
	ebi-a-GCST90001696	CD45RA- CD28- CD8+ T cell %CD8+ T cell	Inverse variance weighted	6	1.00148	0.974438	1.02927	0.915608	3425	Not supported	Males and Females
	ebi-a-GCST90001697	CD45RA- CD28- CD8+ T cell %T cell	Inverse variance weighted	16	0.996227	0.991195	1.00128	0.143443	3425	Not supported	Males and Females
	ebi-a-GCST90001699	CD45RA+ CD28- CD8+ T cell %CD8+ T cell	Wald ratio	1	1.00674	0.974854	1.03967	0.682396	3425	Not supported	Males and Females
	ebi-a-GCST90001700	CD45RA+ CD28- CD8+ T cell %T cell	Inverse variance weighted	27	1.00149	0.99903	1.00396	0.234981	3425	Not supported	Males and Females
	ebi-a-GCST90001701	BAFF-R on CD20- CD38- B cell	Wald ratio	1	1.07905	0.80498	1.44644	0.610807	3592	Not supported	Males and Females
	ebi-a-GCST90001702	BAFF-R on CD24+ CD27+ B cell	Inverse variance weighted	7	1.01587	0.927272	1.11294	0.735205	3657	Not supported	Males and Females
	ebi-a-GCST90001703	BAFF-R on IgD+ CD24+ B cell	Inverse variance weighted	5	1.01501	0.925607	1.11305	0.751449	3657	Not supported	Males and Females
	ebi-a-GCST90001704	BAFF-R on IgD+ CD24- B cell	Inverse variance weighted	9	0.991311	0.896913	1.09564	0.864272	3657	Not supported	Males and Females
	ebi-a-GCST90001705	BAFF-R on IgD+ CD38- B cell	Inverse variance weighted	8	0.991255	0.888172	1.1063	0.875419	3645	Not supported	Males and Females
	ebi-a-GCST90001706	BAFF-R on IgD+ CD38- naive B cell	Inverse variance weighted	8	0.988143	0.888123	1.09943	0.826602	1837	Not supported	Males and Females
	ebi-a-GCST90001707	BAFF-R on IgD+ CD38- unswitched memory B cell	Inverse variance weighted	7	1.00589	0.915229	1.10553	0.903029	1837	Not supported	Males and Females
	ebi-a-GCST90001708	BAFF-R on IgD+ CD38+ B cell	Inverse variance weighted	9	0.989808	0.891876	1.09849	0.847168	3656	Not supported	Males and Females
	ebi-a-GCST90001709	BAFF-R on IgD+ CD38dim B cell	Inverse variance weighted	9	0.992207	0.897735	1.09662	0.878204	3657	Not supported	Males and Females
	ebi-a-GCST90001710	BAFF-R on IgD- CD24- B cell	Inverse variance weighted	9	0.994526	0.904153	1.09393	0.910081	3657	Not supported	Males and Females
	ebi-a-GCST90001711	BAFF-R on IgD- CD27- B cell	Inverse variance weighted	9	0.993689	0.903933	1.09236	0.895711	3657	Not supported	Males and Females
	ebi-a-GCST90001712	BAFF-R on IgD- CD38- B cell	Inverse variance weighted	6	1.01604	0.926492	1.11423	0.735393	3657	Not supported	Males and Females
	ebi-a-GCST90001713	BAFF-R on IgD- CD38+ B cell	Inverse variance weighted	3	0.996066	0.781342	1.2698	0.974614	3659	Not supported	Males and Females
	ebi-a-GCST90001714	BAFF-R on IgD- CD38dim B cell	Wald ratio	1	1.01349	0.630702	1.62859	0.955853	3657	Not supported	Males and Females
	ebi-a-GCST90001715	BAFF-R on memory B cell	Inverse variance weighted	6	1.01529	0.925889	1.11332	0.746939	3657	Not supported	Males and Females
	ebi-a-GCST90001716	BAFF-R on naive-mature B cell	Inverse variance weighted	9	0.991862	0.896916	1.09686	0.873529	3657	Not supported	Males and Females
	ebi-a-GCST90001717	BAFF-R on unswitched memory B cell	Inverse variance weighted	6	1.01492	0.925858	1.11256	0.751907	3657	Not supported	Males and Females
	ebi-a-GCST90001718	BAFF-R on switched memory B cell	Inverse variance weighted	8	1.01702	0.928181	1.11436	0.717432	3657	Not supported	Males and Females
	ebi-a-GCST90001719	BAFF-R on IgD+ B cell	Inverse variance weighted	9	0.992512	0.897667	1.09738	0.883387	3658	Not supported	Males and Females
	ebi-a-GCST90001720	BAFF-R on transitional B cell	Inverse variance weighted	8	0.989362	0.878911	1.11369	0.859449	3655	Not supported	Males and Females
	ebi-a-GCST90001721	CD19 on CD20- B cell	Wald ratio	1	1.06694	0.812045	1.40185	0.641771	3656	Not supported	Males and Females
	ebi-a-GCST90001722	CD19 on CD20- CD38- B cell	Wald ratio	1	1.04161	0.544184	1.99373	0.902045	3595	Not supported	Males and Females
	ebi-a-GCST90001723	CD19 on CD24+ CD27+ B cell	Inverse variance weighted	2	0.966901	0.547114	1.70878	0.907768	3656	Not supported	Males and Females
	ebi-a-GCST90001724	CD19 on IgD+ CD24+ B cell	Inverse variance weighted	3	0.976521	0.675714	1.41124	0.899365	3656	Not supported	Males and Females
	ebi-a-GCST90001725	CD19 on IgD+ CD24- B cell	Inverse variance weighted	3	0.86271	0.574695	1.29507	0.476156	3656	Not supported	Males and Females
	ebi-a-GCST90001728	CD19 on IgD+ CD38- unswitched memory B cell	Inverse variance weighted	2	0.887502	0.625917	1.25841	0.502941	1833	Not supported	Males and Females
	ebi-a-GCST90001729	CD19 on IgD+ CD38+ B cell	Inverse variance weighted	2	0.873882	0.591981	1.29002	0.4975	3657	Not supported	Males and Females
	ebi-a-GCST90001730	CD19 on IgD+ CD38dim B cell	Inverse variance weighted	2	0.847711	0.532396	1.34977	0.486325	3657	Not supported	Males and Females
	ebi-a-GCST90001733	CD19 on IgD- CD38- B cell	Wald ratio	1	1.01232	0.556992	1.83987	0.967957	3657	Not supported	Males and Females
	ebi-a-GCST90001735	CD19 on IgD- CD38dim B cell	Inverse variance weighted	3	0.867454	0.603748	1.24634	0.441879	3657	Not supported	Males and Females
	ebi-a-GCST90001736	CD19 on memory B cell	Inverse variance weighted	2	0.968143	0.530285	1.76754	0.916047	3657	Not supported	Males and Females
	ebi-a-GCST90001737	CD19 on naive-mature B cell	Wald ratio	1	0.91422	0.457174	1.82818	0.799766	3653	Not supported	Males and Females
	ebi-a-GCST90001738	CD19 on unswitched memory B cell	Inverse variance weighted	2	0.853605	0.534296	1.36374	0.507856	3656	Not supported	Males and Females
	ebi-a-GCST90001740	CD19 on switched memory B cell	Inverse variance weighted	2	0.889208	0.575555	1.37379	0.596746	3657	Not supported	Males and Females
	ebi-a-GCST90001741	CD19 on IgD+ B cell	Inverse variance weighted	2	0.834009	0.502811	1.38336	0.482026	3658	Not supported	Males and Females
	ebi-a-GCST90001742	CD19 on transitional B cell	Inverse variance weighted	2	0.866283	0.551465	1.36082	0.533315	3657	Not supported	Males and Females
	ebi-a-GCST90001743	CD20 on B cell	Inverse variance weighted	4	2.20496	0.580654	8.37306	0.245442	3660	Not supported	Males and Females
	ebi-a-GCST90001745	CD20 on CD24+ CD27+ B cell	Inverse variance weighted	6	1.0613	0.702668	1.60297	0.77735	3657	Not supported	Males and Females
	ebi-a-GCST90001746	CD20 on IgD+ CD24+ B cell	Inverse variance weighted	2	1.50038	1.02885	2.18802	0.0350506	3657	Not supported	Males and Females
	ebi-a-GCST90001747	CD20 on IgD+ CD24- B cell	Inverse variance weighted	5	2.18857	0.778531	6.15241	0.137473	3657	Not supported	Males and Females
	ebi-a-GCST90001748	CD20 on IgD+ CD38- B cell	Inverse variance weighted	4	1.44983	0.975337	2.15517	0.0662789	3645	Not supported	Males and Females
	ebi-a-GCST90001751	CD20 on IgD+ CD38+ B cell	Inverse variance weighted	5	1.44705	0.664488	3.15124	0.352046	3657	Not supported	Males and Females
	ebi-a-GCST90001752	CD20 on IgD+ CD38dim B cell	Inverse variance weighted	8	1.75036	0.938768	3.26361	0.0782023	3657	Not supported	Males and Females
	ebi-a-GCST90001753	CD20 on IgD- CD24- B cell	Inverse variance weighted	2	3.39809	0.361746	31.9203	0.284485	3657	Not supported	Males and Females
	ebi-a-GCST90001755	CD20 on IgD- CD38- B cell	Inverse variance weighted	4	1.14599	0.827894	1.5863	0.411387	3657	Not supported	Males and Females
	ebi-a-GCST90001757	CD20 on IgD- CD38dim B cell	Inverse variance weighted	7	1.31008	0.862158	1.99072	0.205792	3657	Not supported	Males and Females
	ebi-a-GCST90001758	CD20 on memory B cell	Inverse variance weighted	6	1.2678	0.924814	1.73799	0.14039	3657	Not supported	Males and Females
	ebi-a-GCST90001759	CD20 on naive-mature B cell	Inverse variance weighted	7	1.89438	0.83752	4.28489	0.124977	3657	Not supported	Males and Females
	ebi-a-GCST90001760	CD20 on unswitched memory B cell	Inverse variance weighted	4	1.23027	0.93281	1.62259	0.142248	3657	Not supported	Males and Females
	ebi-a-GCST90001761	CD20 on switched memory B cell	Inverse variance weighted	7	1.24422	0.796688	1.94315	0.336706	3657	Not supported	Males and Females
	ebi-a-GCST90001762	CD20 on IgD+ B cell	Inverse variance weighted	6	2.09818	0.888148	4.95677	0.0911111	3658	Not supported	Males and Females
	ebi-a-GCST90001763	CD20 on transitional B cell	Inverse variance weighted	2	1.24213	0.497602	3.10066	0.642234	3657	Not supported	Males and Females
	ebi-a-GCST90001765	CD24 on IgD+ CD24+ B cell	Inverse variance weighted	2	0.969254	0.665224	1.41223	0.870821	3655	Not supported	Males and Females
	ebi-a-GCST90001766	CD24 on IgD+ CD38- B cell	Inverse variance weighted	2	0.911728	0.512844	1.62086	0.752907	3638	Not supported	Males and Females
	ebi-a-GCST90001767	CD24 on IgD+ CD38- unswitched memory B cell	Inverse variance weighted	2	0.965587	0.696216	1.33918	0.833784	1832	Not supported	Males and Females
	ebi-a-GCST90001768	CD24 on IgD+ CD38+ B cell	Inverse variance weighted	2	0.898073	0.494559	1.63082	0.723946	3655	Not supported	Males and Females
	ebi-a-GCST90001769	CD24 on IgD- CD38- B cell	Inverse variance weighted	2	0.923814	0.583945	1.46149	0.734906	3648	Not supported	Males and Females
	ebi-a-GCST90001771	CD24 on memory B cell	Inverse variance weighted	2	0.900477	0.644314	1.25848	0.539335	3653	Not supported	Males and Females
	ebi-a-GCST90001772	CD24 on unswitched memory B cell	Inverse variance weighted	2	0.962523	0.640907	1.44553	0.853937	3655	Not supported	Males and Females
	ebi-a-GCST90001773	CD24 on switched memory B cell	Inverse variance weighted	2	0.897324	0.632359	1.27331	0.544006	3652	Not supported	Males and Females
	ebi-a-GCST90001774	CD24 on transitional B cell	Wald ratio	1	1.10007	0.736218	1.64374	0.641599	3656	Not supported	Males and Females
	ebi-a-GCST90001775	CD25 on B cell	Inverse variance weighted	3	0.803032	0.615282	1.04807	0.106433	3660	Not supported	Males and Females
	ebi-a-GCST90001777	CD25 on CD24+ CD27+ B cell	Inverse variance weighted	4	0.915874	0.765267	1.09612	0.337703	3657	Not supported	Males and Females
	ebi-a-GCST90001778	CD25 on IgD+ CD24+ B cell	Inverse variance weighted	3	0.893301	0.727356	1.09711	0.281874	3657	Not supported	Males and Females
	ebi-a-GCST90001779	CD25 on IgD+ CD24- B cell	Inverse variance weighted	3	0.807848	0.601927	1.08422	0.155203	3657	Not supported	Males and Females
	ebi-a-GCST90001780	CD25 on IgD+ CD38- B cell	Wald ratio	1	1.03551	0.563978	1.90128	0.910383	3642	Not supported	Males and Females
	ebi-a-GCST90001781	CD25 on IgD+ CD38- naive B cell	Inverse variance weighted	2	0.843989	0.621832	1.14551	0.276457	1835	Not supported	Males and Females
	ebi-a-GCST90001782	CD25 on IgD+ CD38- unswitched memory B cell	Wald ratio	1	0.85121	0.687092	1.05453	0.140442	1837	Not supported	Males and Females
	ebi-a-GCST90001783	CD25 on IgD+ CD38+ B cell	Inverse variance weighted	2	0.871221	0.589033	1.2886	0.489987	3656	Not supported	Males and Females
	ebi-a-GCST90001784	CD25 on IgD+ CD38dim B cell	Inverse variance weighted	2	0.745274	0.502548	1.10524	0.143652	3657	Not supported	Males and Females
	ebi-a-GCST90001785	CD25 on IgD- CD24- B cell	Inverse variance weighted	2	0.833784	0.384375	1.80864	0.645436	3649	Not supported	Males and Females
	ebi-a-GCST90001786	CD25 on IgD- CD27- B cell	Wald ratio	1	0.690823	0.461954	1.03308	0.0716267	3651	Not supported	Males and Females
	ebi-a-GCST90001787	CD25 on IgD- CD38- B cell	Inverse variance weighted	3	0.803368	0.63476	1.01676	0.068503	3657	Not supported	Males and Females
	ebi-a-GCST90001789	CD25 on IgD- CD38dim B cell	Inverse variance weighted	3	0.761215	0.605005	0.957759	0.0198958	3657	Not supported	Males and Females
	ebi-a-GCST90001790	CD25 on memory B cell	Inverse variance weighted	4	0.913254	0.761096	1.09583	0.329141	3657	Not supported	Males and Females
	ebi-a-GCST90001791	CD25 on naive-mature B cell	Inverse variance weighted	5	0.896568	0.725005	1.10873	0.313682	3657	Not supported	Males and Females
	ebi-a-GCST90001792	CD25 on unswitched memory B cell	Inverse variance weighted	4	0.910893	0.753677	1.1009	0.334292	3657	Not supported	Males and Females
	ebi-a-GCST90001793	CD25 on switched memory B cell	Inverse variance weighted	3	0.839684	0.657526	1.07231	0.161374	3657	Not supported	Males and Females
	ebi-a-GCST90001794	CD25 on IgD+ B cell	Inverse variance weighted	2	0.749512	0.550531	1.02041	0.0670065	3658	Not supported	Males and Females
	ebi-a-GCST90001795	CD25 on transitional B cell	Wald ratio	1	0.72305	0.38971	1.34152	0.303798	3657	Not supported	Males and Females
	ebi-a-GCST90001798	CD27 on CD24+ CD27+ B cell	Inverse variance weighted	9	1.11083	0.960731	1.28437	0.155866	3657	Not supported	Males and Females
	ebi-a-GCST90001799	CD27 on T cell	Wald ratio	1	1.01582	0.77996	1.323	0.907305	1838	Not supported	Males and Females
	ebi-a-GCST90001800	CD27 on IgD+ CD24+ B cell	Inverse variance weighted	5	1.1837	1.01801	1.37636	0.0283824	3656	Not supported	Males and Females
	ebi-a-GCST90001801	CD27 on IgD+ CD38- unswitched memory B cell	Inverse variance weighted	5	1.12716	0.996945	1.27438	0.0559846	1836	Not supported	Males and Females
	ebi-a-GCST90001802	CD27 on IgD- CD38- B cell	Inverse variance weighted	7	1.10387	0.934622	1.30377	0.244517	3657	Not supported	Males and Females
	ebi-a-GCST90001803	CD27 on IgD- CD38+ B cell	Inverse variance weighted	2	1.5042	1.0125	2.23467	0.0432244	3642	Not supported	Males and Females
	ebi-a-GCST90001804	CD27 on IgD- CD38dim B cell	Inverse variance weighted	6	1.07875	0.92289	1.26093	0.341049	3657	Not supported	Males and Females
	ebi-a-GCST90001805	CD27 on memory B cell	Inverse variance weighted	7	1.13288	0.948493	1.35312	0.16865	3657	Not supported	Males and Females
	ebi-a-GCST90001806	CD27 on unswitched memory B cell	Inverse variance weighted	10	1.17159	1.02405	1.34038	0.0211027	3656	Not supported	Males and Females
	ebi-a-GCST90001807	CD27 on Plasma Blast-Plasma Cell	Wald ratio	1	1.01582	0.582677	1.77096	0.955853	3651	Not supported	Males and Females
	ebi-a-GCST90001808	CD27 on switched memory B cell	Inverse variance weighted	9	1.08926	0.948519	1.25089	0.225798	3657	Not supported	Males and Females
	ebi-a-GCST90001810	CD38 on CD3- CD19-	Wald ratio	1	1.54167	0.986822	2.4085	0.0572076	1834	Not supported	Males and Females
	ebi-a-GCST90001811	CD38 on IgD+ CD24- B cell	Inverse variance weighted	2	1.11821	0.783823	1.59524	0.537672	3656	Not supported	Males and Females
	ebi-a-GCST90001812	CD38 on IgD+ CD38+ B cell	Inverse variance weighted	2	0.898385	0.604352	1.33547	0.596263	3652	Not supported	Males and Females
	ebi-a-GCST90001813	CD38 on IgD+ CD38dim B cell	Inverse variance weighted	4	1.14998	0.931601	1.41954	0.1934	3654	Not supported	Males and Females
	ebi-a-GCST90001815	CD38 on IgD- CD38dim B cell	Inverse variance weighted	3	1.15067	0.904327	1.46411	0.253531	3657	Not supported	Males and Females
	ebi-a-GCST90001816	CD38 on naive-mature B cell	Inverse variance weighted	3	1.1624	0.890993	1.51649	0.267321	3656	Not supported	Males and Females
	ebi-a-GCST90001818	CD38 on IgD+ B cell	Wald ratio	1	0.887272	0.453957	1.7342	0.726484	3658	Not supported	Males and Females
	ebi-a-GCST90001819	CD38 on transitional B cell	Inverse variance weighted	5	1.15667	0.950353	1.40778	0.146503	3657	Not supported	Males and Females
	ebi-a-GCST90001820	IgD on IgD+ CD24+ B cell	Inverse variance weighted	4	1.41666	1.03856	1.93241	0.0278891	3656	Not supported	Males and Females
	ebi-a-GCST90001821	IgD on IgD+ CD24- B cell	Inverse variance weighted	3	1.14414	0.843581	1.55178	0.386487	3656	Not supported	Males and Females
	ebi-a-GCST90001823	IgD on IgD+ CD38- unswitched memory B cell	Inverse variance weighted	2	1.91834	1.36429	2.69739	0.000179403	1834	Not supported	Males and Females
	ebi-a-GCST90001824	IgD on IgD+ CD38+ B cell	Inverse variance weighted	3	1.0626	0.822008	1.37362	0.642947	3656	Not supported	Males and Females
	ebi-a-GCST90001825	IgD on IgD+ CD38dim B cell	Inverse variance weighted	3	1.14497	0.849187	1.54378	0.374611	3656	Not supported	Males and Females
	ebi-a-GCST90001826	IgD on unswitched memory B cell	Inverse variance weighted	3	2.04582	1.11575	3.75119	0.0206636	3636	Not supported	Males and Females
	ebi-a-GCST90001827	IgD on IgD+ B cell	Wald ratio	1	1.12654	0.703307	1.80445	0.620104	3657	Not supported	Males and Females
	ebi-a-GCST90001828	IgD on transitional B cell	Inverse variance weighted	3	0.976976	0.722444	1.32119	0.879771	3657	Not supported	Males and Females
	ebi-a-GCST90001829	BAFF-R on B cell	Inverse variance weighted	9	0.992571	0.897123	1.09817	0.885068	3660	Not supported	Males and Females
	ebi-a-GCST90001830	BAFF-R on CD20- B cell	Wald ratio	1	1.11375	0.778743	1.59287	0.555102	3648	Not supported	Males and Females
	ebi-a-GCST90001831	CD62L on CD62L+ myeloid Dendritic Cell	Wald ratio	1	0.918951	0.576658	1.46442	0.722205	2872	Not supported	Males and Females
	ebi-a-GCST90001832	CD62L on CD62L+ plasmacytoid Dendritic Cell	Inverse variance weighted	4	1.05603	0.80492	1.38547	0.693952	2872	Not supported	Males and Females
	ebi-a-GCST90001833	CD62L on CD62L+ Dendritic Cell	Inverse variance weighted	2	0.986464	0.531961	1.82929	0.965498	2871	Not supported	Males and Females
	ebi-a-GCST90001834	CD62L on monocyte	Inverse variance weighted	2	0.967133	0.807534	1.15828	0.716465	2848	Not supported	Males and Females
	ebi-a-GCST90001838	CD3 on naive CD8+ T cell	Inverse variance weighted	5	1.02606	0.911616	1.15487	0.669839	2910	Not supported	Males and Females
	ebi-a-GCST90001839	CD3 on Effector Memory CD8+ T cell	Inverse variance weighted	2	0.990839	0.775258	1.26637	0.941396	2912	Not supported	Males and Females
	ebi-a-GCST90001840	CD3 on Terminally Differentiated CD8+ T cell	Inverse variance weighted	2	0.97816	0.71532	1.33758	0.890002	2911	Not supported	Males and Females
	ebi-a-GCST90001841	CD3 on Central Memory CD4+ T cell	Inverse variance weighted	3	0.966454	0.784486	1.19063	0.74852	2912	Not supported	Males and Females
	ebi-a-GCST90001842	CD3 on Naive CD4+ T cell	Inverse variance weighted	3	0.972809	0.817509	1.15761	0.756058	2910	Not supported	Males and Females
	ebi-a-GCST90001843	CD3 on Effector Memory CD4+ T cell	Inverse variance weighted	2	1.05135	0.814171	1.35763	0.701048	2912	Not supported	Males and Females
	ebi-a-GCST90001844	CD3 on Terminally Differentiated CD4+ T cell	Wald ratio	1	1.0046	0.741177	1.36164	0.97642	2903	Not supported	Males and Females
	ebi-a-GCST90001845	CD3 on CD45RA- CD4+ T cell	Inverse variance weighted	2	0.994916	0.854266	1.15872	0.947736	2911	Not supported	Males and Females
	ebi-a-GCST90001846	CD3 on Central Memory CD8+ T cell	Inverse variance weighted	2	1.01029	0.840696	1.2141	0.913027	2910	Not supported	Males and Females
	ebi-a-GCST90001847	CD3 on HLA DR+ T cell	Inverse variance weighted	2	1.00613	0.828906	1.22125	0.950684	3060	Not supported	Males and Females
	ebi-a-GCST90001848	CD3 on Natural Killer T	Wald ratio	1	1.32073	0.78712	2.2161	0.292117	3113	Not supported	Males and Females
	ebi-a-GCST90001849	CD3 on HLA DR+ CD4+ T cell	Inverse variance weighted	2	0.992108	0.825729	1.19201	0.932577	3060	Not supported	Males and Females
	ebi-a-GCST90001850	CD3 on HLA DR+ CD8+ T cell	Wald ratio	1	1.00117	0.744378	1.34655	0.99382	3060	Not supported	Males and Females
	ebi-a-GCST90001851	CD3 on T cell	Inverse variance weighted	2	1.06804	0.807636	1.4124	0.644334	2919	Not supported	Males and Females
	ebi-a-GCST90001852	CD3 on CD39+ resting CD4 regulatory T cell	Wald ratio	1	1.00306	0.777569	1.29394	0.981235	2649	Not supported	Males and Females
	ebi-a-GCST90001853	CD3 on activated CD4 regulatory T cell	Inverse variance weighted	4	1.00512	0.870869	1.16007	0.944322	2919	Not supported	Males and Females
	ebi-a-GCST90001854	CD3 on CD39+ activated CD4 regulatory T cell	Inverse variance weighted	5	1.04789	0.931432	1.17891	0.436418	2919	Not supported	Males and Females
	ebi-a-GCST90001855	CD3 on secreting CD4 regulatory T cell	Inverse variance weighted	3	0.939902	0.790458	1.1176	0.482969	2919	Not supported	Males and Females
	ebi-a-GCST90001856	CD3 on CD39+ secreting CD4 regulatory T cell	Inverse variance weighted	3	0.970612	0.806205	1.16855	0.75275	2919	Not supported	Males and Females
	ebi-a-GCST90001857	CD3 on activated & secreting CD4 regulatory T cell	Inverse variance weighted	4	1.0038	0.871558	1.15611	0.95801	2919	Not supported	Males and Females
	ebi-a-GCST90001858	CD3 on CD45RA+ CD4+ T cell	Inverse variance weighted	4	0.98875	0.880082	1.11084	0.848943	2919	Not supported	Males and Females
	ebi-a-GCST90001859	CD3 on CD8+ T cell	Wald ratio	1	1.00306	0.819253	1.2281	0.97642	2918	Not supported	Males and Females
	ebi-a-GCST90001860	CD3 on CD39+ CD4+ T cell	Inverse variance weighted	4	1.0255	0.91327	1.15151	0.670288	2919	Not supported	Males and Females
	ebi-a-GCST90001861	CD3 on CD28+ CD4+ T cell	Wald ratio	1	0.998395	0.83667	1.19138	0.985783	2919	Not supported	Males and Females
	ebi-a-GCST90001863	CD3 on CD28+ CD45RA- CD8+ T cell	Inverse variance weighted	4	1.11266	0.924863	1.3386	0.25769	2919	Not supported	Males and Females
	ebi-a-GCST90001864	CD3 on CD28+ CD45RA+ CD8+ T cell	Inverse variance weighted	2	1.21924	0.928452	1.6011	0.153877	2919	Not supported	Males and Females
	ebi-a-GCST90001865	CD3 on CD28- CD8+ T cell	Inverse variance weighted	2	0.948667	0.714739	1.25916	0.715268	2919	Not supported	Males and Females
	ebi-a-GCST90001866	CD3 on CD39+ CD8+ T cell	Wald ratio	1	1.0036	0.790974	1.27337	0.97642	2914	Not supported	Males and Females
	ebi-a-GCST90001867	CD3 on CD4+ T cell	Wald ratio	1	0.64711	0.305773	1.36949	0.255155	2919	Not supported	Males and Females
	ebi-a-GCST90001868	CD3 on CD4 regulatory T cell	Inverse variance weighted	3	0.943154	0.793274	1.12135	0.507441	2919	Not supported	Males and Females
	ebi-a-GCST90001870	CD34 on Hematopoietic Stem Cell	Inverse variance weighted	3	1.39116	1.13295	1.70821	0.00162362	1634	Supported	Males and Females
	ebi-a-GCST90001871	HVEM on T cell	Wald ratio	1	0.723615	0.544208	0.962165	0.02606	1247	Not supported	Males and Females
	ebi-a-GCST90001872	HVEM on naive CD8+ T cell	Inverse variance weighted	2	0.852079	0.647741	1.12088	0.252508	1247	Not supported	Males and Females
	ebi-a-GCST90001873	HVEM on Effector Memory CD8+ T cell	Wald ratio	1	0.723041	0.543398	0.962074	0.02606	1247	Not supported	Males and Females
	ebi-a-GCST90001875	HVEM on CD4+ T cell	Wald ratio	1	0.72875	0.551494	0.962976	0.02606	1247	Not supported	Males and Females
	ebi-a-GCST90001876	HVEM on Central Memory CD4+ T cell	Wald ratio	1	0.723041	0.543398	0.962074	0.02606	1247	Not supported	Males and Females
	ebi-a-GCST90001877	HVEM on naive CD4+ T cell	Wald ratio	1	0.763158	0.548196	1.06241	0.109306	1247	Not supported	Males and Females
	ebi-a-GCST90001878	HVEM on Effector Memory CD4+ T cell	Wald ratio	1	0.821997	0.617787	1.09371	0.178543	1247	Not supported	Males and Females
	ebi-a-GCST90001879	HVEM on Terminally Differentiated CD4+ T cell	Wald ratio	1	0.732571	0.518749	1.03453	0.0771906	1245	Not supported	Males and Females
	ebi-a-GCST90001880	HVEM on CD45RA- CD4+ T cell	Wald ratio	1	0.734607	0.55986	0.963896	0.02606	1247	Not supported	Males and Females
	ebi-a-GCST90001881	HVEM on CD8+ T cell	Wald ratio	1	0.750611	0.546059	1.03179	0.0771906	1247	Not supported	Males and Females
	ebi-a-GCST90001882	HVEM on Central Memory CD8+ T cell	Wald ratio	1	0.741083	0.56918	0.964905	0.02606	1247	Not supported	Males and Females
	ebi-a-GCST90001883	CD16-CD56 on Natural Killer T	Inverse variance weighted	3	0.937484	0.763747	1.15074	0.537017	3113	Not supported	Males and Females
	ebi-a-GCST90001884	CD16-CD56 on Natural Killer	Inverse variance weighted	5	0.907322	0.790165	1.04185	0.167958	3113	Not supported	Males and Females
	ebi-a-GCST90001885	CD16-CD56 on HLA DR+ Natural Killer	Inverse variance weighted	2	0.937945	0.610595	1.44079	0.769892	2971	Not supported	Males and Females
	ebi-a-GCST90001886	CD28 on CD39+ activated CD4 regulatory T cell	Inverse variance weighted	3	1.09605	0.830913	1.44579	0.516287	2920	Not supported	Males and Females
	ebi-a-GCST90001887	CD28 on secreting CD4 regulatory T cell	Inverse variance weighted	3	0.943832	0.695235	1.28132	0.710912	2920	Not supported	Males and Females
	ebi-a-GCST90001888	CD28 on CD39+ secreting CD4 regulatory T cell	Wald ratio	1	0.932484	0.762832	1.13987	0.49507	2920	Not supported	Males and Females
	ebi-a-GCST90001889	CD28 on activated & secreting CD4 regulatory T cell	Wald ratio	1	1.04169	0.802485	1.3522	0.758957	2920	Not supported	Males and Females
	ebi-a-GCST90001890	CD28 on CD45RA+ CD4+ T cell	Inverse variance weighted	2	0.900263	0.607188	1.3348	0.601061	2920	Not supported	Males and Females
	ebi-a-GCST90001891	CD28 on CD45RA- CD4 not regulatory T cell	Inverse variance weighted	3	1.04744	0.859753	1.27611	0.645454	2920	Not supported	Males and Females
	ebi-a-GCST90001892	CD28 on CD39+ CD4+ T cell	Inverse variance weighted	5	1.03769	0.907544	1.1865	0.588423	2920	Not supported	Males and Females
	ebi-a-GCST90001893	CD28 on CD28+ CD45RA- CD8+ T cell	Wald ratio	1	1.05463	0.844887	1.31645	0.638238	2920	Not supported	Males and Females
	ebi-a-GCST90001894	CD28 on CD28+ CD4+ T cell	Inverse variance weighted	2	0.939713	0.596026	1.48158	0.78894	2920	Not supported	Males and Females
	ebi-a-GCST90001896	CD28 on CD28+ CD45RA+ CD8+ T cell	Inverse variance weighted	3	0.813976	0.619331	1.0698	0.139907	2920	Not supported	Males and Females
	ebi-a-GCST90001897	CD28 on CD39+ CD8+ T cell	Inverse variance weighted	2	1.03561	0.929223	1.15417	0.526972	2914	Not supported	Males and Females
	ebi-a-GCST90001898	CD28 on CD4+ T cell	Inverse variance weighted	2	0.938382	0.57888	1.52115	0.796373	2920	Not supported	Males and Females
	ebi-a-GCST90001899	CD28 on CD4 regulatory T cell	Wald ratio	1	1.06553	0.790357	1.43652	0.677086	2920	Not supported	Males and Females
	ebi-a-GCST90001900	CD28 on resting CD4 regulatory T cell	Wald ratio	1	1.04158	0.848657	1.27837	0.696654	2919	Not supported	Males and Females
	ebi-a-GCST90001901	CD28 on CD39+ resting CD4 regulatory T cell	Inverse variance weighted	2	0.957083	0.5638	1.6247	0.870938	2650	Not supported	Males and Females
	ebi-a-GCST90001902	CD28 on activated CD4 regulatory T cell	Wald ratio	1	1.04749	0.77883	1.40883	0.758957	2920	Not supported	Males and Females
	ebi-a-GCST90001903	CD86 on myeloid Dendritic Cell	Wald ratio	1	0.981879	0.767001	1.25696	0.884612	2871	Not supported	Males and Females
	ebi-a-GCST90001906	CD86 on granulocyte	Inverse variance weighted	2	1.25839	0.84857	1.86613	0.252944	2848	Not supported	Males and Females
	ebi-a-GCST90001907	CCR7 on naive CD4+ T cell	Inverse variance weighted	4	1.04633	0.868972	1.25988	0.632732	2910	Not supported	Males and Females
	ebi-a-GCST90001908	CCR7 on naive CD8+ T cell	Inverse variance weighted	2	1.07118	0.774575	1.48137	0.677615	2910	Not supported	Males and Females
	ebi-a-GCST90001909	CD45 on CD14+ monocyte	Wald ratio	1	0.4641	0.199404	1.08016	0.0748984	3112	Not supported	Males and Females
	ebi-a-GCST90001910	CD45 on B cell	Inverse variance weighted	2	1.26253	0.809432	1.96926	0.304031	3112	Not supported	Males and Females
	ebi-a-GCST90001911	CD45 on Natural Killer	Inverse variance weighted	2	0.864827	0.593928	1.25929	0.448757	3113	Not supported	Males and Females
	ebi-a-GCST90001913	CD45 on granulocyte	Wald ratio	1	1.0678	0.625237	1.82361	0.810162	3112	Not supported	Males and Females
	ebi-a-GCST90001917	CD45 on CD8+ T cell	Inverse variance weighted	2	1.03506	0.924853	1.1584	0.548557	3113	Not supported	Males and Females
	ebi-a-GCST90001918	CD45 on HLA DR+ T cell	Wald ratio	1	0.969303	0.697357	1.3473	0.852769	3060	Not supported	Males and Females
	ebi-a-GCST90001919	CD45 on Natural Killer T	Wald ratio	1	1.51949	0.877515	2.63112	0.135293	3113	Not supported	Males and Females
	ebi-a-GCST90001920	CD45 on HLA DR+ CD4+ T cell	Inverse variance weighted	2	1.2478	0.626569	2.48498	0.528773	3060	Not supported	Males and Females
	ebi-a-GCST90001923	CD127 on CD45RA- CD4 not regulatory T cell	Wald ratio	1	0.602103	0.375446	0.965591	0.0352647	2920	Not supported	Males and Females
	ebi-a-GCST90001924	CD127 on CD28+ CD4+ T cell	Inverse variance weighted	3	0.840623	0.61287	1.15301	0.281541	2920	Not supported	Males and Females
	ebi-a-GCST90001926	CD127 on granulocyte	Inverse variance weighted	4	0.975825	0.765852	1.24337	0.843071	2920	Not supported	Males and Females
	ebi-a-GCST90001927	CD127 on CD8+ T cell	Wald ratio	1	1.16866	0.726441	1.88008	0.520546	2920	Not supported	Males and Females
	ebi-a-GCST90001929	CD127 on CD28+ CD45RA+ CD8+ T cell	Inverse variance weighted	2	0.787795	0.55017	1.12805	0.192859	2920	Not supported	Males and Females
	ebi-a-GCST90001932	CD127 on CD45RA+ CD4+ T cell	Inverse variance weighted	4	1.58925	0.689649	3.66231	0.276758	2920	Not supported	Males and Females
	ebi-a-GCST90001933	CD25 on CD45RA- CD4 not regulatory T cell	Inverse variance weighted	2	1.04552	0.832995	1.31228	0.700998	3435	Not supported	Males and Females
	ebi-a-GCST90001934	CD25 on CD45RA+ CD4 not regulatory T cell	Wald ratio	1	1.23034	0.82832	1.82747	0.304469	3435	Not supported	Males and Females
	ebi-a-GCST90001935	CD25 on CD39+ CD4 regulatory T cell	Wald ratio	1	0.652589	0.412328	1.03285	0.0684513	3434	Not supported	Males and Females
	ebi-a-GCST90001937	CD25 on resting CD4 regulatory T cell	Wald ratio	1	0.818769	0.35738	1.87583	0.636394	3434	Not supported	Males and Females
	ebi-a-GCST90001938	CD25 on CD39+ resting CD4 regulatory T cell	Wald ratio	1	1.76185	0.937365	3.31154	0.0785607	3118	Not supported	Males and Females
	ebi-a-GCST90001940	CD25 on CD39+ activated CD4 regulatory T cell	Wald ratio	1	0.635589	0.390344	1.03492	0.0684513	3435	Not supported	Males and Females
	ebi-a-GCST90001941	CD25 on secreting CD4 regulatory T cell	Wald ratio	1	1.10428	0.850619	1.43359	0.456302	3435	Not supported	Males and Females
	ebi-a-GCST90001942	CD25 on CD39+ secreting CD4 regulatory T cell	Wald ratio	1	1.10659	0.84773	1.44448	0.456302	3435	Not supported	Males and Females
	ebi-a-GCST90001943	CD25 on activated & secreting CD4 regulatory T cell	Wald ratio	1	1.11936	0.832012	1.50594	0.456302	3435	Not supported	Males and Females
	ebi-a-GCST90001944	CD123 on plasmacytoid Dendritic Cell	Inverse variance weighted	2	1.09005	0.85563	1.38869	0.485225	2872	Not supported	Males and Females
	ebi-a-GCST90001945	CD123 on CD62L+ plasmacytoid Dendritic Cell	Inverse variance weighted	2	1.09086	0.854339	1.39287	0.485502	2872	Not supported	Males and Females
	ebi-a-GCST90001946	CD33 on CD14+ monocyte	Inverse variance weighted	4	1.00729	0.938582	1.08102	0.840329	1634	Not supported	Males and Females
	ebi-a-GCST90001947	CD33 on CD33+ HLA DR+ CD14dim	Inverse variance weighted	4	0.9994	0.934457	1.06886	0.986032	1577	Not supported	Males and Females
	ebi-a-GCST90001948	CD33 on CD33dim HLA DR+ CD11b+	Inverse variance weighted	5	1.00798	0.940823	1.07994	0.821162	1633	Not supported	Males and Females
	ebi-a-GCST90001949	CD33 on CD33dim HLA DR+ CD11b-	Inverse variance weighted	6	1.00513	0.938557	1.07642	0.883676	1634	Not supported	Males and Females
	ebi-a-GCST90001950	CD33 on Granulocytic Myeloid-Derived Suppressor Cells	Inverse variance weighted	3	1.00596	0.911292	1.11046	0.906211	1244	Not supported	Males and Females
	ebi-a-GCST90001951	CD33 on CD66b++ myeloid cell	Inverse variance weighted	4	1.00074	0.920965	1.08742	0.98615	1464	Not supported	Males and Females
	ebi-a-GCST90001952	CD33 on Monocytic Myeloid-Derived Suppressor Cells	Inverse variance weighted	4	1.00027	0.932109	1.07342	0.993966	1569	Not supported	Males and Females
	ebi-a-GCST90001953	CD33 on CD33dim HLA DR-	Inverse variance weighted	3	1.0058	0.935091	1.08186	0.876366	1558	Not supported	Males and Females
	ebi-a-GCST90001954	CD33 on basophil	Inverse variance weighted	3	1.00897	0.93699	1.08649	0.813002	1555	Not supported	Males and Females
	ebi-a-GCST90001955	CD33 on Immature Myeloid-Derived Suppressor Cells	Inverse variance weighted	2	1.01149	0.936318	1.09269	0.771869	1554	Not supported	Males and Females
	ebi-a-GCST90001956	CD33 on CD33+ HLA DR+	Inverse variance weighted	4	0.999384	0.934851	1.06837	0.985573	1579	Not supported	Males and Females
	ebi-a-GCST90001957	CD33 on CD33+ HLA DR+ CD14-	Inverse variance weighted	4	0.999384	0.935143	1.06804	0.985489	1578	Not supported	Males and Females
	ebi-a-GCST90001958	CD4 on monocyte	Wald ratio	1	0.953903	0.66163	1.37529	0.8004	3112	Not supported	Males and Females
	ebi-a-GCST90001959	CD4 on HLA DR+ CD4+ T cell	Inverse variance weighted	2	1.24411	0.585811	2.64216	0.569766	3060	Not supported	Males and Females
	ebi-a-GCST90001960	CD25 on CD4+ T cell	Wald ratio	1	1.13561	0.7781	1.65737	0.509723	2920	Not supported	Males and Females
	ebi-a-GCST90001961	CD25 on CD39+ CD4+ T cell	Inverse variance weighted	3	1.04637	0.937024	1.16848	0.420863	2920	Not supported	Males and Females
	ebi-a-GCST90001979	CD16 on CD14- CD16+ monocyte	Inverse variance weighted	7	0.984572	0.875673	1.10701	0.79487	3620	Not supported	Males and Females
	ebi-a-GCST90001980	CD40 on CD14+ CD16- monocyte	Inverse variance weighted	4	0.996572	0.887118	1.11953	0.95387	3629	Not supported	Males and Females
	ebi-a-GCST90001981	CD40 on CD14+ CD16+ monocyte	Inverse variance weighted	5	0.978888	0.885742	1.08183	0.675764	3618	Not supported	Males and Females
	ebi-a-GCST90001983	CD14 on CD14+ CD16+ monocyte	Inverse variance weighted	2	0.868767	0.60779	1.2418	0.440213	3618	Not supported	Males and Females
	ebi-a-GCST90001984	HLA DR on CD14- CD16+ monocyte	Inverse variance weighted	5	1.34892	0.755399	2.40876	0.311652	3621	Not supported	Males and Females
	ebi-a-GCST90001985	CD40 on monocytes	Inverse variance weighted	4	0.975562	0.883574	1.07713	0.624393	3629	Not supported	Males and Females
	ebi-a-GCST90001986	CD14 on CD14+ CD16- monocyte	Wald ratio	1	0.938949	0.641342	1.37466	0.746017	3629	Not supported	Males and Females
	ebi-a-GCST90001987	CD64 on CD14+ CD16- monocyte	Inverse variance weighted	3	0.985482	0.847743	1.1456	0.849006	3622	Not supported	Males and Females
	ebi-a-GCST90001988	HLA DR on CD14+ CD16- monocyte	Inverse variance weighted	3	1.70665	1.44959	2.0093	1.38495e-10	3629	Not supported	Males and Females
	ebi-a-GCST90001989	CD40 on CD14- CD16+ monocyte	Inverse variance weighted	7	0.978597	0.892385	1.07314	0.645654	3621	Not supported	Males and Females
	ebi-a-GCST90001991	HLA DR on CD14+ monocyte	Inverse variance weighted	3	1.73025	1.4518	2.06212	9.10938e-10	3629	Not supported	Males and Females
	ebi-a-GCST90001992	CCR2 on CD14+ CD16+ monocyte	Wald ratio	1	1.5265	0.727812	3.20165	0.263022	3618	Not supported	Males and Females
	ebi-a-GCST90001993	PDL-1 on CD14+ CD16- monocyte	Wald ratio	1	0.839172	0.455945	1.54451	0.573198	3629	Not supported	Males and Females
	ebi-a-GCST90001994	CX3CR1 on CD14- CD16-	Inverse variance weighted	3	1.10134	0.826991	1.46671	0.508997	3590	Not supported	Males and Females
	ebi-a-GCST90001995	CX3CR1 on monocyte	Inverse variance weighted	3	0.95858	0.819022	1.12192	0.598218	3590	Not supported	Males and Females
	ebi-a-GCST90001996	CX3CR1 on CD14+ CD16+ monocyte	Inverse variance weighted	3	0.973599	0.831367	1.14016	0.739843	3579	Not supported	Males and Females
	ebi-a-GCST90001997	CX3CR1 on CD14+ CD16- monocyte	Inverse variance weighted	3	0.960553	0.83238	1.10846	0.581788	3590	Not supported	Males and Females
	ebi-a-GCST90001998	PDL-1 on CD14+ CD16+ monocyte	Wald ratio	1	0.966784	0.547499	1.70717	0.907305	3618	Not supported	Males and Females
	ebi-a-GCST90001999	PDL-1 on CD14- CD16+ monocyte	Inverse variance weighted	2	1.02888	0.829572	1.27608	0.7955	3621	Not supported	Males and Females
	ebi-a-GCST90002000	PDL-1 on CD14- CD16-	Wald ratio	1	1.13533	0.630018	2.04594	0.672725	3629	Not supported	Males and Females
	ebi-a-GCST90002001	CD64 on CD14- CD16-	Inverse variance weighted	2	1.72059	0.72601	4.07768	0.217695	3622	Not supported	Males and Females
	ebi-a-GCST90002002	PDL-1 on monocyte	Wald ratio	1	0.976001	0.615427	1.54783	0.917768	3629	Not supported	Males and Females
	ebi-a-GCST90002003	CCR2 on CD14- CD16-	Inverse variance weighted	3	1.18258	0.833417	1.67803	0.347564	3629	Not supported	Males and Females
	ebi-a-GCST90002004	CCR2 on CD14+ CD16- monocyte	Inverse variance weighted	2	0.847401	0.376974	1.90487	0.688666	3629	Not supported	Males and Females
	ebi-a-GCST90002005	CD16 on CD14+ CD16+ monocyte	Inverse variance weighted	3	0.998744	0.866373	1.15134	0.986176	3617	Not supported	Males and Females
	ebi-a-GCST90002006	CD64 on monocyte	Inverse variance weighted	3	0.984766	0.839068	1.15576	0.850936	3622	Not supported	Males and Females
	ebi-a-GCST90002007	HLA DR on CD14+ CD16+ monocyte	Inverse variance weighted	3	1.24548	0.825063	1.88012	0.296122	3618	Not supported	Males and Females
	ebi-a-GCST90002008	CCR2 on monocyte	Inverse variance weighted	2	0.823417	0.350031	1.93702	0.656201	3629	Not supported	Males and Females
	ebi-a-GCST90002009	HLA DR on CD14- CD16-	Inverse variance weighted	5	1.15782	0.88994	1.50633	0.275054	3629	Not supported	Males and Females
	ebi-a-GCST90002010	HLA DR on monocyte	Inverse variance weighted	4	1.42916	0.861403	2.37113	0.166843	3629	Not supported	Males and Females
	ebi-a-GCST90002011	CD64 on CD14+ CD16+ monocyte	Inverse variance weighted	2	0.635072	0.412277	0.978264	0.0394277	3611	Not supported	Males and Females
	ebi-a-GCST90002012	CX3CR1 on CD14- CD16+ monocyte	Inverse variance weighted	2	0.845003	0.349003	2.04592	0.708926	3582	Not supported	Males and Females
	ebi-a-GCST90002013	CCR2 on myeloid Dendritic Cell	Inverse variance weighted	3	0.984532	0.801652	1.20913	0.881804	2870	Not supported	Males and Females
	ebi-a-GCST90002014	CCR2 on CD62L+ myeloid Dendritic Cell	Inverse variance weighted	3	0.949397	0.783899	1.14984	0.595176	2870	Not supported	Males and Females
	ebi-a-GCST90002015	CCR2 on plasmacytoid Dendritic Cell	Inverse variance weighted	2	1.10064	0.903267	1.34115	0.341592	2871	Not supported	Males and Females
	ebi-a-GCST90002016	CCR2 on CD62L+ plasmacytoid Dendritic Cell	Inverse variance weighted	2	1.1009	0.90305	1.3421	0.341568	2871	Not supported	Males and Females
	ebi-a-GCST90002018	CCR2 on granulocyte	Inverse variance weighted	2	1.42419	1.01324	2.00184	0.0417807	2850	Not supported	Males and Females
	ebi-a-GCST90002019	CD14 on Monocytic Myeloid-Derived Suppressor Cells	Wald ratio	1	0.724184	0.541428	0.968629	0.0296447	1570	Not supported	Males and Females
	ebi-a-GCST90002021	CD14 on CD33dim HLA DR+ CD11b+	Wald ratio	1	1.01456	0.795428	1.29406	0.907305	1634	Not supported	Males and Females
	ebi-a-GCST90002022	CD4 on CD4+ T cell	Inverse variance weighted	4	0.892751	0.698549	1.14094	0.364687	2912	Not supported	Males and Females
	ebi-a-GCST90002023	CD4 on Central Memory CD4+ T cell	Inverse variance weighted	4	0.819362	0.693776	0.967683	0.0189252	2912	Not supported	Males and Females
	ebi-a-GCST90002024	CD4 on naive CD4+ T cell	Inverse variance weighted	6	1.0743	0.880779	1.31035	0.479406	2910	Not supported	Males and Females
	ebi-a-GCST90002025	CD4 on Effector Memory CD4+ T cell	Inverse variance weighted	3	0.788139	0.612247	1.01456	0.0646329	2912	Not supported	Males and Females
	ebi-a-GCST90002027	CD4 on CD45RA+ CD4+ T cell	Inverse variance weighted	3	0.818967	0.696761	0.962606	0.0154253	2911	Not supported	Males and Females
	ebi-a-GCST90002028	CD19 on B cell	Wald ratio	1	0.959428	0.56788	1.62095	0.876982	3112	Not supported	Males and Females
	ebi-a-GCST90002029	CD39 on CD39+ CD8+ T cell	Inverse variance weighted	2	0.759531	0.548213	1.0523	0.0982259	2915	Not supported	Males and Females
	ebi-a-GCST90002030	CD39 on CD39+ activated CD4 regulatory T cell	Inverse variance weighted	6	0.967192	0.908888	1.02924	0.292984	2920	Not supported	Males and Females
	ebi-a-GCST90002031	CD39 on CD39+ secreting CD4 regulatory T cell	Inverse variance weighted	6	0.960941	0.894156	1.03272	0.278328	2920	Not supported	Males and Females
	ebi-a-GCST90002032	CD39 on CD39+ CD4+ T cell	Inverse variance weighted	5	0.953348	0.887615	1.02395	0.189956	2920	Not supported	Males and Females
	ebi-a-GCST90002033	CD39 on granulocyte	Inverse variance weighted	3	1.2121	0.879841	1.66982	0.239272	2920	Not supported	Males and Females
	ebi-a-GCST90002034	CD39 on monocyte	Inverse variance weighted	2	0.906228	0.564429	1.45501	0.683567	2909	Not supported	Males and Females
	ebi-a-GCST90002035	CD80 on myeloid Dendritic Cell	Inverse variance weighted	3	0.955276	0.751918	1.21363	0.707924	2871	Not supported	Males and Females
	ebi-a-GCST90002036	CD80 on CD62L+ myeloid Dendritic Cell	Inverse variance weighted	2	0.949073	0.72432	1.24357	0.704629	2871	Not supported	Males and Females
	ebi-a-GCST90002037	CD80 on plasmacytoid Dendritic Cell	Inverse variance weighted	2	1.09565	0.8474	1.41664	0.485883	2871	Not supported	Males and Females
	ebi-a-GCST90002038	CD80 on CD62L+ plasmacytoid Dendritic Cell	Inverse variance weighted	2	1.09645	0.846108	1.42085	0.486245	2871	Not supported	Males and Females
	ebi-a-GCST90002039	CD80 on monocyte	Inverse variance weighted	4	1.18431	0.966948	1.45053	0.102025	2850	Not supported	Males and Females
	ebi-a-GCST90002040	CD80 on granulocyte	Inverse variance weighted	3	1.20238	0.936045	1.5445	0.149115	2850	Not supported	Males and Females
	ebi-a-GCST90002042	CD45 on CD33+ HLA DR+ CD14-	Wald ratio	1	1.00732	0.632309	1.60476	0.975496	1579	Not supported	Males and Females
	ebi-a-GCST90002045	CD45 on CD33- HLA DR-	Inverse variance weighted	2	0.923046	0.711101	1.19816	0.547409	1635	Not supported	Males and Females
	ebi-a-GCST90002046	CD45 on CD33- HLA DR+	Inverse variance weighted	2	0.962062	0.778326	1.18917	0.720579	1635	Not supported	Males and Females
	ebi-a-GCST90002052	CD45 on Immature Myeloid-Derived Suppressor Cells	Wald ratio	1	0.942899	0.812037	1.09485	0.440535	1555	Not supported	Males and Females
	ebi-a-GCST90002054	CD8 on Central Memory CD8+ T cell	Inverse variance weighted	3	0.76791	0.58781	1.00319	0.0527903	2910	Not supported	Males and Females
	ebi-a-GCST90002055	CD8 on naive CD8+ T cell	Inverse variance weighted	2	0.85674	0.590392	1.24325	0.415696	2910	Not supported	Males and Females
	ebi-a-GCST90002056	CD8 on Effector Memory CD8+ T cell	Inverse variance weighted	3	0.921693	0.664072	1.27925	0.625878	2912	Not supported	Males and Females
	ebi-a-GCST90002057	CD8 on Terminally Differentiated CD8+ T cell	Wald ratio	1	0.914914	0.720226	1.16223	0.466335	2911	Not supported	Males and Females
	ebi-a-GCST90002058	CD8 on CD8+ T cell	Inverse variance weighted	2	0.737861	0.527224	1.03265	0.0762884	3113	Not supported	Males and Females
	ebi-a-GCST90002059	CD8 on Natural Killer T	Inverse variance weighted	2	3.01594	0.133087	68.3457	0.4881	3103	Not supported	Males and Females
	ebi-a-GCST90002060	CD8 on HLA DR+ CD8+ T cell	Inverse variance weighted	2	0.906716	0.379402	2.16692	0.825636	3060	Not supported	Males and Females
	ebi-a-GCST90002061	CD4 on CD39+ CD4+ T cell	Inverse variance weighted	7	1.14337	0.925887	1.41193	0.213261	2920	Not supported	Males and Females
	ebi-a-GCST90002062	CD4 on CD28+ CD4+ T cell	Inverse variance weighted	2	0.963717	0.707673	1.3124	0.814548	2920	Not supported	Males and Females
	ebi-a-GCST90002063	CD4 on CD4 regulatory T cell	Inverse variance weighted	2	0.924649	0.676913	1.26305	0.622473	2920	Not supported	Males and Females
	ebi-a-GCST90002064	CD4 on resting CD4 regulatory T cell	Wald ratio	1	0.877294	0.546399	1.40858	0.587883	2919	Not supported	Males and Females
	ebi-a-GCST90002065	CD4 on CD39+ resting CD4 regulatory T cell	Wald ratio	1	1.2108	0.734482	1.996	0.453249	2650	Not supported	Males and Females
	ebi-a-GCST90002066	CD4 on activated CD4 regulatory T cell	Inverse variance weighted	4	1.04808	0.594706	1.84709	0.870963	2920	Not supported	Males and Females
	ebi-a-GCST90002067	CD4 on CD39+ activated CD4 regulatory T cell	Inverse variance weighted	4	1.1258	0.843809	1.50203	0.42052	2920	Not supported	Males and Females
	ebi-a-GCST90002068	CD4 on secreting CD4 regulatory T cell	Wald ratio	1	0.888536	0.579482	1.36242	0.587883	2920	Not supported	Males and Females
	ebi-a-GCST90002069	CD4 on CD39+ secreting CD4 regulatory T cell	Inverse variance weighted	3	0.948754	0.719102	1.25175	0.709866	2920	Not supported	Males and Females
	ebi-a-GCST90002070	CD4 on activated & secreting CD4 regulatory T cell	Inverse variance weighted	3	1.24535	0.634273	2.44517	0.523855	2920	Not supported	Males and Females
	ebi-a-GCST90002087	CD11c on myeloid Dendritic Cell	Inverse variance weighted	5	0.802321	0.638882	1.00757	0.0580789	2872	Not supported	Males and Females
	ebi-a-GCST90002088	CD11c on CD62L+ myeloid Dendritic Cell	Inverse variance weighted	2	1.1222	0.896225	1.40515	0.314917	2872	Not supported	Males and Females
	ebi-a-GCST90002089	CD11c on monocyte	Inverse variance weighted	2	0.958148	0.742767	1.23598	0.742079	2850	Not supported	Males and Females
	ebi-a-GCST90002090	CD11c on granulocyte	Inverse variance weighted	4	1.12539	0.90127	1.40525	0.297142	2850	Not supported	Males and Females
	ebi-a-GCST90002091	CD11b on CD14+ monocyte	Wald ratio	1	0.992203	0.869712	1.13195	0.907305	1635	Not supported	Males and Females
	ebi-a-GCST90002094	CD11b on Monocytic Myeloid-Derived Suppressor Cells	Wald ratio	1	0.98946	0.827828	1.18265	0.907305	1570	Not supported	Males and Females
	ebi-a-GCST90002095	CD11b on CD33dim HLA DR-	Wald ratio	1	0.975153	0.762368	1.24733	0.841221	1559	Not supported	Males and Females
	ebi-a-GCST90002096	CD11b on basophil	Wald ratio	1	0.975871	0.768438	1.2393	0.841221	1556	Not supported	Males and Females
	ebi-a-GCST90002097	CD11b on CD33+ HLA DR+ CD14dim	Wald ratio	1	0.990163	0.838373	1.16944	0.907305	1578	Not supported	Males and Females
	ebi-a-GCST90002098	CD45RA on naive CD4+ T cell	Inverse variance weighted	7	1.01243	0.923631	1.10977	0.79193	2910	Not supported	Males and Females
	ebi-a-GCST90002099	CD4RA on Terminally Differentiated CD4+ T cell	Inverse variance weighted	3	1.01524	0.900139	1.14505	0.805443	2903	Not supported	Males and Females
	ebi-a-GCST90002100	CD45RA on naive CD8+ T cell	Inverse variance weighted	2	1.13708	0.866379	1.49235	0.354429	2910	Not supported	Males and Females
	ebi-a-GCST90002101	CD45RA on Terminally Differentiated CD8+ T cell	Wald ratio	1	1.70277	0.947467	3.0602	0.0751454	2911	Not supported	Males and Females
	ebi-a-GCST90002102	CD45RA on resting CD4 regulatory T cell	Inverse variance weighted	7	0.974176	0.888996	1.06752	0.57518	2919	Not supported	Males and Females
	ebi-a-GCST90002103	CD45RA on CD39+ resting CD4 regulatory T cell	Wald ratio	1	0.97939	0.82818	1.15821	0.8077	2650	Not supported	Males and Females
	ebi-a-GCST90002104	HLA DR on myeloid Dendritic Cell	Inverse variance weighted	6	1.05489	0.886541	1.25522	0.546891	2872	Not supported	Males and Females
	ebi-a-GCST90002105	HLA DR on plasmacytoid Dendritic Cell	Inverse variance weighted	7	1.12233	0.965496	1.30464	0.132898	2872	Not supported	Males and Females
	ebi-a-GCST90002106	HLA DR on Dendritic Cell	Inverse variance weighted	6	1.13451	0.94725	1.35879	0.170315	2871	Not supported	Males and Females
	ebi-a-GCST90002108	HLA DR on CD33+ HLA DR+ CD14-	Wald ratio	1	1.77152	1.52509	2.05777	7.28086e-14	1579	Not supported	Males and Females
	ebi-a-GCST90002109	HLA DR on CD33+ HLA DR+ CD14dim	Inverse variance weighted	2	1.80772	0.821439	3.97819	0.14123	1578	Not supported	Males and Females
	ebi-a-GCST90002110	HLA DR on CD33dim HLA DR+ CD11b+	Inverse variance weighted	3	1.46181	0.642677	3.32496	0.36518	1634	Not supported	Males and Females
	ebi-a-GCST90002111	HLA DR on CD33dim HLA DR+ CD11b-	Inverse variance weighted	4	1.38594	0.729391	2.63346	0.318989	1635	Not supported	Males and Females
	ebi-a-GCST90002112	HLA DR on CD33- HLA DR+	Inverse variance weighted	3	1.27644	0.990164	1.64548	0.0596036	1635	Not supported	Males and Females
	ebi-a-GCST90002113	HLA DR on HLA DR+ T cell	Wald ratio	1	0.999295	0.69037	1.44646	0.997017	3060	Not supported	Males and Females
	ebi-a-GCST90002114	HLA DR on HLA DR+ CD4+ T cell	Wald ratio	1	0.998975	0.583608	1.70997	0.997017	3060	Not supported	Males and Females
	ebi-a-GCST90002116	HLA DR on B cell	Inverse variance weighted	7	0.827057	0.720425	0.949472	0.00701289	3060	Not supported	Males and Females
	ebi-a-GCST90002117	HLA DR on HLA DR+ Natural Killer	Inverse variance weighted	4	1.312	0.718313	2.39637	0.376948	2971	Not supported	Males and Females
	ebi-a-GCST90002118	CD8 on CD28+ CD45RA- CD8+ T cell	Inverse variance weighted	3	0.883593	0.60123	1.29857	0.528688	2920	Not supported	Males and Females
	ebi-a-GCST90002119	CD8 on CD28+ CD45RA+ CD8+ T cell	Inverse variance weighted	8	0.903704	0.736965	1.10817	0.330548	2920	Not supported	Males and Females
	ebi-a-GCST90002120	CD8 on CD28- CD8+ T cell	Inverse variance weighted	3	1.03524	0.662481	1.61774	0.879132	2920	Not supported	Males and Females
	ebi-a-GCST90002121	CD8 on CD39+ CD8+ T cell	Inverse variance weighted	5	0.941404	0.738787	1.19959	0.625321	2915	Not supported	Males and Females

## Sheet: HL
	Trait ID	Trait	Method	No. of SNPs	ORSD	LCI	UCI	P-value	N	Additional Support	Sex
	ebi-a-GCST90001391	IgD+ B cell %B cell	Wald ratio	1	1.22446	0.806956	1.85797	0.341182	3658	Not supported	Males and Females
	ebi-a-GCST90001395	IgD+ CD38- B cell %B cell	Inverse variance weighted	2	1.34909	0.930366	1.95627	0.114265	3657	Not supported	Males and Females
	ebi-a-GCST90001399	IgD- CD27- B cell %B cell	Inverse variance weighted	3	0.824163	0.562125	1.20835	0.32189	3657	Not supported	Males and Females
	ebi-a-GCST90001410	IgD- CD38+ B cell %B cell	Wald ratio	1	1.12978	0.743262	1.7173	0.567884	3657	Not supported	Males and Females
	ebi-a-GCST90001417	CD24+ CD27+ B cell %B cell	Inverse variance weighted	2	1.65164	0.615881	4.42928	0.318787	3657	Not supported	Males and Females
	ebi-a-GCST90001422	CD20- CD38- B cell %B cell	Wald ratio	1	0.638341	0.467476	0.871658	0.00473979	3659	Not supported	Males and Females
	ebi-a-GCST90001424	IgD+ B cell %Lymphocyte	Inverse variance weighted	2	1.16472	0.818004	1.6584	0.397686	3657	Not supported	Males and Females
	ebi-a-GCST90001426	IgD- CD38dim B cell %lymphocyte	Inverse variance weighted	2	1.42984	1.07307	1.90522	0.0146229	3656	Not supported	Males and Females
	ebi-a-GCST90001429	IgD+ CD38+ B cell %lymphocyte	Wald ratio	1	0.932969	0.475585	1.83023	0.840058	3656	Not supported	Males and Females
	ebi-a-GCST90001431	IgD+ CD38- B cell %lymphocyte	Inverse variance weighted	2	0.985134	0.610895	1.58863	0.951014	3656	Not supported	Males and Females
	ebi-a-GCST90001433	IgD- CD27- B cell %lymphocyte	Inverse variance weighted	2	0.697524	0.574388	0.847058	0.000278008	3656	Not supported	Males and Females
	ebi-a-GCST90001439	IgD+ CD24+ B cell %lymphocyte	Inverse variance weighted	2	1.13722	0.817407	1.58215	0.445321	3656	Not supported	Males and Females
	ebi-a-GCST90001441	IgD+ CD24- B cell %lymphocyte	Wald ratio	1	0.90862	0.759248	1.08738	0.295659	3656	Not supported	Males and Females
	ebi-a-GCST90001442	CD24+ CD27+ B cell %lymphocyte	Inverse variance weighted	3	1.0651	0.768611	1.47595	0.70477	3656	Not supported	Males and Females
	ebi-a-GCST90001451	CD62L- monocyte %monocyte	Inverse variance weighted	4	1.05429	0.917646	1.21129	0.455352	3042	Not supported	Males and Females
	ebi-a-GCST90001457	CD11c+ HLA DR++ monocyte %monocyte	Wald ratio	1	0.96295	0.659945	1.40508	0.844736	3042	Not supported	Males and Females
	ebi-a-GCST90001463	CD62L- Dendritic Cell %Dendritic Cell	Inverse variance weighted	4	0.968197	0.86623	1.08217	0.569208	3410	Not supported	Males and Females
	ebi-a-GCST90001465	CD86+ myeloid Dendritic Cell %Dendritic Cell	Inverse variance weighted	4	0.981602	0.881627	1.09292	0.734746	3410	Not supported	Males and Females
	ebi-a-GCST90001467	CD86+ plasmacytoid Dendritic Cell %Dendritic Cell	Wald ratio	1	1.20567	0.783987	1.85415	0.394361	3410	Not supported	Males and Females
	ebi-a-GCST90001469	CD62L- myeloid Dendritic Cell %Dendritic Cell	Inverse variance weighted	7	1.02375	0.929707	1.1273	0.633057	3410	Not supported	Males and Females
	ebi-a-GCST90001471	CD62L- plasmacytoid Dendritic Cell %Dendritic Cell	Inverse variance weighted	2	1.07687	0.911152	1.27272	0.385052	3410	Not supported	Males and Females
	ebi-a-GCST90001473	CD62L- CD86+ myeloid Dendritic Cell %Dendritic Cell	Inverse variance weighted	6	1.01665	0.926487	1.11558	0.727495	3410	Not supported	Males and Females
	ebi-a-GCST90001475	HLA DR++ monocyte %monocyte	Inverse variance weighted	3	1.24782	0.676768	2.30071	0.478169	3595	Not supported	Males and Females
	ebi-a-GCST90001476	HLA DR++ monocyte %leukocyte	Wald ratio	1	0.858677	0.641277	1.14978	0.30633	3595	Not supported	Males and Females
	ebi-a-GCST90001478	CD4 regulatory T cell %CD4+ T cell	Inverse variance weighted	2	1.23795	0.856345	1.78959	0.256283	3437	Not supported	Males and Females
	ebi-a-GCST90001479	CD4 regulatory T cell %T cell	Wald ratio	1	1.54181	1.00739	2.35975	0.0461633	3437	Not supported	Males and Females
	ebi-a-GCST90001484	CD39+ resting CD4 regulatory T cell %resting CD4 regulatory T cell	Inverse variance weighted	7	1.07189	0.975166	1.1782	0.150206	3437	Not supported	Males and Females
	ebi-a-GCST90001485	CD39+ resting CD4 regulatory T cell %CD4 regulatory T cell	Inverse variance weighted	13	0.996346	0.955083	1.03939	0.865293	3437	Not supported	Males and Females
	ebi-a-GCST90001491	CD39+ activated CD4 regulatory T cell %CD4 regulatory T cell	Inverse variance weighted	6	0.974115	0.906585	1.04668	0.474317	3437	Not supported	Males and Females
	ebi-a-GCST90001496	CD39+ secreting CD4 regulatory T cell %secreting CD4 regulatory T cell	Inverse variance weighted	6	0.977609	0.928346	1.02949	0.390651	3437	Not supported	Males and Females
	ebi-a-GCST90001497	CD39+ secreting CD4 regulatory T cell %CD4 regulatory T cell	Inverse variance weighted	7	0.974877	0.916192	1.03732	0.42184	3437	Not supported	Males and Females
	ebi-a-GCST90001499	Activated & resting CD4 regulatory T cell %CD4 regulatory T cell	Inverse variance weighted	6	0.997736	0.945358	1.05302	0.934342	3437	Not supported	Males and Females
	ebi-a-GCST90001500	Activated & resting CD4 regulatory T cell %CD4+ T cell	Inverse variance weighted	3	0.996969	0.90336	1.10028	0.951883	3437	Not supported	Males and Females
	ebi-a-GCST90001502	Activated & secreting CD4 regulatory T cell %CD4 regulatory T cell	Inverse variance weighted	9	1.00187	0.953871	1.05228	0.940545	3437	Not supported	Males and Females
	ebi-a-GCST90001503	Activated & secreting CD4 regulatory T cell %CD4+ T cell	Inverse variance weighted	9	1.01145	0.962857	1.06249	0.65039	3437	Not supported	Males and Females
	ebi-a-GCST90001505	CD25++ CD4+ T cell %CD4+ T cell	Wald ratio	1	1.05688	0.896732	1.24563	0.509336	3437	Not supported	Males and Females
	ebi-a-GCST90001506	CD25++ CD4+ T cell %T cell	Wald ratio	1	1.06558	0.882366	1.28684	0.509336	3437	Not supported	Males and Females
	ebi-a-GCST90001508	CD25++ CD45RA+ CD4 not regulatory T cell %CD4+ T cell	Inverse variance weighted	5	0.981466	0.893722	1.07782	0.695402	3437	Not supported	Males and Females
	ebi-a-GCST90001509	CD25++ CD45RA+ CD4 not regulatory T cell %T cell	Inverse variance weighted	5	0.979825	0.888316	1.08076	0.6837	3437	Not supported	Males and Females
	ebi-a-GCST90001511	CD25++ CD45RA- CD4 not regulatory T cell %CD4+ T cell	Inverse variance weighted	3	1.01018	0.92243	1.10627	0.827128	3437	Not supported	Males and Females
	ebi-a-GCST90001512	CD25++ CD45RA- CD4 not regulatory T cell %T cell	Inverse variance weighted	3	1.02496	0.940956	1.11646	0.57204	3437	Not supported	Males and Females
	ebi-a-GCST90001516	Immature Myeloid-Derived Suppressor Cells %CD33dim HLA DR- CD66b-	Wald ratio	1	1.07145	0.859634	1.33546	0.539136	1857	Not supported	Males and Females
	ebi-a-GCST90001519	CD33+ HLA DR+ CD14- %CD33+ HLA DR+	Wald ratio	1	0.872033	0.719616	1.05673	0.162409	1858	Not supported	Males and Females
	ebi-a-GCST90001521	CD33+ HLA DR+ CD14dim %CD33+ HLA DR+	Wald ratio	1	1.0954	0.922882	1.30017	0.297349	1858	Not supported	Males and Females
	ebi-a-GCST90001526	CD33dim HLA DR+ CD11b+ %CD33dim HLA DR+	Inverse variance weighted	3	1.10952	1.01922	1.20782	0.0164112	1858	Not supported	Males and Females
	ebi-a-GCST90001528	CD33dim HLA DR+ CD11b- %CD33dim HLA DR+	Inverse variance weighted	3	0.900833	0.82722	0.980996	0.0163443	1858	Not supported	Males and Females
	ebi-a-GCST90001533	Basophil %CD33dim HLA DR- CD66b-	Inverse variance weighted	2	0.938382	0.842653	1.04499	0.246674	1857	Not supported	Males and Females
	ebi-a-GCST90001535	CD45RA- CD4+ T cell %CD4+ T cell	Inverse variance weighted	4	1.00668	0.924145	1.09659	0.878764	3427	Not supported	Males and Females
	ebi-a-GCST90001536	CD45RA- CD4+ T cell %T cell	Inverse variance weighted	2	1.0425	0.927089	1.17227	0.486872	3427	Not supported	Males and Females
	ebi-a-GCST90001561	CD45RA+ CD8+ T cell %CD8+ T cell	Inverse variance weighted	5	1.02577	0.96355	1.092	0.425495	3427	Not supported	Males and Females
	ebi-a-GCST90001562	CD45RA+ CD8+ T cell %T cell	Inverse variance weighted	3	0.844855	0.58692	1.21615	0.364353	3427	Not supported	Males and Females
	ebi-a-GCST90001568	Naive CD4-CD8- T cell %T cell	Wald ratio	1	1.72329	1.1298	2.62855	0.0115189	3427	Not supported	Males and Females
	ebi-a-GCST90001570	Effector Memory CD4-CD8- T cell %CD4-CD8- T cell	Inverse variance weighted	5	1.01975	0.920841	1.12929	0.707107	3427	Not supported	Males and Females
	ebi-a-GCST90001571	Effector Memory CD4-CD8- T cell %T cell	Inverse variance weighted	3	0.994501	0.701544	1.40979	0.97529	3427	Not supported	Males and Females
	ebi-a-GCST90001573	Terminally Differentiated CD4-CD8- T cell %CD4-CD8- T cell	Inverse variance weighted	2	0.981557	0.870633	1.10661	0.760931	3427	Not supported	Males and Females
	ebi-a-GCST90001574	Terminally Differentiated CD4-CD8- T cell %T cell	Inverse variance weighted	4	1.05638	0.676672	1.64915	0.809285	3427	Not supported	Males and Females
	ebi-a-GCST90001575	Naive CD4+ T cell %T cell	Wald ratio	1	0.894348	0.287142	2.78558	0.847246	3427	Not supported	Males and Females
	ebi-a-GCST90001584	CD14- CD16+ monocyte %monocyte	Inverse variance weighted	2	0.939516	0.62475	1.41287	0.764398	3629	Not supported	Males and Females
	ebi-a-GCST90001585	CD14+ CD16+ monocyte %monocyte	Inverse variance weighted	3	0.991155	0.8753	1.12234	0.888595	3629	Not supported	Males and Females
	ebi-a-GCST90001586	CD14+ CD16- monocyte %monocyte	Inverse variance weighted	2	0.875011	0.614122	1.24673	0.459804	3629	Not supported	Males and Females
	ebi-a-GCST90001587	CD16+ monocyte %monocyte	Inverse variance weighted	2	1.14392	0.79959	1.63653	0.461784	3629	Not supported	Males and Females
	ebi-a-GCST90001617	TCRgd T cell %lymphocyte	Wald ratio	1	0.578179	0.445775	0.74991	3.64331e-05	3666	Not supported	Males and Females
	ebi-a-GCST90001619	HLA DR+ T cell%T cell	Inverse variance weighted	3	0.954908	0.801556	1.1376	0.605443	3596	Not supported	Males and Females
	ebi-a-GCST90001620	HLA DR+ T cell%lymphocyte	Inverse variance weighted	4	0.943936	0.81524	1.09295	0.440397	3596	Not supported	Males and Females
	ebi-a-GCST90001622	Natural Killer T %T cell	Inverse variance weighted	7	1.00629	0.860731	1.17646	0.937323	3669	Not supported	Males and Females
	ebi-a-GCST90001623	Natural Killer T %lymphocyte	Inverse variance weighted	8	1.0067	0.867111	1.16876	0.930125	3669	Not supported	Males and Females
	ebi-a-GCST90001625	HLA DR+ CD4+ T cell %T cell	Wald ratio	1	1.03581	0.82964	1.29321	0.756042	3595	Not supported	Males and Females
	ebi-a-GCST90001626	HLA DR+ CD4+ T cell %lymphocyte	Inverse variance weighted	2	0.91514	0.646474	1.29546	0.617	3595	Not supported	Males and Females
	ebi-a-GCST90001628	HLA DR+ CD8+ T cell %T cell	Inverse variance weighted	2	1.00379	0.874833	1.15176	0.956966	3595	Not supported	Males and Females
	ebi-a-GCST90001629	HLA DR+ CD8+ T cell %lymphocyte	Wald ratio	1	0.998018	0.863634	1.15331	0.978551	3595	Not supported	Males and Females
	ebi-a-GCST90001631	CD8+ Natural Killer T %T cell	Wald ratio	1	0.97833	0.581285	1.64658	0.934265	3668	Not supported	Males and Females
	ebi-a-GCST90001634	CD8dim Natural Killer T %T cell	Inverse variance weighted	6	1.00624	0.866447	1.16859	0.935025	3668	Not supported	Males and Females
	ebi-a-GCST90001635	CD8dim Natural Killer T %lymphocyte	Inverse variance weighted	7	1.00266	0.868624	1.15738	0.971049	3668	Not supported	Males and Females
	ebi-a-GCST90001637	CD4-CD8- Natural Killer T %T cell	Inverse variance weighted	6	1.05362	0.914039	1.21451	0.471316	3668	Not supported	Males and Females
	ebi-a-GCST90001638	CD4-CD8- Natural Killer T %lymphocyte	Inverse variance weighted	7	1.06095	0.923118	1.21936	0.404686	3668	Not supported	Males and Females
	ebi-a-GCST90001649	HLA DR+ Natural Killer %Natural Killer	Inverse variance weighted	7	0.977765	0.881636	1.08437	0.670202	3596	Not supported	Males and Females
	ebi-a-GCST90001650	HLA DR+ Natural Killer %CD3- lymphocyte	Inverse variance weighted	4	0.986308	0.876988	1.10926	0.818073	3596	Not supported	Males and Females
	ebi-a-GCST90001652	Granulocyte %leukocyte	Wald ratio	1	1.07542	0.651598	1.77492	0.776071	3669	Not supported	Males and Females
	ebi-a-GCST90001655	CD28+ CD4-CD8- T cell %T cell	Wald ratio	1	1.18356	0.799806	1.75145	0.399322	3440	Not supported	Males and Females
	ebi-a-GCST90001658	CD39+ CD4+ T cell %T cell	Inverse variance weighted	6	0.976936	0.914762	1.04334	0.486747	3440	Not supported	Males and Females
	ebi-a-GCST90001659	CD39+ CD4+ T cell %CD4+ T cell	Inverse variance weighted	6	0.97762	0.915968	1.04342	0.495851	3440	Not supported	Males and Females
	ebi-a-GCST90001661	CD28- CD8dim T cell %T cell	Inverse variance weighted	2	0.92678	0.589784	1.45633	0.741584	3440	Not supported	Males and Females
	ebi-a-GCST90001664	CD28+ CD45RA+ CD8dim T cell %T cell	Inverse variance weighted	6	0.985248	0.918408	1.05695	0.678409	3440	Not supported	Males and Females
	ebi-a-GCST90001665	CD28+ CD45RA+ CD8dim T cell %CD8dim T cell	Inverse variance weighted	5	0.984477	0.921785	1.05143	0.641189	3440	Not supported	Males and Females
	ebi-a-GCST90001667	CD28+ CD45RA- CD8dim T cell %T cell	Inverse variance weighted	3	1.0081	0.93928	1.08195	0.823139	3440	Not supported	Males and Females
	ebi-a-GCST90001668	CD28+ CD45RA- CD8dim T cell %CD8dim T cell	Inverse variance weighted	2	1.01148	0.936968	1.09191	0.770075	3440	Not supported	Males and Females
	ebi-a-GCST90001670	CD39+ CD8+ T cell %T cell	Inverse variance weighted	8	0.935234	0.877942	0.996264	0.0378883	3440	Not supported	Males and Females
	ebi-a-GCST90001671	CD39+ CD8+ T cell %CD8+ T cell	Inverse variance weighted	7	0.859104	0.74912	0.985236	0.0297942	3440	Not supported	Males and Females
	ebi-a-GCST90001679	CD25++ CD8+ T cell %T cell	Inverse variance weighted	2	1.02365	0.871817	1.20192	0.775388	3162	Not supported	Males and Females
	ebi-a-GCST90001680	CD25++ CD8+ T cell %CD8+ T cell	Wald ratio	1	1.0274	0.853303	1.23701	0.775397	3162	Not supported	Males and Females
	ebi-a-GCST90001686	CD28- CD8+ T cell %CD8+ T cell	Wald ratio	1	1.02132	0.680932	1.53185	0.918769	3440	Not supported	Males and Females
	ebi-a-GCST90001689	CD28+ CD45RA+ CD8+ T cell %CD8+ T cell	Wald ratio	1	1.02366	0.839399	1.24837	0.817344	3440	Not supported	Males and Females
	ebi-a-GCST90001691	CD28+ CD45RA- CD8+ T cell %T cell	Inverse variance weighted	2	0.990625	0.904995	1.08436	0.838194	3440	Not supported	Males and Females
	ebi-a-GCST90001692	CD28+ CD45RA- CD8+ T cell %CD8+ T cell	Inverse variance weighted	3	1.04086	0.903042	1.19971	0.58052	3440	Not supported	Males and Females
	ebi-a-GCST90001694	CD28- CD4-CD8- T cell %T cell	Inverse variance weighted	3	1.03311	0.789776	1.35142	0.8121	3440	Not supported	Males and Females
	ebi-a-GCST90001696	CD45RA- CD28- CD8+ T cell %CD8+ T cell	Inverse variance weighted	7	1.00298	0.998009	1.00798	0.240245	3425	Not supported	Males and Females
	ebi-a-GCST90001699	CD45RA+ CD28- CD8+ T cell %CD8+ T cell	Wald ratio	1	0.985594	0.964052	1.00762	0.198091	3425	Not supported	Males and Females
	ebi-a-GCST90001701	BAFF-R on CD20- CD38- B cell	Wald ratio	1	1.30373	1.06486	1.59619	0.0102116	3592	Not supported	Males and Females
	ebi-a-GCST90001702	BAFF-R on CD24+ CD27+ B cell	Inverse variance weighted	10	1.03714	0.958286	1.12248	0.366077	3657	Not supported	Males and Females
	ebi-a-GCST90001703	BAFF-R on IgD+ CD24+ B cell	Inverse variance weighted	7	1.03844	0.942138	1.14458	0.447506	3657	Not supported	Males and Females
	ebi-a-GCST90001704	BAFF-R on IgD+ CD24- B cell	Inverse variance weighted	10	1.04773	0.965851	1.13655	0.261409	3657	Not supported	Males and Females
	ebi-a-GCST90001705	BAFF-R on IgD+ CD38- B cell	Inverse variance weighted	8	1.08227	1.01818	1.1504	0.0111319	3645	Not supported	Males and Females
	ebi-a-GCST90001706	BAFF-R on IgD+ CD38- naive B cell	Inverse variance weighted	7	1.08612	1.02323	1.15286	0.00663129	1837	Not supported	Males and Females
	ebi-a-GCST90001707	BAFF-R on IgD+ CD38- unswitched memory B cell	Inverse variance weighted	8	1.07654	0.996881	1.16256	0.0600586	1837	Not supported	Males and Females
	ebi-a-GCST90001708	BAFF-R on IgD+ CD38+ B cell	Inverse variance weighted	10	1.05024	0.965533	1.14237	0.253263	3656	Not supported	Males and Females
	ebi-a-GCST90001709	BAFF-R on IgD+ CD38dim B cell	Inverse variance weighted	9	1.06476	0.990448	1.14465	0.0891355	3657	Not supported	Males and Females
	ebi-a-GCST90001710	BAFF-R on IgD- CD24- B cell	Inverse variance weighted	11	1.04879	0.951836	1.15562	0.335753	3657	Not supported	Males and Females
	ebi-a-GCST90001711	BAFF-R on IgD- CD27- B cell	Inverse variance weighted	11	1.04934	0.952878	1.15556	0.327634	3657	Not supported	Males and Females
	ebi-a-GCST90001712	BAFF-R on IgD- CD38- B cell	Inverse variance weighted	8	1.03154	0.939425	1.13269	0.515254	3657	Not supported	Males and Females
	ebi-a-GCST90001713	BAFF-R on IgD- CD38+ B cell	Inverse variance weighted	3	1.25949	1.06377	1.49122	0.007418	3659	Not supported	Males and Females
	ebi-a-GCST90001714	BAFF-R on IgD- CD38dim B cell	Wald ratio	1	0.674245	0.480603	0.94591	0.0224935	3657	Not supported	Males and Females
	ebi-a-GCST90001715	BAFF-R on memory B cell	Inverse variance weighted	9	1.04009	0.957643	1.12963	0.350906	3657	Not supported	Males and Females
	ebi-a-GCST90001716	BAFF-R on naive-mature B cell	Inverse variance weighted	9	1.065	0.989586	1.14616	0.0928389	3657	Not supported	Males and Females
	ebi-a-GCST90001717	BAFF-R on unswitched memory B cell	Inverse variance weighted	9	1.04033	0.958059	1.12966	0.346884	3657	Not supported	Males and Females
	ebi-a-GCST90001718	BAFF-R on switched memory B cell	Inverse variance weighted	11	1.02451	0.937924	1.11909	0.590912	3657	Not supported	Males and Females
	ebi-a-GCST90001719	BAFF-R on IgD+ B cell	Inverse variance weighted	8	0.988916	0.864779	1.13087	0.870621	3658	Not supported	Males and Females
	ebi-a-GCST90001720	BAFF-R on transitional B cell	Inverse variance weighted	8	1.0702	0.992863	1.15356	0.0762544	3655	Not supported	Males and Females
	ebi-a-GCST90001721	CD19 on CD20- B cell	Wald ratio	1	0.986525	0.826177	1.17799	0.880839	3656	Not supported	Males and Females
	ebi-a-GCST90001722	CD19 on CD20- CD38- B cell	Wald ratio	1	0.99576	0.6319	1.56914	0.985389	3595	Not supported	Males and Females
	ebi-a-GCST90001723	CD19 on CD24+ CD27+ B cell	Inverse variance weighted	2	0.752977	0.544234	1.04178	0.0867371	3656	Not supported	Males and Females
	ebi-a-GCST90001724	CD19 on IgD+ CD24+ B cell	Inverse variance weighted	3	0.744833	0.563609	0.984329	0.0383547	3656	Not supported	Males and Females
	ebi-a-GCST90001725	CD19 on IgD+ CD24- B cell	Inverse variance weighted	3	0.826521	0.604525	1.13004	0.232506	3656	Not supported	Males and Females
	ebi-a-GCST90001728	CD19 on IgD+ CD38- unswitched memory B cell	Inverse variance weighted	3	0.881616	0.68844	1.129	0.318032	1833	Not supported	Males and Females
	ebi-a-GCST90001729	CD19 on IgD+ CD38+ B cell	Inverse variance weighted	3	0.911695	0.692781	1.19979	0.509324	3657	Not supported	Males and Females
	ebi-a-GCST90001730	CD19 on IgD+ CD38dim B cell	Inverse variance weighted	3	0.895547	0.645115	1.2432	0.509757	3657	Not supported	Males and Females
	ebi-a-GCST90001733	CD19 on IgD- CD38- B cell	Wald ratio	1	0.658197	0.431998	1.00284	0.0515572	3657	Not supported	Males and Females
	ebi-a-GCST90001735	CD19 on IgD- CD38dim B cell	Inverse variance weighted	3	0.906237	0.656205	1.25154	0.550003	3657	Not supported	Males and Females
	ebi-a-GCST90001736	CD19 on memory B cell	Inverse variance weighted	2	0.740317	0.525584	1.04278	0.0853752	3657	Not supported	Males and Females
	ebi-a-GCST90001737	CD19 on naive-mature B cell	Inverse variance weighted	2	0.882781	0.592935	1.31431	0.53921	3653	Not supported	Males and Females
	ebi-a-GCST90001738	CD19 on unswitched memory B cell	Inverse variance weighted	3	0.844893	0.606266	1.17744	0.319566	3656	Not supported	Males and Females
	ebi-a-GCST90001740	CD19 on switched memory B cell	Inverse variance weighted	2	0.741957	0.543868	1.01219	0.0596307	3657	Not supported	Males and Females
	ebi-a-GCST90001741	CD19 on IgD+ B cell	Inverse variance weighted	2	0.850885	0.566013	1.27913	0.437529	3658	Not supported	Males and Females
	ebi-a-GCST90001742	CD19 on transitional B cell	Inverse variance weighted	3	0.854487	0.621874	1.17411	0.332066	3657	Not supported	Males and Females
	ebi-a-GCST90001743	CD20 on B cell	Inverse variance weighted	4	0.79732	0.369514	1.72042	0.563775	3660	Not supported	Males and Females
	ebi-a-GCST90001745	CD20 on CD24+ CD27+ B cell	Inverse variance weighted	4	1.14715	0.919579	1.43103	0.223665	3657	Not supported	Males and Females
	ebi-a-GCST90001746	CD20 on IgD+ CD24+ B cell	Inverse variance weighted	2	1.14173	0.561631	2.32099	0.714235	3657	Not supported	Males and Females
	ebi-a-GCST90001747	CD20 on IgD+ CD24- B cell	Inverse variance weighted	4	0.686652	0.330416	1.42696	0.31379	3657	Not supported	Males and Females
	ebi-a-GCST90001748	CD20 on IgD+ CD38- B cell	Inverse variance weighted	4	1.17889	0.966704	1.43764	0.104052	3645	Not supported	Males and Females
	ebi-a-GCST90001751	CD20 on IgD+ CD38+ B cell	Inverse variance weighted	4	0.995252	0.85043	1.16474	0.952696	3657	Not supported	Males and Females
	ebi-a-GCST90001752	CD20 on IgD+ CD38dim B cell	Inverse variance weighted	7	0.748043	0.501377	1.11606	0.155003	3657	Not supported	Males and Females
	ebi-a-GCST90001753	CD20 on IgD- CD24- B cell	Wald ratio	1	1.49968	1.07333	2.09539	0.0175639	3657	Not supported	Males and Females
	ebi-a-GCST90001754	CD20 on IgD- CD27- B cell	Inverse variance weighted	4	1.45258	1.07547	1.96191	0.0149145	3657	Not supported	Males and Females
	ebi-a-GCST90001755	CD20 on IgD- CD38- B cell	Inverse variance weighted	4	1.1544	0.754387	1.76651	0.508304	3657	Not supported	Males and Females
	ebi-a-GCST90001757	CD20 on IgD- CD38dim B cell	Inverse variance weighted	6	1.09703	0.817947	1.47135	0.53637	3657	Not supported	Males and Females
	ebi-a-GCST90001758	CD20 on memory B cell	Inverse variance weighted	3	1.11367	0.783568	1.58285	0.548342	3657	Not supported	Males and Females
	ebi-a-GCST90001759	CD20 on naive-mature B cell	Inverse variance weighted	6	0.795691	0.446966	1.4165	0.437335	3657	Not supported	Males and Females
	ebi-a-GCST90001760	CD20 on unswitched memory B cell	Inverse variance weighted	4	1.03471	0.70273	1.52352	0.862774	3657	Not supported	Males and Females
	ebi-a-GCST90001761	CD20 on switched memory B cell	Inverse variance weighted	6	1.09976	0.833749	1.45063	0.50092	3657	Not supported	Males and Females
	ebi-a-GCST90001762	CD20 on IgD+ B cell	Inverse variance weighted	5	0.77239	0.398795	1.49597	0.443819	3658	Not supported	Males and Females
	ebi-a-GCST90001763	CD20 on transitional B cell	Inverse variance weighted	2	0.935373	0.766293	1.14176	0.511333	3657	Not supported	Males and Females
	ebi-a-GCST90001765	CD24 on IgD+ CD24+ B cell	Inverse variance weighted	2	1.02506	0.892905	1.17677	0.725259	3655	Not supported	Males and Females
	ebi-a-GCST90001766	CD24 on IgD+ CD38- B cell	Inverse variance weighted	2	1.02704	0.825468	1.27784	0.810828	3638	Not supported	Males and Females
	ebi-a-GCST90001767	CD24 on IgD+ CD38- unswitched memory B cell	Inverse variance weighted	2	1.01973	0.90353	1.15088	0.751586	1832	Not supported	Males and Females
	ebi-a-GCST90001768	CD24 on IgD+ CD38+ B cell	Inverse variance weighted	2	1.08607	0.684583	1.72301	0.725858	3655	Not supported	Males and Females
	ebi-a-GCST90001769	CD24 on IgD- CD38- B cell	Inverse variance weighted	2	1.02008	0.855941	1.21569	0.824236	3648	Not supported	Males and Females
	ebi-a-GCST90001771	CD24 on memory B cell	Inverse variance weighted	2	1.05664	0.913325	1.22245	0.458765	3653	Not supported	Males and Females
	ebi-a-GCST90001772	CD24 on unswitched memory B cell	Inverse variance weighted	2	1.02596	0.883335	1.19161	0.737183	3655	Not supported	Males and Females
	ebi-a-GCST90001773	CD24 on switched memory B cell	Inverse variance weighted	2	1.05952	0.910257	1.23325	0.455505	3652	Not supported	Males and Females
	ebi-a-GCST90001774	CD24 on transitional B cell	Wald ratio	1	1.18812	0.898694	1.57076	0.226229	3656	Not supported	Males and Females
	ebi-a-GCST90001775	CD25 on B cell	Inverse variance weighted	3	1.07458	0.884992	1.30479	0.467638	3660	Not supported	Males and Females
	ebi-a-GCST90001777	CD25 on CD24+ CD27+ B cell	Inverse variance weighted	4	0.979365	0.832788	1.15174	0.800983	3657	Not supported	Males and Females
	ebi-a-GCST90001778	CD25 on IgD+ CD24+ B cell	Inverse variance weighted	3	0.954031	0.779874	1.16708	0.647238	3657	Not supported	Males and Females
	ebi-a-GCST90001779	CD25 on IgD+ CD24- B cell	Inverse variance weighted	3	1.07567	0.900684	1.28465	0.420667	3657	Not supported	Males and Females
	ebi-a-GCST90001780	CD25 on IgD+ CD38- B cell	Inverse variance weighted	2	1.14743	0.889936	1.47943	0.288838	3642	Not supported	Males and Females
	ebi-a-GCST90001781	CD25 on IgD+ CD38- naive B cell	Inverse variance weighted	2	1.13841	0.919856	1.40888	0.233303	1835	Not supported	Males and Females
	ebi-a-GCST90001782	CD25 on IgD+ CD38- unswitched memory B cell	Wald ratio	1	0.923412	0.789861	1.07955	0.317458	1837	Not supported	Males and Females
	ebi-a-GCST90001783	CD25 on IgD+ CD38+ B cell	Inverse variance weighted	2	1.16672	0.881815	1.54367	0.280372	3656	Not supported	Males and Females
	ebi-a-GCST90001784	CD25 on IgD+ CD38dim B cell	Inverse variance weighted	3	1.14108	0.912047	1.42762	0.248267	3657	Not supported	Males and Females
	ebi-a-GCST90001785	CD25 on IgD- CD24- B cell	Inverse variance weighted	2	0.905246	0.364021	2.25116	0.830408	3649	Not supported	Males and Females
	ebi-a-GCST90001786	CD25 on IgD- CD27- B cell	Inverse variance weighted	2	0.727453	0.39557	1.33778	0.305957	3651	Not supported	Males and Females
	ebi-a-GCST90001787	CD25 on IgD- CD38- B cell	Wald ratio	1	0.876202	0.72096	1.06487	0.184085	3657	Not supported	Males and Females
	ebi-a-GCST90001789	CD25 on IgD- CD38dim B cell	Inverse variance weighted	3	1.06653	0.903728	1.25865	0.445968	3657	Not supported	Males and Females
	ebi-a-GCST90001790	CD25 on memory B cell	Inverse variance weighted	4	0.977126	0.829231	1.1514	0.782275	3657	Not supported	Males and Females
	ebi-a-GCST90001791	CD25 on naive-mature B cell	Inverse variance weighted	5	1.07693	0.919528	1.26128	0.357912	3657	Not supported	Males and Females
	ebi-a-GCST90001792	CD25 on unswitched memory B cell	Inverse variance weighted	4	0.980046	0.825771	1.16315	0.817596	3657	Not supported	Males and Females
	ebi-a-GCST90001793	CD25 on switched memory B cell	Inverse variance weighted	3	1.09036	0.939453	1.26551	0.255023	3657	Not supported	Males and Females
	ebi-a-GCST90001794	CD25 on IgD+ B cell	Inverse variance weighted	2	1.051	0.837647	1.31871	0.667406	3658	Not supported	Males and Females
	ebi-a-GCST90001795	CD25 on transitional B cell	Wald ratio	1	1.16712	0.743495	1.83212	0.501767	3657	Not supported	Males and Females
	ebi-a-GCST90001798	CD27 on CD24+ CD27+ B cell	Inverse variance weighted	10	1.11755	1.00485	1.24289	0.0404443	3657	Not supported	Males and Females
	ebi-a-GCST90001799	CD27 on T cell	Wald ratio	1	0.801537	0.663283	0.968608	0.0220104	1838	Not supported	Males and Females
	ebi-a-GCST90001800	CD27 on IgD+ CD24+ B cell	Inverse variance weighted	6	1.19412	1.0776	1.32325	0.000707481	3656	Not supported	Males and Females
	ebi-a-GCST90001801	CD27 on IgD+ CD38- unswitched memory B cell	Inverse variance weighted	5	1.14655	1.03225	1.2735	0.0106977	1836	Not supported	Males and Females
	ebi-a-GCST90001802	CD27 on IgD- CD38- B cell	Inverse variance weighted	7	1.08007	0.887162	1.31493	0.442895	3657	Not supported	Males and Females
	ebi-a-GCST90001803	CD27 on IgD- CD38+ B cell	Inverse variance weighted	2	1.0589	0.306067	3.66351	0.927984	3642	Not supported	Males and Females
	ebi-a-GCST90001804	CD27 on IgD- CD38dim B cell	Inverse variance weighted	8	1.14234	1.02105	1.27805	0.0201442	3657	Not supported	Males and Females
	ebi-a-GCST90001805	CD27 on memory B cell	Inverse variance weighted	7	1.16092	1.04188	1.29355	0.00686347	3657	Not supported	Males and Females
	ebi-a-GCST90001806	CD27 on unswitched memory B cell	Inverse variance weighted	10	1.11734	0.969014	1.28837	0.126802	3656	Not supported	Males and Females
	ebi-a-GCST90001807	CD27 on Plasma Blast-Plasma Cell	Wald ratio	1	0.630091	0.423747	0.936915	0.0224935	3651	Not supported	Males and Females
	ebi-a-GCST90001808	CD27 on switched memory B cell	Inverse variance weighted	10	1.093	0.978357	1.22107	0.115731	3657	Not supported	Males and Females
	ebi-a-GCST90001810	CD38 on CD3- CD19-	Wald ratio	1	1.4205	1.0341	1.95127	0.0302332	1834	Not supported	Males and Females
	ebi-a-GCST90001811	CD38 on IgD+ CD24- B cell	Inverse variance weighted	2	0.98863	0.7891	1.23861	0.920798	3656	Not supported	Males and Females
	ebi-a-GCST90001812	CD38 on IgD+ CD38+ B cell	Inverse variance weighted	3	0.825614	0.670656	1.01637	0.0707845	3652	Not supported	Males and Females
	ebi-a-GCST90001813	CD38 on IgD+ CD38dim B cell	Inverse variance weighted	4	0.941326	0.809858	1.09414	0.430803	3654	Not supported	Males and Females
	ebi-a-GCST90001815	CD38 on IgD- CD38dim B cell	Inverse variance weighted	3	0.925229	0.753821	1.13561	0.457219	3657	Not supported	Males and Females
	ebi-a-GCST90001816	CD38 on naive-mature B cell	Inverse variance weighted	3	0.916427	0.732056	1.14723	0.446352	3656	Not supported	Males and Females
	ebi-a-GCST90001818	CD38 on IgD+ B cell	Wald ratio	1	0.877657	0.572479	1.34552	0.549424	3658	Not supported	Males and Females
	ebi-a-GCST90001819	CD38 on transitional B cell	Inverse variance weighted	5	0.981639	0.830878	1.15975	0.827554	3657	Not supported	Males and Females
	ebi-a-GCST90001820	IgD on IgD+ CD24+ B cell	Inverse variance weighted	3	1.02737	0.780987	1.35149	0.846927	3656	Not supported	Males and Females
	ebi-a-GCST90001821	IgD on IgD+ CD24- B cell	Inverse variance weighted	3	0.939444	0.761316	1.15925	0.560325	3656	Not supported	Males and Females
	ebi-a-GCST90001823	IgD on IgD+ CD38- unswitched memory B cell	Wald ratio	1	1.08484	0.70744	1.66358	0.708907	1834	Not supported	Males and Females
	ebi-a-GCST90001824	IgD on IgD+ CD38+ B cell	Inverse variance weighted	3	1.04515	0.865326	1.26234	0.646665	3656	Not supported	Males and Females
	ebi-a-GCST90001825	IgD on IgD+ CD38dim B cell	Inverse variance weighted	3	0.937944	0.763482	1.15227	0.541768	3656	Not supported	Males and Females
	ebi-a-GCST90001826	IgD on unswitched memory B cell	Inverse variance weighted	3	1.23739	0.711508	2.15196	0.450581	3636	Not supported	Males and Females
	ebi-a-GCST90001827	IgD on IgD+ B cell	Wald ratio	1	0.879284	0.634234	1.21901	0.440214	3657	Not supported	Males and Females
	ebi-a-GCST90001828	IgD on transitional B cell	Inverse variance weighted	3	1.14693	0.936767	1.40424	0.184352	3657	Not supported	Males and Females
	ebi-a-GCST90001829	BAFF-R on B cell	Inverse variance weighted	10	1.04737	0.964968	1.1368	0.268289	3660	Not supported	Males and Females
	ebi-a-GCST90001830	BAFF-R on CD20- B cell	Wald ratio	1	1.40144	1.09358	1.79598	0.00765692	3648	Not supported	Males and Females
	ebi-a-GCST90001831	CD62L on CD62L+ myeloid Dendritic Cell	Inverse variance weighted	2	1.22305	0.737605	2.02797	0.435162	2872	Not supported	Males and Females
	ebi-a-GCST90001832	CD62L on CD62L+ plasmacytoid Dendritic Cell	Inverse variance weighted	3	1.09314	0.929998	1.28491	0.280163	2872	Not supported	Males and Females
	ebi-a-GCST90001833	CD62L on CD62L+ Dendritic Cell	Inverse variance weighted	2	1.00169	0.773321	1.2975	0.989795	2871	Not supported	Males and Females
	ebi-a-GCST90001834	CD62L on monocyte	Inverse variance weighted	2	0.963304	0.846995	1.09558	0.569031	2848	Not supported	Males and Females
	ebi-a-GCST90001838	CD3 on naive CD8+ T cell	Inverse variance weighted	6	1.10787	0.990294	1.2394	0.073516	2910	Not supported	Males and Females
	ebi-a-GCST90001839	CD3 on Effector Memory CD8+ T cell	Inverse variance weighted	3	1.2126	0.916598	1.60419	0.176992	2912	Not supported	Males and Females
	ebi-a-GCST90001840	CD3 on Terminally Differentiated CD8+ T cell	Inverse variance weighted	2	1.48068	1.10289	1.98788	0.00901157	2911	Not supported	Males and Females
	ebi-a-GCST90001841	CD3 on Central Memory CD4+ T cell	Inverse variance weighted	4	1.11771	0.962495	1.29797	0.144599	2912	Not supported	Males and Females
	ebi-a-GCST90001842	CD3 on Naive CD4+ T cell	Inverse variance weighted	4	1.10178	0.974772	1.24533	0.120878	2910	Not supported	Males and Females
	ebi-a-GCST90001843	CD3 on Effector Memory CD4+ T cell	Inverse variance weighted	2	1.2105	1.06764	1.37249	0.00286869	2912	Not supported	Males and Females
	ebi-a-GCST90001844	CD3 on Terminally Differentiated CD4+ T cell	Wald ratio	1	1.47899	1.19617	1.82867	0.000301168	2903	Not supported	Males and Females
	ebi-a-GCST90001845	CD3 on CD45RA- CD4+ T cell	Inverse variance weighted	3	1.14239	0.944103	1.38231	0.171117	2911	Not supported	Males and Females
	ebi-a-GCST90001846	CD3 on Central Memory CD8+ T cell	Inverse variance weighted	3	1.16874	0.893254	1.5292	0.255568	2910	Not supported	Males and Females
	ebi-a-GCST90001847	CD3 on HLA DR+ T cell	Inverse variance weighted	2	1.26338	1.06026	1.50542	0.00894056	3060	Not supported	Males and Females
	ebi-a-GCST90001848	CD3 on Natural Killer T	Inverse variance weighted	2	0.782214	0.583026	1.04945	0.101404	3113	Not supported	Males and Females
	ebi-a-GCST90001849	CD3 on HLA DR+ CD4+ T cell	Inverse variance weighted	2	1.29572	1.13971	1.47308	7.55637e-05	3060	Not supported	Males and Females
	ebi-a-GCST90001850	CD3 on HLA DR+ CD8+ T cell	Wald ratio	1	1.46687	1.19273	1.80403	0.000283814	3060	Not supported	Males and Females
	ebi-a-GCST90001851	CD3 on T cell	Inverse variance weighted	3	1.15346	0.888333	1.49772	0.283987	2919	Not supported	Males and Females
	ebi-a-GCST90001852	CD3 on CD39+ resting CD4 regulatory T cell	Wald ratio	1	1.39606	1.16881	1.66751	0.000232542	2649	Not supported	Males and Females
	ebi-a-GCST90001853	CD3 on activated CD4 regulatory T cell	Inverse variance weighted	3	1.13781	1.00287	1.2909	0.0450159	2919	Not supported	Males and Females
	ebi-a-GCST90001854	CD3 on CD39+ activated CD4 regulatory T cell	Inverse variance weighted	3	1.16637	1.03334	1.31652	0.0127464	2919	Not supported	Males and Females
	ebi-a-GCST90001855	CD3 on secreting CD4 regulatory T cell	Inverse variance weighted	3	1.12969	0.996842	1.28025	0.0560746	2919	Not supported	Males and Females
	ebi-a-GCST90001856	CD3 on CD39+ secreting CD4 regulatory T cell	Inverse variance weighted	3	1.18537	1.06992	1.31327	0.00114296	2919	Not supported	Males and Females
	ebi-a-GCST90001857	CD3 on activated & secreting CD4 regulatory T cell	Inverse variance weighted	3	1.13764	1.00805	1.28388	0.0366284	2919	Not supported	Males and Females
	ebi-a-GCST90001858	CD3 on CD45RA+ CD4+ T cell	Inverse variance weighted	5	1.09689	0.980643	1.22691	0.105662	2919	Not supported	Males and Females
	ebi-a-GCST90001859	CD3 on CD8+ T cell	Inverse variance weighted	2	1.2099	0.834576	1.754	0.314606	2918	Not supported	Males and Females
	ebi-a-GCST90001860	CD3 on CD39+ CD4+ T cell	Inverse variance weighted	3	1.15757	1.00816	1.32912	0.0379663	2919	Not supported	Males and Females
	ebi-a-GCST90001861	CD3 on CD28+ CD4+ T cell	Inverse variance weighted	2	1.15823	0.874924	1.53327	0.304719	2919	Not supported	Males and Females
	ebi-a-GCST90001863	CD3 on CD28+ CD45RA- CD8+ T cell	Inverse variance weighted	5	1.18947	0.986683	1.43393	0.0688481	2919	Not supported	Males and Females
	ebi-a-GCST90001864	CD3 on CD28+ CD45RA+ CD8+ T cell	Inverse variance weighted	2	0.838929	0.682229	1.03162	0.0959345	2919	Not supported	Males and Females
	ebi-a-GCST90001865	CD3 on CD28- CD8+ T cell	Inverse variance weighted	2	1.43228	1.16413	1.76221	0.000681632	2919	Not supported	Males and Females
	ebi-a-GCST90001866	CD3 on CD39+ CD8+ T cell	Wald ratio	1	1.35852	1.15055	1.60408	0.000301168	2914	Not supported	Males and Females
	ebi-a-GCST90001867	CD3 on CD4+ T cell	Inverse variance weighted	2	0.882541	0.700849	1.11134	0.288042	2919	Not supported	Males and Females
	ebi-a-GCST90001868	CD3 on CD4 regulatory T cell	Inverse variance weighted	3	1.13001	1.00153	1.27497	0.0471617	2919	Not supported	Males and Females
	ebi-a-GCST90001869	CD3 on resting CD4 regulatory T cell	Inverse variance weighted	4	0.956212	0.826243	1.10662	0.548022	2918	Not supported	Males and Females
	ebi-a-GCST90001870	CD34 on Hematopoietic Stem Cell	Inverse variance weighted	4	0.899877	0.784377	1.03238	0.132258	1634	Not supported	Males and Females
	ebi-a-GCST90001872	HVEM on naive CD8+ T cell	Wald ratio	1	1.70895	1.31277	2.22469	6.82256e-05	1247	Not supported	Males and Females
	ebi-a-GCST90001883	CD16-CD56 on Natural Killer T	Inverse variance weighted	5	0.99729	0.876842	1.13428	0.967045	3113	Not supported	Males and Females
	ebi-a-GCST90001884	CD16-CD56 on Natural Killer	Inverse variance weighted	7	0.931362	0.847336	1.02372	0.140478	3113	Not supported	Males and Females
	ebi-a-GCST90001885	CD16-CD56 on HLA DR+ Natural Killer	Inverse variance weighted	2	0.919832	0.671093	1.26077	0.603423	2971	Not supported	Males and Females
	ebi-a-GCST90001886	CD28 on CD39+ activated CD4 regulatory T cell	Inverse variance weighted	3	0.974462	0.827547	1.14746	0.756351	2920	Not supported	Males and Females
	ebi-a-GCST90001887	CD28 on secreting CD4 regulatory T cell	Inverse variance weighted	3	0.873204	0.713021	1.06937	0.189751	2920	Not supported	Males and Females
	ebi-a-GCST90001888	CD28 on CD39+ secreting CD4 regulatory T cell	Inverse variance weighted	2	0.854354	0.673292	1.08411	0.195181	2920	Not supported	Males and Females
	ebi-a-GCST90001889	CD28 on activated & secreting CD4 regulatory T cell	Wald ratio	1	0.938247	0.776382	1.13386	0.509417	2920	Not supported	Males and Females
	ebi-a-GCST90001890	CD28 on CD45RA+ CD4+ T cell	Inverse variance weighted	2	0.915357	0.795008	1.05392	0.218799	2920	Not supported	Males and Females
	ebi-a-GCST90001891	CD28 on CD45RA- CD4 not regulatory T cell	Inverse variance weighted	3	0.930061	0.80636	1.07274	0.319387	2920	Not supported	Males and Females
	ebi-a-GCST90001892	CD28 on CD39+ CD4+ T cell	Inverse variance weighted	6	0.924673	0.83496	1.02403	0.13257	2920	Not supported	Males and Females
	ebi-a-GCST90001893	CD28 on CD28+ CD45RA- CD8+ T cell	Wald ratio	1	0.940388	0.799886	1.10557	0.456614	2920	Not supported	Males and Females
	ebi-a-GCST90001894	CD28 on CD28+ CD4+ T cell	Inverse variance weighted	2	0.945153	0.812945	1.09886	0.463113	2920	Not supported	Males and Females
	ebi-a-GCST90001896	CD28 on CD28+ CD45RA+ CD8+ T cell	Inverse variance weighted	3	0.938696	0.825149	1.06787	0.336174	2920	Not supported	Males and Females
	ebi-a-GCST90001897	CD28 on CD39+ CD8+ T cell	Inverse variance weighted	2	0.951073	0.884304	1.02288	0.176773	2914	Not supported	Males and Females
	ebi-a-GCST90001898	CD28 on CD4+ T cell	Inverse variance weighted	2	0.94258	0.803531	1.10569	0.467718	2920	Not supported	Males and Females
	ebi-a-GCST90001899	CD28 on CD4 regulatory T cell	Wald ratio	1	0.923901	0.742805	1.14915	0.477044	2920	Not supported	Males and Females
	ebi-a-GCST90001900	CD28 on resting CD4 regulatory T cell	Wald ratio	1	0.946271	0.815157	1.09847	0.46799	2919	Not supported	Males and Females
	ebi-a-GCST90001901	CD28 on CD39+ resting CD4 regulatory T cell	Inverse variance weighted	2	0.829918	0.657605	1.04738	0.116389	2650	Not supported	Males and Females
	ebi-a-GCST90001902	CD28 on activated CD4 regulatory T cell	Wald ratio	1	0.93015	0.750116	1.15339	0.509417	2920	Not supported	Males and Females
	ebi-a-GCST90001903	CD86 on myeloid Dendritic Cell	Wald ratio	1	0.969287	0.80783	1.16301	0.737201	2871	Not supported	Males and Females
	ebi-a-GCST90001904	CD86 on CD62L+ myeloid Dendritic Cell	Wald ratio	1	1.02143	0.831523	1.25472	0.83986	2871	Not supported	Males and Females
	ebi-a-GCST90001905	CD86 on monocyte	Wald ratio	1	0.619253	0.35982	1.06574	0.0836054	2850	Not supported	Males and Females
	ebi-a-GCST90001906	CD86 on granulocyte	Inverse variance weighted	2	0.965761	0.607528	1.53523	0.882882	2848	Not supported	Males and Females
	ebi-a-GCST90001907	CCR7 on naive CD4+ T cell	Inverse variance weighted	4	1.03033	0.87028	1.21982	0.728659	2910	Not supported	Males and Females
	ebi-a-GCST90001908	CCR7 on naive CD8+ T cell	Inverse variance weighted	2	0.92894	0.738097	1.16913	0.529856	2910	Not supported	Males and Females
	ebi-a-GCST90001909	CD45 on CD14+ monocyte	Wald ratio	1	0.498795	0.270277	0.920525	0.0260887	3112	Not supported	Males and Females
	ebi-a-GCST90001910	CD45 on B cell	Inverse variance weighted	2	0.921665	0.670277	1.26734	0.615661	3112	Not supported	Males and Females
	ebi-a-GCST90001911	CD45 on Natural Killer	Inverse variance weighted	2	0.830989	0.634557	1.08823	0.178458	3113	Not supported	Males and Females
	ebi-a-GCST90001913	CD45 on granulocyte	Wald ratio	1	1.23714	0.847623	1.80566	0.269998	3112	Not supported	Males and Females
	ebi-a-GCST90001917	CD45 on CD8+ T cell	Inverse variance weighted	2	0.978413	0.880048	1.08777	0.686443	3113	Not supported	Males and Females
	ebi-a-GCST90001918	CD45 on HLA DR+ T cell	Wald ratio	1	1.04389	0.827708	1.31652	0.716767	3060	Not supported	Males and Females
	ebi-a-GCST90001919	CD45 on Natural Killer T	Wald ratio	1	0.982081	0.667977	1.44389	0.926739	3113	Not supported	Males and Females
	ebi-a-GCST90001920	CD45 on HLA DR+ CD4+ T cell	Wald ratio	1	0.99841	0.708758	1.40644	0.992739	3060	Not supported	Males and Females
	ebi-a-GCST90001923	CD127 on CD45RA- CD4 not regulatory T cell	Wald ratio	1	1.11311	0.800926	1.54696	0.523416	2920	Not supported	Males and Females
	ebi-a-GCST90001924	CD127 on CD28+ CD4+ T cell	Inverse variance weighted	3	1.02176	0.847415	1.23197	0.8216	2920	Not supported	Males and Females
	ebi-a-GCST90001926	CD127 on granulocyte	Inverse variance weighted	8	0.960832	0.847892	1.08882	0.53114	2920	Not supported	Males and Females
	ebi-a-GCST90001928	CD127 on CD28+ CD45RA- CD8+ T cell	Wald ratio	1	0.817655	0.630115	1.06101	0.12991	2920	Not supported	Males and Females
	ebi-a-GCST90001929	CD127 on CD28+ CD45RA+ CD8+ T cell	Wald ratio	1	1.10661	0.850002	1.44069	0.451686	2920	Not supported	Males and Females
	ebi-a-GCST90001932	CD127 on CD45RA+ CD4+ T cell	Inverse variance weighted	2	1.02784	0.843162	1.25296	0.785846	2920	Not supported	Males and Females
	ebi-a-GCST90001933	CD25 on CD45RA- CD4 not regulatory T cell	Wald ratio	1	1.05504	0.899824	1.23702	0.509336	3435	Not supported	Males and Females
	ebi-a-GCST90001934	CD25 on CD45RA+ CD4 not regulatory T cell	Wald ratio	1	0.907477	0.693955	1.1867	0.478106	3435	Not supported	Males and Females
	ebi-a-GCST90001935	CD25 on CD39+ CD4 regulatory T cell	Wald ratio	1	1.1014	0.797389	1.52132	0.557818	3434	Not supported	Males and Females
	ebi-a-GCST90001937	CD25 on resting CD4 regulatory T cell	Wald ratio	1	1.43997	0.760761	2.72557	0.262692	3434	Not supported	Males and Females
	ebi-a-GCST90001938	CD25 on CD39+ resting CD4 regulatory T cell	Wald ratio	1	0.847487	0.531732	1.35075	0.48655	3118	Not supported	Males and Females
	ebi-a-GCST90001940	CD25 on CD39+ activated CD4 regulatory T cell	Wald ratio	1	1.108	0.786302	1.56131	0.557818	3435	Not supported	Males and Females
	ebi-a-GCST90001941	CD25 on secreting CD4 regulatory T cell	Wald ratio	1	0.963013	0.80867	1.14681	0.672372	3435	Not supported	Males and Females
	ebi-a-GCST90001942	CD25 on CD39+ secreting CD4 regulatory T cell	Wald ratio	1	0.96225	0.805067	1.15012	0.672372	3435	Not supported	Males and Females
	ebi-a-GCST90001943	CD25 on activated & secreting CD4 regulatory T cell	Wald ratio	1	0.958064	0.785531	1.16849	0.672372	3435	Not supported	Males and Females
	ebi-a-GCST90001944	CD123 on plasmacytoid Dendritic Cell	Inverse variance weighted	2	1.03477	0.872485	1.22725	0.694521	2872	Not supported	Males and Females
	ebi-a-GCST90001945	CD123 on CD62L+ plasmacytoid Dendritic Cell	Inverse variance weighted	2	1.0352	0.871472	1.22968	0.693732	2872	Not supported	Males and Females
	ebi-a-GCST90001946	CD33 on CD14+ monocyte	Inverse variance weighted	6	0.971226	0.925058	1.0197	0.239996	1634	Not supported	Males and Females
	ebi-a-GCST90001947	CD33 on CD33+ HLA DR+ CD14dim	Inverse variance weighted	4	0.968785	0.924803	1.01486	0.180973	1577	Not supported	Males and Females
	ebi-a-GCST90001948	CD33 on CD33dim HLA DR+ CD11b+	Inverse variance weighted	7	0.959842	0.915236	1.00662	0.0913824	1633	Not supported	Males and Females
	ebi-a-GCST90001949	CD33 on CD33dim HLA DR+ CD11b-	Inverse variance weighted	7	0.955974	0.905784	1.00894	0.101765	1634	Not supported	Males and Females
	ebi-a-GCST90001950	CD33 on Granulocytic Myeloid-Derived Suppressor Cells	Inverse variance weighted	3	0.95752	0.895298	1.02407	0.205413	1244	Not supported	Males and Females
	ebi-a-GCST90001951	CD33 on CD66b++ myeloid cell	Inverse variance weighted	4	0.964025	0.910132	1.02111	0.211916	1464	Not supported	Males and Females
	ebi-a-GCST90001952	CD33 on Monocytic Myeloid-Derived Suppressor Cells	Inverse variance weighted	4	0.967376	0.921281	1.01578	0.182999	1569	Not supported	Males and Females
	ebi-a-GCST90001953	CD33 on CD33dim HLA DR-	Inverse variance weighted	6	0.970666	0.925288	1.01827	0.222894	1558	Not supported	Males and Females
	ebi-a-GCST90001954	CD33 on basophil	Inverse variance weighted	7	0.965456	0.920337	1.01279	0.149958	1555	Not supported	Males and Females
	ebi-a-GCST90001955	CD33 on Immature Myeloid-Derived Suppressor Cells	Inverse variance weighted	6	0.970669	0.923766	1.01995	0.23876	1554	Not supported	Males and Females
	ebi-a-GCST90001956	CD33 on CD33+ HLA DR+	Inverse variance weighted	4	0.968979	0.925265	1.01476	0.180907	1579	Not supported	Males and Females
	ebi-a-GCST90001957	CD33 on CD33+ HLA DR+ CD14-	Inverse variance weighted	4	0.968969	0.925451	1.01453	0.17877	1578	Not supported	Males and Females
	ebi-a-GCST90001958	CD4 on monocyte	Wald ratio	1	0.865211	0.672275	1.11352	0.260709	3112	Not supported	Males and Females
	ebi-a-GCST90001959	CD4 on HLA DR+ CD4+ T cell	Wald ratio	1	0.978445	0.6563	1.45871	0.914828	3060	Not supported	Males and Females
	ebi-a-GCST90001960	CD25 on CD4+ T cell	Wald ratio	1	1.08855	0.846058	1.40054	0.509336	2920	Not supported	Males and Females
	ebi-a-GCST90001961	CD25 on CD39+ CD4+ T cell	Inverse variance weighted	6	1.08819	1.00459	1.17874	0.0382386	2920	Not supported	Males and Females
	ebi-a-GCST90001979	CD16 on CD14- CD16+ monocyte	Inverse variance weighted	8	1.00051	0.932673	1.07328	0.988681	3620	Not supported	Males and Females
	ebi-a-GCST90001980	CD40 on CD14+ CD16- monocyte	Inverse variance weighted	4	0.996098	0.863946	1.14846	0.95707	3629	Not supported	Males and Females
	ebi-a-GCST90001981	CD40 on CD14+ CD16+ monocyte	Inverse variance weighted	5	0.989318	0.870612	1.12421	0.86919	3618	Not supported	Males and Females
	ebi-a-GCST90001982	CCR2 on CD14- CD16+ monocyte	Wald ratio	1	0.715123	0.323758	1.57958	0.406933	3621	Not supported	Males and Females
	ebi-a-GCST90001983	CD14 on CD14+ CD16+ monocyte	Wald ratio	1	1.41757	1.01562	1.97861	0.0402588	3618	Not supported	Males and Females
	ebi-a-GCST90001984	HLA DR on CD14- CD16+ monocyte	Inverse variance weighted	3	1.00091	0.871243	1.14988	0.989719	3621	Not supported	Males and Females
	ebi-a-GCST90001985	CD40 on monocytes	Inverse variance weighted	5	0.987506	0.867595	1.12399	0.849028	3629	Not supported	Males and Females
	ebi-a-GCST90001986	CD14 on CD14+ CD16- monocyte	Wald ratio	1	1.11855	0.860313	1.4543	0.402851	3629	Not supported	Males and Females
	ebi-a-GCST90001987	CD64 on CD14+ CD16- monocyte	Inverse variance weighted	5	1.07955	0.927432	1.25662	0.323253	3622	Not supported	Males and Females
	ebi-a-GCST90001988	HLA DR on CD14+ CD16- monocyte	Inverse variance weighted	4	0.871862	0.736484	1.03212	0.111221	3629	Not supported	Males and Females
	ebi-a-GCST90001989	CD40 on CD14- CD16+ monocyte	Inverse variance weighted	8	1.01316	0.914284	1.12272	0.802991	3621	Not supported	Males and Females
	ebi-a-GCST90001990	CD64 on CD14- CD16+ monocyte	Inverse variance weighted	2	1.10235	0.480588	2.52853	0.818045	3614	Not supported	Males and Females
	ebi-a-GCST90001991	HLA DR on CD14+ monocyte	Inverse variance weighted	4	0.868574	0.730097	1.03332	0.111804	3629	Not supported	Males and Females
	ebi-a-GCST90001992	CCR2 on CD14+ CD16+ monocyte	Inverse variance weighted	2	0.992972	0.658903	1.49642	0.973113	3618	Not supported	Males and Females
	ebi-a-GCST90001993	PDL-1 on CD14+ CD16- monocyte	Wald ratio	1	0.734387	0.480008	1.12357	0.154747	3629	Not supported	Males and Females
	ebi-a-GCST90001994	CX3CR1 on CD14- CD16-	Inverse variance weighted	3	0.950028	0.79539	1.13473	0.571696	3590	Not supported	Males and Females
	ebi-a-GCST90001995	CX3CR1 on monocyte	Inverse variance weighted	3	0.856895	0.762737	0.962676	0.009309	3590	Not supported	Males and Females
	ebi-a-GCST90001996	CX3CR1 on CD14+ CD16+ monocyte	Inverse variance weighted	3	0.847037	0.756604	0.94828	0.00395302	3579	Not supported	Males and Females
	ebi-a-GCST90001997	CX3CR1 on CD14+ CD16- monocyte	Inverse variance weighted	3	0.868585	0.780801	0.966239	0.00954775	3590	Not supported	Males and Females
	ebi-a-GCST90001998	PDL-1 on CD14+ CD16+ monocyte	Wald ratio	1	1.60979	1.07105	2.41952	0.0220104	3618	Not supported	Males and Females
	ebi-a-GCST90001999	PDL-1 on CD14- CD16+ monocyte	Inverse variance weighted	2	1.00987	0.862269	1.18275	0.902997	3621	Not supported	Males and Females
	ebi-a-GCST90002000	PDL-1 on CD14- CD16-	Wald ratio	1	1.00118	0.666297	1.50439	0.995456	3629	Not supported	Males and Females
	ebi-a-GCST90002001	CD64 on CD14- CD16-	Inverse variance weighted	3	0.675918	0.439578	1.03933	0.0743784	3622	Not supported	Males and Females
	ebi-a-GCST90002002	PDL-1 on monocyte	Inverse variance weighted	2	1.05007	0.827567	1.33239	0.687593	3629	Not supported	Males and Females
	ebi-a-GCST90002003	CCR2 on CD14- CD16-	Inverse variance weighted	3	1.15149	0.89721	1.47784	0.267857	3629	Not supported	Males and Females
	ebi-a-GCST90002004	CCR2 on CD14+ CD16- monocyte	Inverse variance weighted	3	1.02408	0.849087	1.23513	0.803466	3629	Not supported	Males and Females
	ebi-a-GCST90002005	CD16 on CD14+ CD16+ monocyte	Inverse variance weighted	5	1.01529	0.917718	1.12324	0.768442	3617	Not supported	Males and Females
	ebi-a-GCST90002006	CD64 on monocyte	Inverse variance weighted	5	1.08133	0.919652	1.27142	0.344004	3622	Not supported	Males and Females
	ebi-a-GCST90002007	HLA DR on CD14+ CD16+ monocyte	Inverse variance weighted	3	1.80173	1.06018	3.06197	0.0295558	3618	Not supported	Males and Females
	ebi-a-GCST90002008	CCR2 on monocyte	Inverse variance weighted	2	1.00145	0.810194	1.23786	0.98928	3629	Not supported	Males and Females
	ebi-a-GCST90002009	HLA DR on CD14- CD16-	Inverse variance weighted	3	0.874767	0.681265	1.12323	0.294201	3629	Not supported	Males and Females
	ebi-a-GCST90002010	HLA DR on monocyte	Inverse variance weighted	3	1.04004	0.672669	1.60805	0.859836	3629	Not supported	Males and Females
	ebi-a-GCST90002011	CD64 on CD14+ CD16+ monocyte	Inverse variance weighted	2	1.19883	0.865759	1.66003	0.274838	3611	Not supported	Males and Females
	ebi-a-GCST90002012	CX3CR1 on CD14- CD16+ monocyte	Inverse variance weighted	2	0.781368	0.62157	0.98225	0.0345647	3582	Not supported	Males and Females
	ebi-a-GCST90002013	CCR2 on myeloid Dendritic Cell	Inverse variance weighted	2	1.06126	0.897697	1.25462	0.486295	2870	Not supported	Males and Females
	ebi-a-GCST90002014	CCR2 on CD62L+ myeloid Dendritic Cell	Inverse variance weighted	3	1.04715	0.882306	1.2428	0.598042	2870	Not supported	Males and Females
	ebi-a-GCST90002015	CCR2 on plasmacytoid Dendritic Cell	Inverse variance weighted	2	1.08249	0.940058	1.24651	0.270793	2871	Not supported	Males and Females
	ebi-a-GCST90002016	CCR2 on CD62L+ plasmacytoid Dendritic Cell	Inverse variance weighted	2	1.08266	0.939893	1.24712	0.27097	2871	Not supported	Males and Females
	ebi-a-GCST90002018	CCR2 on granulocyte	Inverse variance weighted	2	0.878069	0.687093	1.12213	0.29873	2850	Not supported	Males and Females
	ebi-a-GCST90002019	CD14 on Monocytic Myeloid-Derived Suppressor Cells	Wald ratio	1	0.921002	0.752085	1.12786	0.425995	1570	Not supported	Males and Females
	ebi-a-GCST90002021	CD14 on CD33dim HLA DR+ CD11b+	Wald ratio	1	0.815672	0.685154	0.971052	0.0220104	1634	Not supported	Males and Females
	ebi-a-GCST90002022	CD4 on CD4+ T cell	Inverse variance weighted	2	1.0218	0.598588	1.74423	0.936997	2912	Not supported	Males and Females
	ebi-a-GCST90002023	CD4 on Central Memory CD4+ T cell	Inverse variance weighted	3	0.977737	0.699586	1.36648	0.895124	2912	Not supported	Males and Females
	ebi-a-GCST90002024	CD4 on naive CD4+ T cell	Inverse variance weighted	4	0.763928	0.471464	1.23782	0.274142	2910	Not supported	Males and Females
	ebi-a-GCST90002025	CD4 on Effector Memory CD4+ T cell	Inverse variance weighted	2	1.0423	0.775813	1.40033	0.783297	2912	Not supported	Males and Females
	ebi-a-GCST90002027	CD4 on CD45RA+ CD4+ T cell	Inverse variance weighted	2	1.04394	0.779081	1.39885	0.773334	2911	Not supported	Males and Females
	ebi-a-GCST90002028	CD19 on B cell	Wald ratio	1	0.735182	0.510399	1.05896	0.0984705	3112	Not supported	Males and Females
	ebi-a-GCST90002029	CD39 on CD39+ CD8+ T cell	Inverse variance weighted	2	1.05396	0.839902	1.32258	0.650024	2915	Not supported	Males and Females
	ebi-a-GCST90002030	CD39 on CD39+ activated CD4 regulatory T cell	Inverse variance weighted	6	0.971632	0.930594	1.01448	0.191192	2920	Not supported	Males and Females
	ebi-a-GCST90002031	CD39 on CD39+ secreting CD4 regulatory T cell	Inverse variance weighted	6	0.967801	0.920614	1.01741	0.199373	2920	Not supported	Males and Females
	ebi-a-GCST90002032	CD39 on CD39+ CD4+ T cell	Inverse variance weighted	5	0.977958	0.930581	1.02775	0.37901	2920	Not supported	Males and Females
	ebi-a-GCST90002033	CD39 on granulocyte	Inverse variance weighted	3	0.857318	0.61072	1.20349	0.373665	2920	Not supported	Males and Females
	ebi-a-GCST90002034	CD39 on monocyte	Inverse variance weighted	2	1.05238	0.635208	1.74353	0.842879	2909	Not supported	Males and Females
	ebi-a-GCST90002035	CD80 on myeloid Dendritic Cell	Inverse variance weighted	4	0.840331	0.711256	0.992828	0.0408948	2871	Not supported	Males and Females
	ebi-a-GCST90002036	CD80 on CD62L+ myeloid Dendritic Cell	Inverse variance weighted	3	0.827507	0.677376	1.01091	0.063778	2871	Not supported	Males and Females
	ebi-a-GCST90002037	CD80 on plasmacytoid Dendritic Cell	Inverse variance weighted	2	1.03716	0.865478	1.24291	0.692682	2871	Not supported	Males and Females
	ebi-a-GCST90002038	CD80 on CD62L+ plasmacytoid Dendritic Cell	Inverse variance weighted	2	1.03761	0.864508	1.24538	0.691723	2871	Not supported	Males and Females
	ebi-a-GCST90002039	CD80 on monocyte	Inverse variance weighted	6	0.836891	0.747465	0.937015	0.00201276	2850	Not supported	Males and Females
	ebi-a-GCST90002040	CD80 on granulocyte	Inverse variance weighted	3	0.966118	0.792859	1.17724	0.732476	2850	Not supported	Males and Females
	ebi-a-GCST90002042	CD45 on CD33+ HLA DR+ CD14-	Wald ratio	1	1.14963	0.819793	1.61218	0.418947	1579	Not supported	Males and Females
	ebi-a-GCST90002045	CD45 on CD33- HLA DR-	Inverse variance weighted	2	0.980746	0.682189	1.40996	0.916397	1635	Not supported	Males and Females
	ebi-a-GCST90002046	CD45 on CD33- HLA DR+	Inverse variance weighted	2	1.08253	0.940597	1.24588	0.268751	1635	Not supported	Males and Females
	ebi-a-GCST90002052	CD45 on Immature Myeloid-Derived Suppressor Cells	Wald ratio	1	0.873582	0.521955	1.46209	0.607009	1555	Not supported	Males and Females
	ebi-a-GCST90002054	CD8 on Central Memory CD8+ T cell	Inverse variance weighted	2	0.795548	0.417884	1.51453	0.48624	2910	Not supported	Males and Females
	ebi-a-GCST90002055	CD8 on naive CD8+ T cell	Wald ratio	1	0.94477	0.825997	1.08062	0.407196	2910	Not supported	Males and Females
	ebi-a-GCST90002056	CD8 on Effector Memory CD8+ T cell	Inverse variance weighted	2	1.13775	0.886262	1.46061	0.311245	2912	Not supported	Males and Females
	ebi-a-GCST90002057	CD8 on Terminally Differentiated CD8+ T cell	Wald ratio	1	1.2249	0.816471	1.83763	0.326976	2911	Not supported	Males and Females
	ebi-a-GCST90002058	CD8 on CD8+ T cell	Inverse variance weighted	2	1.12532	0.660206	1.9181	0.664329	3113	Not supported	Males and Females
	ebi-a-GCST90002059	CD8 on Natural Killer T	Wald ratio	1	0.896104	0.67975	1.18132	0.436515	3103	Not supported	Males and Females
	ebi-a-GCST90002060	CD8 on HLA DR+ CD8+ T cell	Inverse variance weighted	2	0.996087	0.802945	1.23569	0.971563	3060	Not supported	Males and Females
	ebi-a-GCST90002061	CD4 on CD39+ CD4+ T cell	Inverse variance weighted	8	0.874176	0.731436	1.04477	0.139287	2920	Not supported	Males and Females
	ebi-a-GCST90002062	CD4 on CD28+ CD4+ T cell	Inverse variance weighted	2	0.733789	0.247464	2.17586	0.576741	2920	Not supported	Males and Females
	ebi-a-GCST90002063	CD4 on CD4 regulatory T cell	Inverse variance weighted	2	1.02302	0.55727	1.87804	0.941455	2920	Not supported	Males and Females
	ebi-a-GCST90002064	CD4 on resting CD4 regulatory T cell	Wald ratio	1	1.2916	0.921852	1.80964	0.136989	2919	Not supported	Males and Females
	ebi-a-GCST90002065	CD4 on CD39+ resting CD4 regulatory T cell	Wald ratio	1	0.792576	0.553323	1.13528	0.204815	2650	Not supported	Males and Females
	ebi-a-GCST90002066	CD4 on activated CD4 regulatory T cell	Inverse variance weighted	3	0.787674	0.420273	1.47626	0.456465	2920	Not supported	Males and Females
	ebi-a-GCST90002067	CD4 on CD39+ activated CD4 regulatory T cell	Inverse variance weighted	2	0.84876	0.435024	1.65598	0.630612	2920	Not supported	Males and Females
	ebi-a-GCST90002068	CD4 on secreting CD4 regulatory T cell	Wald ratio	1	1.25985	0.929177	1.7082	0.136989	2920	Not supported	Males and Females
	ebi-a-GCST90002069	CD4 on CD39+ secreting CD4 regulatory T cell	Wald ratio	1	0.831523	0.683098	1.0122	0.0658949	2920	Not supported	Males and Females
	ebi-a-GCST90002070	CD4 on activated & secreting CD4 regulatory T cell	Inverse variance weighted	3	0.784654	0.394654	1.56006	0.489158	2920	Not supported	Males and Females
	ebi-a-GCST90002087	CD11c on myeloid Dendritic Cell	Inverse variance weighted	4	1.16194	0.942869	1.43191	0.1591	2872	Not supported	Males and Females
	ebi-a-GCST90002088	CD11c on CD62L+ myeloid Dendritic Cell	Wald ratio	1	1.1967	0.8221	1.74199	0.348557	2872	Not supported	Males and Females
	ebi-a-GCST90002089	CD11c on monocyte	Wald ratio	1	1.28389	1.03668	1.59003	0.0220104	2850	Not supported	Males and Females
	ebi-a-GCST90002090	CD11c on granulocyte	Inverse variance weighted	4	1.20446	1.03907	1.39617	0.0135642	2850	Not supported	Males and Females
	ebi-a-GCST90002091	CD11b on CD14+ monocyte	Wald ratio	1	1.11664	1.01603	1.22722	0.0220104	1635	Not supported	Males and Females
	ebi-a-GCST90002094	CD11b on Monocytic Myeloid-Derived Suppressor Cells	Wald ratio	1	1.16107	1.02176	1.31936	0.0220104	1570	Not supported	Males and Females
	ebi-a-GCST90002095	CD11b on CD33dim HLA DR-	Wald ratio	1	1.0135	0.848032	1.21126	0.882763	1559	Not supported	Males and Females
	ebi-a-GCST90002096	CD11b on basophil	Wald ratio	1	1.0131	0.852127	1.20449	0.882763	1556	Not supported	Males and Females
	ebi-a-GCST90002097	CD11b on CD33+ HLA DR+ CD14dim	Wald ratio	1	1.14951	1.02029	1.29509	0.0220104	1578	Not supported	Males and Females
	ebi-a-GCST90002098	CD45RA on naive CD4+ T cell	Inverse variance weighted	9	1.00814	0.943465	1.07725	0.810615	2910	Not supported	Males and Females
	ebi-a-GCST90002099	CD4RA on Terminally Differentiated CD4+ T cell	Inverse variance weighted	3	0.985955	0.90834	1.0702	0.73527	2903	Not supported	Males and Females
	ebi-a-GCST90002100	CD45RA on naive CD8+ T cell	Inverse variance weighted	2	0.935378	0.78522	1.11425	0.454296	2910	Not supported	Males and Females
	ebi-a-GCST90002101	CD45RA on Terminally Differentiated CD8+ T cell	Wald ratio	1	1.2219	0.796172	1.87527	0.35914	2911	Not supported	Males and Females
	ebi-a-GCST90002102	CD45RA on resting CD4 regulatory T cell	Inverse variance weighted	7	1.01518	0.960044	1.07348	0.596946	2919	Not supported	Males and Females
	ebi-a-GCST90002104	HLA DR on myeloid Dendritic Cell	Inverse variance weighted	6	0.858293	0.746124	0.987326	0.0324759	2872	Not supported	Males and Females
	ebi-a-GCST90002105	HLA DR on plasmacytoid Dendritic Cell	Inverse variance weighted	9	0.912417	0.822325	1.01238	0.0839787	2872	Not supported	Males and Females
	ebi-a-GCST90002106	HLA DR on Dendritic Cell	Inverse variance weighted	7	0.898387	0.792213	1.01879	0.0949447	2871	Not supported	Males and Females
	ebi-a-GCST90002108	HLA DR on CD33+ HLA DR+ CD14-	Inverse variance weighted	2	1.50431	0.937211	2.41456	0.0907616	1579	Not supported	Males and Females
	ebi-a-GCST90002109	HLA DR on CD33+ HLA DR+ CD14dim	Wald ratio	1	1.8473	1.3898	2.4554	2.36669e-05	1578	Not supported	Males and Females
	ebi-a-GCST90002110	HLA DR on CD33dim HLA DR+ CD11b+	Wald ratio	1	0.990021	0.825861	1.18681	0.913656	1634	Not supported	Males and Females
	ebi-a-GCST90002111	HLA DR on CD33dim HLA DR+ CD11b-	Inverse variance weighted	2	1.19955	0.685088	2.10035	0.524359	1635	Not supported	Males and Females
	ebi-a-GCST90002112	HLA DR on CD33- HLA DR+	Inverse variance weighted	2	0.812007	0.674795	0.977119	0.027447	1635	Not supported	Males and Females
	ebi-a-GCST90002113	HLA DR on HLA DR+ T cell	Wald ratio	1	0.939681	0.722997	1.22131	0.641802	3060	Not supported	Males and Females
	ebi-a-GCST90002114	HLA DR on HLA DR+ CD4+ T cell	Wald ratio	1	0.913545	0.62412	1.33718	0.641802	3060	Not supported	Males and Females
	ebi-a-GCST90002116	HLA DR on B cell	Inverse variance weighted	8	1.11086	0.939619	1.31332	0.218371	3060	Not supported	Males and Females
	ebi-a-GCST90002117	HLA DR on HLA DR+ Natural Killer	Inverse variance weighted	3	0.997088	0.875891	1.13505	0.964819	2971	Not supported	Males and Females
	ebi-a-GCST90002118	CD8 on CD28+ CD45RA- CD8+ T cell	Inverse variance weighted	2	0.99664	0.828844	1.19841	0.971459	2920	Not supported	Males and Females
	ebi-a-GCST90002119	CD8 on CD28+ CD45RA+ CD8+ T cell	Inverse variance weighted	5	0.993588	0.907647	1.08767	0.889169	2920	Not supported	Males and Females
	ebi-a-GCST90002120	CD8 on CD28- CD8+ T cell	Inverse variance weighted	2	1.12999	0.836798	1.5259	0.425214	2920	Not supported	Males and Females
	ebi-a-GCST90002121	CD8 on CD39+ CD8+ T cell	Inverse variance weighted	5	1.09475	0.849527	1.41076	0.484152	2915	Not supported	Males and Females

## Sheet: MM
	Trait ID	Trait	Method	No. of SNPs	ORSD	LCI	UCI	P-value	N	Additional Support	Sex
	ebi-a-GCST90001391	IgD+ B cell %B cell	Wald ratio	1	1.28283	1.0049	1.63763	0.0455807	3658	Not supported	Males and Females
	ebi-a-GCST90001395	IgD+ CD38- B cell %B cell	Wald ratio	1	1.20643	0.800504	1.81819	0.369861	3657	Not supported	Males and Females
	ebi-a-GCST90001399	IgD- CD27- B cell %B cell	Inverse variance weighted	3	0.985395	0.901217	1.07743	0.746737	3657	Not supported	Males and Females
	ebi-a-GCST90001415	IgD+ CD24- B cell %B cell	Wald ratio	1	0.833198	0.620046	1.11963	0.226098	3657	Not supported	Males and Females
	ebi-a-GCST90001417	CD24+ CD27+ B cell %B cell	Inverse variance weighted	3	1.11324	0.855807	1.4481	0.424006	3657	Not supported	Males and Females
	ebi-a-GCST90001422	CD20- CD38- B cell %B cell	Wald ratio	1	0.782684	0.657475	0.931738	0.00586988	3659	Not supported	Males and Females
	ebi-a-GCST90001424	IgD+ B cell %Lymphocyte	Inverse variance weighted	2	0.9978	0.810716	1.22806	0.983414	3657	Not supported	Males and Females
	ebi-a-GCST90001426	IgD- CD38dim B cell %lymphocyte	Inverse variance weighted	2	1.13024	0.62947	2.02939	0.681826	3656	Not supported	Males and Females
	ebi-a-GCST90001429	IgD+ CD38+ B cell %lymphocyte	Wald ratio	1	1.27952	0.828688	1.97562	0.266077	3656	Not supported	Males and Females
	ebi-a-GCST90001431	IgD+ CD38- B cell %lymphocyte	Inverse variance weighted	2	1.05993	0.786417	1.42858	0.702295	3656	Not supported	Males and Females
	ebi-a-GCST90001433	IgD- CD27- B cell %lymphocyte	Inverse variance weighted	2	0.995045	0.884504	1.1194	0.934108	3656	Not supported	Males and Females
	ebi-a-GCST90001439	IgD+ CD24+ B cell %lymphocyte	Inverse variance weighted	2	1.00533	0.823012	1.22804	0.958454	3656	Not supported	Males and Females
	ebi-a-GCST90001442	CD24+ CD27+ B cell %lymphocyte	Inverse variance weighted	3	0.982939	0.797937	1.21083	0.871499	3656	Not supported	Males and Females
	ebi-a-GCST90001451	CD62L- monocyte %monocyte	Inverse variance weighted	4	0.977133	0.897753	1.06353	0.592559	3042	Not supported	Males and Females
	ebi-a-GCST90001457	CD11c+ HLA DR++ monocyte %monocyte	Wald ratio	1	1.22746	0.985409	1.52897	0.0674232	3042	Not supported	Males and Females
	ebi-a-GCST90001463	CD62L- Dendritic Cell %Dendritic Cell	Inverse variance weighted	4	1.02712	0.963338	1.09512	0.413335	3410	Not supported	Males and Females
	ebi-a-GCST90001465	CD86+ myeloid Dendritic Cell %Dendritic Cell	Inverse variance weighted	3	1.00465	0.942952	1.07037	0.886025	3410	Not supported	Males and Females
	ebi-a-GCST90001467	CD86+ plasmacytoid Dendritic Cell %Dendritic Cell	Wald ratio	1	1.0356	0.711035	1.50831	0.855321	3410	Not supported	Males and Females
	ebi-a-GCST90001469	CD62L- myeloid Dendritic Cell %Dendritic Cell	Inverse variance weighted	6	1.02759	0.953941	1.10692	0.473226	3410	Not supported	Males and Females
	ebi-a-GCST90001471	CD62L- plasmacytoid Dendritic Cell %Dendritic Cell	Inverse variance weighted	2	0.981126	0.88902	1.08277	0.704804	3410	Not supported	Males and Females
	ebi-a-GCST90001473	CD62L- CD86+ myeloid Dendritic Cell %Dendritic Cell	Inverse variance weighted	5	1.0205	0.956631	1.08864	0.538225	3410	Not supported	Males and Females
	ebi-a-GCST90001475	HLA DR++ monocyte %monocyte	Inverse variance weighted	3	1.02286	0.866096	1.20799	0.790024	3595	Not supported	Males and Females
	ebi-a-GCST90001476	HLA DR++ monocyte %leukocyte	Wald ratio	1	1.13678	0.959981	1.34614	0.137161	3595	Not supported	Males and Females
	ebi-a-GCST90001478	CD4 regulatory T cell %CD4+ T cell	Inverse variance weighted	2	1.03959	0.877097	1.23219	0.654323	3437	Not supported	Males and Females
	ebi-a-GCST90001479	CD4 regulatory T cell %T cell	Wald ratio	1	1.0863	0.85639	1.37793	0.495081	3437	Not supported	Males and Females
	ebi-a-GCST90001484	CD39+ resting CD4 regulatory T cell %resting CD4 regulatory T cell	Inverse variance weighted	4	1.00531	0.890455	1.13498	0.931804	3437	Not supported	Males and Females
	ebi-a-GCST90001485	CD39+ resting CD4 regulatory T cell %CD4 regulatory T cell	Inverse variance weighted	11	1.00351	0.977103	1.03062	0.796907	3437	Not supported	Males and Females
	ebi-a-GCST90001491	CD39+ activated CD4 regulatory T cell %CD4 regulatory T cell	Inverse variance weighted	5	0.989153	0.954551	1.02501	0.54828	3437	Not supported	Males and Females
	ebi-a-GCST90001496	CD39+ secreting CD4 regulatory T cell %secreting CD4 regulatory T cell	Inverse variance weighted	6	0.997261	0.968415	1.02697	0.854693	3437	Not supported	Males and Females
	ebi-a-GCST90001497	CD39+ secreting CD4 regulatory T cell %CD4 regulatory T cell	Inverse variance weighted	6	0.99346	0.962261	1.02567	0.686919	3437	Not supported	Males and Females
	ebi-a-GCST90001499	Activated & resting CD4 regulatory T cell %CD4 regulatory T cell	Inverse variance weighted	6	1.00732	0.975057	1.04066	0.660408	3437	Not supported	Males and Females
	ebi-a-GCST90001500	Activated & resting CD4 regulatory T cell %CD4+ T cell	Inverse variance weighted	3	1.00305	0.945194	1.06446	0.91985	3437	Not supported	Males and Females
	ebi-a-GCST90001502	Activated & secreting CD4 regulatory T cell %CD4 regulatory T cell	Inverse variance weighted	9	0.983027	0.954743	1.01215	0.250449	3437	Not supported	Males and Females
	ebi-a-GCST90001503	Activated & secreting CD4 regulatory T cell %CD4+ T cell	Inverse variance weighted	9	0.979566	0.952321	1.00759	0.151405	3437	Not supported	Males and Females
	ebi-a-GCST90001505	CD25++ CD4+ T cell %CD4+ T cell	Inverse variance weighted	2	1.01992	0.926285	1.12302	0.688094	3437	Not supported	Males and Females
	ebi-a-GCST90001506	CD25++ CD4+ T cell %T cell	Wald ratio	1	1.01981	0.909491	1.14352	0.736951	3437	Not supported	Males and Females
	ebi-a-GCST90001508	CD25++ CD45RA+ CD4 not regulatory T cell %CD4+ T cell	Inverse variance weighted	4	1.09135	1.03291	1.1531	0.00185091	3437	Not supported	Males and Females
	ebi-a-GCST90001509	CD25++ CD45RA+ CD4 not regulatory T cell %T cell	Inverse variance weighted	4	1.09537	1.0342	1.16017	0.00189086	3437	Not supported	Males and Females
	ebi-a-GCST90001511	CD25++ CD45RA- CD4 not regulatory T cell %CD4+ T cell	Inverse variance weighted	3	0.995244	0.94147	1.05209	0.866396	3437	Not supported	Males and Females
	ebi-a-GCST90001512	CD25++ CD45RA- CD4 not regulatory T cell %T cell	Inverse variance weighted	3	0.984871	0.936684	1.03554	0.551431	3437	Not supported	Males and Females
	ebi-a-GCST90001516	Immature Myeloid-Derived Suppressor Cells %CD33dim HLA DR- CD66b-	Inverse variance weighted	2	1.05971	0.949072	1.18325	0.302594	1857	Not supported	Males and Females
	ebi-a-GCST90001519	CD33+ HLA DR+ CD14- %CD33+ HLA DR+	Wald ratio	1	0.951121	0.840508	1.07629	0.426922	1858	Not supported	Males and Females
	ebi-a-GCST90001521	CD33+ HLA DR+ CD14dim %CD33+ HLA DR+	Wald ratio	1	0.992129	0.8885	1.10784	0.888349	1858	Not supported	Males and Females
	ebi-a-GCST90001526	CD33dim HLA DR+ CD11b+ %CD33dim HLA DR+	Inverse variance weighted	2	1.01446	0.959959	1.07206	0.610297	1858	Not supported	Males and Females
	ebi-a-GCST90001528	CD33dim HLA DR+ CD11b- %CD33dim HLA DR+	Inverse variance weighted	2	0.985932	0.932528	1.0424	0.618038	1858	Not supported	Males and Females
	ebi-a-GCST90001533	Basophil %CD33dim HLA DR- CD66b-	Inverse variance weighted	3	0.999768	0.941426	1.06173	0.993962	1857	Not supported	Males and Females
	ebi-a-GCST90001535	CD45RA- CD4+ T cell %CD4+ T cell	Inverse variance weighted	4	0.972676	0.918367	1.0302	0.344607	3427	Not supported	Males and Females
	ebi-a-GCST90001536	CD45RA- CD4+ T cell %T cell	Inverse variance weighted	2	0.990906	0.898877	1.09236	0.854253	3427	Not supported	Males and Females
	ebi-a-GCST90001561	CD45RA+ CD8+ T cell %CD8+ T cell	Inverse variance weighted	4	1.00271	0.962194	1.04493	0.897673	3427	Not supported	Males and Females
	ebi-a-GCST90001562	CD45RA+ CD8+ T cell %T cell	Inverse variance weighted	3	0.903305	0.668868	1.21991	0.507099	3427	Not supported	Males and Females
	ebi-a-GCST90001568	Naive CD4-CD8- T cell %T cell	Wald ratio	1	1.19821	0.92607	1.55032	0.168918	3427	Not supported	Males and Females
	ebi-a-GCST90001570	Effector Memory CD4-CD8- T cell %CD4-CD8- T cell	Inverse variance weighted	4	0.996668	0.929541	1.06864	0.925258	3427	Not supported	Males and Females
	ebi-a-GCST90001571	Effector Memory CD4-CD8- T cell %T cell	Inverse variance weighted	3	0.926469	0.692575	1.23935	0.606921	3427	Not supported	Males and Females
	ebi-a-GCST90001573	Terminally Differentiated CD4-CD8- T cell %CD4-CD8- T cell	Inverse variance weighted	2	1.01641	0.939893	1.09916	0.683551	3427	Not supported	Males and Females
	ebi-a-GCST90001574	Terminally Differentiated CD4-CD8- T cell %T cell	Inverse variance weighted	4	0.956911	0.82697	1.10727	0.554172	3427	Not supported	Males and Females
	ebi-a-GCST90001584	CD14- CD16+ monocyte %monocyte	Wald ratio	1	0.877159	0.701918	1.09615	0.249054	3629	Not supported	Males and Females
	ebi-a-GCST90001585	CD14+ CD16+ monocyte %monocyte	Inverse variance weighted	3	1.00949	0.939999	1.08412	0.795204	3629	Not supported	Males and Females
	ebi-a-GCST90001586	CD14+ CD16- monocyte %monocyte	Wald ratio	1	0.85886	0.540337	1.36515	0.51989	3629	Not supported	Males and Females
	ebi-a-GCST90001587	CD16+ monocyte %monocyte	Wald ratio	1	1.16323	0.73395	1.84358	0.51989	3629	Not supported	Males and Females
	ebi-a-GCST90001619	HLA DR+ T cell%T cell	Inverse variance weighted	3	0.908666	0.830135	0.994627	0.037818	3596	Not supported	Males and Females
	ebi-a-GCST90001620	HLA DR+ T cell%lymphocyte	Inverse variance weighted	5	0.885519	0.824164	0.951441	0.000904152	3596	Not supported	Males and Females
	ebi-a-GCST90001622	Natural Killer T %T cell	Inverse variance weighted	6	1.07085	0.954526	1.20135	0.243314	3669	Not supported	Males and Females
	ebi-a-GCST90001623	Natural Killer T %lymphocyte	Inverse variance weighted	7	1.07876	0.98113	1.18611	0.117256	3669	Not supported	Males and Females
	ebi-a-GCST90001626	HLA DR+ CD4+ T cell %lymphocyte	Inverse variance weighted	2	0.858992	0.753911	0.978719	0.0224238	3595	Not supported	Males and Females
	ebi-a-GCST90001629	HLA DR+ CD8+ T cell %lymphocyte	Inverse variance weighted	3	0.882776	0.813699	0.957716	0.00270641	3595	Not supported	Males and Females
	ebi-a-GCST90001631	CD8+ Natural Killer T %T cell	Wald ratio	1	1.21552	0.807797	1.82903	0.349184	3668	Not supported	Males and Females
	ebi-a-GCST90001632	CD8+ Natural Killer T %lymphocyte	Wald ratio	1	1.06199	0.80922	1.39371	0.664543	3668	Not supported	Males and Females
	ebi-a-GCST90001634	CD8dim Natural Killer T %T cell	Inverse variance weighted	5	0.986016	0.896867	1.08403	0.77084	3668	Not supported	Males and Females
	ebi-a-GCST90001635	CD8dim Natural Killer T %lymphocyte	Inverse variance weighted	6	0.991112	0.905958	1.08427	0.845564	3668	Not supported	Males and Females
	ebi-a-GCST90001637	CD4-CD8- Natural Killer T %T cell	Inverse variance weighted	5	0.945607	0.857537	1.04272	0.262164	3668	Not supported	Males and Females
	ebi-a-GCST90001638	CD4-CD8- Natural Killer T %lymphocyte	Inverse variance weighted	6	0.960786	0.872929	1.05749	0.413577	3668	Not supported	Males and Females
	ebi-a-GCST90001641	CD3- lymphocyte %leukocyte	Wald ratio	1	0.810937	0.605215	1.08659	0.160392	3669	Not supported	Males and Females
	ebi-a-GCST90001649	HLA DR+ Natural Killer %Natural Killer	Inverse variance weighted	6	1.003	0.929096	1.08278	0.93886	3596	Not supported	Males and Females
	ebi-a-GCST90001650	HLA DR+ Natural Killer %CD3- lymphocyte	Inverse variance weighted	3	1.00567	0.909053	1.11256	0.912595	3596	Not supported	Males and Females
	ebi-a-GCST90001652	Granulocyte %leukocyte	Wald ratio	1	1.04692	0.779369	1.40633	0.760712	3669	Not supported	Males and Females
	ebi-a-GCST90001653	CD28- CD4-CD8- T cell %CD4-CD8- T cell	Wald ratio	1	1.20783	0.927908	1.57219	0.160392	3440	Not supported	Males and Females
	ebi-a-GCST90001655	CD28+ CD4-CD8- T cell %T cell	Wald ratio	1	0.791915	0.629895	0.995609	0.0457511	3440	Not supported	Males and Females
	ebi-a-GCST90001656	CD28+ CD4-CD8- T cell %CD4-CD8- T cell	Wald ratio	1	0.827932	0.636055	1.07769	0.160392	3440	Not supported	Males and Females
	ebi-a-GCST90001658	CD39+ CD4+ T cell %T cell	Inverse variance weighted	5	0.989984	0.958483	1.02252	0.541743	3440	Not supported	Males and Females
	ebi-a-GCST90001659	CD39+ CD4+ T cell %CD4+ T cell	Inverse variance weighted	5	0.989983	0.958845	1.02213	0.536932	3440	Not supported	Males and Females
	ebi-a-GCST90001661	CD28- CD8dim T cell %T cell	Inverse variance weighted	3	0.95255	0.710898	1.27634	0.74471	3440	Not supported	Males and Females
	ebi-a-GCST90001662	CD28- CD8dim T cell %CD8dim T cell	Wald ratio	1	1.22311	0.923297	1.62027	0.160392	3440	Not supported	Males and Females
	ebi-a-GCST90001664	CD28+ CD45RA+ CD8dim T cell %T cell	Inverse variance weighted	6	1.01288	0.970272	1.05736	0.559443	3440	Not supported	Males and Females
	ebi-a-GCST90001665	CD28+ CD45RA+ CD8dim T cell %CD8dim T cell	Inverse variance weighted	5	1.00633	0.961407	1.05336	0.78643	3440	Not supported	Males and Females
	ebi-a-GCST90001667	CD28+ CD45RA- CD8dim T cell %T cell	Inverse variance weighted	3	0.977593	0.929659	1.028	0.37699	3440	Not supported	Males and Females
	ebi-a-GCST90001668	CD28+ CD45RA- CD8dim T cell %CD8dim T cell	Inverse variance weighted	2	0.98611	0.935478	1.03948	0.602986	3440	Not supported	Males and Females
	ebi-a-GCST90001670	CD39+ CD8+ T cell %T cell	Inverse variance weighted	8	1.00756	0.975917	1.04024	0.64349	3440	Not supported	Males and Females
	ebi-a-GCST90001671	CD39+ CD8+ T cell %CD8+ T cell	Inverse variance weighted	6	1.08552	1.00995	1.16674	0.0258247	3440	Not supported	Males and Females
	ebi-a-GCST90001679	CD25++ CD8+ T cell %T cell	Inverse variance weighted	2	1.02717	0.931993	1.13206	0.58897	3162	Not supported	Males and Females
	ebi-a-GCST90001680	CD25++ CD8+ T cell %CD8+ T cell	Wald ratio	1	1.02289	0.913316	1.14561	0.695443	3162	Not supported	Males and Females
	ebi-a-GCST90001686	CD28- CD8+ T cell %CD8+ T cell	Inverse variance weighted	3	1.03339	0.757389	1.40995	0.83589	3440	Not supported	Males and Females
	ebi-a-GCST90001689	CD28+ CD45RA+ CD8+ T cell %CD8+ T cell	Wald ratio	1	1.02399	0.908329	1.15439	0.698227	3440	Not supported	Males and Females
	ebi-a-GCST90001691	CD28+ CD45RA- CD8+ T cell %T cell	Inverse variance weighted	3	0.987144	0.934603	1.04264	0.64288	3440	Not supported	Males and Females
	ebi-a-GCST90001692	CD28+ CD45RA- CD8+ T cell %CD8+ T cell	Inverse variance weighted	4	0.999468	0.934762	1.06865	0.987556	3440	Not supported	Males and Females
	ebi-a-GCST90001694	CD28- CD4-CD8- T cell %T cell	Inverse variance weighted	2	0.951493	0.70462	1.28486	0.745596	3440	Not supported	Males and Females
	ebi-a-GCST90001696	CD45RA- CD28- CD8+ T cell %CD8+ T cell	Inverse variance weighted	9	0.998605	0.992831	1.00441	0.637014	3425	Not supported	Males and Females
	ebi-a-GCST90001697	CD45RA- CD28- CD8+ T cell %T cell	Inverse variance weighted	37	1.00026	0.998658	1.00185	0.754339	3425	Not supported	Males and Females
	ebi-a-GCST90001699	CD45RA+ CD28- CD8+ T cell %CD8+ T cell	Inverse variance weighted	2	1.00208	0.998887	1.00528	0.201927	3425	Not supported	Males and Females
	ebi-a-GCST90001701	BAFF-R on CD20- CD38- B cell	Wald ratio	1	0.984016	0.875779	1.10563	0.786381	3592	Not supported	Males and Females
	ebi-a-GCST90001702	BAFF-R on CD24+ CD27+ B cell	Inverse variance weighted	9	1.00677	0.971462	1.04337	0.710954	3657	Not supported	Males and Females
	ebi-a-GCST90001703	BAFF-R on IgD+ CD24+ B cell	Inverse variance weighted	7	1.00848	0.9728	1.04547	0.645914	3657	Not supported	Males and Females
	ebi-a-GCST90001704	BAFF-R on IgD+ CD24- B cell	Inverse variance weighted	10	0.990168	0.955783	1.02579	0.583744	3657	Not supported	Males and Females
	ebi-a-GCST90001705	BAFF-R on IgD+ CD38- B cell	Inverse variance weighted	9	0.989873	0.952541	1.02867	0.603786	3645	Not supported	Males and Females
	ebi-a-GCST90001706	BAFF-R on IgD+ CD38- naive B cell	Inverse variance weighted	8	0.993188	0.954441	1.03351	0.736371	1837	Not supported	Males and Females
	ebi-a-GCST90001707	BAFF-R on IgD+ CD38- unswitched memory B cell	Inverse variance weighted	6	1.0033	0.96663	1.04137	0.862179	1837	Not supported	Males and Females
	ebi-a-GCST90001708	BAFF-R on IgD+ CD38+ B cell	Inverse variance weighted	10	0.98963	0.953878	1.02672	0.578695	3656	Not supported	Males and Females
	ebi-a-GCST90001709	BAFF-R on IgD+ CD38dim B cell	Inverse variance weighted	9	0.986968	0.950978	1.02432	0.488864	3657	Not supported	Males and Females
	ebi-a-GCST90001710	BAFF-R on IgD- CD24- B cell	Inverse variance weighted	10	1.00654	0.970522	1.0439	0.725775	3657	Not supported	Males and Females
	ebi-a-GCST90001711	BAFF-R on IgD- CD27- B cell	Inverse variance weighted	10	1.00617	0.970341	1.04331	0.739668	3657	Not supported	Males and Females
	ebi-a-GCST90001712	BAFF-R on IgD- CD38- B cell	Inverse variance weighted	8	1.00876	0.973129	1.04569	0.634599	3657	Not supported	Males and Females
	ebi-a-GCST90001713	BAFF-R on IgD- CD38+ B cell	Inverse variance weighted	3	1.00888	0.914043	1.11356	0.860664	3659	Not supported	Males and Females
	ebi-a-GCST90001714	BAFF-R on IgD- CD38dim B cell	Wald ratio	1	1.01195	0.831396	1.23171	0.905711	3657	Not supported	Males and Females
	ebi-a-GCST90001715	BAFF-R on memory B cell	Inverse variance weighted	8	1.00716	0.971522	1.0441	0.697992	3657	Not supported	Males and Females
	ebi-a-GCST90001716	BAFF-R on naive-mature B cell	Inverse variance weighted	9	0.987202	0.950872	1.02492	0.500741	3657	Not supported	Males and Females
	ebi-a-GCST90001717	BAFF-R on unswitched memory B cell	Inverse variance weighted	8	1.00696	0.971427	1.0438	0.704988	3657	Not supported	Males and Females
	ebi-a-GCST90001718	BAFF-R on switched memory B cell	Inverse variance weighted	10	1.00713	0.971746	1.0438	0.697059	3657	Not supported	Males and Females
	ebi-a-GCST90001719	BAFF-R on IgD+ B cell	Inverse variance weighted	8	0.964419	0.892915	1.04165	0.356636	3658	Not supported	Males and Females
	ebi-a-GCST90001720	BAFF-R on transitional B cell	Inverse variance weighted	8	0.989886	0.94756	1.0341	0.648421	3655	Not supported	Males and Females
	ebi-a-GCST90001721	CD19 on CD20- B cell	Wald ratio	1	0.935208	0.846405	1.03333	0.188191	3656	Not supported	Males and Females
	ebi-a-GCST90001723	CD19 on CD24+ CD27+ B cell	Inverse variance weighted	3	0.990256	0.826885	1.18591	0.915232	3656	Not supported	Males and Females
	ebi-a-GCST90001724	CD19 on IgD+ CD24+ B cell	Inverse variance weighted	4	1.00412	0.85592	1.17799	0.959732	3656	Not supported	Males and Females
	ebi-a-GCST90001725	CD19 on IgD+ CD24- B cell	Inverse variance weighted	4	1.04421	0.947024	1.15136	0.385444	3656	Not supported	Males and Females
	ebi-a-GCST90001728	CD19 on IgD+ CD38- unswitched memory B cell	Inverse variance weighted	3	1.15073	0.995172	1.33061	0.0581346	1833	Not supported	Males and Females
	ebi-a-GCST90001729	CD19 on IgD+ CD38+ B cell	Inverse variance weighted	4	1.04399	0.962112	1.13283	0.301578	3657	Not supported	Males and Females
	ebi-a-GCST90001730	CD19 on IgD+ CD38dim B cell	Inverse variance weighted	4	1.05143	0.955485	1.157	0.304307	3657	Not supported	Males and Females
	ebi-a-GCST90001733	CD19 on IgD- CD38- B cell	Wald ratio	1	0.746144	0.582288	0.956109	0.0206245	3657	Not supported	Males and Females
	ebi-a-GCST90001735	CD19 on IgD- CD38dim B cell	Inverse variance weighted	3	0.988305	0.832323	1.17352	0.89322	3657	Not supported	Males and Females
	ebi-a-GCST90001736	CD19 on memory B cell	Inverse variance weighted	3	0.987411	0.807969	1.2067	0.901464	3657	Not supported	Males and Females
	ebi-a-GCST90001737	CD19 on naive-mature B cell	Inverse variance weighted	2	0.983304	0.778319	1.24228	0.887747	3653	Not supported	Males and Females
	ebi-a-GCST90001738	CD19 on unswitched memory B cell	Inverse variance weighted	4	1.05078	0.955169	1.15596	0.308836	3656	Not supported	Males and Females
	ebi-a-GCST90001740	CD19 on switched memory B cell	Inverse variance weighted	2	0.915738	0.561765	1.49275	0.724031	3657	Not supported	Males and Females
	ebi-a-GCST90001741	CD19 on IgD+ B cell	Inverse variance weighted	2	1.23661	0.988845	1.54647	0.0626506	3658	Not supported	Males and Females
	ebi-a-GCST90001742	CD19 on transitional B cell	Inverse variance weighted	4	1.04942	0.955257	1.15286	0.314576	3657	Not supported	Males and Females
	ebi-a-GCST90001743	CD20 on B cell	Inverse variance weighted	3	1.03608	0.922188	1.16404	0.550781	3660	Not supported	Males and Females
	ebi-a-GCST90001745	CD20 on CD24+ CD27+ B cell	Inverse variance weighted	5	1.02426	0.929825	1.12829	0.627148	3657	Not supported	Males and Females
	ebi-a-GCST90001746	CD20 on IgD+ CD24+ B cell	Inverse variance weighted	2	1.03052	0.878836	1.20837	0.711357	3657	Not supported	Males and Females
	ebi-a-GCST90001747	CD20 on IgD+ CD24- B cell	Inverse variance weighted	4	0.898537	0.69393	1.16347	0.417062	3657	Not supported	Males and Females
	ebi-a-GCST90001748	CD20 on IgD+ CD38- B cell	Inverse variance weighted	3	1.02063	0.849191	1.22668	0.827703	3645	Not supported	Males and Females
	ebi-a-GCST90001751	CD20 on IgD+ CD38+ B cell	Inverse variance weighted	4	1.08014	0.977111	1.19403	0.13174	3657	Not supported	Males and Females
	ebi-a-GCST90001752	CD20 on IgD+ CD38dim B cell	Inverse variance weighted	7	0.962344	0.824687	1.12298	0.626006	3657	Not supported	Males and Females
	ebi-a-GCST90001753	CD20 on IgD- CD24- B cell	Wald ratio	1	1.00988	0.825205	1.23589	0.923974	3657	Not supported	Males and Females
	ebi-a-GCST90001754	CD20 on IgD- CD27- B cell	Inverse variance weighted	4	1.00315	0.889012	1.13195	0.959262	3657	Not supported	Males and Females
	ebi-a-GCST90001755	CD20 on IgD- CD38- B cell	Inverse variance weighted	4	1.05892	0.934434	1.19998	0.369624	3657	Not supported	Males and Females
	ebi-a-GCST90001757	CD20 on IgD- CD38dim B cell	Inverse variance weighted	7	1.06935	0.954988	1.19741	0.245268	3657	Not supported	Males and Females
	ebi-a-GCST90001758	CD20 on memory B cell	Inverse variance weighted	4	1.08961	0.929778	1.27691	0.288986	3657	Not supported	Males and Females
	ebi-a-GCST90001759	CD20 on naive-mature B cell	Inverse variance weighted	5	0.950759	0.757429	1.19344	0.663305	3657	Not supported	Males and Females
	ebi-a-GCST90001760	CD20 on unswitched memory B cell	Inverse variance weighted	4	1.06303	0.939779	1.20243	0.330995	3657	Not supported	Males and Females
	ebi-a-GCST90001761	CD20 on switched memory B cell	Inverse variance weighted	6	1.08334	0.970484	1.20932	0.153808	3657	Not supported	Males and Females
	ebi-a-GCST90001762	CD20 on IgD+ B cell	Inverse variance weighted	4	0.890722	0.687953	1.15326	0.379905	3658	Not supported	Males and Females
	ebi-a-GCST90001763	CD20 on transitional B cell	Inverse variance weighted	2	1.05144	0.929045	1.18995	0.426972	3657	Not supported	Males and Females
	ebi-a-GCST90001765	CD24 on IgD+ CD24+ B cell	Inverse variance weighted	2	1.02355	0.916617	1.14296	0.67924	3655	Not supported	Males and Females
	ebi-a-GCST90001766	CD24 on IgD+ CD38- B cell	Inverse variance weighted	2	1.02355	0.85294	1.22828	0.802448	3638	Not supported	Males and Females
	ebi-a-GCST90001767	CD24 on IgD+ CD38- unswitched memory B cell	Inverse variance weighted	2	1.01821	0.922857	1.12341	0.719072	1832	Not supported	Males and Females
	ebi-a-GCST90001768	CD24 on IgD+ CD38+ B cell	Inverse variance weighted	2	1.0241	0.842306	1.24512	0.811252	3655	Not supported	Males and Females
	ebi-a-GCST90001769	CD24 on IgD- CD38- B cell	Inverse variance weighted	2	1.01718	0.878091	1.17831	0.820357	3648	Not supported	Males and Females
	ebi-a-GCST90001771	CD24 on memory B cell	Inverse variance weighted	2	1.02035	0.901947	1.1543	0.748846	3653	Not supported	Males and Females
	ebi-a-GCST90001772	CD24 on unswitched memory B cell	Inverse variance weighted	2	1.0242	0.907838	1.15548	0.697529	3655	Not supported	Males and Females
	ebi-a-GCST90001773	CD24 on switched memory B cell	Inverse variance weighted	2	1.02159	0.898511	1.16152	0.744362	3652	Not supported	Males and Females
	ebi-a-GCST90001774	CD24 on transitional B cell	Wald ratio	1	1.10179	0.91919	1.32067	0.294382	3656	Not supported	Males and Females
	ebi-a-GCST90001775	CD25 on B cell	Inverse variance weighted	3	1.10577	0.987633	1.23804	0.0811361	3660	Not supported	Males and Females
	ebi-a-GCST90001777	CD25 on CD24+ CD27+ B cell	Inverse variance weighted	4	1.02567	0.932908	1.12765	0.600279	3657	Not supported	Males and Females
	ebi-a-GCST90001778	CD25 on IgD+ CD24+ B cell	Inverse variance weighted	3	1.00951	0.923449	1.10359	0.835077	3657	Not supported	Males and Females
	ebi-a-GCST90001779	CD25 on IgD+ CD24- B cell	Inverse variance weighted	3	1.10597	0.994249	1.23024	0.0637612	3657	Not supported	Males and Females
	ebi-a-GCST90001780	CD25 on IgD+ CD38- B cell	Inverse variance weighted	2	1.18489	1.01673	1.38086	0.0298198	3642	Not supported	Males and Females
	ebi-a-GCST90001781	CD25 on IgD+ CD38- naive B cell	Inverse variance weighted	2	1.15714	1.0173	1.3162	0.0263545	1835	Not supported	Males and Females
	ebi-a-GCST90001782	CD25 on IgD+ CD38- unswitched memory B cell	Wald ratio	1	1.03992	0.946174	1.14295	0.416727	1837	Not supported	Males and Females
	ebi-a-GCST90001783	CD25 on IgD+ CD38+ B cell	Inverse variance weighted	2	1.21271	1.02519	1.43452	0.0244273	3656	Not supported	Males and Females
	ebi-a-GCST90001784	CD25 on IgD+ CD38dim B cell	Inverse variance weighted	2	1.08035	0.950947	1.22737	0.235104	3657	Not supported	Males and Females
	ebi-a-GCST90001785	CD25 on IgD- CD24- B cell	Wald ratio	1	1.17906	0.944169	1.47238	0.146179	3649	Not supported	Males and Females
	ebi-a-GCST90001786	CD25 on IgD- CD27- B cell	Inverse variance weighted	2	1.06644	0.907106	1.25376	0.435906	3651	Not supported	Males and Females
	ebi-a-GCST90001787	CD25 on IgD- CD38- B cell	Inverse variance weighted	3	1.03588	0.902883	1.18848	0.615069	3657	Not supported	Males and Females
	ebi-a-GCST90001789	CD25 on IgD- CD38dim B cell	Inverse variance weighted	3	1.08143	0.966738	1.20972	0.171127	3657	Not supported	Males and Females
	ebi-a-GCST90001790	CD25 on memory B cell	Inverse variance weighted	4	1.02649	0.932517	1.12993	0.593535	3657	Not supported	Males and Females
	ebi-a-GCST90001791	CD25 on naive-mature B cell	Inverse variance weighted	4	1.09924	0.996984	1.21199	0.0575156	3657	Not supported	Males and Females
	ebi-a-GCST90001792	CD25 on unswitched memory B cell	Inverse variance weighted	4	1.03036	0.933446	1.13734	0.552886	3657	Not supported	Males and Females
	ebi-a-GCST90001793	CD25 on switched memory B cell	Inverse variance weighted	3	1.11846	1.01136	1.2369	0.0292621	3657	Not supported	Males and Females
	ebi-a-GCST90001794	CD25 on IgD+ B cell	Inverse variance weighted	2	1.08224	0.947979	1.23552	0.242209	3658	Not supported	Males and Females
	ebi-a-GCST90001795	CD25 on transitional B cell	Wald ratio	1	1.23319	0.936245	1.62432	0.135886	3657	Not supported	Males and Females
	ebi-a-GCST90001798	CD27 on CD24+ CD27+ B cell	Inverse variance weighted	10	1.01002	0.961132	1.06139	0.69374	3657	Not supported	Males and Females
	ebi-a-GCST90001799	CD27 on T cell	Wald ratio	1	1.0034	0.899037	1.11987	0.951722	1838	Not supported	Males and Females
	ebi-a-GCST90001800	CD27 on IgD+ CD24+ B cell	Inverse variance weighted	6	1.01795	0.954319	1.08582	0.58909	3656	Not supported	Males and Females
	ebi-a-GCST90001801	CD27 on IgD+ CD38- unswitched memory B cell	Inverse variance weighted	5	0.99212	0.942359	1.04451	0.763159	1836	Not supported	Males and Females
	ebi-a-GCST90001802	CD27 on IgD- CD38- B cell	Inverse variance weighted	7	1.01908	0.961765	1.07982	0.522129	3657	Not supported	Males and Females
	ebi-a-GCST90001803	CD27 on IgD- CD38+ B cell	Inverse variance weighted	2	1.04142	0.882283	1.22925	0.631461	3642	Not supported	Males and Females
	ebi-a-GCST90001804	CD27 on IgD- CD38dim B cell	Inverse variance weighted	7	1.0045	0.954383	1.05724	0.863525	3657	Not supported	Males and Females
	ebi-a-GCST90001805	CD27 on memory B cell	Inverse variance weighted	7	0.997476	0.939925	1.05855	0.933579	3657	Not supported	Males and Females
	ebi-a-GCST90001806	CD27 on unswitched memory B cell	Inverse variance weighted	10	0.998168	0.943131	1.05642	0.949487	3656	Not supported	Males and Females
	ebi-a-GCST90001807	CD27 on Plasma Blast-Plasma Cell	Wald ratio	1	1.01401	0.80543	1.27662	0.905711	3651	Not supported	Males and Females
	ebi-a-GCST90001808	CD27 on switched memory B cell	Inverse variance weighted	10	1.00666	0.960621	1.0549	0.781135	3657	Not supported	Males and Females
	ebi-a-GCST90001810	CD38 on CD3- CD19-	Wald ratio	1	1.0646	0.882069	1.2849	0.514186	1834	Not supported	Males and Females
	ebi-a-GCST90001811	CD38 on IgD+ CD24- B cell	Inverse variance weighted	2	1.01816	0.895659	1.15742	0.783163	3656	Not supported	Males and Females
	ebi-a-GCST90001812	CD38 on IgD+ CD38+ B cell	Inverse variance weighted	2	0.950751	0.766118	1.17988	0.646632	3652	Not supported	Males and Females
	ebi-a-GCST90001813	CD38 on IgD+ CD38dim B cell	Inverse variance weighted	4	0.98266	0.905718	1.06614	0.674119	3654	Not supported	Males and Females
	ebi-a-GCST90001815	CD38 on IgD- CD38dim B cell	Inverse variance weighted	3	1.005	0.91565	1.10308	0.916323	3657	Not supported	Males and Females
	ebi-a-GCST90001816	CD38 on naive-mature B cell	Inverse variance weighted	3	1.00601	0.907819	1.11483	0.908923	3656	Not supported	Males and Females
	ebi-a-GCST90001818	CD38 on IgD+ B cell	Wald ratio	1	1.04863	0.818734	1.34307	0.706888	3658	Not supported	Males and Females
	ebi-a-GCST90001819	CD38 on transitional B cell	Inverse variance weighted	4	0.976063	0.897324	1.06171	0.572364	3657	Not supported	Males and Females
	ebi-a-GCST90001820	IgD on IgD+ CD24+ B cell	Inverse variance weighted	4	1.11865	0.804667	1.55515	0.50474	3656	Not supported	Males and Females
	ebi-a-GCST90001821	IgD on IgD+ CD24- B cell	Inverse variance weighted	3	0.958705	0.853919	1.07635	0.475149	3656	Not supported	Males and Females
	ebi-a-GCST90001823	IgD on IgD+ CD38- unswitched memory B cell	Inverse variance weighted	2	1.29098	1.0366	1.60778	0.0225452	1834	Not supported	Males and Females
	ebi-a-GCST90001824	IgD on IgD+ CD38+ B cell	Inverse variance weighted	4	1.07422	0.760448	1.51745	0.684587	3656	Not supported	Males and Females
	ebi-a-GCST90001825	IgD on IgD+ CD38dim B cell	Inverse variance weighted	3	0.959953	0.85735	1.07484	0.478529	3656	Not supported	Males and Females
	ebi-a-GCST90001826	IgD on unswitched memory B cell	Inverse variance weighted	2	0.911054	0.477223	1.73927	0.777666	3636	Not supported	Males and Females
	ebi-a-GCST90001827	IgD on IgD+ B cell	Wald ratio	1	0.933359	0.767492	1.13507	0.48966	3657	Not supported	Males and Females
	ebi-a-GCST90001828	IgD on transitional B cell	Inverse variance weighted	4	1.03605	0.712695	1.5061	0.852816	3657	Not supported	Males and Females
	ebi-a-GCST90001829	BAFF-R on B cell	Inverse variance weighted	10	0.990037	0.955355	1.02598	0.58206	3660	Not supported	Males and Females
	ebi-a-GCST90001830	BAFF-R on CD20- B cell	Wald ratio	1	0.979668	0.849694	1.12952	0.777285	3648	Not supported	Males and Females
	ebi-a-GCST90001831	CD62L on CD62L+ myeloid Dendritic Cell	Wald ratio	1	1.03553	0.849159	1.26281	0.73017	2872	Not supported	Males and Females
	ebi-a-GCST90001832	CD62L on CD62L+ plasmacytoid Dendritic Cell	Inverse variance weighted	2	1.08729	0.940429	1.25709	0.258303	2872	Not supported	Males and Females
	ebi-a-GCST90001833	CD62L on CD62L+ Dendritic Cell	Wald ratio	1	1.0716	0.876781	1.30972	0.499345	2871	Not supported	Males and Females
	ebi-a-GCST90001834	CD62L on monocyte	Inverse variance weighted	2	0.990102	0.917017	1.06901	0.799292	2848	Not supported	Males and Females
	ebi-a-GCST90001838	CD3 on naive CD8+ T cell	Inverse variance weighted	5	0.968873	0.912935	1.02824	0.297332	2910	Not supported	Males and Females
	ebi-a-GCST90001839	CD3 on Effector Memory CD8+ T cell	Inverse variance weighted	2	0.964857	0.836741	1.11259	0.62259	2912	Not supported	Males and Females
	ebi-a-GCST90001840	CD3 on Terminally Differentiated CD8+ T cell	Inverse variance weighted	2	0.959095	0.766927	1.19941	0.71429	2911	Not supported	Males and Females
	ebi-a-GCST90001841	CD3 on Central Memory CD4+ T cell	Inverse variance weighted	2	0.973584	0.858524	1.10407	0.676532	2912	Not supported	Males and Females
	ebi-a-GCST90001842	CD3 on Naive CD4+ T cell	Inverse variance weighted	3	0.970237	0.898283	1.04795	0.442157	2910	Not supported	Males and Females
	ebi-a-GCST90001843	CD3 on Effector Memory CD4+ T cell	Inverse variance weighted	2	0.959053	0.879299	1.04604	0.345251	2912	Not supported	Males and Females
	ebi-a-GCST90001844	CD3 on Terminally Differentiated CD4+ T cell	Wald ratio	1	0.914324	0.802447	1.0418	0.178598	2903	Not supported	Males and Females
	ebi-a-GCST90001845	CD3 on CD45RA- CD4+ T cell	Inverse variance weighted	2	0.969379	0.845643	1.11122	0.655324	2911	Not supported	Males and Females
	ebi-a-GCST90001846	CD3 on Central Memory CD8+ T cell	Inverse variance weighted	2	0.9568	0.885003	1.03442	0.267163	2910	Not supported	Males and Females
	ebi-a-GCST90001847	CD3 on HLA DR+ T cell	Inverse variance weighted	2	0.904807	0.774302	1.05731	0.208116	3060	Not supported	Males and Females
	ebi-a-GCST90001848	CD3 on Natural Killer T	Inverse variance weighted	2	0.957412	0.630227	1.45446	0.838357	3113	Not supported	Males and Females
	ebi-a-GCST90001849	CD3 on HLA DR+ CD4+ T cell	Inverse variance weighted	2	0.954194	0.881787	1.03255	0.244211	3060	Not supported	Males and Females
	ebi-a-GCST90001850	CD3 on HLA DR+ CD8+ T cell	Wald ratio	1	0.913886	0.804744	1.03783	0.165212	3060	Not supported	Males and Females
	ebi-a-GCST90001851	CD3 on T cell	Inverse variance weighted	3	1.02826	0.897428	1.17816	0.688172	2919	Not supported	Males and Females
	ebi-a-GCST90001852	CD3 on CD39+ resting CD4 regulatory T cell	Wald ratio	1	0.925535	0.829766	1.03236	0.164963	2649	Not supported	Males and Females
	ebi-a-GCST90001853	CD3 on activated CD4 regulatory T cell	Inverse variance weighted	3	0.95994	0.891169	1.03402	0.281048	2919	Not supported	Males and Females
	ebi-a-GCST90001854	CD3 on CD39+ activated CD4 regulatory T cell	Inverse variance weighted	4	0.965965	0.902725	1.03364	0.316164	2919	Not supported	Males and Females
	ebi-a-GCST90001855	CD3 on secreting CD4 regulatory T cell	Inverse variance weighted	2	0.991197	0.8552	1.14882	0.906515	2919	Not supported	Males and Females
	ebi-a-GCST90001856	CD3 on CD39+ secreting CD4 regulatory T cell	Inverse variance weighted	2	0.945814	0.888253	1.00711	0.0820421	2919	Not supported	Males and Females
	ebi-a-GCST90001857	CD3 on activated & secreting CD4 regulatory T cell	Inverse variance weighted	3	0.959622	0.89246	1.03184	0.265557	2919	Not supported	Males and Females
	ebi-a-GCST90001858	CD3 on CD45RA+ CD4+ T cell	Inverse variance weighted	4	0.96364	0.896564	1.03574	0.314341	2919	Not supported	Males and Females
	ebi-a-GCST90001859	CD3 on CD8+ T cell	Wald ratio	1	0.942123	0.863731	1.02763	0.178598	2918	Not supported	Males and Females
	ebi-a-GCST90001860	CD3 on CD39+ CD4+ T cell	Inverse variance weighted	2	0.948486	0.875011	1.02813	0.198569	2919	Not supported	Males and Females
	ebi-a-GCST90001861	CD3 on CD28+ CD4+ T cell	Inverse variance weighted	2	0.971379	0.837819	1.12623	0.700391	2919	Not supported	Males and Females
	ebi-a-GCST90001863	CD3 on CD28+ CD45RA- CD8+ T cell	Inverse variance weighted	4	0.975985	0.899983	1.0584	0.556743	2919	Not supported	Males and Females
	ebi-a-GCST90001864	CD3 on CD28+ CD45RA+ CD8+ T cell	Inverse variance weighted	3	0.917911	0.6471	1.30206	0.631075	2919	Not supported	Males and Females
	ebi-a-GCST90001865	CD3 on CD28- CD8+ T cell	Wald ratio	1	1.09975	0.89811	1.34667	0.357512	2919	Not supported	Males and Females
	ebi-a-GCST90001866	CD3 on CD39+ CD8+ T cell	Wald ratio	1	0.932278	0.841721	1.03258	0.178598	2914	Not supported	Males and Females
	ebi-a-GCST90001867	CD3 on CD4+ T cell	Inverse variance weighted	2	1.05169	0.71428	1.5485	0.798455	2919	Not supported	Males and Females
	ebi-a-GCST90001868	CD3 on CD4 regulatory T cell	Inverse variance weighted	2	0.989571	0.855535	1.14461	0.887726	2919	Not supported	Males and Females
	ebi-a-GCST90001869	CD3 on resting CD4 regulatory T cell	Inverse variance weighted	5	1.04626	0.987254	1.1088	0.126787	2918	Not supported	Males and Females
	ebi-a-GCST90001870	CD34 on Hematopoietic Stem Cell	Inverse variance weighted	4	1.06928	0.939993	1.21635	0.308303	1634	Not supported	Males and Females
	ebi-a-GCST90001871	HVEM on T cell	Wald ratio	1	1.01116	0.896181	1.14088	0.857048	1247	Not supported	Males and Females
	ebi-a-GCST90001872	HVEM on naive CD8+ T cell	Inverse variance weighted	2	1.17163	0.926166	1.48215	0.186653	1247	Not supported	Males and Females
	ebi-a-GCST90001873	HVEM on Effector Memory CD8+ T cell	Wald ratio	1	1.01118	0.89594	1.14125	0.857048	1247	Not supported	Males and Females
	ebi-a-GCST90001875	HVEM on CD4+ T cell	Wald ratio	1	1.01091	0.898331	1.1376	0.857048	1247	Not supported	Males and Females
	ebi-a-GCST90001876	HVEM on Central Memory CD4+ T cell	Wald ratio	1	1.01118	0.89594	1.14125	0.857048	1247	Not supported	Males and Females
	ebi-a-GCST90001877	HVEM on naive CD4+ T cell	Wald ratio	1	1.04327	0.907547	1.19929	0.551353	1247	Not supported	Males and Females
	ebi-a-GCST90001878	HVEM on Effector Memory CD4+ T cell	Wald ratio	1	1.00786	0.893382	1.13701	0.898689	1247	Not supported	Males and Females
	ebi-a-GCST90001879	HVEM on Terminally Differentiated CD4+ T cell	Wald ratio	1	1.02648	0.886956	1.18795	0.725879	1245	Not supported	Males and Females
	ebi-a-GCST90001880	HVEM on CD45RA- CD4+ T cell	Wald ratio	1	1.01063	0.900771	1.13389	0.857048	1247	Not supported	Males and Females
	ebi-a-GCST90001881	HVEM on CD8+ T cell	Wald ratio	1	1.02438	0.895313	1.17206	0.725879	1247	Not supported	Males and Females
	ebi-a-GCST90001882	HVEM on Central Memory CD8+ T cell	Wald ratio	1	1.01033	0.903454	1.12985	0.857048	1247	Not supported	Males and Females
	ebi-a-GCST90001883	CD16-CD56 on Natural Killer T	Inverse variance weighted	4	1.0048	0.925278	1.09115	0.909431	3113	Not supported	Males and Females
	ebi-a-GCST90001884	CD16-CD56 on Natural Killer	Inverse variance weighted	7	0.995018	0.933206	1.06093	0.878698	3113	Not supported	Males and Females
	ebi-a-GCST90001885	CD16-CD56 on HLA DR+ Natural Killer	Inverse variance weighted	2	1.05093	0.871975	1.26661	0.601975	2971	Not supported	Males and Females
	ebi-a-GCST90001886	CD28 on CD39+ activated CD4 regulatory T cell	Inverse variance weighted	2	1.072	0.906999	1.26701	0.414905	2920	Not supported	Males and Females
	ebi-a-GCST90001887	CD28 on secreting CD4 regulatory T cell	Inverse variance weighted	3	0.944669	0.786086	1.13524	0.543791	2920	Not supported	Males and Females
	ebi-a-GCST90001888	CD28 on CD39+ secreting CD4 regulatory T cell	Inverse variance weighted	2	0.977807	0.901349	1.06075	0.589013	2920	Not supported	Males and Females
	ebi-a-GCST90001889	CD28 on activated & secreting CD4 regulatory T cell	Wald ratio	1	1.0083	0.902501	1.12649	0.883855	2920	Not supported	Males and Females
	ebi-a-GCST90001890	CD28 on CD45RA+ CD4+ T cell	Inverse variance weighted	2	0.975023	0.897843	1.05884	0.547712	2920	Not supported	Males and Females
	ebi-a-GCST90001891	CD28 on CD45RA- CD4 not regulatory T cell	Inverse variance weighted	3	1.0452	0.950771	1.149	0.360181	2920	Not supported	Males and Females
	ebi-a-GCST90001892	CD28 on CD39+ CD4+ T cell	Inverse variance weighted	5	0.996176	0.945067	1.05005	0.88663	2920	Not supported	Males and Females
	ebi-a-GCST90001893	CD28 on CD28+ CD45RA- CD8+ T cell	Wald ratio	1	0.998463	0.90835	1.09752	0.974566	2920	Not supported	Males and Females
	ebi-a-GCST90001894	CD28 on CD28+ CD4+ T cell	Inverse variance weighted	2	1.01878	0.889515	1.16684	0.788067	2920	Not supported	Males and Females
	ebi-a-GCST90001896	CD28 on CD28+ CD45RA+ CD8+ T cell	Inverse variance weighted	3	0.95	0.880763	1.02468	0.184005	2920	Not supported	Males and Females
	ebi-a-GCST90001897	CD28 on CD39+ CD8+ T cell	Inverse variance weighted	2	1.0191	0.976814	1.06322	0.381515	2914	Not supported	Males and Females
	ebi-a-GCST90001898	CD28 on CD4+ T cell	Inverse variance weighted	2	1.02062	0.884313	1.17794	0.780179	2920	Not supported	Males and Females
	ebi-a-GCST90001899	CD28 on CD4 regulatory T cell	Wald ratio	1	0.999857	0.880364	1.13557	0.998238	2920	Not supported	Males and Females
	ebi-a-GCST90001900	CD28 on resting CD4 regulatory T cell	Wald ratio	1	1.00841	0.924095	1.10041	0.85095	2919	Not supported	Males and Females
	ebi-a-GCST90001901	CD28 on CD39+ resting CD4 regulatory T cell	Inverse variance weighted	2	0.886625	0.675378	1.16395	0.386145	2650	Not supported	Males and Females
	ebi-a-GCST90001902	CD28 on activated CD4 regulatory T cell	Wald ratio	1	1.00943	0.89	1.14488	0.883855	2920	Not supported	Males and Females
	ebi-a-GCST90001903	CD86 on myeloid Dendritic Cell	Wald ratio	1	0.99958	0.901007	1.10894	0.993668	2871	Not supported	Males and Females
	ebi-a-GCST90001904	CD86 on CD62L+ myeloid Dendritic Cell	Wald ratio	1	1.00036	0.766128	1.30621	0.997871	2871	Not supported	Males and Females
	ebi-a-GCST90001905	CD86 on monocyte	Wald ratio	1	0.766724	0.544644	1.07936	0.127924	2850	Not supported	Males and Females
	ebi-a-GCST90001906	CD86 on granulocyte	Inverse variance weighted	2	0.868506	0.668769	1.1279	0.290352	2848	Not supported	Males and Females
	ebi-a-GCST90001907	CCR7 on naive CD4+ T cell	Inverse variance weighted	4	0.987779	0.878399	1.11078	0.837295	2910	Not supported	Males and Females
	ebi-a-GCST90001908	CCR7 on naive CD8+ T cell	Inverse variance weighted	2	0.926454	0.792922	1.08247	0.336045	2910	Not supported	Males and Females
	ebi-a-GCST90001909	CD45 on CD14+ monocyte	Wald ratio	1	0.914739	0.631501	1.32501	0.637363	3112	Not supported	Males and Females
	ebi-a-GCST90001910	CD45 on B cell	Inverse variance weighted	2	0.901573	0.74467	1.09154	0.288166	3112	Not supported	Males and Females
	ebi-a-GCST90001911	CD45 on Natural Killer	Inverse variance weighted	2	0.905663	0.74175	1.1058	0.330683	3113	Not supported	Males and Females
	ebi-a-GCST90001913	CD45 on granulocyte	Wald ratio	1	0.99777	0.795297	1.25179	0.98461	3112	Not supported	Males and Females
	ebi-a-GCST90001917	CD45 on CD8+ T cell	Inverse variance weighted	2	1.0204	0.97412	1.06888	0.393785	3113	Not supported	Males and Females
	ebi-a-GCST90001918	CD45 on HLA DR+ T cell	Wald ratio	1	0.838024	0.729177	0.963118	0.012796	3060	Not supported	Males and Females
	ebi-a-GCST90001919	CD45 on Natural Killer T	Wald ratio	1	0.803697	0.608373	1.06173	0.123966	3113	Not supported	Males and Females
	ebi-a-GCST90001920	CD45 on HLA DR+ CD4+ T cell	Inverse variance weighted	2	0.799929	0.680024	0.940978	0.00705483	3060	Not supported	Males and Females
	ebi-a-GCST90001923	CD127 on CD45RA- CD4 not regulatory T cell	Wald ratio	1	0.941857	0.774216	1.1458	0.549163	2920	Not supported	Males and Females
	ebi-a-GCST90001924	CD127 on CD28+ CD4+ T cell	Inverse variance weighted	2	0.963162	0.839019	1.10567	0.593946	2920	Not supported	Males and Females
	ebi-a-GCST90001926	CD127 on granulocyte	Inverse variance weighted	8	0.973348	0.88658	1.06861	0.570667	2920	Not supported	Males and Females
	ebi-a-GCST90001927	CD127 on CD8+ T cell	Wald ratio	1	0.978513	0.790178	1.21174	0.842143	2920	Not supported	Males and Females
	ebi-a-GCST90001928	CD127 on CD28+ CD45RA- CD8+ T cell	Wald ratio	1	0.975873	0.820007	1.16137	0.783261	2920	Not supported	Males and Females
	ebi-a-GCST90001929	CD127 on CD28+ CD45RA+ CD8+ T cell	Wald ratio	1	0.876189	0.748379	1.02583	0.100379	2920	Not supported	Males and Females
	ebi-a-GCST90001932	CD127 on CD45RA+ CD4+ T cell	Inverse variance weighted	4	0.991665	0.801749	1.22657	0.938487	2920	Not supported	Males and Females
	ebi-a-GCST90001933	CD25 on CD45RA- CD4 not regulatory T cell	Inverse variance weighted	2	1.02412	0.933524	1.12352	0.613966	3435	Not supported	Males and Females
	ebi-a-GCST90001934	CD25 on CD45RA+ CD4 not regulatory T cell	Wald ratio	1	1.05465	0.897656	1.2391	0.517602	3435	Not supported	Males and Females
	ebi-a-GCST90001935	CD25 on CD39+ CD4 regulatory T cell	Wald ratio	1	0.966193	0.797374	1.17075	0.725583	3434	Not supported	Males and Females
	ebi-a-GCST90001937	CD25 on resting CD4 regulatory T cell	Wald ratio	1	1.14427	0.760783	1.72106	0.517544	3434	Not supported	Males and Females
	ebi-a-GCST90001938	CD25 on CD39+ resting CD4 regulatory T cell	Wald ratio	1	0.896054	0.682159	1.17702	0.430264	3118	Not supported	Males and Females
	ebi-a-GCST90001940	CD25 on CD39+ activated CD4 regulatory T cell	Wald ratio	1	0.96414	0.786286	1.18222	0.725583	3435	Not supported	Males and Females
	ebi-a-GCST90001941	CD25 on secreting CD4 regulatory T cell	Wald ratio	1	1.12858	1.01796	1.25122	0.0215534	3435	Not supported	Males and Females
	ebi-a-GCST90001942	CD25 on CD39+ secreting CD4 regulatory T cell	Wald ratio	1	1.13145	1.01834	1.25713	0.0215534	3435	Not supported	Males and Females
	ebi-a-GCST90001943	CD25 on activated & secreting CD4 regulatory T cell	Wald ratio	1	1.14739	1.02044	1.29014	0.0215534	3435	Not supported	Males and Females
	ebi-a-GCST90001944	CD123 on plasmacytoid Dendritic Cell	Wald ratio	1	0.960875	0.848077	1.08868	0.531033	2872	Not supported	Males and Females
	ebi-a-GCST90001945	CD123 on CD62L+ plasmacytoid Dendritic Cell	Wald ratio	1	0.960417	0.846408	1.08978	0.531033	2872	Not supported	Males and Females
	ebi-a-GCST90001946	CD33 on CD14+ monocyte	Inverse variance weighted	6	0.999621	0.971688	1.02836	0.979072	1634	Not supported	Males and Females
	ebi-a-GCST90001947	CD33 on CD33+ HLA DR+ CD14dim	Inverse variance weighted	4	0.996206	0.96937	1.02378	0.784957	1577	Not supported	Males and Females
	ebi-a-GCST90001948	CD33 on CD33dim HLA DR+ CD11b+	Inverse variance weighted	7	0.999937	0.972574	1.02807	0.99643	1633	Not supported	Males and Females
	ebi-a-GCST90001949	CD33 on CD33dim HLA DR+ CD11b-	Inverse variance weighted	7	0.997166	0.969783	1.02532	0.841679	1634	Not supported	Males and Females
	ebi-a-GCST90001950	CD33 on Granulocytic Myeloid-Derived Suppressor Cells	Inverse variance weighted	3	0.980819	0.939724	1.02371	0.375136	1244	Not supported	Males and Females
	ebi-a-GCST90001951	CD33 on CD66b++ myeloid cell	Inverse variance weighted	4	0.998268	0.965087	1.03259	0.919948	1464	Not supported	Males and Females
	ebi-a-GCST90001952	CD33 on Monocytic Myeloid-Derived Suppressor Cells	Inverse variance weighted	4	0.996583	0.968386	1.0256	0.815209	1569	Not supported	Males and Females
	ebi-a-GCST90001953	CD33 on CD33dim HLA DR-	Inverse variance weighted	6	1.00818	0.979811	1.03737	0.575796	1558	Not supported	Males and Females
	ebi-a-GCST90001954	CD33 on basophil	Inverse variance weighted	7	0.999545	0.969163	1.03088	0.976965	1555	Not supported	Males and Females
	ebi-a-GCST90001955	CD33 on Immature Myeloid-Derived Suppressor Cells	Inverse variance weighted	6	0.997727	0.966263	1.03021	0.889278	1554	Not supported	Males and Females
	ebi-a-GCST90001956	CD33 on CD33+ HLA DR+	Inverse variance weighted	4	0.996226	0.969558	1.02363	0.784742	1579	Not supported	Males and Females
	ebi-a-GCST90001957	CD33 on CD33+ HLA DR+ CD14-	Inverse variance weighted	4	0.996257	0.969708	1.02353	0.785539	1578	Not supported	Males and Females
	ebi-a-GCST90001958	CD4 on monocyte	Wald ratio	1	1.07241	0.923711	1.24504	0.358644	3112	Not supported	Males and Females
	ebi-a-GCST90001959	CD4 on HLA DR+ CD4+ T cell	Wald ratio	1	0.947638	0.741184	1.2116	0.667931	3060	Not supported	Males and Females
	ebi-a-GCST90001960	CD25 on CD4+ T cell	Wald ratio	1	1.02656	0.880977	1.19619	0.736951	2920	Not supported	Males and Females
	ebi-a-GCST90001961	CD25 on CD39+ CD4+ T cell	Inverse variance weighted	5	0.982346	0.864103	1.11677	0.785462	2920	Not supported	Males and Females
	ebi-a-GCST90001979	CD16 on CD14- CD16+ monocyte	Inverse variance weighted	8	0.98161	0.934351	1.03126	0.460924	3620	Not supported	Males and Females
	ebi-a-GCST90001980	CD40 on CD14+ CD16- monocyte	Inverse variance weighted	4	0.986459	0.943423	1.03146	0.549148	3629	Not supported	Males and Females
	ebi-a-GCST90001981	CD40 on CD14+ CD16+ monocyte	Inverse variance weighted	4	0.978626	0.937659	1.02138	0.322031	3618	Not supported	Males and Females
	ebi-a-GCST90001983	CD14 on CD14+ CD16+ monocyte	Inverse variance weighted	2	0.975422	0.841745	1.13033	0.74071	3618	Not supported	Males and Females
	ebi-a-GCST90001984	HLA DR on CD14- CD16+ monocyte	Inverse variance weighted	7	0.948992	0.826524	1.08961	0.457683	3621	Not supported	Males and Females
	ebi-a-GCST90001985	CD40 on monocytes	Inverse variance weighted	5	0.987614	0.947961	1.02893	0.551087	3629	Not supported	Males and Females
	ebi-a-GCST90001986	CD14 on CD14+ CD16- monocyte	Wald ratio	1	0.981411	0.845342	1.13938	0.805365	3629	Not supported	Males and Females
	ebi-a-GCST90001987	CD64 on CD14+ CD16- monocyte	Inverse variance weighted	7	0.997778	0.94716	1.0511	0.933254	3622	Not supported	Males and Females
	ebi-a-GCST90001988	HLA DR on CD14+ CD16- monocyte	Inverse variance weighted	4	0.983215	0.849359	1.13817	0.820645	3629	Not supported	Males and Females
	ebi-a-GCST90001989	CD40 on CD14- CD16+ monocyte	Inverse variance weighted	8	0.992257	0.952749	1.0334	0.707694	3621	Not supported	Males and Females
	ebi-a-GCST90001990	CD64 on CD14- CD16+ monocyte	Wald ratio	1	0.804872	0.517424	1.25201	0.33556	3614	Not supported	Males and Females
	ebi-a-GCST90001991	HLA DR on CD14+ monocyte	Inverse variance weighted	4	0.982533	0.845468	1.14182	0.818187	3629	Not supported	Males and Females
	ebi-a-GCST90001992	CCR2 on CD14+ CD16+ monocyte	Wald ratio	1	1.03101	0.768663	1.38289	0.838488	3618	Not supported	Males and Females
	ebi-a-GCST90001993	PDL-1 on CD14+ CD16- monocyte	Wald ratio	1	0.952918	0.739875	1.22731	0.708746	3629	Not supported	Males and Females
	ebi-a-GCST90001994	CX3CR1 on CD14- CD16-	Inverse variance weighted	3	0.979898	0.853987	1.12437	0.772278	3590	Not supported	Males and Females
	ebi-a-GCST90001995	CX3CR1 on monocyte	Inverse variance weighted	2	0.980576	0.905804	1.06152	0.627882	3590	Not supported	Males and Females
	ebi-a-GCST90001996	CX3CR1 on CD14+ CD16+ monocyte	Inverse variance weighted	3	0.983409	0.920826	1.05025	0.618005	3579	Not supported	Males and Females
	ebi-a-GCST90001997	CX3CR1 on CD14+ CD16- monocyte	Inverse variance weighted	2	0.983272	0.912469	1.05957	0.658167	3590	Not supported	Males and Females
	ebi-a-GCST90001998	PDL-1 on CD14+ CD16+ monocyte	Wald ratio	1	0.992726	0.783757	1.25741	0.951722	3618	Not supported	Males and Females
	ebi-a-GCST90001999	PDL-1 on CD14- CD16+ monocyte	Inverse variance weighted	2	1.00479	0.917612	1.10026	0.91773	3621	Not supported	Males and Females
	ebi-a-GCST90002000	PDL-1 on CD14- CD16-	Wald ratio	1	0.963943	0.754493	1.23154	0.768906	3629	Not supported	Males and Females
	ebi-a-GCST90002001	CD64 on CD14- CD16-	Inverse variance weighted	3	0.813388	0.702061	0.942368	0.00595145	3622	Not supported	Males and Females
	ebi-a-GCST90002002	PDL-1 on monocyte	Inverse variance weighted	2	0.967306	0.842028	1.11122	0.638551	3629	Not supported	Males and Females
	ebi-a-GCST90002003	CCR2 on CD14- CD16-	Inverse variance weighted	3	1.17552	0.961222	1.4376	0.115292	3629	Not supported	Males and Females
	ebi-a-GCST90002004	CCR2 on CD14+ CD16- monocyte	Inverse variance weighted	2	1.05667	0.919632	1.21412	0.436709	3629	Not supported	Males and Females
	ebi-a-GCST90002005	CD16 on CD14+ CD16+ monocyte	Inverse variance weighted	4	0.996948	0.938774	1.05873	0.920629	3617	Not supported	Males and Females
	ebi-a-GCST90002006	CD64 on monocyte	Inverse variance weighted	7	0.99799	0.944636	1.05436	0.942771	3622	Not supported	Males and Females
	ebi-a-GCST90002007	HLA DR on CD14+ CD16+ monocyte	Inverse variance weighted	2	0.91441	0.766508	1.09085	0.32023	3618	Not supported	Males and Females
	ebi-a-GCST90002008	CCR2 on monocyte	Wald ratio	1	1.08156	0.921476	1.26945	0.337381	3629	Not supported	Males and Females
	ebi-a-GCST90002009	HLA DR on CD14- CD16-	Inverse variance weighted	5	1.02126	0.884468	1.17921	0.774315	3629	Not supported	Males and Females
	ebi-a-GCST90002010	HLA DR on monocyte	Inverse variance weighted	3	1.03475	0.937164	1.14249	0.499113	3629	Not supported	Males and Females
	ebi-a-GCST90002011	CD64 on CD14+ CD16+ monocyte	Inverse variance weighted	2	0.935306	0.772088	1.13303	0.494258	3611	Not supported	Males and Females
	ebi-a-GCST90002012	CX3CR1 on CD14- CD16+ monocyte	Inverse variance weighted	2	0.968406	0.801649	1.16985	0.739164	3582	Not supported	Males and Females
	ebi-a-GCST90002013	CCR2 on myeloid Dendritic Cell	Inverse variance weighted	3	1.04491	0.854873	1.27719	0.667972	2870	Not supported	Males and Females
	ebi-a-GCST90002014	CCR2 on CD62L+ myeloid Dendritic Cell	Inverse variance weighted	3	1.05428	0.883808	1.25764	0.556921	2870	Not supported	Males and Females
	ebi-a-GCST90002015	CCR2 on plasmacytoid Dendritic Cell	Inverse variance weighted	2	1.0669	0.929789	1.22422	0.356165	2871	Not supported	Males and Females
	ebi-a-GCST90002016	CCR2 on CD62L+ plasmacytoid Dendritic Cell	Inverse variance weighted	2	1.06708	0.929686	1.22478	0.355887	2871	Not supported	Males and Females
	ebi-a-GCST90002018	CCR2 on granulocyte	Inverse variance weighted	2	0.958292	0.713117	1.28776	0.777507	2850	Not supported	Males and Females
	ebi-a-GCST90002019	CD14 on Monocytic Myeloid-Derived Suppressor Cells	Wald ratio	1	1.03739	0.919773	1.17004	0.54995	1570	Not supported	Males and Females
	ebi-a-GCST90002021	CD14 on CD33dim HLA DR+ CD11b+	Wald ratio	1	1.00313	0.90663	1.1099	0.951722	1634	Not supported	Males and Females
	ebi-a-GCST90002022	CD4 on CD4+ T cell	Inverse variance weighted	3	1.00212	0.912671	1.10033	0.964604	2912	Not supported	Males and Females
	ebi-a-GCST90002023	CD4 on Central Memory CD4+ T cell	Inverse variance weighted	4	1.00579	0.926148	1.09227	0.890975	2912	Not supported	Males and Females
	ebi-a-GCST90002024	CD4 on naive CD4+ T cell	Inverse variance weighted	5	0.893608	0.755729	1.05664	0.188302	2910	Not supported	Males and Females
	ebi-a-GCST90002025	CD4 on Effector Memory CD4+ T cell	Inverse variance weighted	2	1.007	0.916894	1.10597	0.883991	2912	Not supported	Males and Females
	ebi-a-GCST90002027	CD4 on CD45RA+ CD4+ T cell	Inverse variance weighted	3	1.00456	0.927169	1.08841	0.911436	2911	Not supported	Males and Females
	ebi-a-GCST90002028	CD19 on B cell	Wald ratio	1	0.749528	0.604508	0.929338	0.00858956	3112	Not supported	Males and Females
	ebi-a-GCST90002029	CD39 on CD39+ CD8+ T cell	Wald ratio	1	1.09728	0.913663	1.3178	0.320413	2915	Not supported	Males and Females
	ebi-a-GCST90002030	CD39 on CD39+ activated CD4 regulatory T cell	Inverse variance weighted	5	0.995959	0.96941	1.02324	0.76899	2920	Not supported	Males and Females
	ebi-a-GCST90002031	CD39 on CD39+ secreting CD4 regulatory T cell	Inverse variance weighted	5	0.995572	0.964858	1.02726	0.781367	2920	Not supported	Males and Females
	ebi-a-GCST90002032	CD39 on CD39+ CD4+ T cell	Inverse variance weighted	4	0.998172	0.968019	1.02927	0.906957	2920	Not supported	Males and Females
	ebi-a-GCST90002033	CD39 on granulocyte	Inverse variance weighted	3	0.85913	0.744705	0.991138	0.0373367	2920	Not supported	Males and Females
	ebi-a-GCST90002034	CD39 on monocyte	Inverse variance weighted	2	0.943251	0.768743	1.15737	0.575658	2909	Not supported	Males and Females
	ebi-a-GCST90002035	CD80 on myeloid Dendritic Cell	Inverse variance weighted	4	0.913563	0.825522	1.01099	0.0803735	2871	Not supported	Males and Females
	ebi-a-GCST90002036	CD80 on CD62L+ myeloid Dendritic Cell	Inverse variance weighted	3	0.885806	0.79744	0.983964	0.0237285	2871	Not supported	Males and Females
	ebi-a-GCST90002037	CD80 on plasmacytoid Dendritic Cell	Wald ratio	1	0.958287	0.838682	1.09495	0.531033	2871	Not supported	Males and Females
	ebi-a-GCST90002038	CD80 on CD62L+ plasmacytoid Dendritic Cell	Wald ratio	1	0.957795	0.836906	1.09615	0.531033	2871	Not supported	Males and Females
	ebi-a-GCST90002039	CD80 on monocyte	Inverse variance weighted	6	0.98855	0.912237	1.07125	0.778739	2850	Not supported	Males and Females
	ebi-a-GCST90002040	CD80 on granulocyte	Inverse variance weighted	2	1.00067	0.878959	1.13923	0.991959	2850	Not supported	Males and Females
	ebi-a-GCST90002042	CD45 on CD33+ HLA DR+ CD14-	Wald ratio	1	1.00057	0.829796	1.20648	0.995257	1579	Not supported	Males and Females
	ebi-a-GCST90002045	CD45 on CD33- HLA DR-	Inverse variance weighted	2	0.938187	0.834236	1.05509	0.286904	1635	Not supported	Males and Females
	ebi-a-GCST90002046	CD45 on CD33- HLA DR+	Inverse variance weighted	2	1.05105	0.894165	1.23546	0.546058	1635	Not supported	Males and Females
	ebi-a-GCST90002052	CD45 on Immature Myeloid-Derived Suppressor Cells	Inverse variance weighted	2	1.01865	0.957508	1.0837	0.558461	1555	Not supported	Males and Females
	ebi-a-GCST90002054	CD8 on Central Memory CD8+ T cell	Inverse variance weighted	2	1.13861	1.01147	1.28174	0.0316505	2910	Not supported	Males and Females
	ebi-a-GCST90002055	CD8 on naive CD8+ T cell	Inverse variance weighted	2	1.07447	0.99575	1.15942	0.0642713	2910	Not supported	Males and Females
	ebi-a-GCST90002056	CD8 on Effector Memory CD8+ T cell	Inverse variance weighted	3	1.08744	0.96758	1.22215	0.15946	2912	Not supported	Males and Females
	ebi-a-GCST90002057	CD8 on Terminally Differentiated CD8+ T cell	Inverse variance weighted	2	1.00298	0.916205	1.09796	0.948678	2911	Not supported	Males and Females
	ebi-a-GCST90002058	CD8 on CD8+ T cell	Inverse variance weighted	3	1.08498	0.9197	1.27995	0.333416	3113	Not supported	Males and Females
	ebi-a-GCST90002059	CD8 on Natural Killer T	Wald ratio	1	1.18748	1.0077	1.39932	0.0402044	3103	Not supported	Males and Females
	ebi-a-GCST90002060	CD8 on HLA DR+ CD8+ T cell	Inverse variance weighted	2	1.15389	0.909615	1.46376	0.238234	3060	Not supported	Males and Females
	ebi-a-GCST90002061	CD4 on CD39+ CD4+ T cell	Inverse variance weighted	8	0.923348	0.799302	1.06664	0.278602	2920	Not supported	Males and Females
	ebi-a-GCST90002062	CD4 on CD28+ CD4+ T cell	Inverse variance weighted	2	0.809581	0.525529	1.24717	0.337988	2920	Not supported	Males and Females
	ebi-a-GCST90002063	CD4 on CD4 regulatory T cell	Inverse variance weighted	2	1.00522	0.878653	1.15002	0.939524	2920	Not supported	Males and Females
	ebi-a-GCST90002064	CD4 on resting CD4 regulatory T cell	Wald ratio	1	1.00267	0.821141	1.22432	0.979152	2919	Not supported	Males and Females
	ebi-a-GCST90002065	CD4 on CD39+ resting CD4 regulatory T cell	Wald ratio	1	0.988896	0.800066	1.22229	0.91774	2650	Not supported	Males and Females
	ebi-a-GCST90002066	CD4 on activated CD4 regulatory T cell	Inverse variance weighted	3	0.802242	0.50555	1.27306	0.349648	2920	Not supported	Males and Females
	ebi-a-GCST90002067	CD4 on CD39+ activated CD4 regulatory T cell	Inverse variance weighted	4	0.789641	0.612086	1.0187	0.0691518	2920	Not supported	Males and Females
	ebi-a-GCST90002068	CD4 on secreting CD4 regulatory T cell	Wald ratio	1	1.00241	0.837031	1.20046	0.979152	2920	Not supported	Males and Females
	ebi-a-GCST90002069	CD4 on CD39+ secreting CD4 regulatory T cell	Inverse variance weighted	2	0.963383	0.870897	1.06569	0.468795	2920	Not supported	Males and Females
	ebi-a-GCST90002070	CD4 on activated & secreting CD4 regulatory T cell	Inverse variance weighted	3	0.795172	0.48004	1.31718	0.37341	2920	Not supported	Males and Females
	ebi-a-GCST90002087	CD11c on myeloid Dendritic Cell	Inverse variance weighted	5	1.00934	0.908943	1.12083	0.861934	2872	Not supported	Males and Females
	ebi-a-GCST90002088	CD11c on CD62L+ myeloid Dendritic Cell	Inverse variance weighted	2	0.89877	0.818467	0.986952	0.0254144	2872	Not supported	Males and Females
	ebi-a-GCST90002089	CD11c on monocyte	Wald ratio	1	0.996175	0.879954	1.12775	0.951722	2850	Not supported	Males and Females
	ebi-a-GCST90002090	CD11c on granulocyte	Inverse variance weighted	2	0.99403	0.895293	1.10366	0.910683	2850	Not supported	Males and Females
	ebi-a-GCST90002091	CD11b on CD14+ monocyte	Wald ratio	1	0.99831	0.945102	1.05451	0.951722	1635	Not supported	Males and Females
	ebi-a-GCST90002094	CD11b on Monocytic Myeloid-Derived Suppressor Cells	Wald ratio	1	0.997713	0.926421	1.07449	0.951722	1570	Not supported	Males and Females
	ebi-a-GCST90002095	CD11b on CD33dim HLA DR-	Wald ratio	1	1.11259	1.00688	1.22939	0.0362065	1559	Not supported	Males and Females
	ebi-a-GCST90002096	CD11b on basophil	Wald ratio	1	1.10912	1.00668	1.22199	0.0362065	1556	Not supported	Males and Females
	ebi-a-GCST90002097	CD11b on CD33+ HLA DR+ CD14dim	Wald ratio	1	0.997866	0.931176	1.06933	0.951722	1578	Not supported	Males and Females
	ebi-a-GCST90002098	CD45RA on naive CD4+ T cell	Inverse variance weighted	10	1.01857	0.980522	1.05809	0.343507	2910	Not supported	Males and Females
	ebi-a-GCST90002099	CD4RA on Terminally Differentiated CD4+ T cell	Inverse variance weighted	3	1.02096	0.971769	1.07264	0.410326	2903	Not supported	Males and Females
	ebi-a-GCST90002100	CD45RA on naive CD8+ T cell	Inverse variance weighted	2	1.15859	1.04691	1.28219	0.00442001	2910	Not supported	Males and Females
	ebi-a-GCST90002101	CD45RA on Terminally Differentiated CD8+ T cell	Wald ratio	1	0.835091	0.647987	1.07622	0.163787	2911	Not supported	Males and Females
	ebi-a-GCST90002102	CD45RA on resting CD4 regulatory T cell	Inverse variance weighted	6	1.02663	0.983702	1.07143	0.227847	2919	Not supported	Males and Females
	ebi-a-GCST90002104	HLA DR on myeloid Dendritic Cell	Inverse variance weighted	5	0.987564	0.920257	1.05979	0.728249	2872	Not supported	Males and Females
	ebi-a-GCST90002105	HLA DR on plasmacytoid Dendritic Cell	Inverse variance weighted	7	0.966165	0.922487	1.01191	0.144738	2872	Not supported	Males and Females
	ebi-a-GCST90002106	HLA DR on Dendritic Cell	Inverse variance weighted	6	0.973821	0.925389	1.02479	0.308077	2871	Not supported	Males and Females
	ebi-a-GCST90002108	HLA DR on CD33+ HLA DR+ CD14-	Inverse variance weighted	3	1.07502	1.00753	1.14704	0.0287638	1579	Not supported	Males and Females
	ebi-a-GCST90002109	HLA DR on CD33+ HLA DR+ CD14dim	Inverse variance weighted	3	1.08998	0.997403	1.19115	0.0570966	1578	Not supported	Males and Females
	ebi-a-GCST90002110	HLA DR on CD33dim HLA DR+ CD11b+	Inverse variance weighted	3	0.910367	0.688262	1.20415	0.51047	1634	Not supported	Males and Females
	ebi-a-GCST90002111	HLA DR on CD33dim HLA DR+ CD11b-	Inverse variance weighted	4	0.930947	0.764892	1.13305	0.475336	1635	Not supported	Males and Females
	ebi-a-GCST90002112	HLA DR on CD33- HLA DR+	Inverse variance weighted	2	0.930008	0.840001	1.02966	0.162348	1635	Not supported	Males and Females
	ebi-a-GCST90002116	HLA DR on B cell	Inverse variance weighted	7	1.05233	0.97703	1.13343	0.178132	3060	Not supported	Males and Females
	ebi-a-GCST90002117	HLA DR on HLA DR+ Natural Killer	Inverse variance weighted	3	1.02485	0.924487	1.1361	0.64068	2971	Not supported	Males and Females
	ebi-a-GCST90002118	CD8 on CD28+ CD45RA- CD8+ T cell	Inverse variance weighted	2	0.897733	0.540539	1.49096	0.676817	2920	Not supported	Males and Females
	ebi-a-GCST90002119	CD8 on CD28+ CD45RA+ CD8+ T cell	Inverse variance weighted	8	1.0791	0.972855	1.19694	0.149988	2920	Not supported	Males and Females
	ebi-a-GCST90002120	CD8 on CD28- CD8+ T cell	Inverse variance weighted	3	0.987233	0.746486	1.30562	0.928214	2920	Not supported	Males and Females
	ebi-a-GCST90002121	CD8 on CD39+ CD8+ T cell	Inverse variance weighted	5	0.99586	0.906058	1.09456	0.931426	2915	Not supported	Males and Females

## Sheet: MZL
	Trait ID	Trait	Method	No. of SNPs	ORSD	LCI	UCI	P-value	N	Additional Support	Sex
	ebi-a-GCST90001391	IgD+ B cell %B cell	Wald ratio	1	1.26179	0.557994	2.85327	0.576456	3658	Not supported	Males and Females
	ebi-a-GCST90001395	IgD+ CD38- B cell %B cell	Wald ratio	1	0.562602	0.173379	1.8256	0.33819	3657	Not supported	Males and Females
	ebi-a-GCST90001399	IgD- CD27- B cell %B cell	Inverse variance weighted	3	0.787589	0.587847	1.0552	0.109604	3657	Not supported	Males and Females
	ebi-a-GCST90001422	CD20- CD38- B cell %B cell	Wald ratio	1	1.10424	0.603368	2.02088	0.747793	3659	Not supported	Males and Females
	ebi-a-GCST90001424	IgD+ B cell %Lymphocyte	Inverse variance weighted	2	0.810921	0.162611	4.04398	0.79822	3657	Not supported	Males and Females
	ebi-a-GCST90001426	IgD- CD38dim B cell %lymphocyte	Inverse variance weighted	2	0.746501	0.419901	1.32713	0.319295	3656	Not supported	Males and Females
	ebi-a-GCST90001429	IgD+ CD38+ B cell %lymphocyte	Wald ratio	1	0.851504	0.227473	3.18745	0.811342	3656	Not supported	Males and Females
	ebi-a-GCST90001431	IgD+ CD38- B cell %lymphocyte	Inverse variance weighted	2	1.18547	0.238021	5.90422	0.835464	3656	Not supported	Males and Females
	ebi-a-GCST90001433	IgD- CD27- B cell %lymphocyte	Inverse variance weighted	2	0.804838	0.547753	1.18258	0.268796	3656	Not supported	Males and Females
	ebi-a-GCST90001439	IgD+ CD24+ B cell %lymphocyte	Inverse variance weighted	2	0.976993	0.249088	3.83204	0.973371	3656	Not supported	Males and Females
	ebi-a-GCST90001441	IgD+ CD24- B cell %lymphocyte	Wald ratio	1	1.13238	0.777269	1.64973	0.51727	3656	Not supported	Males and Females
	ebi-a-GCST90001442	CD24+ CD27+ B cell %lymphocyte	Inverse variance weighted	2	0.916887	0.199009	4.22435	0.911355	3656	Not supported	Males and Females
	ebi-a-GCST90001451	CD62L- monocyte %monocyte	Inverse variance weighted	3	1.28199	0.844113	1.94702	0.243962	3042	Not supported	Males and Females
	ebi-a-GCST90001457	CD11c+ HLA DR++ monocyte %monocyte	Wald ratio	1	0.864878	0.417107	1.79334	0.696415	3042	Not supported	Males and Females
	ebi-a-GCST90001471	CD62L- plasmacytoid Dendritic Cell %Dendritic Cell	Wald ratio	1	0.982681	0.666684	1.44846	0.929668	3410	Not supported	Males and Females
	ebi-a-GCST90001475	HLA DR++ monocyte %monocyte	Inverse variance weighted	2	2.56138	1.51231	4.33817	0.000467575	3595	Not supported	Males and Females
	ebi-a-GCST90001476	HLA DR++ monocyte %leukocyte	Wald ratio	1	0.988091	0.625366	1.5612	0.959059	3595	Not supported	Males and Females
	ebi-a-GCST90001478	CD4 regulatory T cell %CD4+ T cell	Inverse variance weighted	2	1.22902	0.728309	2.07397	0.439843	3437	Not supported	Males and Females
	ebi-a-GCST90001479	CD4 regulatory T cell %T cell	Wald ratio	1	1.17394	0.527563	2.61226	0.694345	3437	Not supported	Males and Females
	ebi-a-GCST90001484	CD39+ resting CD4 regulatory T cell %resting CD4 regulatory T cell	Inverse variance weighted	5	0.862939	0.686706	1.0844	0.205944	3437	Not supported	Males and Females
	ebi-a-GCST90001485	CD39+ resting CD4 regulatory T cell %CD4 regulatory T cell	Inverse variance weighted	8	0.945082	0.842046	1.06073	0.337548	3437	Not supported	Males and Females
	ebi-a-GCST90001491	CD39+ activated CD4 regulatory T cell %CD4 regulatory T cell	Inverse variance weighted	7	0.935704	0.841795	1.04009	0.218112	3437	Not supported	Males and Females
	ebi-a-GCST90001496	CD39+ secreting CD4 regulatory T cell %secreting CD4 regulatory T cell	Inverse variance weighted	7	0.978475	0.890921	1.07463	0.649115	3437	Not supported	Males and Females
	ebi-a-GCST90001497	CD39+ secreting CD4 regulatory T cell %CD4 regulatory T cell	Inverse variance weighted	8	0.951284	0.86555	1.04551	0.300005	3437	Not supported	Males and Females
	ebi-a-GCST90001499	Activated & resting CD4 regulatory T cell %CD4 regulatory T cell	Inverse variance weighted	3	0.947187	0.692035	1.29641	0.73473	3437	Not supported	Males and Females
	ebi-a-GCST90001500	Activated & resting CD4 regulatory T cell %CD4+ T cell	Inverse variance weighted	2	1.02523	0.647641	1.62297	0.915323	3437	Not supported	Males and Females
	ebi-a-GCST90001502	Activated & secreting CD4 regulatory T cell %CD4 regulatory T cell	Inverse variance weighted	3	1.05859	0.769575	1.45616	0.726327	3437	Not supported	Males and Females
	ebi-a-GCST90001503	Activated & secreting CD4 regulatory T cell %CD4+ T cell	Inverse variance weighted	5	1.11964	0.940813	1.33246	0.20308	3437	Not supported	Males and Females
	ebi-a-GCST90001505	CD25++ CD4+ T cell %CD4+ T cell	Inverse variance weighted	2	1.19051	0.860941	1.64624	0.291637	3437	Not supported	Males and Females
	ebi-a-GCST90001506	CD25++ CD4+ T cell %T cell	Wald ratio	1	1.2381	0.836348	1.83283	0.285928	3437	Not supported	Males and Females
	ebi-a-GCST90001508	CD25++ CD45RA+ CD4 not regulatory T cell %CD4+ T cell	Inverse variance weighted	3	0.856565	0.602382	1.21801	0.38869	3437	Not supported	Males and Females
	ebi-a-GCST90001509	CD25++ CD45RA+ CD4 not regulatory T cell %T cell	Inverse variance weighted	3	0.842983	0.573544	1.239	0.384671	3437	Not supported	Males and Females
	ebi-a-GCST90001511	CD25++ CD45RA- CD4 not regulatory T cell %CD4+ T cell	Wald ratio	1	1.19623	0.860774	1.66241	0.285928	3437	Not supported	Males and Females
	ebi-a-GCST90001512	CD25++ CD45RA- CD4 not regulatory T cell %T cell	Wald ratio	1	1.21076	0.852121	1.72033	0.285928	3437	Not supported	Males and Females
	ebi-a-GCST90001516	Immature Myeloid-Derived Suppressor Cells %CD33dim HLA DR- CD66b-	Inverse variance weighted	2	1.04951	0.760448	1.44846	0.768754	1857	Not supported	Males and Females
	ebi-a-GCST90001519	CD33+ HLA DR+ CD14- %CD33+ HLA DR+	Wald ratio	1	1.0429	0.70236	1.54856	0.835017	1858	Not supported	Males and Females
	ebi-a-GCST90001521	CD33+ HLA DR+ CD14dim %CD33+ HLA DR+	Wald ratio	1	0.671277	0.476591	0.945491	0.0225641	1858	Not supported	Males and Females
	ebi-a-GCST90001526	CD33dim HLA DR+ CD11b+ %CD33dim HLA DR+	Wald ratio	1	1.34297	0.939018	1.9207	0.10624	1858	Not supported	Males and Females
	ebi-a-GCST90001528	CD33dim HLA DR+ CD11b- %CD33dim HLA DR+	Wald ratio	1	0.740352	0.514064	1.06625	0.10624	1858	Not supported	Males and Females
	ebi-a-GCST90001533	Basophil %CD33dim HLA DR- CD66b-	Inverse variance weighted	3	0.894797	0.730721	1.09572	0.282127	1857	Not supported	Males and Females
	ebi-a-GCST90001535	CD45RA- CD4+ T cell %CD4+ T cell	Inverse variance weighted	2	1.30077	0.729654	2.31892	0.372677	3427	Not supported	Males and Females
	ebi-a-GCST90001536	CD45RA- CD4+ T cell %T cell	Wald ratio	1	1.30172	0.527232	3.21391	0.567433	3427	Not supported	Males and Females
	ebi-a-GCST90001561	CD45RA+ CD8+ T cell %CD8+ T cell	Inverse variance weighted	3	1.12082	0.888978	1.41312	0.334711	3427	Not supported	Males and Females
	ebi-a-GCST90001562	CD45RA+ CD8+ T cell %T cell	Inverse variance weighted	2	1.05207	0.582096	1.9015	0.866507	3427	Not supported	Males and Females
	ebi-a-GCST90001568	Naive CD4-CD8- T cell %T cell	Wald ratio	1	1.90401	0.836163	4.33558	0.125076	3427	Not supported	Males and Females
	ebi-a-GCST90001570	Effector Memory CD4-CD8- T cell %CD4-CD8- T cell	Inverse variance weighted	2	0.722135	0.394107	1.32319	0.292057	3427	Not supported	Males and Females
	ebi-a-GCST90001571	Effector Memory CD4-CD8- T cell %T cell	Inverse variance weighted	2	1.09307	0.641618	1.86216	0.743377	3427	Not supported	Males and Females
	ebi-a-GCST90001573	Terminally Differentiated CD4-CD8- T cell %CD4-CD8- T cell	Wald ratio	1	0.764558	0.304645	1.91879	0.567433	3427	Not supported	Males and Females
	ebi-a-GCST90001574	Terminally Differentiated CD4-CD8- T cell %T cell	Inverse variance weighted	4	1.02502	0.51786	2.02886	0.943448	3427	Not supported	Males and Females
	ebi-a-GCST90001575	Naive CD4+ T cell %T cell	Wald ratio	1	0.634164	0.275371	1.46045	0.284568	3427	Not supported	Males and Females
	ebi-a-GCST90001584	CD14- CD16+ monocyte %monocyte	Wald ratio	1	0.542184	0.257968	1.13953	0.10624	3629	Not supported	Males and Females
	ebi-a-GCST90001617	TCRgd T cell %lymphocyte	Wald ratio	1	1.29106	0.840468	1.98322	0.243434	3666	Not supported	Males and Females
	ebi-a-GCST90001619	HLA DR+ T cell%T cell	Inverse variance weighted	3	1.01497	0.706169	1.45879	0.93603	3596	Not supported	Males and Females
	ebi-a-GCST90001620	HLA DR+ T cell%lymphocyte	Inverse variance weighted	3	0.87198	0.552376	1.3765	0.55645	3596	Not supported	Males and Females
	ebi-a-GCST90001622	Natural Killer T %T cell	Inverse variance weighted	5	0.997403	0.697442	1.42637	0.988635	3669	Not supported	Males and Females
	ebi-a-GCST90001623	Natural Killer T %lymphocyte	Inverse variance weighted	6	1.33655	0.934012	1.91258	0.112597	3669	Not supported	Males and Females
	ebi-a-GCST90001625	HLA DR+ CD4+ T cell %T cell	Wald ratio	1	0.840133	0.547228	1.28981	0.425784	3595	Not supported	Males and Females
	ebi-a-GCST90001626	HLA DR+ CD4+ T cell %lymphocyte	Inverse variance weighted	2	1.03788	0.499063	2.15842	0.920727	3595	Not supported	Males and Females
	ebi-a-GCST90001628	HLA DR+ CD8+ T cell %T cell	Inverse variance weighted	3	0.796831	0.505733	1.25548	0.327521	3595	Not supported	Males and Females
	ebi-a-GCST90001629	HLA DR+ CD8+ T cell %lymphocyte	Inverse variance weighted	2	0.766519	0.420239	1.39813	0.385889	3595	Not supported	Males and Females
	ebi-a-GCST90001631	CD8+ Natural Killer T %T cell	Wald ratio	1	1.11497	0.514466	2.4164	0.78272	3668	Not supported	Males and Females
	ebi-a-GCST90001632	CD8+ Natural Killer T %lymphocyte	Wald ratio	1	1.09999	0.499842	2.42073	0.812798	3668	Not supported	Males and Females
	ebi-a-GCST90001634	CD8dim Natural Killer T %T cell	Inverse variance weighted	4	1.13478	0.788671	1.63278	0.495797	3668	Not supported	Males and Females
	ebi-a-GCST90001635	CD8dim Natural Killer T %lymphocyte	Inverse variance weighted	5	1.13239	0.810071	1.58296	0.466916	3668	Not supported	Males and Females
	ebi-a-GCST90001637	CD4-CD8- Natural Killer T %T cell	Inverse variance weighted	4	1.17101	0.835856	1.64054	0.358779	3668	Not supported	Males and Females
	ebi-a-GCST90001638	CD4-CD8- Natural Killer T %lymphocyte	Inverse variance weighted	5	1.15389	0.837069	1.59063	0.382097	3668	Not supported	Males and Females
	ebi-a-GCST90001641	CD3- lymphocyte %leukocyte	Wald ratio	1	0.635994	0.266382	1.51846	0.308075	3669	Not supported	Males and Females
	ebi-a-GCST90001649	HLA DR+ Natural Killer %Natural Killer	Inverse variance weighted	2	0.818612	0.53282	1.2577	0.360975	3596	Not supported	Males and Females
	ebi-a-GCST90001650	HLA DR+ Natural Killer %CD3- lymphocyte	Wald ratio	1	0.688647	0.427675	1.10887	0.12483	3596	Not supported	Males and Females
	ebi-a-GCST90001652	Granulocyte %leukocyte	Wald ratio	1	1.67449	0.650416	4.31094	0.285312	3669	Not supported	Males and Females
	ebi-a-GCST90001653	CD28- CD4-CD8- T cell %CD4-CD8- T cell	Wald ratio	1	1.50347	0.68636	3.29334	0.308075	3440	Not supported	Males and Females
	ebi-a-GCST90001655	CD28+ CD4-CD8- T cell %T cell	Wald ratio	1	1.25544	0.566174	2.78381	0.57555	3440	Not supported	Males and Females
	ebi-a-GCST90001656	CD28+ CD4-CD8- T cell %CD4-CD8- T cell	Wald ratio	1	0.665129	0.303644	1.45696	0.308075	3440	Not supported	Males and Females
	ebi-a-GCST90001658	CD39+ CD4+ T cell %T cell	Inverse variance weighted	7	0.940756	0.854208	1.03607	0.21486	3440	Not supported	Males and Females
	ebi-a-GCST90001659	CD39+ CD4+ T cell %CD4+ T cell	Inverse variance weighted	7	0.942108	0.856553	1.03621	0.219545	3440	Not supported	Males and Females
	ebi-a-GCST90001661	CD28- CD8dim T cell %T cell	Inverse variance weighted	2	1.44755	0.830647	2.52262	0.191816	3440	Not supported	Males and Females
	ebi-a-GCST90001662	CD28- CD8dim T cell %CD8dim T cell	Wald ratio	1	1.54484	0.669375	3.56533	0.308075	3440	Not supported	Males and Females
	ebi-a-GCST90001664	CD28+ CD45RA+ CD8dim T cell %T cell	Inverse variance weighted	3	0.850618	0.520695	1.38958	0.518203	3440	Not supported	Males and Females
	ebi-a-GCST90001665	CD28+ CD45RA+ CD8dim T cell %CD8dim T cell	Inverse variance weighted	2	0.78386	0.459412	1.33744	0.371663	3440	Not supported	Males and Females
	ebi-a-GCST90001670	CD39+ CD8+ T cell %T cell	Inverse variance weighted	5	0.94015	0.847742	1.04263	0.242345	3440	Not supported	Males and Females
	ebi-a-GCST90001671	CD39+ CD8+ T cell %CD8+ T cell	Inverse variance weighted	4	0.890117	0.690587	1.1473	0.368712	3440	Not supported	Males and Females
	ebi-a-GCST90001679	CD25++ CD8+ T cell %T cell	Inverse variance weighted	2	1.04457	0.732157	1.4903	0.809928	3162	Not supported	Males and Females
	ebi-a-GCST90001680	CD25++ CD8+ T cell %CD8+ T cell	Wald ratio	1	0.974078	0.670741	1.4146	0.890265	3162	Not supported	Males and Females
	ebi-a-GCST90001686	CD28- CD8+ T cell %CD8+ T cell	Inverse variance weighted	3	1.60108	0.813842	3.1498	0.172775	3440	Not supported	Males and Females
	ebi-a-GCST90001692	CD28+ CD45RA- CD8+ T cell %CD8+ T cell	Inverse variance weighted	2	1.27753	0.503031	3.24449	0.606508	3440	Not supported	Males and Females
	ebi-a-GCST90001694	CD28- CD4-CD8- T cell %T cell	Inverse variance weighted	2	0.961291	0.609271	1.5167	0.865259	3440	Not supported	Males and Females
	ebi-a-GCST90001696	CD45RA- CD28- CD8+ T cell %CD8+ T cell	Inverse variance weighted	6	0.996844	0.968751	1.02575	0.82845	3425	Not supported	Males and Females
	ebi-a-GCST90001697	CD45RA- CD28- CD8+ T cell %T cell	Inverse variance weighted	12	0.994414	0.986862	1.00202	0.149786	3425	Not supported	Males and Females
	ebi-a-GCST90001699	CD45RA+ CD28- CD8+ T cell %CD8+ T cell	Wald ratio	1	1.0269	0.982669	1.07311	0.237355	3425	Not supported	Males and Females
	ebi-a-GCST90001700	CD45RA+ CD28- CD8+ T cell %T cell	Inverse variance weighted	20	0.998303	0.994571	1.00205	0.374165	3425	Not supported	Males and Females
	ebi-a-GCST90001701	BAFF-R on CD20- CD38- B cell	Wald ratio	1	1.36865	0.907378	2.06442	0.134521	3592	Not supported	Males and Females
	ebi-a-GCST90001702	BAFF-R on CD24+ CD27+ B cell	Inverse variance weighted	7	1.10484	0.97244	1.25527	0.125797	3657	Not supported	Males and Females
	ebi-a-GCST90001703	BAFF-R on IgD+ CD24+ B cell	Inverse variance weighted	5	1.10211	0.968761	1.25382	0.1395	3657	Not supported	Males and Females
	ebi-a-GCST90001704	BAFF-R on IgD+ CD24- B cell	Inverse variance weighted	8	1.07336	0.898094	1.28283	0.436382	3657	Not supported	Males and Females
	ebi-a-GCST90001705	BAFF-R on IgD+ CD38- B cell	Inverse variance weighted	8	1.07499	0.898148	1.28666	0.430357	3645	Not supported	Males and Females
	ebi-a-GCST90001706	BAFF-R on IgD+ CD38- naive B cell	Inverse variance weighted	8	1.07333	0.899648	1.28054	0.432004	1837	Not supported	Males and Females
	ebi-a-GCST90001707	BAFF-R on IgD+ CD38- unswitched memory B cell	Inverse variance weighted	7	1.10419	0.973573	1.25234	0.12282	1837	Not supported	Males and Females
	ebi-a-GCST90001708	BAFF-R on IgD+ CD38+ B cell	Inverse variance weighted	8	1.07532	0.893596	1.29401	0.44196	3656	Not supported	Males and Females
	ebi-a-GCST90001709	BAFF-R on IgD+ CD38dim B cell	Inverse variance weighted	8	1.07118	0.896037	1.28055	0.450335	3657	Not supported	Males and Females
	ebi-a-GCST90001710	BAFF-R on IgD- CD24- B cell	Inverse variance weighted	8	1.08835	0.954667	1.24075	0.205453	3657	Not supported	Males and Females
	ebi-a-GCST90001711	BAFF-R on IgD- CD27- B cell	Inverse variance weighted	8	1.08731	0.954442	1.23868	0.208103	3657	Not supported	Males and Females
	ebi-a-GCST90001712	BAFF-R on IgD- CD38- B cell	Inverse variance weighted	6	1.10276	0.96933	1.25457	0.137121	3657	Not supported	Males and Females
	ebi-a-GCST90001713	BAFF-R on IgD- CD38+ B cell	Inverse variance weighted	3	1.26677	0.90329	1.77652	0.170528	3659	Not supported	Males and Females
	ebi-a-GCST90001715	BAFF-R on memory B cell	Inverse variance weighted	6	1.10249	0.969124	1.25422	0.138009	3657	Not supported	Males and Females
	ebi-a-GCST90001716	BAFF-R on naive-mature B cell	Inverse variance weighted	8	1.07147	0.894928	1.28284	0.452354	3657	Not supported	Males and Females
	ebi-a-GCST90001717	BAFF-R on unswitched memory B cell	Inverse variance weighted	6	1.10191	0.96905	1.25299	0.138762	3657	Not supported	Males and Females
	ebi-a-GCST90001718	BAFF-R on switched memory B cell	Inverse variance weighted	7	1.10659	0.972002	1.25981	0.125821	3657	Not supported	Males and Females
	ebi-a-GCST90001719	BAFF-R on IgD+ B cell	Inverse variance weighted	8	1.07473	0.898419	1.28563	0.43053	3658	Not supported	Males and Females
	ebi-a-GCST90001720	BAFF-R on transitional B cell	Inverse variance weighted	8	1.08176	0.891176	1.31309	0.426741	3655	Not supported	Males and Females
	ebi-a-GCST90001721	CD19 on CD20- B cell	Wald ratio	1	1.1431	0.781478	1.67205	0.490659	3656	Not supported	Males and Females
	ebi-a-GCST90001722	CD19 on CD20- CD38- B cell	Wald ratio	1	1.61342	0.662131	3.93142	0.292483	3595	Not supported	Males and Females
	ebi-a-GCST90001723	CD19 on CD24+ CD27+ B cell	Wald ratio	1	0.458593	0.206631	1.01779	0.055283	3656	Not supported	Males and Females
	ebi-a-GCST90001724	CD19 on IgD+ CD24+ B cell	Wald ratio	1	0.443157	0.192806	1.01858	0.055283	3656	Not supported	Males and Females
	ebi-a-GCST90001733	CD19 on IgD- CD38- B cell	Wald ratio	1	0.549237	0.242224	1.24538	0.151392	3657	Not supported	Males and Females
	ebi-a-GCST90001735	CD19 on IgD- CD38dim B cell	Inverse variance weighted	2	0.469748	0.280933	0.785463	0.00396813	3657	Not supported	Males and Females
	ebi-a-GCST90001736	CD19 on memory B cell	Wald ratio	1	0.441936	0.191733	1.01864	0.055283	3657	Not supported	Males and Females
	ebi-a-GCST90001740	CD19 on switched memory B cell	Wald ratio	1	0.597773	0.295964	1.20735	0.151392	3657	Not supported	Males and Females
	ebi-a-GCST90001743	CD20 on B cell	Inverse variance weighted	4	0.946074	0.554706	1.61357	0.838736	3660	Not supported	Males and Females
	ebi-a-GCST90001745	CD20 on CD24+ CD27+ B cell	Inverse variance weighted	6	0.911722	0.642447	1.29386	0.604825	3657	Not supported	Males and Females
	ebi-a-GCST90001746	CD20 on IgD+ CD24+ B cell	Inverse variance weighted	2	1.14958	0.618799	2.13566	0.659119	3657	Not supported	Males and Females
	ebi-a-GCST90001747	CD20 on IgD+ CD24- B cell	Inverse variance weighted	5	1.2491	0.892948	1.7473	0.194006	3657	Not supported	Males and Females
	ebi-a-GCST90001748	CD20 on IgD+ CD38- B cell	Inverse variance weighted	4	1.14954	0.773676	1.70802	0.490291	3645	Not supported	Males and Females
	ebi-a-GCST90001751	CD20 on IgD+ CD38+ B cell	Inverse variance weighted	5	1.06598	0.667466	1.70243	0.78908	3657	Not supported	Males and Females
	ebi-a-GCST90001752	CD20 on IgD+ CD38dim B cell	Inverse variance weighted	8	1.06534	0.788754	1.43892	0.679817	3657	Not supported	Males and Females
	ebi-a-GCST90001753	CD20 on IgD- CD24- B cell	Inverse variance weighted	2	0.867957	0.508917	1.4803	0.603121	3657	Not supported	Males and Females
	ebi-a-GCST90001754	CD20 on IgD- CD27- B cell	Inverse variance weighted	4	1.22836	0.832284	1.81294	0.300369	3657	Not supported	Males and Females
	ebi-a-GCST90001755	CD20 on IgD- CD38- B cell	Inverse variance weighted	4	1.16609	0.781623	1.73966	0.451548	3657	Not supported	Males and Females
	ebi-a-GCST90001757	CD20 on IgD- CD38dim B cell	Inverse variance weighted	7	1.13968	0.758657	1.71206	0.528882	3657	Not supported	Males and Females
	ebi-a-GCST90001758	CD20 on memory B cell	Inverse variance weighted	6	1.11506	0.813206	1.52896	0.498918	3657	Not supported	Males and Females
	ebi-a-GCST90001759	CD20 on naive-mature B cell	Inverse variance weighted	7	1.09235	0.823389	1.44916	0.540209	3657	Not supported	Males and Females
	ebi-a-GCST90001760	CD20 on unswitched memory B cell	Inverse variance weighted	4	0.957575	0.618824	1.48176	0.845688	3657	Not supported	Males and Females
	ebi-a-GCST90001761	CD20 on switched memory B cell	Inverse variance weighted	7	1.13333	0.741057	1.73324	0.563655	3657	Not supported	Males and Females
	ebi-a-GCST90001762	CD20 on IgD+ B cell	Inverse variance weighted	6	1.12634	0.841594	1.50744	0.423615	3658	Not supported	Males and Females
	ebi-a-GCST90001763	CD20 on transitional B cell	Inverse variance weighted	2	1.51597	1.02451	2.2432	0.0374251	3657	Not supported	Males and Females
	ebi-a-GCST90001765	CD24 on IgD+ CD24+ B cell	Inverse variance weighted	2	1.10331	0.841619	1.44637	0.476625	3655	Not supported	Males and Females
	ebi-a-GCST90001766	CD24 on IgD+ CD38- B cell	Inverse variance weighted	2	1.16081	0.756121	1.78211	0.495354	3638	Not supported	Males and Females
	ebi-a-GCST90001767	CD24 on IgD+ CD38- unswitched memory B cell	Inverse variance weighted	2	1.08896	0.858889	1.38066	0.481557	1832	Not supported	Males and Females
	ebi-a-GCST90001768	CD24 on IgD+ CD38+ B cell	Inverse variance weighted	2	1.10291	0.676555	1.79795	0.694424	3655	Not supported	Males and Females
	ebi-a-GCST90001769	CD24 on IgD- CD38- B cell	Inverse variance weighted	2	1.12608	0.798135	1.58877	0.498965	3648	Not supported	Males and Females
	ebi-a-GCST90001771	CD24 on memory B cell	Inverse variance weighted	2	1.09829	0.821601	1.46817	0.526662	3653	Not supported	Males and Females
	ebi-a-GCST90001772	CD24 on unswitched memory B cell	Inverse variance weighted	2	1.11194	0.829021	1.49141	0.478762	3655	Not supported	Males and Females
	ebi-a-GCST90001773	CD24 on switched memory B cell	Inverse variance weighted	2	1.1028	0.814924	1.49236	0.526095	3652	Not supported	Males and Females
	ebi-a-GCST90001774	CD24 on transitional B cell	Wald ratio	1	1.23996	0.712369	2.15829	0.446895	3656	Not supported	Males and Females
	ebi-a-GCST90001775	CD25 on B cell	Inverse variance weighted	3	1.22182	0.847022	1.76246	0.283818	3660	Not supported	Males and Females
	ebi-a-GCST90001777	CD25 on CD24+ CD27+ B cell	Inverse variance weighted	4	0.950538	0.686898	1.31537	0.75955	3657	Not supported	Males and Females
	ebi-a-GCST90001778	CD25 on IgD+ CD24+ B cell	Inverse variance weighted	3	0.888724	0.617989	1.27807	0.524511	3657	Not supported	Males and Females
	ebi-a-GCST90001779	CD25 on IgD+ CD24- B cell	Inverse variance weighted	3	1.20433	0.691911	2.09625	0.510844	3657	Not supported	Males and Females
	ebi-a-GCST90001780	CD25 on IgD+ CD38- B cell	Wald ratio	1	1.6361	0.715018	3.74372	0.243728	3642	Not supported	Males and Females
	ebi-a-GCST90001781	CD25 on IgD+ CD38- naive B cell	Inverse variance weighted	2	1.39928	0.940664	2.08148	0.0972971	1835	Not supported	Males and Females
	ebi-a-GCST90001782	CD25 on IgD+ CD38- unswitched memory B cell	Wald ratio	1	0.812009	0.602353	1.09464	0.171755	1837	Not supported	Males and Females
	ebi-a-GCST90001783	CD25 on IgD+ CD38+ B cell	Inverse variance weighted	2	1.70875	1.0101	2.89062	0.0457725	3656	Not supported	Males and Females
	ebi-a-GCST90001784	CD25 on IgD+ CD38dim B cell	Inverse variance weighted	2	1.13025	0.468065	2.72927	0.785452	3657	Not supported	Males and Females
	ebi-a-GCST90001785	CD25 on IgD- CD24- B cell	Inverse variance weighted	2	1.71887	0.954491	3.09538	0.0711047	3649	Not supported	Males and Females
	ebi-a-GCST90001786	CD25 on IgD- CD27- B cell	Wald ratio	1	0.789744	0.452461	1.37845	0.4062	3651	Not supported	Males and Females
	ebi-a-GCST90001787	CD25 on IgD- CD38- B cell	Inverse variance weighted	3	0.811423	0.586407	1.12278	0.207276	3657	Not supported	Males and Females
	ebi-a-GCST90001789	CD25 on IgD- CD38dim B cell	Inverse variance weighted	3	1.06409	0.632117	1.79125	0.815162	3657	Not supported	Males and Females
	ebi-a-GCST90001790	CD25 on memory B cell	Inverse variance weighted	4	0.947135	0.681672	1.31598	0.746182	3657	Not supported	Males and Females
	ebi-a-GCST90001791	CD25 on naive-mature B cell	Inverse variance weighted	5	1.1511	0.864067	1.53349	0.336246	3657	Not supported	Males and Females
	ebi-a-GCST90001792	CD25 on unswitched memory B cell	Inverse variance weighted	4	0.950834	0.674683	1.34002	0.773341	3657	Not supported	Males and Females
	ebi-a-GCST90001793	CD25 on switched memory B cell	Inverse variance weighted	3	1.14248	0.784583	1.66364	0.487237	3657	Not supported	Males and Females
	ebi-a-GCST90001794	CD25 on IgD+ B cell	Inverse variance weighted	2	1.16749	0.716089	1.90344	0.534642	3658	Not supported	Males and Females
	ebi-a-GCST90001795	CD25 on transitional B cell	Wald ratio	1	1.98272	0.872413	4.5061	0.102231	3657	Not supported	Males and Females
	ebi-a-GCST90001798	CD27 on CD24+ CD27+ B cell	Inverse variance weighted	8	1.07699	0.907477	1.27817	0.395955	3657	Not supported	Males and Females
	ebi-a-GCST90001800	CD27 on IgD+ CD24+ B cell	Inverse variance weighted	5	1.12259	0.911531	1.38253	0.276471	3656	Not supported	Males and Females
	ebi-a-GCST90001801	CD27 on IgD+ CD38- unswitched memory B cell	Inverse variance weighted	5	1.0928	0.922253	1.29489	0.305315	1836	Not supported	Males and Females
	ebi-a-GCST90001802	CD27 on IgD- CD38- B cell	Inverse variance weighted	6	1.07085	0.828566	1.38398	0.600943	3657	Not supported	Males and Females
	ebi-a-GCST90001803	CD27 on IgD- CD38+ B cell	Inverse variance weighted	2	1.63615	0.945588	2.83103	0.0784081	3642	Not supported	Males and Females
	ebi-a-GCST90001804	CD27 on IgD- CD38dim B cell	Inverse variance weighted	5	1.04293	0.869881	1.25039	0.649788	3657	Not supported	Males and Females
	ebi-a-GCST90001805	CD27 on memory B cell	Inverse variance weighted	7	1.1346	0.933573	1.37891	0.204382	3657	Not supported	Males and Females
	ebi-a-GCST90001806	CD27 on unswitched memory B cell	Inverse variance weighted	9	1.10487	0.91134	1.3395	0.310077	3656	Not supported	Males and Females
	ebi-a-GCST90001808	CD27 on switched memory B cell	Inverse variance weighted	8	1.04482	0.86938	1.25567	0.640125	3657	Not supported	Males and Females
	ebi-a-GCST90001810	CD38 on CD3- CD19-	Wald ratio	1	1.53052	0.834889	2.80576	0.168695	1834	Not supported	Males and Females
	ebi-a-GCST90001811	CD38 on IgD+ CD24- B cell	Inverse variance weighted	2	1.29894	0.736892	2.28967	0.365819	3656	Not supported	Males and Females
	ebi-a-GCST90001812	CD38 on IgD+ CD38+ B cell	Inverse variance weighted	2	0.931662	0.535276	1.62158	0.802321	3652	Not supported	Males and Females
	ebi-a-GCST90001813	CD38 on IgD+ CD38dim B cell	Inverse variance weighted	4	1.23349	0.922313	1.64967	0.157133	3654	Not supported	Males and Females
	ebi-a-GCST90001815	CD38 on IgD- CD38dim B cell	Inverse variance weighted	3	1.28525	0.922454	1.79073	0.138075	3657	Not supported	Males and Females
	ebi-a-GCST90001816	CD38 on naive-mature B cell	Inverse variance weighted	3	1.31051	0.908558	1.8903	0.147926	3656	Not supported	Males and Females
	ebi-a-GCST90001818	CD38 on IgD+ B cell	Wald ratio	1	0.910955	0.356942	2.32486	0.845315	3658	Not supported	Males and Females
	ebi-a-GCST90001819	CD38 on transitional B cell	Inverse variance weighted	4	1.23733	0.928087	1.64962	0.146675	3657	Not supported	Males and Females
	ebi-a-GCST90001820	IgD on IgD+ CD24+ B cell	Inverse variance weighted	4	0.671514	0.206253	2.1863	0.508477	3656	Not supported	Males and Females
	ebi-a-GCST90001821	IgD on IgD+ CD24- B cell	Inverse variance weighted	3	0.784931	0.538329	1.1445	0.208193	3656	Not supported	Males and Females
	ebi-a-GCST90001823	IgD on IgD+ CD38- unswitched memory B cell	Inverse variance weighted	2	0.400976	0.100426	1.60099	0.195756	1834	Not supported	Males and Females
	ebi-a-GCST90001824	IgD on IgD+ CD38+ B cell	Inverse variance weighted	3	0.850942	0.539273	1.34274	0.487931	3656	Not supported	Males and Females
	ebi-a-GCST90001825	IgD on IgD+ CD38dim B cell	Inverse variance weighted	3	0.779211	0.538395	1.12774	0.185952	3656	Not supported	Males and Females
	ebi-a-GCST90001826	IgD on unswitched memory B cell	Inverse variance weighted	3	2.41805	1.10192	5.30616	0.0276619	3636	Not supported	Males and Females
	ebi-a-GCST90001827	IgD on IgD+ B cell	Wald ratio	1	0.623173	0.328288	1.18294	0.14811	3657	Not supported	Males and Females
	ebi-a-GCST90001828	IgD on transitional B cell	Inverse variance weighted	3	0.927886	0.596571	1.4432	0.7398	3657	Not supported	Males and Females
	ebi-a-GCST90001829	BAFF-R on B cell	Inverse variance weighted	8	1.07575	0.899096	1.2871	0.424989	3660	Not supported	Males and Females
	ebi-a-GCST90001830	BAFF-R on CD20- B cell	Wald ratio	1	1.48133	0.897092	2.44605	0.124636	3648	Not supported	Males and Females
	ebi-a-GCST90001832	CD62L on CD62L+ plasmacytoid Dendritic Cell	Wald ratio	1	1.55643	0.812049	2.98315	0.182604	2872	Not supported	Males and Females
	ebi-a-GCST90001838	CD3 on naive CD8+ T cell	Inverse variance weighted	2	1.23795	0.694677	2.2061	0.468984	2910	Not supported	Males and Females
	ebi-a-GCST90001840	CD3 on Terminally Differentiated CD8+ T cell	Wald ratio	1	0.545794	0.279541	1.06564	0.0761035	2911	Not supported	Males and Females
	ebi-a-GCST90001841	CD3 on Central Memory CD4+ T cell	Wald ratio	1	0.852555	0.324683	2.23865	0.746042	2912	Not supported	Males and Females
	ebi-a-GCST90001842	CD3 on Naive CD4+ T cell	Wald ratio	1	0.870808	0.376994	2.01146	0.746042	2910	Not supported	Males and Females
	ebi-a-GCST90001847	CD3 on HLA DR+ T cell	Wald ratio	1	0.725463	0.384307	1.36947	0.322145	3060	Not supported	Males and Females
	ebi-a-GCST90001848	CD3 on Natural Killer T	Wald ratio	1	1.20041	0.581704	2.47719	0.621168	3113	Not supported	Males and Females
	ebi-a-GCST90001849	CD3 on HLA DR+ CD4+ T cell	Wald ratio	1	1.01603	0.386233	2.67276	0.974299	3060	Not supported	Males and Females
	ebi-a-GCST90001854	CD3 on CD39+ activated CD4 regulatory T cell	Wald ratio	1	1.07592	0.644059	1.79736	0.779855	2919	Not supported	Males and Females
	ebi-a-GCST90001858	CD3 on CD45RA+ CD4+ T cell	Inverse variance weighted	2	0.981425	0.620864	1.55138	0.936034	2919	Not supported	Males and Females
	ebi-a-GCST90001863	CD3 on CD28+ CD45RA- CD8+ T cell	Wald ratio	1	1.19434	0.203703	7.0026	0.843982	2919	Not supported	Males and Females
	ebi-a-GCST90001865	CD3 on CD28- CD8+ T cell	Wald ratio	1	0.545617	0.27935	1.06568	0.0761035	2919	Not supported	Males and Females
	ebi-a-GCST90001867	CD3 on CD4+ T cell	Wald ratio	1	0.873782	0.319061	2.39295	0.792939	2919	Not supported	Males and Females
	ebi-a-GCST90001869	CD3 on resting CD4 regulatory T cell	Wald ratio	1	0.896585	0.675617	1.18982	0.449579	2918	Not supported	Males and Females
	ebi-a-GCST90001870	CD34 on Hematopoietic Stem Cell	Inverse variance weighted	2	1.25577	0.901689	1.7489	0.17777	1634	Not supported	Males and Females
	ebi-a-GCST90001872	HVEM on naive CD8+ T cell	Wald ratio	1	1.30228	0.770009	2.20248	0.324551	1247	Not supported	Males and Females
	ebi-a-GCST90001883	CD16-CD56 on Natural Killer T	Inverse variance weighted	3	1.20567	0.909072	1.59903	0.194195	3113	Not supported	Males and Females
	ebi-a-GCST90001884	CD16-CD56 on Natural Killer	Inverse variance weighted	4	1.10834	0.899239	1.36607	0.334872	3113	Not supported	Males and Females
	ebi-a-GCST90001885	CD16-CD56 on HLA DR+ Natural Killer	Wald ratio	1	1.13648	0.428729	3.01261	0.797007	2971	Not supported	Males and Females
	ebi-a-GCST90001886	CD28 on CD39+ activated CD4 regulatory T cell	Inverse variance weighted	3	1.08838	0.701057	1.68968	0.705899	2920	Not supported	Males and Females
	ebi-a-GCST90001887	CD28 on secreting CD4 regulatory T cell	Inverse variance weighted	3	1.08194	0.799587	1.464	0.60975	2920	Not supported	Males and Females
	ebi-a-GCST90001888	CD28 on CD39+ secreting CD4 regulatory T cell	Wald ratio	1	0.887848	0.674001	1.16954	0.397513	2920	Not supported	Males and Females
	ebi-a-GCST90001889	CD28 on activated & secreting CD4 regulatory T cell	Wald ratio	1	1.03068	0.721051	1.47326	0.868335	2920	Not supported	Males and Females
	ebi-a-GCST90001890	CD28 on CD45RA+ CD4+ T cell	Inverse variance weighted	2	0.857269	0.587872	1.25012	0.423631	2920	Not supported	Males and Females
	ebi-a-GCST90001891	CD28 on CD45RA- CD4 not regulatory T cell	Inverse variance weighted	3	0.995201	0.67485	1.46762	0.980637	2920	Not supported	Males and Females
	ebi-a-GCST90001892	CD28 on CD39+ CD4+ T cell	Inverse variance weighted	5	1.0042	0.805	1.25268	0.970396	2920	Not supported	Males and Females
	ebi-a-GCST90001893	CD28 on CD28+ CD45RA- CD8+ T cell	Wald ratio	1	1.02004	0.753081	1.38162	0.898035	2920	Not supported	Males and Females
	ebi-a-GCST90001894	CD28 on CD28+ CD4+ T cell	Inverse variance weighted	2	0.836254	0.562011	1.24432	0.377811	2920	Not supported	Males and Females
	ebi-a-GCST90001896	CD28 on CD28+ CD45RA+ CD8+ T cell	Inverse variance weighted	3	0.756368	0.583596	0.980288	0.0348172	2920	Not supported	Males and Females
	ebi-a-GCST90001897	CD28 on CD39+ CD8+ T cell	Inverse variance weighted	2	1.08501	0.930821	1.26475	0.296803	2914	Not supported	Males and Females
	ebi-a-GCST90001898	CD28 on CD4+ T cell	Inverse variance weighted	2	0.829161	0.542589	1.26709	0.386556	2920	Not supported	Males and Females
	ebi-a-GCST90001899	CD28 on CD4 regulatory T cell	Wald ratio	1	1.03469	0.68709	1.55815	0.870299	2920	Not supported	Males and Females
	ebi-a-GCST90001900	CD28 on resting CD4 regulatory T cell	Wald ratio	1	0.997544	0.753654	1.32036	0.986286	2919	Not supported	Males and Females
	ebi-a-GCST90001901	CD28 on CD39+ resting CD4 regulatory T cell	Inverse variance weighted	2	0.613351	0.387305	0.971325	0.0371565	2650	Not supported	Males and Females
	ebi-a-GCST90001902	CD28 on activated CD4 regulatory T cell	Wald ratio	1	1.03492	0.68969	1.55296	0.868335	2920	Not supported	Males and Females
	ebi-a-GCST90001906	CD86 on granulocyte	Inverse variance weighted	2	1.32487	0.775608	2.26311	0.303105	2848	Not supported	Males and Females
	ebi-a-GCST90001907	CCR7 on naive CD4+ T cell	Inverse variance weighted	4	0.997778	0.774314	1.28573	0.986282	2910	Not supported	Males and Females
	ebi-a-GCST90001908	CCR7 on naive CD8+ T cell	Inverse variance weighted	2	0.90467	0.581583	1.40724	0.65672	2910	Not supported	Males and Females
	ebi-a-GCST90001909	CD45 on CD14+ monocyte	Wald ratio	1	0.592767	0.182171	1.92881	0.384988	3112	Not supported	Males and Females
	ebi-a-GCST90001910	CD45 on B cell	Inverse variance weighted	2	0.82797	0.336835	2.03522	0.680779	3112	Not supported	Males and Females
	ebi-a-GCST90001911	CD45 on Natural Killer	Wald ratio	1	0.924611	0.512591	1.66781	0.79453	3113	Not supported	Males and Females
	ebi-a-GCST90001917	CD45 on CD8+ T cell	Wald ratio	1	0.599536	0.256607	1.40075	0.237355	3113	Not supported	Males and Females
	ebi-a-GCST90001918	CD45 on HLA DR+ T cell	Wald ratio	1	0.78282	0.495727	1.23618	0.293528	3060	Not supported	Males and Females
	ebi-a-GCST90001920	CD45 on HLA DR+ CD4+ T cell	Inverse variance weighted	2	1.21712	0.336034	4.40843	0.764767	3060	Not supported	Males and Females
	ebi-a-GCST90001924	CD127 on CD28+ CD4+ T cell	Inverse variance weighted	2	0.688383	0.449237	1.05484	0.0863761	2920	Not supported	Males and Females
	ebi-a-GCST90001926	CD127 on granulocyte	Inverse variance weighted	4	1.02557	0.751599	1.39942	0.873479	2920	Not supported	Males and Females
	ebi-a-GCST90001927	CD127 on CD8+ T cell	Wald ratio	1	0.689999	0.35758	1.33145	0.268544	2920	Not supported	Males and Females
	ebi-a-GCST90001929	CD127 on CD28+ CD45RA+ CD8+ T cell	Inverse variance weighted	2	0.679329	0.446227	1.0342	0.0713597	2920	Not supported	Males and Females
	ebi-a-GCST90001932	CD127 on CD45RA+ CD4+ T cell	Inverse variance weighted	4	0.558424	0.397138	0.785211	0.000806622	2920	Supported	Males and Females
	ebi-a-GCST90001933	CD25 on CD45RA- CD4 not regulatory T cell	Inverse variance weighted	2	1.11786	0.741454	1.68534	0.594804	3435	Not supported	Males and Females
	ebi-a-GCST90001934	CD25 on CD45RA+ CD4 not regulatory T cell	Wald ratio	1	0.836303	0.481804	1.45163	0.525185	3435	Not supported	Males and Females
	ebi-a-GCST90001935	CD25 on CD39+ CD4 regulatory T cell	Wald ratio	1	0.714761	0.37726	1.35419	0.30301	3434	Not supported	Males and Females
	ebi-a-GCST90001937	CD25 on resting CD4 regulatory T cell	Wald ratio	1	1.36006	0.450442	4.10657	0.58544	3434	Not supported	Males and Females
	ebi-a-GCST90001940	CD25 on CD39+ activated CD4 regulatory T cell	Wald ratio	1	0.70007	0.355188	1.37982	0.30301	3435	Not supported	Males and Females
	ebi-a-GCST90001944	CD123 on plasmacytoid Dendritic Cell	Inverse variance weighted	2	0.991866	0.65463	1.50283	0.969268	2872	Not supported	Males and Females
	ebi-a-GCST90001945	CD123 on CD62L+ plasmacytoid Dendritic Cell	Inverse variance weighted	2	0.992603	0.652548	1.50987	0.972325	2872	Not supported	Males and Females
	ebi-a-GCST90001946	CD33 on CD14+ monocyte	Inverse variance weighted	4	0.93744	0.849857	1.03405	0.196721	1634	Not supported	Males and Females
	ebi-a-GCST90001947	CD33 on CD33+ HLA DR+ CD14dim	Inverse variance weighted	4	0.945934	0.861628	1.03849	0.243202	1577	Not supported	Males and Females
	ebi-a-GCST90001948	CD33 on CD33dim HLA DR+ CD11b+	Inverse variance weighted	4	0.937993	0.850392	1.03462	0.200658	1633	Not supported	Males and Females
	ebi-a-GCST90001949	CD33 on CD33dim HLA DR+ CD11b-	Inverse variance weighted	5	0.936724	0.849794	1.03255	0.188361	1634	Not supported	Males and Females
	ebi-a-GCST90001950	CD33 on Granulocytic Myeloid-Derived Suppressor Cells	Inverse variance weighted	3	0.966781	0.813577	1.14883	0.701137	1244	Not supported	Males and Females
	ebi-a-GCST90001951	CD33 on CD66b++ myeloid cell	Inverse variance weighted	4	0.929068	0.827849	1.04266	0.21125	1464	Not supported	Males and Females
	ebi-a-GCST90001952	CD33 on Monocytic Myeloid-Derived Suppressor Cells	Inverse variance weighted	4	0.94115	0.853298	1.03805	0.225083	1569	Not supported	Males and Females
	ebi-a-GCST90001953	CD33 on CD33dim HLA DR-	Inverse variance weighted	2	0.9482	0.825038	1.08975	0.453694	1558	Not supported	Males and Females
	ebi-a-GCST90001954	CD33 on basophil	Inverse variance weighted	2	0.988082	0.838687	1.16409	0.886013	1555	Not supported	Males and Females
	ebi-a-GCST90001955	CD33 on Immature Myeloid-Derived Suppressor Cells	Inverse variance weighted	2	0.989333	0.836778	1.1697	0.900117	1554	Not supported	Males and Females
	ebi-a-GCST90001956	CD33 on CD33+ HLA DR+	Inverse variance weighted	4	0.945814	0.862054	1.03771	0.238974	1579	Not supported	Males and Females
	ebi-a-GCST90001957	CD33 on CD33+ HLA DR+ CD14-	Inverse variance weighted	4	0.945942	0.862551	1.0374	0.237886	1578	Not supported	Males and Females
	ebi-a-GCST90001958	CD4 on monocyte	Wald ratio	1	1.15511	0.702448	1.89946	0.56989	3112	Not supported	Males and Females
	ebi-a-GCST90001959	CD4 on HLA DR+ CD4+ T cell	Inverse variance weighted	2	1.41036	0.304192	6.53902	0.660408	3060	Not supported	Males and Females
	ebi-a-GCST90001960	CD25 on CD4+ T cell	Wald ratio	1	1.33014	0.787641	2.24628	0.285928	2920	Not supported	Males and Females
	ebi-a-GCST90001961	CD25 on CD39+ CD4+ T cell	Inverse variance weighted	3	1.08107	0.929408	1.25747	0.312141	2920	Not supported	Males and Females
	ebi-a-GCST90001980	CD40 on CD14+ CD16- monocyte	Inverse variance weighted	3	0.983712	0.820126	1.17993	0.859527	3629	Not supported	Males and Females
	ebi-a-GCST90001981	CD40 on CD14+ CD16+ monocyte	Inverse variance weighted	3	1.00856	0.849661	1.19717	0.922373	3618	Not supported	Males and Females
	ebi-a-GCST90001983	CD14 on CD14+ CD16+ monocyte	Wald ratio	1	0.696887	0.329029	1.47601	0.345599	3618	Not supported	Males and Females
	ebi-a-GCST90001984	HLA DR on CD14- CD16+ monocyte	Inverse variance weighted	5	1.07725	0.892657	1.30003	0.437775	3621	Not supported	Males and Females
	ebi-a-GCST90001985	CD40 on monocytes	Inverse variance weighted	2	0.97022	0.812337	1.15879	0.738661	3629	Not supported	Males and Females
	ebi-a-GCST90001986	CD14 on CD14+ CD16- monocyte	Wald ratio	1	1.15746	0.682643	1.96254	0.587262	3629	Not supported	Males and Females
	ebi-a-GCST90001988	HLA DR on CD14+ CD16- monocyte	Inverse variance weighted	3	1.00018	0.610544	1.63847	0.999435	3629	Not supported	Males and Females
	ebi-a-GCST90001989	CD40 on CD14- CD16+ monocyte	Inverse variance weighted	4	0.956834	0.793053	1.15444	0.645034	3621	Not supported	Males and Females
	ebi-a-GCST90001991	HLA DR on CD14+ monocyte	Inverse variance weighted	3	0.997926	0.600877	1.65734	0.9936	3629	Not supported	Males and Females
	ebi-a-GCST90001992	CCR2 on CD14+ CD16+ monocyte	Wald ratio	1	2.18233	0.790765	6.02271	0.131876	3618	Not supported	Males and Females
	ebi-a-GCST90001993	PDL-1 on CD14+ CD16- monocyte	Wald ratio	1	0.68031	0.295963	1.56378	0.364345	3629	Not supported	Males and Females
	ebi-a-GCST90001994	CX3CR1 on CD14- CD16-	Inverse variance weighted	2	0.65972	0.372064	1.16977	0.154626	3590	Not supported	Males and Females
	ebi-a-GCST90001995	CX3CR1 on monocyte	Inverse variance weighted	2	1.08082	0.764562	1.5279	0.659907	3590	Not supported	Males and Females
	ebi-a-GCST90001996	CX3CR1 on CD14+ CD16+ monocyte	Inverse variance weighted	2	1.08297	0.676623	1.73336	0.739772	3579	Not supported	Males and Females
	ebi-a-GCST90001997	CX3CR1 on CD14+ CD16- monocyte	Inverse variance weighted	2	1.08549	0.792072	1.4876	0.609911	3590	Not supported	Males and Females
	ebi-a-GCST90002000	PDL-1 on CD14- CD16-	Wald ratio	1	0.390435	0.179001	0.851615	0.0180946	3629	Not supported	Males and Females
	ebi-a-GCST90002001	CD64 on CD14- CD16-	Inverse variance weighted	2	0.589809	0.307543	1.13114	0.112037	3622	Not supported	Males and Females
	ebi-a-GCST90002003	CCR2 on CD14- CD16-	Inverse variance weighted	3	0.726043	0.370409	1.42312	0.351145	3629	Not supported	Males and Females
	ebi-a-GCST90002004	CCR2 on CD14+ CD16- monocyte	Inverse variance weighted	2	0.588023	0.354794	0.97457	0.0394051	3629	Not supported	Males and Females
	ebi-a-GCST90002007	HLA DR on CD14+ CD16+ monocyte	Inverse variance weighted	3	0.99622	0.601763	1.64924	0.988252	3618	Not supported	Males and Females
	ebi-a-GCST90002008	CCR2 on monocyte	Inverse variance weighted	2	0.559797	0.339456	0.923162	0.0230103	3629	Not supported	Males and Females
	ebi-a-GCST90002009	HLA DR on CD14- CD16-	Inverse variance weighted	4	1.07655	0.818799	1.41543	0.597334	3629	Not supported	Males and Females
	ebi-a-GCST90002010	HLA DR on monocyte	Inverse variance weighted	4	1.15377	0.69481	1.91592	0.5804	3629	Not supported	Males and Females
	ebi-a-GCST90002011	CD64 on CD14+ CD16+ monocyte	Wald ratio	1	0.91533	0.429046	1.95277	0.818988	3611	Not supported	Males and Females
	ebi-a-GCST90002012	CX3CR1 on CD14- CD16+ monocyte	Wald ratio	1	0.916434	0.318918	2.63344	0.871276	3582	Not supported	Males and Females
	ebi-a-GCST90002013	CCR2 on myeloid Dendritic Cell	Wald ratio	1	0.955726	0.589498	1.54948	0.854262	2870	Not supported	Males and Females
	ebi-a-GCST90002014	CCR2 on CD62L+ myeloid Dendritic Cell	Wald ratio	1	0.960393	0.62398	1.47818	0.854262	2870	Not supported	Males and Females
	ebi-a-GCST90002015	CCR2 on plasmacytoid Dendritic Cell	Wald ratio	1	0.963411	0.731455	1.26893	0.790825	2871	Not supported	Males and Females
	ebi-a-GCST90002016	CCR2 on CD62L+ plasmacytoid Dendritic Cell	Wald ratio	1	0.96333	0.730934	1.26961	0.790825	2871	Not supported	Males and Females
	ebi-a-GCST90002018	CCR2 on granulocyte	Inverse variance weighted	2	1.68689	1.06149	2.68074	0.0269318	2850	Not supported	Males and Females
	ebi-a-GCST90002019	CD14 on Monocytic Myeloid-Derived Suppressor Cells	Wald ratio	1	0.720258	0.484831	1.07001	0.104176	1570	Not supported	Males and Females
	ebi-a-GCST90002022	CD4 on CD4+ T cell	Inverse variance weighted	4	1.09467	0.872452	1.3735	0.434587	2912	Not supported	Males and Females
	ebi-a-GCST90002023	CD4 on Central Memory CD4+ T cell	Inverse variance weighted	4	1.19388	0.899651	1.58434	0.219635	2912	Not supported	Males and Females
	ebi-a-GCST90002024	CD4 on naive CD4+ T cell	Inverse variance weighted	6	0.912227	0.695765	1.19603	0.506227	2910	Not supported	Males and Females
	ebi-a-GCST90002025	CD4 on Effector Memory CD4+ T cell	Inverse variance weighted	3	1.30342	0.973799	1.74462	0.0748299	2912	Not supported	Males and Females
	ebi-a-GCST90002027	CD4 on CD45RA+ CD4+ T cell	Inverse variance weighted	3	1.23139	0.94549	1.60373	0.122549	2911	Not supported	Males and Females
	ebi-a-GCST90002028	CD19 on B cell	Wald ratio	1	0.499625	0.244437	1.02122	0.0571161	3112	Not supported	Males and Females
	ebi-a-GCST90002029	CD39 on CD39+ CD8+ T cell	Inverse variance weighted	2	0.824008	0.527057	1.28827	0.395865	2915	Not supported	Males and Females
	ebi-a-GCST90002030	CD39 on CD39+ activated CD4 regulatory T cell	Inverse variance weighted	6	0.922874	0.828611	1.02786	0.144264	2920	Not supported	Males and Females
	ebi-a-GCST90002031	CD39 on CD39+ secreting CD4 regulatory T cell	Inverse variance weighted	6	0.910046	0.80383	1.0303	0.136589	2920	Not supported	Males and Females
	ebi-a-GCST90002032	CD39 on CD39+ CD4+ T cell	Inverse variance weighted	5	0.936846	0.812227	1.08059	0.370371	2920	Not supported	Males and Females
	ebi-a-GCST90002033	CD39 on granulocyte	Inverse variance weighted	3	1.53139	0.989232	2.37068	0.0559479	2920	Not supported	Males and Females
	ebi-a-GCST90002034	CD39 on monocyte	Inverse variance weighted	2	1.08806	0.522014	2.26791	0.8218	2909	Not supported	Males and Females
	ebi-a-GCST90002035	CD80 on myeloid Dendritic Cell	Inverse variance weighted	2	0.96699	0.540336	1.73054	0.909997	2871	Not supported	Males and Females
	ebi-a-GCST90002036	CD80 on CD62L+ myeloid Dendritic Cell	Inverse variance weighted	2	0.979563	0.595946	1.61012	0.935094	2871	Not supported	Males and Females
	ebi-a-GCST90002037	CD80 on plasmacytoid Dendritic Cell	Inverse variance weighted	2	0.99337	0.639111	1.544	0.976417	2871	Not supported	Males and Females
	ebi-a-GCST90002038	CD80 on CD62L+ plasmacytoid Dendritic Cell	Inverse variance weighted	2	0.994378	0.637263	1.55161	0.980184	2871	Not supported	Males and Females
	ebi-a-GCST90002039	CD80 on monocyte	Inverse variance weighted	2	1.19591	0.858123	1.66665	0.290757	2850	Not supported	Males and Females
	ebi-a-GCST90002040	CD80 on granulocyte	Inverse variance weighted	2	1.03402	0.711186	1.50341	0.860919	2850	Not supported	Males and Females
	ebi-a-GCST90002045	CD45 on CD33- HLA DR-	Wald ratio	1	0.916789	0.553464	1.51862	0.735814	1635	Not supported	Males and Females
	ebi-a-GCST90002046	CD45 on CD33- HLA DR+	Inverse variance weighted	2	1.06654	0.795304	1.43028	0.666998	1635	Not supported	Males and Females
	ebi-a-GCST90002052	CD45 on Immature Myeloid-Derived Suppressor Cells	Wald ratio	1	0.917324	0.747253	1.1261	0.409465	1555	Not supported	Males and Females
	ebi-a-GCST90002054	CD8 on Central Memory CD8+ T cell	Inverse variance weighted	3	0.834205	0.638959	1.08911	0.182689	2910	Not supported	Males and Females
	ebi-a-GCST90002055	CD8 on naive CD8+ T cell	Inverse variance weighted	2	0.954688	0.743785	1.22539	0.715797	2910	Not supported	Males and Females
	ebi-a-GCST90002056	CD8 on Effector Memory CD8+ T cell	Inverse variance weighted	3	0.794278	0.573656	1.09975	0.16535	2912	Not supported	Males and Females
	ebi-a-GCST90002057	CD8 on Terminally Differentiated CD8+ T cell	Wald ratio	1	0.712199	0.512348	0.990005	0.0434064	2911	Not supported	Males and Females
	ebi-a-GCST90002058	CD8 on CD8+ T cell	Inverse variance weighted	2	0.872587	0.59878	1.2716	0.47808	3113	Not supported	Males and Females
	ebi-a-GCST90002059	CD8 on Natural Killer T	Inverse variance weighted	2	1.03163	0.663283	1.60453	0.890097	3103	Not supported	Males and Females
	ebi-a-GCST90002060	CD8 on HLA DR+ CD8+ T cell	Inverse variance weighted	2	0.699633	0.457573	1.06974	0.0991881	3060	Not supported	Males and Females
	ebi-a-GCST90002061	CD4 on CD39+ CD4+ T cell	Inverse variance weighted	7	1.02781	0.817556	1.29214	0.814255	2920	Not supported	Males and Females
	ebi-a-GCST90002062	CD4 on CD28+ CD4+ T cell	Inverse variance weighted	2	0.901455	0.501006	1.62198	0.729212	2920	Not supported	Males and Females
	ebi-a-GCST90002063	CD4 on CD4 regulatory T cell	Inverse variance weighted	2	1.02269	0.658253	1.58888	0.920508	2920	Not supported	Males and Females
	ebi-a-GCST90002064	CD4 on resting CD4 regulatory T cell	Wald ratio	1	1.22459	0.640441	2.34153	0.540128	2919	Not supported	Males and Females
	ebi-a-GCST90002065	CD4 on CD39+ resting CD4 regulatory T cell	Wald ratio	1	0.581502	0.28417	1.18994	0.137813	2650	Not supported	Males and Females
	ebi-a-GCST90002066	CD4 on activated CD4 regulatory T cell	Inverse variance weighted	4	0.924991	0.590748	1.44835	0.733235	2920	Not supported	Males and Females
	ebi-a-GCST90002067	CD4 on CD39+ activated CD4 regulatory T cell	Inverse variance weighted	4	1.02467	0.395226	2.65655	0.960018	2920	Not supported	Males and Females
	ebi-a-GCST90002068	CD4 on secreting CD4 regulatory T cell	Wald ratio	1	1.20069	0.668808	2.15556	0.540128	2920	Not supported	Males and Females
	ebi-a-GCST90002069	CD4 on CD39+ secreting CD4 regulatory T cell	Inverse variance weighted	3	0.714974	0.488382	1.0467	0.0844729	2920	Not supported	Males and Females
	ebi-a-GCST90002070	CD4 on activated & secreting CD4 regulatory T cell	Inverse variance weighted	3	1.12109	0.773678	1.62451	0.545832	2920	Not supported	Males and Females
	ebi-a-GCST90002087	CD11c on myeloid Dendritic Cell	Inverse variance weighted	3	1.25346	0.694538	2.26216	0.453291	2872	Not supported	Males and Females
	ebi-a-GCST90002088	CD11c on CD62L+ myeloid Dendritic Cell	Inverse variance weighted	2	1.23747	0.724846	2.11262	0.434934	2872	Not supported	Males and Females
	ebi-a-GCST90002089	CD11c on monocyte	Wald ratio	1	0.884864	0.452849	1.72902	0.720418	2850	Not supported	Males and Females
	ebi-a-GCST90002090	CD11c on granulocyte	Inverse variance weighted	3	1.06202	0.590635	1.90963	0.840684	2850	Not supported	Males and Females
	ebi-a-GCST90002095	CD11b on CD33dim HLA DR-	Wald ratio	1	0.831626	0.591913	1.16842	0.287882	1559	Not supported	Males and Females
	ebi-a-GCST90002096	CD11b on basophil	Wald ratio	1	0.83612	0.601055	1.16311	0.287882	1556	Not supported	Males and Females
	ebi-a-GCST90002098	CD45RA on naive CD4+ T cell	Inverse variance weighted	5	0.980629	0.728178	1.3206	0.897507	2910	Not supported	Males and Females
	ebi-a-GCST90002099	CD4RA on Terminally Differentiated CD4+ T cell	Wald ratio	1	1.40466	0.799448	2.46803	0.237355	2903	Not supported	Males and Females
	ebi-a-GCST90002100	CD45RA on naive CD8+ T cell	Wald ratio	1	1.22218	0.66841	2.23476	0.514642	2910	Not supported	Males and Females
	ebi-a-GCST90002101	CD45RA on Terminally Differentiated CD8+ T cell	Wald ratio	1	1.89272	0.846969	4.22968	0.119909	2911	Not supported	Males and Females
	ebi-a-GCST90002102	CD45RA on resting CD4 regulatory T cell	Inverse variance weighted	4	0.812919	0.635808	1.03937	0.0985281	2919	Not supported	Males and Females
	ebi-a-GCST90002104	HLA DR on myeloid Dendritic Cell	Inverse variance weighted	4	1.37012	0.964184	1.94697	0.0789947	2872	Not supported	Males and Females
	ebi-a-GCST90002105	HLA DR on plasmacytoid Dendritic Cell	Inverse variance weighted	7	0.913636	0.766683	1.08876	0.312715	2872	Not supported	Males and Females
	ebi-a-GCST90002106	HLA DR on Dendritic Cell	Inverse variance weighted	5	0.906591	0.707305	1.16203	0.438753	2871	Not supported	Males and Females
	ebi-a-GCST90002108	HLA DR on CD33+ HLA DR+ CD14-	Wald ratio	1	0.990289	0.805562	1.21738	0.926191	1579	Not supported	Males and Females
	ebi-a-GCST90002109	HLA DR on CD33+ HLA DR+ CD14dim	Inverse variance weighted	2	1.04337	0.806457	1.34989	0.746617	1578	Not supported	Males and Females
	ebi-a-GCST90002110	HLA DR on CD33dim HLA DR+ CD11b+	Inverse variance weighted	3	1.12235	0.905649	1.3909	0.291629	1634	Not supported	Males and Females
	ebi-a-GCST90002111	HLA DR on CD33dim HLA DR+ CD11b-	Inverse variance weighted	4	1.12943	0.958933	1.33024	0.144907	1635	Not supported	Males and Females
	ebi-a-GCST90002112	HLA DR on CD33- HLA DR+	Inverse variance weighted	3	0.920749	0.669053	1.26713	0.612298	1635	Not supported	Males and Females
	ebi-a-GCST90002113	HLA DR on HLA DR+ T cell	Wald ratio	1	1.02359	0.612657	1.71015	0.929058	3060	Not supported	Males and Females
	ebi-a-GCST90002114	HLA DR on HLA DR+ CD4+ T cell	Wald ratio	1	1.03447	0.490615	2.18118	0.929058	3060	Not supported	Males and Females
	ebi-a-GCST90002116	HLA DR on B cell	Inverse variance weighted	7	0.96662	0.817156	1.14342	0.692	3060	Not supported	Males and Females
	ebi-a-GCST90002117	HLA DR on HLA DR+ Natural Killer	Inverse variance weighted	3	1.60457	1.1112	2.31698	0.0116523	2971	Not supported	Males and Females
	ebi-a-GCST90002118	CD8 on CD28+ CD45RA- CD8+ T cell	Inverse variance weighted	3	1.13246	0.523511	2.44973	0.75202	2920	Not supported	Males and Females
	ebi-a-GCST90002119	CD8 on CD28+ CD45RA+ CD8+ T cell	Inverse variance weighted	8	0.965076	0.746607	1.24747	0.786036	2920	Not supported	Males and Females
	ebi-a-GCST90002120	CD8 on CD28- CD8+ T cell	Inverse variance weighted	3	1.50173	0.566315	3.98224	0.413801	2920	Not supported	Males and Females
	ebi-a-GCST90002121	CD8 on CD39+ CD8+ T cell	Inverse variance weighted	5	0.876082	0.578713	1.32625	0.531747	2915	Not supported	Males and Females

## Sheet: 445 traits
Trait List
IgD+ B cell %B cell
IgD+ CD38- B cell %B cell
IgD- CD27- B cell %B cell
IgD- CD38+ B cell %B cell
IgD+ CD24- B cell %B cell
CD24+ CD27+ B cell %B cell
CD20- CD38- B cell %B cell
IgD+ B cell %Lymphocyte
IgD- CD38dim B cell %lymphocyte
IgD+ CD38+ B cell %lymphocyte
IgD+ CD38- B cell %lymphocyte
IgD- CD27- B cell %lymphocyte
IgD+ CD24+ B cell %lymphocyte
IgD+ CD24- B cell %lymphocyte
CD24+ CD27+ B cell %lymphocyte
CD62L- monocyte %monocyte
CD11c+ HLA DR++ monocyte %monocyte
CD62L- Dendritic Cell %Dendritic Cell
CD86+ myeloid Dendritic Cell %Dendritic Cell
CD86+ plasmacytoid Dendritic Cell %Dendritic Cell
CD62L- myeloid Dendritic Cell %Dendritic Cell
CD62L- plasmacytoid Dendritic Cell %Dendritic Cell
CD62L- CD86+ myeloid Dendritic Cell %Dendritic Cell
HLA DR++ monocyte %monocyte
HLA DR++ monocyte %leukocyte
CD4 regulatory T cell %CD4+ T cell
CD4 regulatory T cell %T cell
CD39+ resting CD4 regulatory T cell %resting CD4 regulatory T cell
CD39+ resting CD4 regulatory T cell %CD4 regulatory T cell
CD39+ activated CD4 regulatory T cell %CD4 regulatory T cell
CD39+ secreting CD4 regulatory T cell %secreting CD4 regulatory T cell
CD39+ secreting CD4 regulatory T cell %CD4 regulatory T cell
Activated & resting CD4 regulatory T cell %CD4 regulatory T cell
Activated & resting CD4 regulatory T cell %CD4+ T cell
Activated & secreting CD4 regulatory T cell %CD4 regulatory T cell
Activated & secreting CD4 regulatory T cell %CD4+ T cell
CD25++ CD4+ T cell %CD4+ T cell
CD25++ CD4+ T cell %T cell
CD25++ CD45RA+ CD4 not regulatory T cell %CD4+ T cell
CD25++ CD45RA+ CD4 not regulatory T cell %T cell
CD25++ CD45RA- CD4 not regulatory T cell %CD4+ T cell
CD25++ CD45RA- CD4 not regulatory T cell %T cell
Immature Myeloid-Derived Suppressor Cells %CD33dim HLA DR- CD66b-
CD33+ HLA DR+ CD14- %CD33+ HLA DR+
CD33+ HLA DR+ CD14dim %CD33+ HLA DR+
CD33dim HLA DR+ CD11b+ %CD33dim HLA DR+
CD33dim HLA DR+ CD11b- %CD33dim HLA DR+
Basophil %CD33dim HLA DR- CD66b-
CD45RA- CD4+ T cell %CD4+ T cell
CD45RA- CD4+ T cell %T cell
CD45RA+ CD8+ T cell %CD8+ T cell
CD45RA+ CD8+ T cell %T cell
Naive CD4-CD8- T cell %T cell
Effector Memory CD4-CD8- T cell %CD4-CD8- T cell
Effector Memory CD4-CD8- T cell %T cell
Terminally Differentiated CD4-CD8- T cell %CD4-CD8- T cell
Terminally Differentiated CD4-CD8- T cell %T cell
Naive CD4+ T cell %T cell
CD14- CD16+ monocyte %monocyte
CD14+ CD16+ monocyte %monocyte
CD14+ CD16- monocyte %monocyte
CD16+ monocyte %monocyte
TCRgd T cell %lymphocyte
HLA DR+ T cell%T cell
HLA DR+ T cell%lymphocyte
Natural Killer T %T cell
Natural Killer T %lymphocyte
HLA DR+ CD4+ T cell %T cell
HLA DR+ CD4+ T cell %lymphocyte
HLA DR+ CD8+ T cell %T cell
HLA DR+ CD8+ T cell %lymphocyte
CD8+ Natural Killer T %T cell
CD8+ Natural Killer T %lymphocyte
CD8dim Natural Killer T %T cell
CD8dim Natural Killer T %lymphocyte
CD4-CD8- Natural Killer T %T cell
CD4-CD8- Natural Killer T %lymphocyte
CD3- lymphocyte %leukocyte
HLA DR+ Natural Killer %Natural Killer
HLA DR+ Natural Killer %CD3- lymphocyte
Granulocyte %leukocyte
CD28- CD4-CD8- T cell %CD4-CD8- T cell
CD28+ CD4-CD8- T cell %T cell
CD28+ CD4-CD8- T cell %CD4-CD8- T cell
CD39+ CD4+ T cell %T cell
CD39+ CD4+ T cell %CD4+ T cell
CD28- CD8dim T cell %T cell
CD28- CD8dim T cell %CD8dim T cell
CD28+ CD45RA+ CD8dim T cell %T cell
CD28+ CD45RA+ CD8dim T cell %CD8dim T cell
CD28+ CD45RA- CD8dim T cell %T cell
CD28+ CD45RA- CD8dim T cell %CD8dim T cell
CD39+ CD8+ T cell %T cell
CD39+ CD8+ T cell %CD8+ T cell
CD25++ CD8+ T cell %T cell
CD25++ CD8+ T cell %CD8+ T cell
CD28- CD8+ T cell %CD8+ T cell
CD28+ CD45RA+ CD8+ T cell %T cell
CD28+ CD45RA+ CD8+ T cell %CD8+ T cell
CD28+ CD45RA- CD8+ T cell %T cell
CD28+ CD45RA- CD8+ T cell %CD8+ T cell
CD28- CD4-CD8- T cell %T cell
CD45RA- CD28- CD8+ T cell %CD8+ T cell
CD45RA- CD28- CD8+ T cell %T cell
CD45RA+ CD28- CD8+ T cell %CD8+ T cell
CD45RA+ CD28- CD8+ T cell %T cell
BAFF-R on CD20- CD38- B cell
BAFF-R on CD24+ CD27+ B cell
BAFF-R on IgD+ CD24+ B cell
BAFF-R on IgD+ CD24- B cell
BAFF-R on IgD+ CD38- B cell
BAFF-R on IgD+ CD38- naive B cell
BAFF-R on IgD+ CD38- unswitched memory B cell
BAFF-R on IgD+ CD38+ B cell
BAFF-R on IgD+ CD38dim B cell
BAFF-R on IgD- CD24- B cell
BAFF-R on IgD- CD27- B cell
BAFF-R on IgD- CD38- B cell
BAFF-R on IgD- CD38+ B cell
BAFF-R on IgD- CD38dim B cell
BAFF-R on memory B cell
BAFF-R on naive-mature B cell
BAFF-R on unswitched memory B cell
BAFF-R on switched memory B cell
BAFF-R on IgD+ B cell
BAFF-R on transitional B cell
CD19 on CD20- B cell
CD19 on CD20- CD38- B cell
CD19 on CD24+ CD27+ B cell
CD19 on IgD+ CD24+ B cell
CD19 on IgD+ CD24- B cell
CD19 on IgD+ CD38- unswitched memory B cell
CD19 on IgD+ CD38+ B cell
CD19 on IgD+ CD38dim B cell
CD19 on IgD- CD38- B cell
CD19 on IgD- CD38dim B cell
CD19 on memory B cell
CD19 on naive-mature B cell
CD19 on unswitched memory B cell
CD19 on switched memory B cell
CD19 on IgD+ B cell
CD19 on transitional B cell
CD20 on B cell
CD20 on CD24+ CD27+ B cell
CD20 on IgD+ CD24+ B cell
CD20 on IgD+ CD24- B cell
CD20 on IgD+ CD38- B cell
CD20 on IgD+ CD38- naive B cell
CD20 on IgD+ CD38+ B cell
CD20 on IgD+ CD38dim B cell
CD20 on IgD- CD24- B cell
CD20 on IgD- CD27- B cell
CD20 on IgD- CD38- B cell
CD20 on IgD- CD38dim B cell
CD20 on memory B cell
CD20 on naive-mature B cell
CD20 on unswitched memory B cell
CD20 on switched memory B cell
CD20 on IgD+ B cell
CD20 on transitional B cell
CD24 on IgD+ CD24+ B cell
CD24 on IgD+ CD38- B cell
CD24 on IgD+ CD38- unswitched memory B cell
CD24 on IgD+ CD38+ B cell
CD24 on IgD- CD38- B cell
CD24 on memory B cell
CD24 on unswitched memory B cell
CD24 on switched memory B cell
CD24 on transitional B cell
CD25 on B cell
CD25 on CD24+ CD27+ B cell
CD25 on IgD+ CD24+ B cell
CD25 on IgD+ CD24- B cell
CD25 on IgD+ CD38- B cell
CD25 on IgD+ CD38- naive B cell
CD25 on IgD+ CD38- unswitched memory B cell
CD25 on IgD+ CD38+ B cell
CD25 on IgD+ CD38dim B cell
CD25 on IgD- CD24- B cell
CD25 on IgD- CD27- B cell
CD25 on IgD- CD38- B cell
CD25 on IgD- CD38dim B cell
CD25 on memory B cell
CD25 on naive-mature B cell
CD25 on unswitched memory B cell
CD25 on switched memory B cell
CD25 on IgD+ B cell
CD25 on transitional B cell
CD27 on CD24+ CD27+ B cell
CD27 on T cell
CD27 on IgD+ CD24+ B cell
CD27 on IgD+ CD38- unswitched memory B cell
CD27 on IgD- CD38- B cell
CD27 on IgD- CD38+ B cell
CD27 on IgD- CD38dim B cell
CD27 on memory B cell
CD27 on unswitched memory B cell
CD27 on Plasma Blast-Plasma Cell
CD27 on switched memory B cell
CD38 on CD3- CD19-
CD38 on IgD+ CD24- B cell
CD38 on IgD+ CD38+ B cell
CD38 on IgD+ CD38dim B cell
CD38 on IgD- CD38dim B cell
CD38 on naive-mature B cell
CD38 on IgD+ B cell
CD38 on transitional B cell
IgD on IgD+ CD24+ B cell
IgD on IgD+ CD24- B cell
IgD on IgD+ CD38- B cell
IgD on IgD+ CD38- unswitched memory B cell
IgD on IgD+ CD38+ B cell
IgD on IgD+ CD38dim B cell
IgD on unswitched memory B cell
IgD on IgD+ B cell
IgD on transitional B cell
BAFF-R on B cell
BAFF-R on CD20- B cell
CD62L on CD62L+ myeloid Dendritic Cell
CD62L on CD62L+ plasmacytoid Dendritic Cell
CD62L on CD62L+ Dendritic Cell
CD62L on monocyte
CD3 on naive CD8+ T cell
CD3 on Effector Memory CD8+ T cell
CD3 on Terminally Differentiated CD8+ T cell
CD3 on Central Memory CD4+ T cell
CD3 on Naive CD4+ T cell
CD3 on Effector Memory CD4+ T cell
CD3 on Terminally Differentiated CD4+ T cell
CD3 on CD45RA- CD4+ T cell
CD3 on Central Memory CD8+ T cell
CD3 on HLA DR+ T cell
CD3 on Natural Killer T
CD3 on HLA DR+ CD4+ T cell
CD3 on HLA DR+ CD8+ T cell
CD3 on T cell
CD3 on CD39+ resting CD4 regulatory T cell
CD3 on activated CD4 regulatory T cell
CD3 on CD39+ activated CD4 regulatory T cell
CD3 on secreting CD4 regulatory T cell
CD3 on CD39+ secreting CD4 regulatory T cell
CD3 on activated & secreting CD4 regulatory T cell
CD3 on CD45RA+ CD4+ T cell
CD3 on CD8+ T cell
CD3 on CD39+ CD4+ T cell
CD3 on CD28+ CD4+ T cell
CD3 on CD28+ CD45RA- CD8+ T cell
CD3 on CD28+ CD45RA+ CD8+ T cell
CD3 on CD28- CD8+ T cell
CD3 on CD39+ CD8+ T cell
CD3 on CD4+ T cell
CD3 on CD4 regulatory T cell
CD3 on resting CD4 regulatory T cell
CD34 on Hematopoietic Stem Cell
HVEM on T cell
HVEM on naive CD8+ T cell
HVEM on Effector Memory CD8+ T cell
HVEM on CD4+ T cell
HVEM on Central Memory CD4+ T cell
HVEM on naive CD4+ T cell
HVEM on Effector Memory CD4+ T cell
HVEM on Terminally Differentiated CD4+ T cell
HVEM on CD45RA- CD4+ T cell
HVEM on CD8+ T cell
HVEM on Central Memory CD8+ T cell
CD16-CD56 on Natural Killer T
CD16-CD56 on Natural Killer
CD16-CD56 on HLA DR+ Natural Killer
CD28 on CD39+ activated CD4 regulatory T cell
CD28 on secreting CD4 regulatory T cell
CD28 on CD39+ secreting CD4 regulatory T cell
CD28 on activated & secreting CD4 regulatory T cell
CD28 on CD45RA+ CD4+ T cell
CD28 on CD45RA- CD4 not regulatory T cell
CD28 on CD39+ CD4+ T cell
CD28 on CD28+ CD45RA- CD8+ T cell
CD28 on CD28+ CD4+ T cell
CD28 on CD28+ CD45RA+ CD8+ T cell
CD28 on CD39+ CD8+ T cell
CD28 on CD4+ T cell
CD28 on CD4 regulatory T cell
CD28 on resting CD4 regulatory T cell
CD28 on CD39+ resting CD4 regulatory T cell
CD28 on activated CD4 regulatory T cell
CD86 on myeloid Dendritic Cell
CD86 on CD62L+ myeloid Dendritic Cell
CD86 on monocyte
CD86 on granulocyte
CCR7 on naive CD4+ T cell
CCR7 on naive CD8+ T cell
CD45 on CD14+ monocyte
CD45 on B cell
CD45 on Natural Killer
CD45 on granulocyte
CD45 on CD4+ T cell
CD45 on CD8+ T cell
CD45 on HLA DR+ T cell
CD45 on Natural Killer T
CD45 on HLA DR+ CD4+ T cell
CD127 on CD45RA- CD4 not regulatory T cell
CD127 on CD28+ CD4+ T cell
CD127 on granulocyte
CD127 on CD8+ T cell
CD127 on CD28+ CD45RA- CD8+ T cell
CD127 on CD28+ CD45RA+ CD8+ T cell
CD127 on CD28- CD8+ T cell
CD127 on CD45RA+ CD4+ T cell
CD25 on CD45RA- CD4 not regulatory T cell
CD25 on CD45RA+ CD4 not regulatory T cell
CD25 on CD39+ CD4 regulatory T cell
CD25 on resting CD4 regulatory T cell
CD25 on CD39+ resting CD4 regulatory T cell
CD25 on CD39+ activated CD4 regulatory T cell
CD25 on secreting CD4 regulatory T cell
CD25 on CD39+ secreting CD4 regulatory T cell
CD25 on activated & secreting CD4 regulatory T cell
CD123 on plasmacytoid Dendritic Cell
CD123 on CD62L+ plasmacytoid Dendritic Cell
CD33 on CD14+ monocyte
CD33 on CD33+ HLA DR+ CD14dim
CD33 on CD33dim HLA DR+ CD11b+
CD33 on CD33dim HLA DR+ CD11b-
CD33 on Granulocytic Myeloid-Derived Suppressor Cells
CD33 on CD66b++ myeloid cell
CD33 on Monocytic Myeloid-Derived Suppressor Cells
CD33 on CD33dim HLA DR-
CD33 on basophil
CD33 on Immature Myeloid-Derived Suppressor Cells
CD33 on CD33+ HLA DR+
CD33 on CD33+ HLA DR+ CD14-
CD4 on monocyte
CD4 on HLA DR+ CD4+ T cell
CD25 on CD4+ T cell
CD25 on CD39+ CD4+ T cell
CD16 on CD14- CD16+ monocyte
CD40 on CD14+ CD16- monocyte
CD40 on CD14+ CD16+ monocyte
CCR2 on CD14- CD16+ monocyte
CD14 on CD14+ CD16+ monocyte
HLA DR on CD14- CD16+ monocyte
CD40 on monocytes
CD14 on CD14+ CD16- monocyte
CD64 on CD14+ CD16- monocyte
HLA DR on CD14+ CD16- monocyte
CD40 on CD14- CD16+ monocyte
CD64 on CD14- CD16+ monocyte
HLA DR on CD14+ monocyte
CCR2 on CD14+ CD16+ monocyte
PDL-1 on CD14+ CD16- monocyte
CX3CR1 on CD14- CD16-
CX3CR1 on monocyte
CX3CR1 on CD14+ CD16+ monocyte
CX3CR1 on CD14+ CD16- monocyte
PDL-1 on CD14+ CD16+ monocyte
PDL-1 on CD14- CD16+ monocyte
PDL-1 on CD14- CD16-
CD64 on CD14- CD16-
PDL-1 on monocyte
CCR2 on CD14- CD16-
CCR2 on CD14+ CD16- monocyte
CD16 on CD14+ CD16+ monocyte
CD64 on monocyte
HLA DR on CD14+ CD16+ monocyte
CCR2 on monocyte
HLA DR on CD14- CD16-
HLA DR on monocyte
CD64 on CD14+ CD16+ monocyte
CX3CR1 on CD14- CD16+ monocyte
CCR2 on myeloid Dendritic Cell
CCR2 on CD62L+ myeloid Dendritic Cell
CCR2 on plasmacytoid Dendritic Cell
CCR2 on CD62L+ plasmacytoid Dendritic Cell
CCR2 on granulocyte
CD14 on Monocytic Myeloid-Derived Suppressor Cells
CD14 on CD33dim HLA DR+ CD11b+
CD4 on CD4+ T cell
CD4 on Central Memory CD4+ T cell
CD4 on naive CD4+ T cell
CD4 on Effector Memory CD4+ T cell
CD4 on CD45RA+ CD4+ T cell
CD19 on B cell
CD39 on CD39+ CD8+ T cell
CD39 on CD39+ activated CD4 regulatory T cell
CD39 on CD39+ secreting CD4 regulatory T cell
CD39 on CD39+ CD4+ T cell
CD39 on granulocyte
CD39 on monocyte
CD80 on myeloid Dendritic Cell
CD80 on CD62L+ myeloid Dendritic Cell
CD80 on plasmacytoid Dendritic Cell
CD80 on CD62L+ plasmacytoid Dendritic Cell
CD80 on monocyte
CD80 on granulocyte
CD45 on CD33+ HLA DR+ CD14-
CD45 on CD33- HLA DR-
CD45 on CD33- HLA DR+
CD45 on Immature Myeloid-Derived Suppressor Cells
CD8 on Central Memory CD8+ T cell
CD8 on naive CD8+ T cell
CD8 on Effector Memory CD8+ T cell
CD8 on Terminally Differentiated CD8+ T cell
CD8 on CD8+ T cell
CD8 on Natural Killer T
CD8 on HLA DR+ CD8+ T cell
CD4 on CD39+ CD4+ T cell
CD4 on CD28+ CD4+ T cell
CD4 on CD4 regulatory T cell
CD4 on resting CD4 regulatory T cell
CD4 on CD39+ resting CD4 regulatory T cell
CD4 on activated CD4 regulatory T cell
CD4 on CD39+ activated CD4 regulatory T cell
CD4 on secreting CD4 regulatory T cell
CD4 on CD39+ secreting CD4 regulatory T cell
CD4 on activated & secreting CD4 regulatory T cell
CD11c on myeloid Dendritic Cell
CD11c on CD62L+ myeloid Dendritic Cell
CD11c on monocyte
CD11c on granulocyte
CD11b on CD14+ monocyte
CD11b on Monocytic Myeloid-Derived Suppressor Cells
CD11b on CD33dim HLA DR-
CD11b on basophil
CD11b on CD33+ HLA DR+ CD14dim
CD45RA on naive CD4+ T cell
CD4RA on Terminally Differentiated CD4+ T cell
CD45RA on naive CD8+ T cell
CD45RA on Terminally Differentiated CD8+ T cell
CD45RA on resting CD4 regulatory T cell
CD45RA on CD39+ resting CD4 regulatory T cell
HLA DR on myeloid Dendritic Cell
HLA DR on plasmacytoid Dendritic Cell
HLA DR on Dendritic Cell
HLA DR on CD33+ HLA DR+ CD14-
HLA DR on CD33+ HLA DR+ CD14dim
HLA DR on CD33dim HLA DR+ CD11b+
HLA DR on CD33dim HLA DR+ CD11b-
HLA DR on CD33- HLA DR+
HLA DR on HLA DR+ T cell
HLA DR on HLA DR+ CD4+ T cell
HLA DR on B cell
HLA DR on HLA DR+ Natural Killer
CD8 on CD28+ CD45RA- CD8+ T cell
CD8 on CD28+ CD45RA+ CD8+ T cell
CD8 on CD28- CD8+ T cell
CD8 on CD39+ CD8+ T cell
