# Supplementary material for: Mendelian randomization of immune cell phenotypes to discover potential drug targets for B-cell malignancy
Source: Blood Cancer J. 2025 Apr 9;15(1):62. doi: 10.1038/s41408-025-01277-x (PMC11979003; doi:10.1038/s41408-025-01277-x)
Supplement: Supplementary file 4 — Supplementary Data 2 [file 41408_2025_1277_MOESM4_ESM.xlsx]

## Sheet: Legend
Supplementary Data 2 |Immune cell phenotypes with significant relationships across six B-cell malignancies.
B-cell, T-cell, APC, and other cell-type related traits are listed on separate sheets.
The odds ratio per standard deviation (ORSD) is provided for each of the six B-cell malignancies per trait.
In cases of a significant association, the field is colour-highlighted: green for an ORSD < 1 and red for an ORSD > 1.
White fields indicate no significant results in the 2SMR analysis. Fields marked as NA indicate data not available.

## Sheet: B-cell related traits
	Trait	CLL	DLBCL	FL	HL	MM	MZL
	BAFF-R on IgD- CD27- B cell	1.07606	0.983183	0.993689	1.04934	1.00617	1.08731
	BAFF-R on IgD+ CD24+ B cell	1.08292	0.992101	1.01501	1.03844	1.00848	1.10211
	BAFF-R on IgD+ CD38- B cell	1.04893	0.980968	0.991255	1.08227	0.989873	1.07499
	BAFF-R on IgD- CD38+ B cell	1.18925	0.979223	0.996066	1.25949	1.01195	1.07532
	BAFF-R on IgD- CD24- B cell	1.07731	0.983611	0.994526	1.04879	1.00654	1.07336
	BAFF-R on switched memory B cell	1.07845	0.990714	1.01702	1.02451	1.00713	1.10659
	BAFF-R on IgD+ CD38- unswitched memory B	1.07944	0.993324	1.00589	1.07654	1.00696	1.10419
	BAFF-R on CD24+ CD27+ B cell	1.07977	0.989217	1.01587	1.03714	1.00677	1.10484
	BAFF-R on memory B cell	1.08227	0.988343	1.01529	1.04009	1.00716	1.10249
	BAFF-R on IgD- CD38- B cell	1.08289	0.992493	1.01604	1.03154	1.00888	1.10276
	BAFF-R on CD20- CD38- B cell	1.2123	0.997667	1.07905	1.30373	0.984016	1.36865
	BAFF-R on IgD- CD38dim B cell	0.972743	1.0268	1.01349	0.674245	1.00876	NA
	BAFF-R on CD20- B cell	1.26196	1.0172	1.11375	1.40144	0.979668	1.48133
	CD19 on B cell	0.817347	0.92326	0.959428	0.735182	0.749528	0.499625
	CD19 on IgD+ CD24+ B cell	0.854378	1.02758	0.976521	0.744833	1.00412	0.443157
	CD19 on IgD- CD38- B cell	0.779738	0.873147	1.01232	0.658197	0.746144	0.549237
	CD19 on IgD- CD38dim B cell	0.825158	0.897229	0.867454	0.906237	0.988305	0.469748
	CD20 on IgD- CD27- B cell	1.12807	1.19024	1.62058	1.45258	1.00315	1.22836
	CD20 on transitional B cell	1.09731	0.955542	1.24213	0.935373	1.05144	1.51597
	CD20 on IgD- CD24- B cell	0.967978	1.4403	3.39809	1.49968	1.05892	0.867957
	CD20 on IgD+ CD24+ B cell	1.02527	1.04723	1.50038	1.14173	1.03052	1.14958
	CD25 on IgD+ CD38- B cell	1.27151	1.30072	1.03551	1.14743	1.18489	1.6361
	CD25 on IgD+ CD38+ B cell	1.16137	1.16094	0.871221	1.16672	1.21271	1.70875
	CD25 on switched memory B cell	1.00183	0.868344	0.839684	1.09036	1.11846	1.14248
	CD25 on IgD- CD27- B cell	0.8264	0.634082	0.690823	0.727453	1.06644	0.789744
	CD25 on IgD- CD38dim B cell	1.05883	0.889295	0.761215	1.06653	1.08143	1.06409
	CD27 on IgD- CD38+ B cell	1.18805	1.28556	1.5042	1.0589	1.04142	1.63615
	CD27 on IgD- CD38dim B cell	1.13594	1.15895	1.07875	1.14234	1.0045	1.04293
	CD27 on switched memory B cell	1.15712	1.10621	0.839684	1.093	1.00666	1.04482
	CD27 on unswitched memory B cell	1.23549	1.15361	1.17159	1.11734	0.998168	1.10487
	CD27 on CD24+ CD27+ B cell	1.18841	1.13065	1.11083	1.11755	1.01002	1.07699
	CD27 on IgD+ CD38- unswitched memory B	1.19803	1.14212	1.12716	1.14655	0.99212	1.0928
	CD27 on memory B cell	1.24061	1.13292	1.13288	1.16092	0.997476	1.1346
	CD27 on IgD+ CD24+ B cell	1.24658	1.20502	1.1837	1.19412	1.01795	1.12259
	CD27 on Plasma Blast-Plasma Cell	0.968135	1.03147	1.01582	0.630091	1.01401	NA
	CD38 on IgD+ B cell	0.477456	1.07007	0.887272	0.877657	1.04863	0.910955
	CD38 on IgD+ CD24- B cell	0.686583	1.07077	1.11821	0.98863	1.01816	1.29894
	HLA DR on B cell	0.933474	0.948189	0.827057	0.933474	1.05233	0.96662
	HLA DR on CD33- HLA DR+	1.10679	0.997902	1.27644	0.812007	0.930008	0.920749
	IgD- CD27- B cell %B cell	0.736855	0.675171	0.739866	0.697524	0.995045	0.804838
	IgD- CD38dim B cell	1.26268	0.968115	0.92852	1.42984	1.13024	0.746501
	IgD on IgD+ B cell	0.671924	0.711142	0.860595	0.879284	1.28283	0.623173
	IgD on IgD+ CD24+ B cell	0.790582	0.745977	1.41666	1.02737	1.11865	0.671514
	IgD on IgD+ CD38- unswitched memory B	0.446172	0.621366	2.04582	1.08484	1.29098	2.41805

## Sheet: T-cell related traits
	Trait	CLL	DLBCL	FL	HL	MM	MZL
	CD3 on HLA DR+ T cell	0.95371	1.10452	1.00613	1.26338	0.904807	0.725463
	CD3 on HLA DR+ CD4+ T cell	1.02207	1.11162	0.992108	1.29572	0.954194	1.01603
	CD3 on HLA DR+ CD8+ T cell	0.983195	1.19313	1.00117	1.46687	0.913886	NA
	CD3 on CD39+ CD8+ T cell	0.992202	1.16998	1.0036	1.35852	0.932278	NA
	CD3 on terminally differentiated CD4+ T cell	0.99005	1.22203	1.0046	1.47899	0.914324	NA
	CD3 on terminally differentiated CD8+ T cell	0.915647	1.02449	0.97816	1.48068	0.959095	0.545794
	CD3 on CD28- CD8+ T cell	0.940315	1.02278	0.948667	1.43228	1.09975	0.545617
	CD3 on CD4 Treg	0.974313	1.02277	0.943154	1.13001	0.989571	NA
	CD3 on activated / secreting CD4 Treg	0.971884	1.02068	0.939902	1.13781	0.95994	1.07592
	CD3 on CD39+ resting CD4 Treg	0.986441	1.17015	1.00306	1.39606	0.925535	NA
	CD3 on CD39+ activated / secreting CD4 Treg	0.966846	1.0326	0.970612	1.16637	0.945814	1.07592
	CD3 on CD39+ CD4+ T cell	1.01639	1.0751	1.0255	1.15757	0.948486	NA
	CD3 on resting CD4 Treg	0.905051	0.865742	0.793008	0.956212	1.04626	0.896585
	CD25 on activated / secreting CD4 Treg	1.12721	1.01303	1.10428	0.958064	1.12858	NA
	CD25 on CD39+ CD4 Treg	1.10927	0.588198	0.652589	1.1014	0.966193	0.714761
	CD25 on CD39+ CD4+ T cell	0.996618	0.94153	1.04637	1.08819	0.982346	1.08107
	CD25 on CD39+ activated / secreting CD4 Treg	1.11641	0.569206	0.635589	1.108	1.13145	0.70007
	CD25++ CD45RA+ CD4 not Treg	1.0493	1.07442	1.08818	0.981466	1.09135	0.856565
	CD27 on T cell	0.983358	1.00643	1.01582	0.801537	1.0034	NA
	CD28 on CD28+ CD45RA+ CD8+ T cell	0.848932	0.691907	0.813976	0.938696	0.95	0.756368
	CD28+ CD4-CD8- T cell	1.27755	1.65209	1.34834	1.18356	0.791915	1.25544
	CD28 on CD39+ resting CD4 Treg	0.806077	0.763439	0.957083	0.829918	0.886625	0.613351
	CD28- CD8+ T cell %CD8+ T cell	1.30527	1.72757	1.79	2.31386	1.03339	1.60108
	CD45 on HLA DR+ CD4+ T cell	0.836451	0.921845	1.2478	0.99841	0.799929	1.21712
	CD45 on HLA DR+ T cell	0.859791	0.889083	0.969303	1.04389	0.838024	0.78282
	CD45RA on naive CD8+ T cell	0.996417	1.09484	1.13708	0.935378	1.15859	1.22218
	CD4 on CD45RA+ CD4+ T cell	1.03799	1.12656	0.818967	1.04394	1.00456	1.23139
	CD127 on CD45RA+ CD4+ T cell	1.12828	0.835795	1.58925	1.02784	0.991665	0.558424
	CD127 on CD45RA- CD4 not Treg	1.04839	0.605267	0.602103	1.11311	0.941857	0.597685
	HLA DR+ T cell	0.9388	0.97238	1.56778	0.953843	0.885519	0.874309
	HLA DR+ CD4+ T cell	0.917699	0.882055	1.02631	0.91514	0.858992	0.840133
	HLA DR+ CD8+ T cell	0.922876	0.951733	1.8372	0.948245	0.870922	0.766519
	CD4 on HLA DR+ CD4+ T cell	0.496838	1.07856	1.24411	0.978445	0.947638	1.41036
	TCRgd T cell	1.03644	1.89656	4.35683	0.578179	0.798603	0.90314

## Sheet: APC-related traits
	Trait	CLL	DLBCL	FL	HL	MM	MZL
	CCR2 on mDC	0.98	0.76	0.98	1.06	1.04	0.96
	CCR2 on monocyte	0.99	0.94	0.82	1	1.08	0.56
	CCR2 on CD14+ CD16- monocyte	0.99	0.95	0.85	1.02	1.06	0.59
	CD11b on M-MDSC	1.01	1	0.99	1.16	1	NA
	CD11b on CD33dim HLA DR-	0.88	0.81	0.98	1.01	1.11	0.83
	CD11b on CD33+ HLA DR+ CD14dim	1.01	1	0.99	1.15	1	NA
	CD11b on CD14+ monocyte	1.01	1	0.99	1.12	1	NA
	CD33dim HLA DR+ CD11b+	1	1.03	1.06	1.11	1.01	1.34
	CD11c on CD62L+ mDC	1.11	1.17	1.12	1.2	0.9	1.24
	CD11c on monocyte	1.06	0.96	0.96	1.28	1	0.88
	CD11c+ HLA DR++ monocyte	0.3	0.93	0.77	0.96	1.23	0.86
	CD14 on CD14+ CD16+ monocyte	0.9	1.02	0.87	1.42	0.98	0.7
	CD14 on M-MDSC	0.83	1.13	0.72	0.92	1.04	0.72
	CD14 on CD33dim HLA DR+ CD11b+	0.98	1.01	1.01	0.82	1	NA
	CD45 on CD14+ monocyte	0.85	0.48	0.46	0.5	0.91	0.59
	CD38 on CD3- CD19-	0.94	1.19	1.54	1.42	1.06	1.53
	CD64 on CD14+ CD16+ monocyte	0.78	0.57	0.64	1.2	0.94	0.92
	CD64 on CD14- CD16-	1.26	0.76	1.72	0.68	0.81	0.59
	CD80 on CD62L+ mDC	0.96	1.01	0.96	0.84	0.89	0.97
	CD80 on CD62L+ pDC	0.79	1.06	1.1	1.04	0.96	NA
	CD80 on monocyte	1.13	1.34	1.18	0.84	0.99	1.2
	CD86 on CD62L+ mDC	1.22	1.34	NA	1.02	1	NA
	CD123 on CD62L+ pDC	0.8	1.05	1.09	1.04	0.96	0.99
	CX3CR1 on monocyte	1.01	1.02	0.96	0.86	0.98	1.08
	CX3CR1 on CD14+ CD16- monocyte	1.01	1.02	0.96	0.87	0.98	1.09
	CX3CR1 on CD14- CD16+ monocyte	0.98	0.87	0.85	0.78	0.97	0.92
	HLA DR on DC	1.05	0.9	1.13	0.9	0.97	0.91
	HLA DR on mDC	1.08	0.88	1.05	0.86	0.99	1.37
	HLA DR on CD33+ HLA DR+ CD14-	0.83	0.98	1.77	1.85	1.08	0.99
	HLA DR+ CD14dim CD33+	1.01	0.86	0.85	1.1	0.99	0.67
	HLA DR on pDC	1.04	0.93	1.12	0.91	0.97	0.91
	HLA DR+ CD11b- CD33dim	1	0.97	0.95	0.9	0.99	0.74
	HLA DR on monocyte	0.82	1.03	1.43	1.04	1.03	1.15
	HLA DR++ monocyte	NA	1.35	3.48	1.25	1.02	2.56
	HLA DR on CD14+ monocyte	0.89	1.02	1.73	0.87	0.98	1
	HLA DR on CD14+ CD16- monocyte	0.89	1.02	1.71	0.87	0.98	1
	HLA DR on CD14+ CD16+ monocyte	NA	1.02	1.25	1.8	0.91	1
	PDL-1 on CD14- CD16-	1.07	1.17	1.14	1	0.96	0.39
	PDL-1 on CD14+ CD16+ monocyte	1.04	0.99	0.97	1.61	0.99	NA

## Sheet: Other cell related traits
	Trait	CLL	DLBCL	FL	HL	MM	MZL
	CCR2 on granulocyte	1.42419	1.10095	1.07631	0.878069	0.958292	1.68689
	CD11b on basophil	0.975871	0.818126	0.886832	1.0131	1.10912	0.83612
	CD11c on granulocyte	1.12539	1.01714	1.01636	1.20446	0.99403	1.06202
	CD16-CD56 on NK T	0.799065	0.83617	0.937484	0.99729	1.0048	1.20567
	CD34 on HSC	1.39116	1.20939	1.09514	0.899877	1.06928	1.25577
	CD39 on granulocyte	1.2121	1.15213	1.10062	0.857318	0.85913	1.53139
	HLA DR on NK	1.06	1.09	1.31	1	1.02	1.6

## Sheet: Overview
Trait: immune cell phenotype	related immune cell population	checkpoints or costimulatory molecules involved
CD64 on CD14- CD16-	APC-related	No
CD14 on Monocytic Myeloid-Derived Suppressor Cells	APC-related	No
CD11b on Monocytic Myeloid-Derived Suppressor Cells	APC-related	No
PDL-1 on CD14- CD16-	APC-related	Yes
CD11c+ HLA DR++ monocyte %monocyte	APC-related	No
HLA DR++ monocyte %leukocyte	APC-related	No
CD123 on plasmacytoid Dendritic Cell	APC-related	No
CD123 on CD62L+ plasmacytoid Dendritic Cell	APC-related	No
HLA DR on monocyte	APC-related	No
CD62L- Dendritic Cell %Dendritic Cell	APC-related	No
CD64 on CD14+ CD16+ monocyte	APC-related	No
CCR2 on myeloid Dendritic Cell	APC-related	No
HLA DR on plasmacytoid Dendritic Cell	APC-related	No
HLA DR on Dendritic Cell	APC-related	No
CD14- CD16+ monocyte %monocyte	APC-related	No
HLA DR on CD14+ CD16- monocyte	APC-related	No
HLA DR on CD14+ monocyte	APC-related	No
CD14 on CD14+ CD16+ monocyte	APC-related	No
CX3CR1 on monocyte	APC-related	No
CX3CR1 on CD14+ CD16+ monocyte	APC-related	No
CX3CR1 on CD14+ CD16- monocyte	APC-related	No
PDL-1 on CD14+ CD16+ monocyte	APC-related	Yes
HLA DR on CD14+ CD16+ monocyte	APC-related	No
CX3CR1 on CD14- CD16+ monocyte	APC-related	No
CD11c on monocyte	APC-related	No
CD11b on CD14+ monocyte	APC-related	No
HLA DR on myeloid Dendritic Cell	APC-related	No
CD11c on CD62L+ myeloid Dendritic Cell	APC-related	No
HLA DR++ monocyte %monocyte	APC-related	No
CCR2 on CD14+ CD16- monocyte	APC-related	No
CCR2 on monocyte	APC-related	No
BAFF-R on CD24+ CD27+ B cell	B-related	Yes
BAFF-R on IgD+ CD24+ B cell	B-related	No
BAFF-R on IgD+ CD38- unswitched memory B cell	B-related	No
BAFF-R on IgD- CD24- B cell	B-related	No
BAFF-R on IgD- CD27- B cell	B-related	Yes
BAFF-R on IgD- CD38- B cell	B-related	No
BAFF-R on memory B cell	B-related	No
BAFF-R on unswitched memory B cell	B-related	No
BAFF-R on switched memory B cell	B-related	No
CD27 on CD24+ CD27+ B cell	B-related	Yes
CD27 on IgD+ CD24+ B cell	B-related	Yes
CD27 on memory B cell	B-related	Yes
CD27 on unswitched memory B cell	B-related	Yes
CD27 on switched memory B cell	B-related	Yes
CD38 on IgD+ CD24- B cell	B-related	No
CD38 on IgD+ B cell	B-related	No
IgD on IgD+ CD38- unswitched memory B cell	B-related	No
IgD on IgD+ B cell	B-related	No
IgD- CD27- B cell %lymphocyte	B-related	Yes
CD25 on IgD- CD27- B cell	B-related	Yes
CD27 on IgD- CD38dim B cell	B-related	Yes
IgD- CD27- B cell %B cell	B-related	Yes
CD20 on IgD+ CD24+ B cell	B-related	No
CD25 on IgD- CD38dim B cell	B-related	No
CD27 on IgD- CD38+ B cell	B-related	Yes
IgD on IgD+ CD24+ B cell	B-related	No
IgD on unswitched memory B cell	B-related	No
HLA DR on B cell	B-related	No
CD20- CD38- B cell %B cell	B-related	No
IgD- CD38dim B cell %lymphocyte	B-related	No
BAFF-R on CD20- CD38- B cell	B-related	No
BAFF-R on IgD+ CD38- B cell	B-related	No
BAFF-R on IgD+ CD38- naive B cell	B-related	No
BAFF-R on IgD- CD38+ B cell	B-related	No
BAFF-R on IgD- CD38dim B cell	B-related	No
CD19 on IgD+ CD24+ B cell	B-related	No
CD20 on IgD- CD24- B cell	B-related	No
CD20 on IgD- CD27- B cell	B-related	Yes
CD27 on IgD+ CD38- unswitched memory B cell	B-related	Yes
CD38 on CD3- CD19-	B-related	No
BAFF-R on CD20- B cell	B-related	No
IgD+ B cell %B cell	B-related	No
CD19 on IgD- CD38- B cell	B-related	No
CD25 on IgD+ CD38- B cell	B-related	No
CD25 on IgD+ CD38- naive B cell	B-related	No
CD25 on IgD+ CD38+ B cell	B-related	No
CD25 on switched memory B cell	B-related	No
CD19 on B cell	B-related	No
CD19 on IgD- CD38dim B cell	B-related	No
CD20 on transitional B cell	B-related	No
CD28 on CD28+ CD45RA+ CD8+ T cell	T-related	Yes
CD4 on HLA DR+ CD4+ T cell	T-related	No
CD80 on plasmacytoid Dendritic Cell	T-related	Yes
CD80 on CD62L+ plasmacytoid Dendritic Cell	T-related	Yes
HLA DR on CD33+ HLA DR+ CD14-	T-related	No
HLA DR on CD33+ HLA DR+ CD14dim	T-related	No
TCRgd T cell %lymphocyte	T-related	No
CD8dim Natural Killer T %T cell	T-related	No
HLA DR+ Natural Killer %CD3- lymphocyte	T-related	No
CD3 on resting CD4 regulatory T cell	T-related	No
CD86 on CD62L+ myeloid Dendritic Cell	T-related	Yes
CD127 on CD45RA- CD4 not regulatory T cell	T-related	No
CD25 on CD39+ CD4 regulatory T cell	T-related	No
CD25 on CD39+ activated CD4 regulatory T cell	T-related	No
CD80 on monocyte	T-related	Yes
CD8 on Central Memory CD8+ T cell	T-related	No
CD8 on Terminally Differentiated CD8+ T cell	T-related	No
Naive CD4-CD8- T cell %T cell	T-related	No
CD28- CD8+ T cell %CD8+ T cell	T-related	Yes
HVEM on T cell	T-related	Yes
HVEM on Effector Memory CD8+ T cell	T-related	Yes
HVEM on CD4+ T cell	T-related	Yes
HVEM on Central Memory CD4+ T cell	T-related	Yes
HVEM on CD45RA- CD4+ T cell	T-related	Yes
HVEM on Central Memory CD8+ T cell	T-related	Yes
CD4 on Central Memory CD4+ T cell	T-related	No
CD4 on CD45RA+ CD4+ T cell	T-related	No
CD4 regulatory T cell %T cell	T-related	No
CD33dim HLA DR+ CD11b+ %CD33dim HLA DR+	T-related	No
CD33dim HLA DR+ CD11b- %CD33dim HLA DR+	T-related	No
CD39+ CD8+ T cell %T cell	T-related	No
CD39+ CD8+ T cell %CD8+ T cell	T-related	No
CD27 on T cell	T-related	Yes
CD27 on Plasma Blast-Plasma Cell	T-related	Yes
CD3 on Terminally Differentiated CD8+ T cell	T-related	No
CD3 on Effector Memory CD4+ T cell	T-related	No
CD3 on Terminally Differentiated CD4+ T cell	T-related	No
CD3 on HLA DR+ T cell	T-related	No
CD3 on HLA DR+ CD4+ T cell	T-related	No
CD3 on HLA DR+ CD8+ T cell	T-related	No
CD3 on CD39+ resting CD4 regulatory T cell	T-related	No
CD3 on activated CD4 regulatory T cell	T-related	No
CD3 on CD39+ activated CD4 regulatory T cell	T-related	No
CD3 on CD39+ secreting CD4 regulatory T cell	T-related	No
CD3 on activated & secreting CD4 regulatory T cell	T-related	No
CD3 on CD39+ CD4+ T cell	T-related	No
CD3 on CD28- CD8+ T cell	T-related	Yes
CD3 on CD39+ CD8+ T cell	T-related	No
CD3 on CD4 regulatory T cell	T-related	No
HVEM on naive CD8+ T cell	T-related	Yes
CD45 on CD14+ monocyte	T-related	No
CD25 on CD39+ CD4+ T cell	T-related	No
CD14 on CD33dim HLA DR+ CD11b+	T-related	No
CD80 on myeloid Dendritic Cell	T-related	Yes
CD11b on CD33+ HLA DR+ CD14dim	T-related	No
HLA DR on CD33- HLA DR+	T-related	No
CD25++ CD45RA+ CD4 not regulatory T cell %CD4+ T cell	T-related	No
CD25++ CD45RA+ CD4 not regulatory T cell %T cell	T-related	No
HLA DR+ T cell%T cell	T-related	No
HLA DR+ T cell%lymphocyte	T-related	No
HLA DR+ CD4+ T cell %lymphocyte	T-related	No
HLA DR+ CD8+ T cell %lymphocyte	T-related	No
CD28+ CD4-CD8- T cell %T cell	T-related	Yes
CD45 on HLA DR+ T cell	T-related	No
CD45 on HLA DR+ CD4+ T cell	T-related	No
CD25 on secreting CD4 regulatory T cell	T-related	No
CD25 on CD39+ secreting CD4 regulatory T cell	T-related	No
CD25 on activated & secreting CD4 regulatory T cell	T-related	No
CD80 on CD62L+ myeloid Dendritic Cell	T-related	Yes
CD8 on Natural Killer T	T-related	No
CD11b on CD33dim HLA DR-	T-related	No
CD45RA on naive CD8+ T cell	T-related	No
CD33+ HLA DR+ CD14dim %CD33+ HLA DR+	T-related	No
CD28 on CD39+ resting CD4 regulatory T cell	T-related	Yes
CD127 on CD45RA+ CD4+ T cell	T-related	No
CD34 on Hematopoietic Stem Cell	Other	No
CD39 on granulocyte	Other	No
CD16-CD56 on Natural Killer T	Other	No
CCR2 on granulocyte	Other	No
CD11b on basophil	Other	No
CD11c on granulocyte	Other	No
HLA DR on HLA DR+ Natural Killer	Other	No
