# Supplementary material for: Mendelian randomization of immune cell phenotypes to discover potential drug targets for B-cell malignancy
Source: Blood Cancer J. 2025 Apr 9;15(1):62. doi: 10.1038/s41408-025-01277-x (PMC11979003; doi:10.1038/s41408-025-01277-x)
Supplement: Supplementary file 5 — Supplementary Data 3 [file 41408_2025_1277_MOESM5_ESM.xlsx]

## Sheet: Legend
Supplementary Data 3 | Weighted median estimate and mode-based estimates for each exposure trait and B-cell malignancy.
Results reported as effect size (beta) and standard error (SE) per genetically predicted standard deviation (SD) unit increase in the risk factor. Two-sided P-values shown.
Weighted median estimator and mode-based estimate only computed if ≥3 SNPs available for use in MR analysis.
SNP, single nucleotide polymorphism; SE, standard error.

## Sheet: CLL
	Trait ID	Trait	Method	No. of SNPs	Beta	SE	P-value
	ebi-a-GCST90001399	IgD- CD27- B cell %B cell	Weighted median	3	-0.146631	0.0830346	0.0774129
	ebi-a-GCST90001399	IgD- CD27- B cell %B cell	Weighted mode	3	-0.144252	0.0797357	0.212153
	ebi-a-GCST90001451	CD62L- monocyte %monocyte	Weighted median	3	0.0520053	0.0871815	0.55083
	ebi-a-GCST90001451	CD62L- monocyte %monocyte	Weighted mode	3	0.0595943	0.101327	0.616005
	ebi-a-GCST90001463	CD62L- Dendritic Cell %Dendritic Cell	Weighted median	3	-0.00980931	0.070933	0.890011
	ebi-a-GCST90001463	CD62L- Dendritic Cell %Dendritic Cell	Weighted mode	3	-0.00926644	0.0743992	0.912269
	ebi-a-GCST90001465	CD86+ myeloid Dendritic Cell %Dendritic Cell	Weighted median	3	-0.0335684	0.0664596	0.613492
	ebi-a-GCST90001465	CD86+ myeloid Dendritic Cell %Dendritic Cell	Weighted mode	3	-0.0193796	0.0749786	0.820213
	ebi-a-GCST90001469	CD62L- myeloid Dendritic Cell %Dendritic Cell	Weighted median	6	-0.0456283	0.0658641	0.488457
	ebi-a-GCST90001469	CD62L- myeloid Dendritic Cell %Dendritic Cell	Weighted mode	6	-0.0180792	0.0664853	0.796549
	ebi-a-GCST90001473	CD62L- CD86+ myeloid Dendritic Cell %Dendritic Cell	Weighted median	5	-0.0411004	0.0595709	0.490232
	ebi-a-GCST90001473	CD62L- CD86+ myeloid Dendritic Cell %Dendritic Cell	Weighted mode	5	-0.0165214	0.060422	0.798058
	ebi-a-GCST90001484	CD39+ resting CD4 regulatory T cell %resting CD4 regulatory T cell	Weighted median	5	-0.0059109	0.0636954	0.926063
	ebi-a-GCST90001484	CD39+ resting CD4 regulatory T cell %resting CD4 regulatory T cell	Weighted mode	5	-0.00882808	0.0709434	0.906971
	ebi-a-GCST90001485	CD39+ resting CD4 regulatory T cell %CD4 regulatory T cell	Weighted median	10	0.00852943	0.0310214	0.783352
	ebi-a-GCST90001485	CD39+ resting CD4 regulatory T cell %CD4 regulatory T cell	Weighted mode	10	0.006789	0.0298154	0.824968
	ebi-a-GCST90001491	CD39+ activated CD4 regulatory T cell %CD4 regulatory T cell	Weighted median	6	-0.00120639	0.0301216	0.968053
	ebi-a-GCST90001491	CD39+ activated CD4 regulatory T cell %CD4 regulatory T cell	Weighted mode	6	-0.000703755	0.0323943	0.983508
	ebi-a-GCST90001496	CD39+ secreting CD4 regulatory T cell %secreting CD4 regulatory T cell	Weighted median	8	0.00591085	0.0269786	0.826577
	ebi-a-GCST90001496	CD39+ secreting CD4 regulatory T cell %secreting CD4 regulatory T cell	Weighted mode	8	0.00403358	0.0268318	0.884746
	ebi-a-GCST90001497	CD39+ secreting CD4 regulatory T cell %CD4 regulatory T cell	Weighted median	7	-0.00222422	0.0267353	0.933697
	ebi-a-GCST90001497	CD39+ secreting CD4 regulatory T cell %CD4 regulatory T cell	Weighted mode	7	-0.0029635	0.0269242	0.915944
	ebi-a-GCST90001499	Activated & resting CD4 regulatory T cell %CD4 regulatory T cell	Weighted median	4	0.00220608	0.0454988	0.961329
	ebi-a-GCST90001499	Activated & resting CD4 regulatory T cell %CD4 regulatory T cell	Weighted mode	4	0.001708	0.0461661	0.972812
	ebi-a-GCST90001502	Activated & secreting CD4 regulatory T cell %CD4 regulatory T cell	Weighted median	5	0.000629914	0.0410312	0.987751
	ebi-a-GCST90001502	Activated & secreting CD4 regulatory T cell %CD4 regulatory T cell	Weighted mode	5	0.000360544	0.0410014	0.993405
	ebi-a-GCST90001503	Activated & secreting CD4 regulatory T cell %CD4+ T cell	Weighted median	7	0.00656429	0.0433156	0.879545
	ebi-a-GCST90001503	Activated & secreting CD4 regulatory T cell %CD4+ T cell	Weighted mode	7	0.00109264	0.0476092	0.982434
	ebi-a-GCST90001508	CD25++ CD45RA+ CD4 not regulatory T cell %CD4+ T cell	Weighted median	4	0.149377	0.0898738	0.0964988
	ebi-a-GCST90001508	CD25++ CD45RA+ CD4 not regulatory T cell %CD4+ T cell	Weighted mode	4	0.155879	0.097852	0.209408
	ebi-a-GCST90001509	CD25++ CD45RA+ CD4 not regulatory T cell %T cell	Weighted median	4	0.166999	0.0950639	0.0789689
	ebi-a-GCST90001509	CD25++ CD45RA+ CD4 not regulatory T cell %T cell	Weighted mode	4	0.166785	0.10115	0.19773
	ebi-a-GCST90001526	CD33dim HLA DR+ CD11b+ %CD33dim HLA DR+	Weighted median	3	0.0162509	0.0469129	0.729038
	ebi-a-GCST90001526	CD33dim HLA DR+ CD11b+ %CD33dim HLA DR+	Weighted mode	3	0.0237166	0.0526426	0.696463
	ebi-a-GCST90001528	CD33dim HLA DR+ CD11b- %CD33dim HLA DR+	Weighted median	3	-0.0158253	0.0477065	0.740099
	ebi-a-GCST90001528	CD33dim HLA DR+ CD11b- %CD33dim HLA DR+	Weighted mode	3	-0.0222439	0.0529293	0.715145
	ebi-a-GCST90001533	Basophil %CD33dim HLA DR- CD66b-	Weighted median	3	-0.0275891	0.0581677	0.635285
	ebi-a-GCST90001533	Basophil %CD33dim HLA DR- CD66b-	Weighted mode	3	-0.0232623	0.058042	0.72734
	ebi-a-GCST90001535	CD45RA- CD4+ T cell %CD4+ T cell	Weighted median	3	-0.00208302	0.0928765	0.982107
	ebi-a-GCST90001535	CD45RA- CD4+ T cell %CD4+ T cell	Weighted mode	3	-0.00652439	0.100341	0.954071
	ebi-a-GCST90001561	CD45RA+ CD8+ T cell %CD8+ T cell	Weighted median	3	-0.000179215	0.0570539	0.997494
	ebi-a-GCST90001561	CD45RA+ CD8+ T cell %CD8+ T cell	Weighted mode	3	0.00745299	0.0634825	0.917269
	ebi-a-GCST90001570	Effector Memory CD4-CD8- T cell %CD4-CD8- T cell	Weighted median	4	-0.0145581	0.0855347	0.864852
	ebi-a-GCST90001570	Effector Memory CD4-CD8- T cell %CD4-CD8- T cell	Weighted mode	4	-0.0128523	0.0856495	0.89024
	ebi-a-GCST90001574	Terminally Differentiated CD4-CD8- T cell %T cell	Weighted median	4	0.0181619	0.0972505	0.851854
	ebi-a-GCST90001574	Terminally Differentiated CD4-CD8- T cell %T cell	Weighted mode	4	0.0274091	0.114863	0.826768
	ebi-a-GCST90001619	HLA DR+ T cell%T cell	Weighted median	3	-0.07431	0.0669791	0.267236
	ebi-a-GCST90001619	HLA DR+ T cell%T cell	Weighted mode	3	-0.0810872	0.0695798	0.364053
	ebi-a-GCST90001622	Natural Killer T %T cell	Weighted median	5	-0.221538	0.145039	0.126652
	ebi-a-GCST90001622	Natural Killer T %T cell	Weighted mode	5	-0.297152	0.187517	0.188219
	ebi-a-GCST90001623	Natural Killer T %lymphocyte	Weighted median	6	0.0782334	0.122807	0.524096
	ebi-a-GCST90001623	Natural Killer T %lymphocyte	Weighted mode	6	0.0969348	0.182957	0.618908
	ebi-a-GCST90001628	HLA DR+ CD8+ T cell %T cell	Weighted median	3	-0.0806038	0.0643678	0.210483
	ebi-a-GCST90001628	HLA DR+ CD8+ T cell %T cell	Weighted mode	3	-0.0784504	0.0715429	0.387242
	ebi-a-GCST90001634	CD8dim Natural Killer T %T cell	Weighted median	4	0.0333645	0.13655	0.806968
	ebi-a-GCST90001634	CD8dim Natural Killer T %T cell	Weighted mode	4	0.0738086	0.147965	0.652184
	ebi-a-GCST90001635	CD8dim Natural Killer T %lymphocyte	Weighted median	5	0.0707313	0.114981	0.538453
	ebi-a-GCST90001635	CD8dim Natural Killer T %lymphocyte	Weighted mode	5	0.115782	0.127923	0.416603
	ebi-a-GCST90001637	CD4-CD8- Natural Killer T %T cell	Weighted median	4	0.109419	0.110107	0.320342
	ebi-a-GCST90001637	CD4-CD8- Natural Killer T %T cell	Weighted mode	4	0.122224	0.121221	0.387595
	ebi-a-GCST90001638	CD4-CD8- Natural Killer T %lymphocyte	Weighted median	5	0.0663003	0.107817	0.538598
	ebi-a-GCST90001638	CD4-CD8- Natural Killer T %lymphocyte	Weighted mode	5	0.0686564	0.115285	0.583543
	ebi-a-GCST90001649	HLA DR+ Natural Killer %Natural Killer	Weighted median	7	0.0150584	0.0741815	0.83914
	ebi-a-GCST90001649	HLA DR+ Natural Killer %Natural Killer	Weighted mode	7	0.0102712	0.0750388	0.895604
	ebi-a-GCST90001650	HLA DR+ Natural Killer %CD3- lymphocyte	Weighted median	4	0.0149245	0.0809461	0.853719
	ebi-a-GCST90001650	HLA DR+ Natural Killer %CD3- lymphocyte	Weighted mode	4	0.0322177	0.084056	0.727054
	ebi-a-GCST90001658	CD39+ CD4+ T cell %T cell	Weighted median	6	-0.00107731	0.0278326	0.969124
	ebi-a-GCST90001658	CD39+ CD4+ T cell %T cell	Weighted mode	6	-0.00105544	0.0266438	0.969935
	ebi-a-GCST90001659	CD39+ CD4+ T cell %CD4+ T cell	Weighted median	6	-0.00107256	0.0271062	0.968437
	ebi-a-GCST90001659	CD39+ CD4+ T cell %CD4+ T cell	Weighted mode	6	-0.000910789	0.0272055	0.974589
	ebi-a-GCST90001664	CD28+ CD45RA+ CD8dim T cell %T cell	Weighted median	5	0.00518736	0.0587062	0.929589
	ebi-a-GCST90001664	CD28+ CD45RA+ CD8dim T cell %T cell	Weighted mode	5	0.00449493	0.0611653	0.944946
	ebi-a-GCST90001665	CD28+ CD45RA+ CD8dim T cell %CD8dim T cell	Weighted median	3	0.0173803	0.0730363	0.811906
	ebi-a-GCST90001665	CD28+ CD45RA+ CD8dim T cell %CD8dim T cell	Weighted mode	3	0.00412619	0.0812708	0.964123
	ebi-a-GCST90001670	CD39+ CD8+ T cell %T cell	Weighted median	5	0.0143151	0.0276305	0.604396
	ebi-a-GCST90001670	CD39+ CD8+ T cell %T cell	Weighted mode	5	4.40267e-05	0.0284415	0.998839
	ebi-a-GCST90001671	CD39+ CD8+ T cell %CD8+ T cell	Weighted median	4	0.114097	0.07904	0.148869
	ebi-a-GCST90001671	CD39+ CD8+ T cell %CD8+ T cell	Weighted mode	4	0.111295	0.0877428	0.294131
	ebi-a-GCST90001692	CD28+ CD45RA- CD8+ T cell %CD8+ T cell	Weighted median	3	0.0614195	0.080402	0.444924
	ebi-a-GCST90001692	CD28+ CD45RA- CD8+ T cell %CD8+ T cell	Weighted mode	3	0.0129304	0.0790377	0.885086
	ebi-a-GCST90001696	CD45RA- CD28- CD8+ T cell %CD8+ T cell	Weighted median	3	0.00110102	0.00584434	0.85057
	ebi-a-GCST90001696	CD45RA- CD28- CD8+ T cell %CD8+ T cell	Weighted mode	3	-0.00131436	0.00595575	0.845816
	ebi-a-GCST90001697	CD45RA- CD28- CD8+ T cell %T cell	Weighted median	18	-0.00153193	0.00215437	0.477037
	ebi-a-GCST90001697	CD45RA- CD28- CD8+ T cell %T cell	Weighted mode	18	-0.00193978	0.00230732	0.412183
	ebi-a-GCST90001700	CD45RA+ CD28- CD8+ T cell %T cell	Weighted median	26	-0.000797262	0.00158717	0.615444
	ebi-a-GCST90001700	CD45RA+ CD28- CD8+ T cell %T cell	Weighted mode	26	-0.00229859	0.00187711	0.232163
	ebi-a-GCST90001702	BAFF-R on CD24+ CD27+ B cell	Weighted median	7	0.0690895	0.033819	0.0410604
	ebi-a-GCST90001702	BAFF-R on CD24+ CD27+ B cell	Weighted mode	7	0.0736423	0.0343479	0.0757298
	ebi-a-GCST90001703	BAFF-R on IgD+ CD24+ B cell	Weighted median	5	0.0700011	0.0345641	0.0428411
	ebi-a-GCST90001703	BAFF-R on IgD+ CD24+ B cell	Weighted mode	5	0.070793	0.034897	0.112388
	ebi-a-GCST90001704	BAFF-R on IgD+ CD24- B cell	Weighted median	8	0.057593	0.0333809	0.0844679
	ebi-a-GCST90001704	BAFF-R on IgD+ CD24- B cell	Weighted mode	8	0.0617296	0.0352977	0.123805
	ebi-a-GCST90001705	BAFF-R on IgD+ CD38- B cell	Weighted median	7	0.0613514	0.0349148	0.0788884
	ebi-a-GCST90001705	BAFF-R on IgD+ CD38- B cell	Weighted mode	7	0.0650134	0.0351525	0.113874
	ebi-a-GCST90001706	BAFF-R on IgD+ CD38- naive B cell	Weighted median	6	0.0583411	0.0347526	0.0932004
	ebi-a-GCST90001706	BAFF-R on IgD+ CD38- naive B cell	Weighted mode	6	0.06431	0.0343031	0.11968
	ebi-a-GCST90001707	BAFF-R on IgD+ CD38- unswitched memory B cell	Weighted median	6	0.0707571	0.0348667	0.0424216
	ebi-a-GCST90001707	BAFF-R on IgD+ CD38- unswitched memory B cell	Weighted mode	6	0.0731796	0.0358388	0.0966335
	ebi-a-GCST90001708	BAFF-R on IgD+ CD38+ B cell	Weighted median	8	0.0618912	0.0346082	0.0737216
	ebi-a-GCST90001708	BAFF-R on IgD+ CD38+ B cell	Weighted mode	8	0.0670771	0.0357736	0.102912
	ebi-a-GCST90001709	BAFF-R on IgD+ CD38dim B cell	Weighted median	8	0.0586159	0.0340348	0.0850273
	ebi-a-GCST90001709	BAFF-R on IgD+ CD38dim B cell	Weighted mode	8	0.0642058	0.0345944	0.105837
	ebi-a-GCST90001710	BAFF-R on IgD- CD24- B cell	Weighted median	8	0.071818	0.0360803	0.0465355
	ebi-a-GCST90001710	BAFF-R on IgD- CD24- B cell	Weighted mode	8	0.0742287	0.0346989	0.0697145
	ebi-a-GCST90001711	BAFF-R on IgD- CD27- B cell	Weighted median	8	0.0710962	0.0357714	0.0468651
	ebi-a-GCST90001711	BAFF-R on IgD- CD27- B cell	Weighted mode	8	0.071181	0.0362902	0.0906275
	ebi-a-GCST90001712	BAFF-R on IgD- CD38- B cell	Weighted median	6	0.0712676	0.0344027	0.0383054
	ebi-a-GCST90001712	BAFF-R on IgD- CD38- B cell	Weighted mode	6	0.0769416	0.035762	0.0840864
	ebi-a-GCST90001713	BAFF-R on IgD- CD38+ B cell	Weighted median	3	0.159778	0.0936417	0.0879588
	ebi-a-GCST90001713	BAFF-R on IgD- CD38+ B cell	Weighted mode	3	0.162086	0.0981654	0.240503
	ebi-a-GCST90001715	BAFF-R on memory B cell	Weighted median	6	0.0695468	0.0343058	0.0426357
	ebi-a-GCST90001715	BAFF-R on memory B cell	Weighted mode	6	0.0694881	0.034987	0.103765
	ebi-a-GCST90001716	BAFF-R on naive-mature B cell	Weighted median	8	0.0576404	0.0349846	0.0994359
	ebi-a-GCST90001716	BAFF-R on naive-mature B cell	Weighted mode	8	0.0646045	0.0350578	0.107901
	ebi-a-GCST90001717	BAFF-R on unswitched memory B cell	Weighted median	6	0.0692629	0.0349006	0.0471919
	ebi-a-GCST90001717	BAFF-R on unswitched memory B cell	Weighted mode	6	0.0707681	0.0361742	0.107795
	ebi-a-GCST90001718	BAFF-R on switched memory B cell	Weighted median	8	0.070008	0.0343416	0.0414921
	ebi-a-GCST90001718	BAFF-R on switched memory B cell	Weighted mode	8	0.07023	0.0362647	0.0940052
	ebi-a-GCST90001719	BAFF-R on IgD+ B cell	Weighted median	8	0.0571043	0.035505	0.107759
	ebi-a-GCST90001719	BAFF-R on IgD+ B cell	Weighted mode	8	0.0613609	0.0343218	0.116951
	ebi-a-GCST90001720	BAFF-R on transitional B cell	Weighted median	6	0.0671735	0.0392415	0.0869342
	ebi-a-GCST90001720	BAFF-R on transitional B cell	Weighted mode	6	0.070157	0.0384604	0.127728
	ebi-a-GCST90001724	CD19 on IgD+ CD24+ B cell	Weighted median	3	-0.216183	0.18369	0.239241
	ebi-a-GCST90001724	CD19 on IgD+ CD24+ B cell	Weighted mode	3	-0.237835	0.215369	0.384543
	ebi-a-GCST90001725	CD19 on IgD+ CD24- B cell	Weighted median	3	-0.0145198	0.228666	0.94937
	ebi-a-GCST90001725	CD19 on IgD+ CD24- B cell	Weighted mode	3	0.00420614	0.259179	0.988525
	ebi-a-GCST90001735	CD19 on IgD- CD38dim B cell	Weighted median	3	-0.233262	0.149678	0.119131
	ebi-a-GCST90001735	CD19 on IgD- CD38dim B cell	Weighted mode	3	-0.23502	0.157731	0.274686
	ebi-a-GCST90001743	CD20 on B cell	Weighted median	3	-0.0289133	0.146987	0.844057
	ebi-a-GCST90001743	CD20 on B cell	Weighted mode	3	-0.00424972	0.198858	0.98489
	ebi-a-GCST90001745	CD20 on CD24+ CD27+ B cell	Weighted median	5	-0.0611208	0.106834	0.567249
	ebi-a-GCST90001745	CD20 on CD24+ CD27+ B cell	Weighted mode	5	-0.0105303	0.111798	0.929487
	ebi-a-GCST90001747	CD20 on IgD+ CD24- B cell	Weighted median	3	0.0519226	0.148116	0.725922
	ebi-a-GCST90001747	CD20 on IgD+ CD24- B cell	Weighted mode	3	0.096285	0.143373	0.571037
	ebi-a-GCST90001748	CD20 on IgD+ CD38- B cell	Weighted median	4	-0.0387422	0.124188	0.755069
	ebi-a-GCST90001748	CD20 on IgD+ CD38- B cell	Weighted mode	4	-0.00892217	0.129796	0.949522
	ebi-a-GCST90001751	CD20 on IgD+ CD38+ B cell	Weighted median	4	0.055338	0.10057	0.582152
	ebi-a-GCST90001751	CD20 on IgD+ CD38+ B cell	Weighted mode	4	0.0536963	0.107572	0.651969
	ebi-a-GCST90001752	CD20 on IgD+ CD38dim B cell	Weighted median	6	0.0585142	0.109986	0.594716
	ebi-a-GCST90001752	CD20 on IgD+ CD38dim B cell	Weighted mode	6	0.131812	0.144315	0.402945
	ebi-a-GCST90001754	CD20 on IgD- CD27- B cell	Weighted median	4	0.0949076	0.128099	0.458757
	ebi-a-GCST90001754	CD20 on IgD- CD27- B cell	Weighted mode	4	-0.00917324	0.167975	0.959882
	ebi-a-GCST90001755	CD20 on IgD- CD38- B cell	Weighted median	3	-0.0247708	0.119379	0.835621
	ebi-a-GCST90001755	CD20 on IgD- CD38- B cell	Weighted mode	3	-0.00499746	0.132383	0.973316
	ebi-a-GCST90001757	CD20 on IgD- CD38dim B cell	Weighted median	6	-0.0209623	0.0972843	0.829397
	ebi-a-GCST90001757	CD20 on IgD- CD38dim B cell	Weighted mode	6	-0.0115659	0.0982962	0.910914
	ebi-a-GCST90001758	CD20 on memory B cell	Weighted median	4	-0.0219775	0.102769	0.830662
	ebi-a-GCST90001758	CD20 on memory B cell	Weighted mode	4	-0.000755903	0.117944	0.995289
	ebi-a-GCST90001759	CD20 on naive-mature B cell	Weighted median	5	0.0499667	0.127786	0.695785
	ebi-a-GCST90001759	CD20 on naive-mature B cell	Weighted mode	5	0.114026	0.139135	0.458502
	ebi-a-GCST90001760	CD20 on unswitched memory B cell	Weighted median	3	-0.0652315	0.112923	0.563491
	ebi-a-GCST90001760	CD20 on unswitched memory B cell	Weighted mode	3	-0.055178	0.128445	0.709351
	ebi-a-GCST90001761	CD20 on switched memory B cell	Weighted median	6	-0.0266873	0.093675	0.775727
	ebi-a-GCST90001761	CD20 on switched memory B cell	Weighted mode	6	-0.0164079	0.0940708	0.868378
	ebi-a-GCST90001762	CD20 on IgD+ B cell	Weighted median	4	0.111445	0.125065	0.372878
	ebi-a-GCST90001762	CD20 on IgD+ B cell	Weighted mode	4	0.176014	0.146409	0.315522
	ebi-a-GCST90001775	CD25 on B cell	Weighted median	3	-0.0347627	0.119479	0.771087
	ebi-a-GCST90001775	CD25 on B cell	Weighted mode	3	-0.0602668	0.152934	0.731576
	ebi-a-GCST90001777	CD25 on CD24+ CD27+ B cell	Weighted median	4	0.0811478	0.0760318	0.285842
	ebi-a-GCST90001777	CD25 on CD24+ CD27+ B cell	Weighted mode	4	0.0818732	0.0827379	0.395346
	ebi-a-GCST90001778	CD25 on IgD+ CD24+ B cell	Weighted median	3	0.0876203	0.0834106	0.293502
	ebi-a-GCST90001778	CD25 on IgD+ CD24+ B cell	Weighted mode	3	0.0942831	0.088123	0.396669
	ebi-a-GCST90001779	CD25 on IgD+ CD24- B cell	Weighted median	3	0.0255047	0.106834	0.811314
	ebi-a-GCST90001779	CD25 on IgD+ CD24- B cell	Weighted mode	3	0.00705228	0.115153	0.956735
	ebi-a-GCST90001787	CD25 on IgD- CD38- B cell	Weighted median	3	0.00829487	0.0963055	0.931362
	ebi-a-GCST90001787	CD25 on IgD- CD38- B cell	Weighted mode	3	0.0179595	0.107216	0.882377
	ebi-a-GCST90001789	CD25 on IgD- CD38dim B cell	Weighted median	3	0.0170153	0.0965643	0.860132
	ebi-a-GCST90001789	CD25 on IgD- CD38dim B cell	Weighted mode	3	0.00886462	0.114814	0.945486
	ebi-a-GCST90001790	CD25 on memory B cell	Weighted median	4	0.0835142	0.0757862	0.270474
	ebi-a-GCST90001790	CD25 on memory B cell	Weighted mode	4	0.0828733	0.0777075	0.364417
	ebi-a-GCST90001791	CD25 on naive-mature B cell	Weighted median	4	-0.0391645	0.104508	0.707844
	ebi-a-GCST90001791	CD25 on naive-mature B cell	Weighted mode	4	-0.0509512	0.128037	0.717299
	ebi-a-GCST90001792	CD25 on unswitched memory B cell	Weighted median	4	0.0876237	0.0787209	0.265668
	ebi-a-GCST90001792	CD25 on unswitched memory B cell	Weighted mode	4	0.0863208	0.0819451	0.369506
	ebi-a-GCST90001793	CD25 on switched memory B cell	Weighted median	3	-0.0145507	0.0850521	0.864161
	ebi-a-GCST90001793	CD25 on switched memory B cell	Weighted mode	3	-0.0177045	0.10613	0.882853
	ebi-a-GCST90001798	CD27 on CD24+ CD27+ B cell	Weighted median	9	0.126644	0.053389	0.0176878
	ebi-a-GCST90001798	CD27 on CD24+ CD27+ B cell	Weighted mode	9	0.118641	0.0562263	0.0678672
	ebi-a-GCST90001800	CD27 on IgD+ CD24+ B cell	Weighted median	5	0.202067	0.064313	0.00167838
	ebi-a-GCST90001800	CD27 on IgD+ CD24+ B cell	Weighted mode	5	0.168608	0.0687513	0.0702607
	ebi-a-GCST90001801	CD27 on IgD+ CD38- unswitched memory B cell	Weighted median	5	0.166195	0.0593917	0.00513758
	ebi-a-GCST90001801	CD27 on IgD+ CD38- unswitched memory B cell	Weighted mode	5	0.138192	0.0569034	0.0720947
	ebi-a-GCST90001802	CD27 on IgD- CD38- B cell	Weighted median	7	0.0786786	0.0619837	0.204319
	ebi-a-GCST90001802	CD27 on IgD- CD38- B cell	Weighted mode	7	0.0954368	0.0589966	0.156862
	ebi-a-GCST90001804	CD27 on IgD- CD38dim B cell	Weighted median	6	0.0866237	0.0491481	0.0779844
	ebi-a-GCST90001804	CD27 on IgD- CD38dim B cell	Weighted mode	6	0.0807548	0.0510428	0.174472
	ebi-a-GCST90001805	CD27 on memory B cell	Weighted median	7	0.129623	0.0646984	0.0451237
	ebi-a-GCST90001805	CD27 on memory B cell	Weighted mode	7	0.146486	0.0705722	0.0832302
	ebi-a-GCST90001806	CD27 on unswitched memory B cell	Weighted median	10	0.158658	0.0664287	0.016922
	ebi-a-GCST90001806	CD27 on unswitched memory B cell	Weighted mode	10	0.161789	0.0661379	0.036984
	ebi-a-GCST90001808	CD27 on switched memory B cell	Weighted median	9	0.107526	0.0512817	0.0360142
	ebi-a-GCST90001808	CD27 on switched memory B cell	Weighted mode	9	0.0921531	0.052785	0.118987
	ebi-a-GCST90001813	CD38 on IgD+ CD38dim B cell	Weighted median	4	-0.0837528	0.107593	0.43632
	ebi-a-GCST90001813	CD38 on IgD+ CD38dim B cell	Weighted mode	4	-0.047274	0.144951	0.765747
	ebi-a-GCST90001815	CD38 on IgD- CD38dim B cell	Weighted median	3	-0.140585	0.133729	0.293134
	ebi-a-GCST90001815	CD38 on IgD- CD38dim B cell	Weighted mode	3	-0.100866	0.149471	0.569346
	ebi-a-GCST90001816	CD38 on naive-mature B cell	Weighted median	3	-0.163355	0.155408	0.293194
	ebi-a-GCST90001816	CD38 on naive-mature B cell	Weighted mode	3	-0.115666	0.201855	0.62447
	ebi-a-GCST90001819	CD38 on transitional B cell	Weighted median	5	-0.0360069	0.108133	0.739144
	ebi-a-GCST90001819	CD38 on transitional B cell	Weighted mode	5	-0.0361865	0.143206	0.812963
	ebi-a-GCST90001820	IgD on IgD+ CD24+ B cell	Weighted median	3	-0.208768	0.196016	0.286851
	ebi-a-GCST90001820	IgD on IgD+ CD24+ B cell	Weighted mode	3	-0.169674	0.239795	0.552547
	ebi-a-GCST90001821	IgD on IgD+ CD24- B cell	Weighted median	3	-0.193006	0.123754	0.118856
	ebi-a-GCST90001821	IgD on IgD+ CD24- B cell	Weighted mode	3	-0.269498	0.181232	0.275375
	ebi-a-GCST90001824	IgD on IgD+ CD38+ B cell	Weighted median	4	0.094684	0.111059	0.393906
	ebi-a-GCST90001824	IgD on IgD+ CD38+ B cell	Weighted mode	4	0.0978624	0.121702	0.480147
	ebi-a-GCST90001825	IgD on IgD+ CD38dim B cell	Weighted median	3	-0.194453	0.121648	0.109936
	ebi-a-GCST90001825	IgD on IgD+ CD38dim B cell	Weighted mode	3	-0.259693	0.165291	0.256754
	ebi-a-GCST90001828	IgD on transitional B cell	Weighted median	4	0.137851	0.113944	0.226351
	ebi-a-GCST90001828	IgD on transitional B cell	Weighted mode	4	0.129075	0.127679	0.386506
	ebi-a-GCST90001829	BAFF-R on B cell	Weighted median	8	0.0588871	0.0340782	0.0839887
	ebi-a-GCST90001829	BAFF-R on B cell	Weighted mode	8	0.0645022	0.0321714	0.0849957
	ebi-a-GCST90001832	CD62L on CD62L+ plasmacytoid Dendritic Cell	Weighted median	4	-0.0141832	0.0885019	0.872677
	ebi-a-GCST90001832	CD62L on CD62L+ plasmacytoid Dendritic Cell	Weighted mode	4	0.0664112	0.0887623	0.508658
	ebi-a-GCST90001838	CD3 on naive CD8+ T cell	Weighted median	5	-0.00801913	0.0443107	0.856387
	ebi-a-GCST90001838	CD3 on naive CD8+ T cell	Weighted mode	5	-0.0119188	0.0484995	0.817971
	ebi-a-GCST90001842	CD3 on Naive CD4+ T cell	Weighted median	3	-0.0141502	0.0424256	0.738734
	ebi-a-GCST90001842	CD3 on Naive CD4+ T cell	Weighted mode	3	-0.010546	0.0407089	0.819815
	ebi-a-GCST90001853	CD3 on activated CD4 regulatory T cell	Weighted median	4	-0.0270292	0.0449753	0.547855
	ebi-a-GCST90001853	CD3 on activated CD4 regulatory T cell	Weighted mode	4	-0.0276883	0.0473781	0.599987
	ebi-a-GCST90001854	CD3 on CD39+ activated CD4 regulatory T cell	Weighted median	5	-0.0177126	0.0479506	0.711834
	ebi-a-GCST90001854	CD3 on CD39+ activated CD4 regulatory T cell	Weighted mode	5	-0.0238078	0.0496992	0.656923
	ebi-a-GCST90001855	CD3 on secreting CD4 regulatory T cell	Weighted median	3	-0.0119229	0.0427319	0.780232
	ebi-a-GCST90001855	CD3 on secreting CD4 regulatory T cell	Weighted mode	3	-0.0110144	0.0477982	0.839179
	ebi-a-GCST90001856	CD3 on CD39+ secreting CD4 regulatory T cell	Weighted median	3	-0.0333485	0.0512046	0.514867
	ebi-a-GCST90001856	CD3 on CD39+ secreting CD4 regulatory T cell	Weighted mode	3	-0.02452	0.0538591	0.693568
	ebi-a-GCST90001857	CD3 on activated & secreting CD4 regulatory T cell	Weighted median	4	-0.02665	0.0462422	0.564404
	ebi-a-GCST90001857	CD3 on activated & secreting CD4 regulatory T cell	Weighted mode	4	-0.0271475	0.0444606	0.584615
	ebi-a-GCST90001858	CD3 on CD45RA+ CD4+ T cell	Weighted median	4	-0.0218743	0.0436015	0.615889
	ebi-a-GCST90001858	CD3 on CD45RA+ CD4+ T cell	Weighted mode	4	-0.0126136	0.0472813	0.806927
	ebi-a-GCST90001860	CD3 on CD39+ CD4+ T cell	Weighted median	3	0.00603347	0.0454452	0.89438
	ebi-a-GCST90001860	CD3 on CD39+ CD4+ T cell	Weighted mode	3	-0.00883812	0.041935	0.8526
	ebi-a-GCST90001863	CD3 on CD28+ CD45RA- CD8+ T cell	Weighted median	4	0.0200184	0.0745876	0.788401
	ebi-a-GCST90001863	CD3 on CD28+ CD45RA- CD8+ T cell	Weighted mode	4	0.00723108	0.0788593	0.932719
	ebi-a-GCST90001868	CD3 on CD4 regulatory T cell	Weighted median	3	-0.0120727	0.0447994	0.787558
	ebi-a-GCST90001868	CD3 on CD4 regulatory T cell	Weighted mode	3	-0.0111221	0.047026	0.835054
	ebi-a-GCST90001869	CD3 on resting CD4 regulatory T cell	Weighted median	5	-0.119588	0.0747287	0.109533
	ebi-a-GCST90001869	CD3 on resting CD4 regulatory T cell	Weighted mode	5	-0.146445	0.0995592	0.215269
	ebi-a-GCST90001870	CD34 on Hematopoietic Stem Cell	Weighted median	3	0.0831452	0.0880099	0.344799
	ebi-a-GCST90001870	CD34 on Hematopoietic Stem Cell	Weighted mode	3	0.0756684	0.103906	0.542192
	ebi-a-GCST90001883	CD16-CD56 on Natural Killer T	Weighted median	3	-0.267925	0.098485	0.00651906
	ebi-a-GCST90001883	CD16-CD56 on Natural Killer T	Weighted mode	3	-0.278828	0.107748	0.122489
	ebi-a-GCST90001884	CD16-CD56 on Natural Killer	Weighted median	5	-0.163003	0.0672805	0.0154042
	ebi-a-GCST90001884	CD16-CD56 on Natural Killer	Weighted mode	5	-0.168442	0.0696281	0.0728289
	ebi-a-GCST90001886	CD28 on CD39+ activated CD4 regulatory T cell	Weighted median	3	0.00631802	0.0825308	0.938979
	ebi-a-GCST90001886	CD28 on CD39+ activated CD4 regulatory T cell	Weighted mode	3	0.0011928	0.0968028	0.991287
	ebi-a-GCST90001887	CD28 on secreting CD4 regulatory T cell	Weighted median	3	-0.0430707	0.0869772	0.620462
	ebi-a-GCST90001887	CD28 on secreting CD4 regulatory T cell	Weighted mode	3	-0.0218498	0.0912972	0.833144
	ebi-a-GCST90001891	CD28 on CD45RA- CD4 not regulatory T cell	Weighted median	3	-0.0241188	0.0790471	0.760275
	ebi-a-GCST90001891	CD28 on CD45RA- CD4 not regulatory T cell	Weighted mode	3	0.0147744	0.0827343	0.874722
	ebi-a-GCST90001892	CD28 on CD39+ CD4+ T cell	Weighted median	5	-0.00516169	0.0473722	0.913234
	ebi-a-GCST90001892	CD28 on CD39+ CD4+ T cell	Weighted mode	5	-0.00566246	0.0517345	0.918115
	ebi-a-GCST90001896	CD28 on CD28+ CD45RA+ CD8+ T cell	Weighted median	3	-0.165478	0.0696046	0.0174354
	ebi-a-GCST90001896	CD28 on CD28+ CD45RA+ CD8+ T cell	Weighted mode	3	-0.172615	0.0700896	0.132807
	ebi-a-GCST90001907	CCR7 on naive CD4+ T cell	Weighted median	3	0.01138	0.0892419	0.89853
	ebi-a-GCST90001907	CCR7 on naive CD4+ T cell	Weighted mode	3	-0.0331397	0.105378	0.782929
	ebi-a-GCST90001924	CD127 on CD28+ CD4+ T cell	Weighted median	3	0.0284004	0.112346	0.800428
	ebi-a-GCST90001924	CD127 on CD28+ CD4+ T cell	Weighted mode	3	0.0364536	0.132302	0.808765
	ebi-a-GCST90001932	CD127 on CD45RA+ CD4+ T cell	Weighted median	3	0.0293439	0.116458	0.801065
	ebi-a-GCST90001932	CD127 on CD45RA+ CD4+ T cell	Weighted mode	3	-0.00551238	0.134407	0.971012
	ebi-a-GCST90001946	CD33 on CD14+ monocyte	Weighted median	3	-0.0096875	0.0259103	0.708489
	ebi-a-GCST90001946	CD33 on CD14+ monocyte	Weighted mode	3	-0.0115838	0.0283793	0.722694
	ebi-a-GCST90001947	CD33 on CD33+ HLA DR+ CD14dim	Weighted median	4	-0.0114478	0.0256342	0.655177
	ebi-a-GCST90001947	CD33 on CD33+ HLA DR+ CD14dim	Weighted mode	4	-0.011662	0.0256569	0.680317
	ebi-a-GCST90001948	CD33 on CD33dim HLA DR+ CD11b+	Weighted median	4	-0.0127773	0.0250401	0.609861
	ebi-a-GCST90001948	CD33 on CD33dim HLA DR+ CD11b+	Weighted mode	4	-0.0133673	0.0283786	0.669751
	ebi-a-GCST90001949	CD33 on CD33dim HLA DR+ CD11b-	Weighted median	5	-0.0125484	0.0264559	0.635276
	ebi-a-GCST90001949	CD33 on CD33dim HLA DR+ CD11b-	Weighted mode	5	-0.0133288	0.0276145	0.654554
	ebi-a-GCST90001950	CD33 on Granulocytic Myeloid-Derived Suppressor Cells	Weighted median	3	0.000448818	0.0363437	0.990147
	ebi-a-GCST90001950	CD33 on Granulocytic Myeloid-Derived Suppressor Cells	Weighted mode	3	-0.00157373	0.0374472	0.970297
	ebi-a-GCST90001951	CD33 on CD66b++ myeloid cell	Weighted median	4	-0.0113498	0.0312898	0.716806
	ebi-a-GCST90001951	CD33 on CD66b++ myeloid cell	Weighted mode	4	-0.0146362	0.0331499	0.688725
	ebi-a-GCST90001952	CD33 on Monocytic Myeloid-Derived Suppressor Cells	Weighted median	4	-0.0120474	0.0264072	0.648235
	ebi-a-GCST90001952	CD33 on Monocytic Myeloid-Derived Suppressor Cells	Weighted mode	4	-0.0124741	0.0253473	0.656392
	ebi-a-GCST90001953	CD33 on CD33dim HLA DR-	Weighted median	3	-0.00902262	0.0270435	0.738656
	ebi-a-GCST90001953	CD33 on CD33dim HLA DR-	Weighted mode	3	-0.0128297	0.027489	0.686605
	ebi-a-GCST90001954	CD33 on basophil	Weighted median	3	0.000737279	0.0275294	0.978634
	ebi-a-GCST90001954	CD33 on basophil	Weighted mode	3	-0.00113274	0.0299479	0.973264
	ebi-a-GCST90001956	CD33 on CD33+ HLA DR+	Weighted median	4	-0.0113531	0.0240863	0.63739
	ebi-a-GCST90001956	CD33 on CD33+ HLA DR+	Weighted mode	4	-0.0117451	0.0234391	0.650766
	ebi-a-GCST90001957	CD33 on CD33+ HLA DR+ CD14-	Weighted median	4	-0.0112942	0.023556	0.631611
	ebi-a-GCST90001957	CD33 on CD33+ HLA DR+ CD14-	Weighted mode	4	-0.0116037	0.0241893	0.664239
	ebi-a-GCST90001961	CD25 on CD39+ CD4+ T cell	Weighted median	3	-0.00494347	0.0416809	0.90559
	ebi-a-GCST90001961	CD25 on CD39+ CD4+ T cell	Weighted mode	3	-0.00533931	0.0382847	0.901861
	ebi-a-GCST90001979	CD16 on CD14- CD16+ monocyte	Weighted median	7	0.0294279	0.0472755	0.533629
	ebi-a-GCST90001979	CD16 on CD14- CD16+ monocyte	Weighted mode	7	0.0136183	0.0430492	0.762459
	ebi-a-GCST90001980	CD40 on CD14+ CD16- monocyte	Weighted median	4	-0.0407445	0.041407	0.325115
	ebi-a-GCST90001980	CD40 on CD14+ CD16- monocyte	Weighted mode	4	-0.0552864	0.0456271	0.31236
	ebi-a-GCST90001981	CD40 on CD14+ CD16+ monocyte	Weighted median	5	-0.0553687	0.0412149	0.179138
	ebi-a-GCST90001981	CD40 on CD14+ CD16+ monocyte	Weighted mode	5	-0.0461975	0.0417338	0.330399
	ebi-a-GCST90001984	HLA DR on CD14- CD16+ monocyte	Weighted median	3	0.0203392	0.0851161	0.811137
	ebi-a-GCST90001984	HLA DR on CD14- CD16+ monocyte	Weighted mode	3	0.0683802	0.0843971	0.502891
	ebi-a-GCST90001985	CD40 on monocytes	Weighted median	4	-0.0296678	0.0391196	0.448219
	ebi-a-GCST90001985	CD40 on monocytes	Weighted mode	4	-0.0338781	0.0404138	0.463405
	ebi-a-GCST90001987	CD64 on CD14+ CD16- monocyte	Weighted median	3	0.0143037	0.0577861	0.804499
	ebi-a-GCST90001987	CD64 on CD14+ CD16- monocyte	Weighted mode	3	0.0124429	0.0621828	0.859902
	ebi-a-GCST90001988	HLA DR on CD14+ CD16- monocyte	Weighted median	4	-0.138421	0.0537618	0.0100322
	ebi-a-GCST90001988	HLA DR on CD14+ CD16- monocyte	Weighted mode	4	-0.187907	0.0516754	0.0358345
	ebi-a-GCST90001989	CD40 on CD14- CD16+ monocyte	Weighted median	5	-0.0286691	0.0389076	0.461212
	ebi-a-GCST90001989	CD40 on CD14- CD16+ monocyte	Weighted mode	5	-0.0308495	0.0361107	0.441082
	ebi-a-GCST90001991	HLA DR on CD14+ monocyte	Weighted median	4	-0.141472	0.0567874	0.0127293
	ebi-a-GCST90001991	HLA DR on CD14+ monocyte	Weighted mode	4	-0.195446	0.0557406	0.0393011
	ebi-a-GCST90001994	CX3CR1 on CD14- CD16-	Weighted median	3	0.165288	0.110784	0.135702
	ebi-a-GCST90001994	CX3CR1 on CD14- CD16-	Weighted mode	3	0.159813	0.131463	0.348137
	ebi-a-GCST90001995	CX3CR1 on monocyte	Weighted median	3	-0.0127608	0.0638312	0.841547
	ebi-a-GCST90001995	CX3CR1 on monocyte	Weighted mode	3	-0.0185984	0.0704505	0.816499
	ebi-a-GCST90001996	CX3CR1 on CD14+ CD16+ monocyte	Weighted median	3	-0.0035511	0.0565859	0.949961
	ebi-a-GCST90001996	CX3CR1 on CD14+ CD16+ monocyte	Weighted mode	3	-0.0150594	0.062354	0.83166
	ebi-a-GCST90001997	CX3CR1 on CD14+ CD16- monocyte	Weighted median	3	-0.0134693	0.0578212	0.815802
	ebi-a-GCST90001997	CX3CR1 on CD14+ CD16- monocyte	Weighted mode	3	-0.0173754	0.0666316	0.818666
	ebi-a-GCST90002003	CCR2 on CD14- CD16-	Weighted median	3	-0.130455	0.141943	0.358062
	ebi-a-GCST90002003	CCR2 on CD14- CD16-	Weighted mode	3	-0.157267	0.16941	0.451241
	ebi-a-GCST90002005	CD16 on CD14+ CD16+ monocyte	Weighted median	3	0.0311601	0.0632931	0.622497
	ebi-a-GCST90002005	CD16 on CD14+ CD16+ monocyte	Weighted mode	3	0.0207314	0.0717158	0.799733
	ebi-a-GCST90002006	CD64 on monocyte	Weighted median	3	0.0154242	0.0623165	0.804511
	ebi-a-GCST90002006	CD64 on monocyte	Weighted mode	3	0.0135441	0.0678077	0.860148
	ebi-a-GCST90002009	HLA DR on CD14- CD16-	Weighted median	3	0.134038	0.0641899	0.0367841
	ebi-a-GCST90002009	HLA DR on CD14- CD16-	Weighted mode	3	0.169035	0.0661823	0.125158
	ebi-a-GCST90002013	CCR2 on myeloid Dendritic Cell	Weighted median	3	-0.0234585	0.0874098	0.788412
	ebi-a-GCST90002013	CCR2 on myeloid Dendritic Cell	Weighted mode	3	0.0157093	0.110668	0.900128
	ebi-a-GCST90002014	CCR2 on CD62L+ myeloid Dendritic Cell	Weighted median	3	-0.0213506	0.0967279	0.825304
	ebi-a-GCST90002014	CCR2 on CD62L+ myeloid Dendritic Cell	Weighted mode	3	-0.0394946	0.102028	0.735994
	ebi-a-GCST90002022	CD4 on CD4+ T cell	Weighted median	3	0.0397354	0.107852	0.712556
	ebi-a-GCST90002022	CD4 on CD4+ T cell	Weighted mode	3	0.0372708	0.116983	0.780223
	ebi-a-GCST90002024	CD4 on naive CD4+ T cell	Weighted median	5	-0.0810168	0.10711	0.449414
	ebi-a-GCST90002024	CD4 on naive CD4+ T cell	Weighted mode	5	-0.0818939	0.122437	0.540203
	ebi-a-GCST90002030	CD39 on CD39+ activated CD4 regulatory T cell	Weighted median	5	0.000706878	0.0237869	0.976293
	ebi-a-GCST90002030	CD39 on CD39+ activated CD4 regulatory T cell	Weighted mode	5	-0.000166249	0.0245398	0.994919
	ebi-a-GCST90002031	CD39 on CD39+ secreting CD4 regulatory T cell	Weighted median	5	0.00153728	0.0273836	0.955231
	ebi-a-GCST90002031	CD39 on CD39+ secreting CD4 regulatory T cell	Weighted mode	5	0.000275922	0.0273335	0.992429
	ebi-a-GCST90002032	CD39 on CD39+ CD4+ T cell	Weighted median	4	0.00812071	0.0261291	0.755959
	ebi-a-GCST90002032	CD39 on CD39+ CD4+ T cell	Weighted mode	4	0.00615154	0.0274096	0.83684
	ebi-a-GCST90002033	CD39 on granulocyte	Weighted median	3	0.0780951	0.138442	0.572687
	ebi-a-GCST90002033	CD39 on granulocyte	Weighted mode	3	0.0209627	0.189863	0.922165
	ebi-a-GCST90002035	CD80 on myeloid Dendritic Cell	Weighted median	3	-0.0353506	0.126182	0.779359
	ebi-a-GCST90002035	CD80 on myeloid Dendritic Cell	Weighted mode	3	0.0129678	0.192153	0.952334
	ebi-a-GCST90002039	CD80 on monocyte	Weighted median	4	0.0980503	0.0860862	0.254712
	ebi-a-GCST90002039	CD80 on monocyte	Weighted mode	4	0.0982514	0.0893115	0.351647
	ebi-a-GCST90002040	CD80 on granulocyte	Weighted median	3	0.141943	0.110831	0.200295
	ebi-a-GCST90002040	CD80 on granulocyte	Weighted mode	3	0.14525	0.137965	0.402855
	ebi-a-GCST90002061	CD4 on CD39+ CD4+ T cell	Weighted median	7	0.0264982	0.0524793	0.61361
	ebi-a-GCST90002061	CD4 on CD39+ CD4+ T cell	Weighted mode	7	0.0121374	0.054896	0.832348
	ebi-a-GCST90002087	CD11c on myeloid Dendritic Cell	Weighted median	5	0.137855	0.110703	0.213035
	ebi-a-GCST90002087	CD11c on myeloid Dendritic Cell	Weighted mode	5	0.177437	0.123796	0.225062
	ebi-a-GCST90002090	CD11c on granulocyte	Weighted median	3	0.0186615	0.0955951	0.845226
	ebi-a-GCST90002090	CD11c on granulocyte	Weighted mode	3	0.0200946	0.12431	0.886436
	ebi-a-GCST90002098	CD45RA on naive CD4+ T cell	Weighted median	7	0.00905686	0.0418601	0.828707
	ebi-a-GCST90002098	CD45RA on naive CD4+ T cell	Weighted mode	7	0.00884416	0.0431073	0.844226
	ebi-a-GCST90002099	CD4RA on Terminally Differentiated CD4+ T cell	Weighted median	3	0.00239961	0.070574	0.972876
	ebi-a-GCST90002099	CD4RA on Terminally Differentiated CD4+ T cell	Weighted mode	3	0.00440005	0.0786715	0.960483
	ebi-a-GCST90002102	CD45RA on resting CD4 regulatory T cell	Weighted median	7	-0.00317801	0.0454311	0.944232
	ebi-a-GCST90002102	CD45RA on resting CD4 regulatory T cell	Weighted mode	7	-0.000801726	0.0488342	0.987434
	ebi-a-GCST90002104	HLA DR on myeloid Dendritic Cell	Weighted median	4	0.0871437	0.054713	0.111218
	ebi-a-GCST90002104	HLA DR on myeloid Dendritic Cell	Weighted mode	4	0.117726	0.0552745	0.123029
	ebi-a-GCST90002105	HLA DR on plasmacytoid Dendritic Cell	Weighted median	5	0.0457812	0.0283151	0.105911
	ebi-a-GCST90002105	HLA DR on plasmacytoid Dendritic Cell	Weighted mode	5	0.0599999	0.0295078	0.111785
	ebi-a-GCST90002106	HLA DR on Dendritic Cell	Weighted median	4	0.0642416	0.0317326	0.0429222
	ebi-a-GCST90002106	HLA DR on Dendritic Cell	Weighted mode	4	0.0666195	0.0342223	0.146751
	ebi-a-GCST90002112	HLA DR on CD33- HLA DR+	Weighted median	3	0.0949914	0.0354832	0.00742664
	ebi-a-GCST90002112	HLA DR on CD33- HLA DR+	Weighted mode	3	0.0902858	0.0384594	0.143422
	ebi-a-GCST90002116	HLA DR on B cell	Weighted median	5	-0.082385	0.0641102	0.198774
	ebi-a-GCST90002116	HLA DR on B cell	Weighted mode	5	-0.0842718	0.0644376	0.261037
	ebi-a-GCST90002119	CD8 on CD28+ CD45RA+ CD8+ T cell	Weighted median	6	-0.0470119	0.0518141	0.364238
	ebi-a-GCST90002119	CD8 on CD28+ CD45RA+ CD8+ T cell	Weighted mode	6	-0.0307149	0.0585118	0.622063
	ebi-a-GCST90002121	CD8 on CD39+ CD8+ T cell	Weighted median	4	-0.0546452	0.10405	0.599455
	ebi-a-GCST90002121	CD8 on CD39+ CD8+ T cell	Weighted mode	4	-0.0366448	0.111105	0.763223

## Sheet: DLBCL
	Trait ID	Trait	Method	No. of SNPs	Beta	SE	P-value
	ebi-a-GCST90001399	IgD- CD27- B cell %B cell	Weighted median	3	-0.245604	0.110636	0.0264244
	ebi-a-GCST90001399	IgD- CD27- B cell %B cell	Weighted mode	3	-0.242954	0.120018	0.180234
	ebi-a-GCST90001451	CD62L- monocyte %monocyte	Weighted median	4	0.1124	0.111137	0.311842
	ebi-a-GCST90001451	CD62L- monocyte %monocyte	Weighted mode	4	0.103805	0.11793	0.443546
	ebi-a-GCST90001463	CD62L- Dendritic Cell %Dendritic Cell	Weighted median	3	0.164073	0.0752237	0.0291736
	ebi-a-GCST90001463	CD62L- Dendritic Cell %Dendritic Cell	Weighted mode	3	0.148614	0.0777525	0.196117
	ebi-a-GCST90001465	CD86+ myeloid Dendritic Cell %Dendritic Cell	Weighted median	3	0.136994	0.0714432	0.0551707
	ebi-a-GCST90001465	CD86+ myeloid Dendritic Cell %Dendritic Cell	Weighted mode	3	0.135632	0.0712107	0.197121
	ebi-a-GCST90001469	CD62L- myeloid Dendritic Cell %Dendritic Cell	Weighted median	6	0.12689	0.0689681	0.0657919
	ebi-a-GCST90001469	CD62L- myeloid Dendritic Cell %Dendritic Cell	Weighted mode	6	0.127646	0.0738446	0.144456
	ebi-a-GCST90001473	CD62L- CD86+ myeloid Dendritic Cell %Dendritic Cell	Weighted median	5	0.119141	0.0618839	0.0541992
	ebi-a-GCST90001473	CD62L- CD86+ myeloid Dendritic Cell %Dendritic Cell	Weighted mode	5	0.119067	0.0636273	0.134626
	ebi-a-GCST90001484	CD39+ resting CD4 regulatory T cell %resting CD4 regulatory T cell	Weighted median	6	-0.0822085	0.0773374	0.287789
	ebi-a-GCST90001484	CD39+ resting CD4 regulatory T cell %resting CD4 regulatory T cell	Weighted mode	6	-0.0792113	0.0902299	0.420183
	ebi-a-GCST90001485	CD39+ resting CD4 regulatory T cell %CD4 regulatory T cell	Weighted median	11	0.0200374	0.0357925	0.5756
	ebi-a-GCST90001485	CD39+ resting CD4 regulatory T cell %CD4 regulatory T cell	Weighted mode	11	0.0176155	0.033739	0.612962
	ebi-a-GCST90001491	CD39+ activated CD4 regulatory T cell %CD4 regulatory T cell	Weighted median	7	0.0348254	0.040664	0.391767
	ebi-a-GCST90001491	CD39+ activated CD4 regulatory T cell %CD4 regulatory T cell	Weighted mode	7	0.0346125	0.0413555	0.434683
	ebi-a-GCST90001496	CD39+ secreting CD4 regulatory T cell %secreting CD4 regulatory T cell	Weighted median	7	0.0282758	0.0348664	0.41738
	ebi-a-GCST90001496	CD39+ secreting CD4 regulatory T cell %secreting CD4 regulatory T cell	Weighted mode	7	0.0247194	0.037373	0.532902
	ebi-a-GCST90001497	CD39+ secreting CD4 regulatory T cell %CD4 regulatory T cell	Weighted median	8	0.0326037	0.0355295	0.358801
	ebi-a-GCST90001497	CD39+ secreting CD4 regulatory T cell %CD4 regulatory T cell	Weighted mode	8	0.0364114	0.0396538	0.389041
	ebi-a-GCST90001499	Activated & resting CD4 regulatory T cell %CD4 regulatory T cell	Weighted median	5	0.00198327	0.0426588	0.962919
	ebi-a-GCST90001499	Activated & resting CD4 regulatory T cell %CD4 regulatory T cell	Weighted mode	5	0.00204557	0.0418832	0.963388
	ebi-a-GCST90001500	Activated & resting CD4 regulatory T cell %CD4+ T cell	Weighted median	3	-0.0628611	0.0750112	0.402017
	ebi-a-GCST90001500	Activated & resting CD4 regulatory T cell %CD4+ T cell	Weighted mode	3	-0.066081	0.076175	0.477125
	ebi-a-GCST90001502	Activated & secreting CD4 regulatory T cell %CD4 regulatory T cell	Weighted median	6	0.00310957	0.0395384	0.937313
	ebi-a-GCST90001502	Activated & secreting CD4 regulatory T cell %CD4 regulatory T cell	Weighted mode	6	0.00320874	0.0395168	0.938433
	ebi-a-GCST90001503	Activated & secreting CD4 regulatory T cell %CD4+ T cell	Weighted median	7	0.000104276	0.0481795	0.998273
	ebi-a-GCST90001503	Activated & secreting CD4 regulatory T cell %CD4+ T cell	Weighted mode	7	0.00330535	0.0452909	0.944194
	ebi-a-GCST90001508	CD25++ CD45RA+ CD4 not regulatory T cell %CD4+ T cell	Weighted median	4	0.0158504	0.0901593	0.860448
	ebi-a-GCST90001508	CD25++ CD45RA+ CD4 not regulatory T cell %CD4+ T cell	Weighted mode	4	0.0136492	0.0954422	0.895348
	ebi-a-GCST90001509	CD25++ CD45RA+ CD4 not regulatory T cell %T cell	Weighted median	4	0.0165248	0.0905564	0.855206
	ebi-a-GCST90001509	CD25++ CD45RA+ CD4 not regulatory T cell %T cell	Weighted mode	4	0.0144439	0.0942732	0.887956
	ebi-a-GCST90001512	CD25++ CD45RA- CD4 not regulatory T cell %T cell	Weighted median	3	-0.00291798	0.0681733	0.965859
	ebi-a-GCST90001512	CD25++ CD45RA- CD4 not regulatory T cell %T cell	Weighted mode	3	0.00309782	0.0812969	0.973065
	ebi-a-GCST90001526	CD33dim HLA DR+ CD11b+ %CD33dim HLA DR+	Weighted median	3	0.0103391	0.0618403	0.86722
	ebi-a-GCST90001526	CD33dim HLA DR+ CD11b+ %CD33dim HLA DR+	Weighted mode	3	0.000851083	0.0692569	0.991311
	ebi-a-GCST90001528	CD33dim HLA DR+ CD11b- %CD33dim HLA DR+	Weighted median	3	-0.0100228	0.0641604	0.875864
	ebi-a-GCST90001528	CD33dim HLA DR+ CD11b- %CD33dim HLA DR+	Weighted mode	3	-0.000127765	0.0669914	0.998651
	ebi-a-GCST90001533	Basophil %CD33dim HLA DR- CD66b-	Weighted median	3	-0.00621167	0.0742963	0.933369
	ebi-a-GCST90001533	Basophil %CD33dim HLA DR- CD66b-	Weighted mode	3	0.00453814	0.0792436	0.959538
	ebi-a-GCST90001535	CD45RA- CD4+ T cell %CD4+ T cell	Weighted median	3	0.00751979	0.0904281	0.933726
	ebi-a-GCST90001535	CD45RA- CD4+ T cell %CD4+ T cell	Weighted mode	3	0.00990509	0.0901425	0.922535
	ebi-a-GCST90001561	CD45RA+ CD8+ T cell %CD8+ T cell	Weighted median	4	-0.0807493	0.0680389	0.235302
	ebi-a-GCST90001561	CD45RA+ CD8+ T cell %CD8+ T cell	Weighted mode	4	-0.0850125	0.0702885	0.313097
	ebi-a-GCST90001570	Effector Memory CD4-CD8- T cell %CD4-CD8- T cell	Weighted median	4	-0.0241875	0.0880875	0.783635
	ebi-a-GCST90001570	Effector Memory CD4-CD8- T cell %CD4-CD8- T cell	Weighted mode	4	-0.0280599	0.0858586	0.765282
	ebi-a-GCST90001574	Terminally Differentiated CD4-CD8- T cell %T cell	Weighted median	5	0.14471	0.107855	0.17969
	ebi-a-GCST90001574	Terminally Differentiated CD4-CD8- T cell %T cell	Weighted mode	5	0.0359387	0.110412	0.761121
	ebi-a-GCST90001585	CD14+ CD16+ monocyte %monocyte	Weighted median	3	-0.130011	0.0829796	0.117167
	ebi-a-GCST90001585	CD14+ CD16+ monocyte %monocyte	Weighted mode	3	-0.129312	0.0855624	0.269824
	ebi-a-GCST90001619	HLA DR+ T cell%T cell	Weighted median	3	-0.0517857	0.090854	0.568686
	ebi-a-GCST90001619	HLA DR+ T cell%T cell	Weighted mode	3	-0.0429444	0.100642	0.711138
	ebi-a-GCST90001620	HLA DR+ T cell%lymphocyte	Weighted median	3	-0.0129416	0.0830089	0.876107
	ebi-a-GCST90001620	HLA DR+ T cell%lymphocyte	Weighted mode	3	-0.0120236	0.09085	0.906825
	ebi-a-GCST90001622	Natural Killer T %T cell	Weighted median	5	-0.207481	0.152646	0.174073
	ebi-a-GCST90001622	Natural Killer T %T cell	Weighted mode	5	-0.19354	0.19678	0.381029
	ebi-a-GCST90001623	Natural Killer T %lymphocyte	Weighted median	6	-0.0921861	0.145684	0.526876
	ebi-a-GCST90001623	Natural Killer T %lymphocyte	Weighted mode	6	-0.174705	0.256864	0.526622
	ebi-a-GCST90001628	HLA DR+ CD8+ T cell %T cell	Weighted median	3	-0.012277	0.0890219	0.890312
	ebi-a-GCST90001628	HLA DR+ CD8+ T cell %T cell	Weighted mode	3	-0.0261258	0.0932588	0.805685
	ebi-a-GCST90001634	CD8dim Natural Killer T %T cell	Weighted median	4	-0.221513	0.159334	0.164455
	ebi-a-GCST90001634	CD8dim Natural Killer T %T cell	Weighted mode	4	-0.169518	0.172369	0.397898
	ebi-a-GCST90001635	CD8dim Natural Killer T %lymphocyte	Weighted median	5	-0.181748	0.150119	0.226013
	ebi-a-GCST90001635	CD8dim Natural Killer T %lymphocyte	Weighted mode	5	-0.185072	0.190144	0.385506
	ebi-a-GCST90001637	CD4-CD8- Natural Killer T %T cell	Weighted median	4	-0.12162	0.16436	0.459323
	ebi-a-GCST90001637	CD4-CD8- Natural Killer T %T cell	Weighted mode	4	-0.203365	0.239104	0.457529
	ebi-a-GCST90001638	CD4-CD8- Natural Killer T %lymphocyte	Weighted median	5	-0.026583	0.155833	0.864549
	ebi-a-GCST90001638	CD4-CD8- Natural Killer T %lymphocyte	Weighted mode	5	-0.186888	0.22347	0.450036
	ebi-a-GCST90001649	HLA DR+ Natural Killer %Natural Killer	Weighted median	7	-0.170393	0.0782577	0.0294557
	ebi-a-GCST90001649	HLA DR+ Natural Killer %Natural Killer	Weighted mode	7	-0.178454	0.0829463	0.0749568
	ebi-a-GCST90001650	HLA DR+ Natural Killer %CD3- lymphocyte	Weighted median	5	-0.168812	0.0781207	0.0307021
	ebi-a-GCST90001650	HLA DR+ Natural Killer %CD3- lymphocyte	Weighted mode	5	-0.163887	0.0832678	0.120419
	ebi-a-GCST90001658	CD39+ CD4+ T cell %T cell	Weighted median	7	0.0323031	0.0368995	0.381337
	ebi-a-GCST90001658	CD39+ CD4+ T cell %T cell	Weighted mode	7	0.0376027	0.0398596	0.381906
	ebi-a-GCST90001659	CD39+ CD4+ T cell %CD4+ T cell	Weighted median	7	0.031658	0.0378128	0.402464
	ebi-a-GCST90001659	CD39+ CD4+ T cell %CD4+ T cell	Weighted mode	7	0.037209	0.0370684	0.354227
	ebi-a-GCST90001664	CD28+ CD45RA+ CD8dim T cell %T cell	Weighted median	5	0.0106429	0.0551373	0.846939
	ebi-a-GCST90001664	CD28+ CD45RA+ CD8dim T cell %T cell	Weighted mode	5	0.00670167	0.0551235	0.909098
	ebi-a-GCST90001665	CD28+ CD45RA+ CD8dim T cell %CD8dim T cell	Weighted median	3	-0.00635105	0.0769479	0.93422
	ebi-a-GCST90001665	CD28+ CD45RA+ CD8dim T cell %CD8dim T cell	Weighted mode	3	-0.00898928	0.0757187	0.916347
	ebi-a-GCST90001670	CD39+ CD8+ T cell %T cell	Weighted median	5	0.0415831	0.0380901	0.274963
	ebi-a-GCST90001670	CD39+ CD8+ T cell %T cell	Weighted mode	5	0.0458638	0.0398005	0.313362
	ebi-a-GCST90001671	CD39+ CD8+ T cell %CD8+ T cell	Weighted median	4	0.0674237	0.113426	0.552224
	ebi-a-GCST90001671	CD39+ CD8+ T cell %CD8+ T cell	Weighted mode	4	0.0809992	0.124999	0.563159
	ebi-a-GCST90001686	CD28- CD8+ T cell %CD8+ T cell	Weighted median	3	0.542839	0.226817	0.0166982
	ebi-a-GCST90001686	CD28- CD8+ T cell %CD8+ T cell	Weighted mode	3	0.763882	0.442112	0.226165
	ebi-a-GCST90001692	CD28+ CD45RA- CD8+ T cell %CD8+ T cell	Weighted median	3	0.0181281	0.0749185	0.808803
	ebi-a-GCST90001692	CD28+ CD45RA- CD8+ T cell %CD8+ T cell	Weighted mode	3	0.0176337	0.0829801	0.851404
	ebi-a-GCST90001696	CD45RA- CD28- CD8+ T cell %CD8+ T cell	Weighted median	6	-0.00142876	0.00576588	0.804293
	ebi-a-GCST90001696	CD45RA- CD28- CD8+ T cell %CD8+ T cell	Weighted mode	6	-0.00108704	0.00536094	0.847307
	ebi-a-GCST90001697	CD45RA- CD28- CD8+ T cell %T cell	Weighted median	16	-0.0052896	0.00227205	0.0199062
	ebi-a-GCST90001697	CD45RA- CD28- CD8+ T cell %T cell	Weighted mode	16	-0.00582953	0.00218411	0.0175107
	ebi-a-GCST90001700	CD45RA+ CD28- CD8+ T cell %T cell	Weighted median	25	0.00146447	0.00152522	0.336972
	ebi-a-GCST90001700	CD45RA+ CD28- CD8+ T cell %T cell	Weighted mode	25	0.000758033	0.00201533	0.710122
	ebi-a-GCST90001702	BAFF-R on CD24+ CD27+ B cell	Weighted median	7	-0.00361484	0.0460442	0.937424
	ebi-a-GCST90001702	BAFF-R on CD24+ CD27+ B cell	Weighted mode	7	-0.00346366	0.0465498	0.943105
	ebi-a-GCST90001703	BAFF-R on IgD+ CD24+ B cell	Weighted median	5	-0.00508441	0.0469775	0.913813
	ebi-a-GCST90001703	BAFF-R on IgD+ CD24+ B cell	Weighted mode	5	-0.00295736	0.0474706	0.953314
	ebi-a-GCST90001704	BAFF-R on IgD+ CD24- B cell	Weighted median	9	0.000966876	0.0453131	0.982976
	ebi-a-GCST90001704	BAFF-R on IgD+ CD24- B cell	Weighted mode	9	0.00255086	0.0453402	0.956514
	ebi-a-GCST90001705	BAFF-R on IgD+ CD38- B cell	Weighted median	8	0.00182877	0.0432543	0.966276
	ebi-a-GCST90001705	BAFF-R on IgD+ CD38- B cell	Weighted mode	8	0.00337399	0.0463082	0.943956
	ebi-a-GCST90001706	BAFF-R on IgD+ CD38- naive B cell	Weighted median	8	0.00365235	0.0442938	0.934283
	ebi-a-GCST90001706	BAFF-R on IgD+ CD38- naive B cell	Weighted mode	8	0.00702774	0.04729	0.886052
	ebi-a-GCST90001707	BAFF-R on IgD+ CD38- unswitched memory B cell	Weighted median	7	-0.000823856	0.0479583	0.986294
	ebi-a-GCST90001707	BAFF-R on IgD+ CD38- unswitched memory B cell	Weighted mode	7	-0.00141583	0.0522615	0.979266
	ebi-a-GCST90001708	BAFF-R on IgD+ CD38+ B cell	Weighted median	9	0.00452333	0.0472457	0.923727
	ebi-a-GCST90001708	BAFF-R on IgD+ CD38+ B cell	Weighted mode	9	0.00815412	0.0467448	0.865854
	ebi-a-GCST90001709	BAFF-R on IgD+ CD38dim B cell	Weighted median	9	0.00134058	0.0432834	0.975292
	ebi-a-GCST90001709	BAFF-R on IgD+ CD38dim B cell	Weighted mode	9	0.00495321	0.0470519	0.918752
	ebi-a-GCST90001710	BAFF-R on IgD- CD24- B cell	Weighted median	9	-0.000865219	0.049931	0.986175
	ebi-a-GCST90001710	BAFF-R on IgD- CD24- B cell	Weighted mode	9	-0.003051	0.0513048	0.954038
	ebi-a-GCST90001711	BAFF-R on IgD- CD27- B cell	Weighted median	9	-0.000858646	0.0477317	0.985648
	ebi-a-GCST90001711	BAFF-R on IgD- CD27- B cell	Weighted mode	9	-0.00177522	0.0500615	0.972581
	ebi-a-GCST90001712	BAFF-R on IgD- CD38- B cell	Weighted median	6	-0.0049029	0.0478879	0.918453
	ebi-a-GCST90001712	BAFF-R on IgD- CD38- B cell	Weighted mode	6	-0.00322588	0.0477719	0.94878
	ebi-a-GCST90001713	BAFF-R on IgD- CD38+ B cell	Weighted median	3	-0.0367569	0.125668	0.769911
	ebi-a-GCST90001713	BAFF-R on IgD- CD38+ B cell	Weighted mode	3	-0.0351523	0.12466	0.804456
	ebi-a-GCST90001715	BAFF-R on memory B cell	Weighted median	6	-0.00412894	0.0476298	0.930919
	ebi-a-GCST90001715	BAFF-R on memory B cell	Weighted mode	6	-0.00215195	0.0490461	0.966702
	ebi-a-GCST90001716	BAFF-R on naive-mature B cell	Weighted median	9	0.000953717	0.0461446	0.98351
	ebi-a-GCST90001716	BAFF-R on naive-mature B cell	Weighted mode	9	0.00550365	0.0455943	0.906898
	ebi-a-GCST90001717	BAFF-R on unswitched memory B cell	Weighted median	6	-0.00417848	0.0479845	0.930608
	ebi-a-GCST90001717	BAFF-R on unswitched memory B cell	Weighted mode	6	-0.00116714	0.0495169	0.982107
	ebi-a-GCST90001718	BAFF-R on switched memory B cell	Weighted median	8	-0.00112545	0.0459078	0.980441
	ebi-a-GCST90001718	BAFF-R on switched memory B cell	Weighted mode	8	-0.00178821	0.0481235	0.971396
	ebi-a-GCST90001719	BAFF-R on IgD+ B cell	Weighted median	9	0.0025848	0.0466518	0.955815
	ebi-a-GCST90001719	BAFF-R on IgD+ B cell	Weighted mode	9	0.0067764	0.0471397	0.889252
	ebi-a-GCST90001720	BAFF-R on transitional B cell	Weighted median	8	0.0033225	0.0488855	0.945813
	ebi-a-GCST90001720	BAFF-R on transitional B cell	Weighted mode	8	0.00753583	0.0499553	0.884348
	ebi-a-GCST90001724	CD19 on IgD+ CD24+ B cell	Weighted median	3	0.0349807	0.199288	0.860665
	ebi-a-GCST90001724	CD19 on IgD+ CD24+ B cell	Weighted mode	3	0.0622251	0.242013	0.821125
	ebi-a-GCST90001725	CD19 on IgD+ CD24- B cell	Weighted median	3	0.0784311	0.223882	0.726096
	ebi-a-GCST90001725	CD19 on IgD+ CD24- B cell	Weighted mode	3	0.0953708	0.255297	0.744608
	ebi-a-GCST90001735	CD19 on IgD- CD38dim B cell	Weighted median	3	-0.106006	0.185304	0.567278
	ebi-a-GCST90001735	CD19 on IgD- CD38dim B cell	Weighted mode	3	-0.102037	0.225345	0.695069
	ebi-a-GCST90001743	CD20 on B cell	Weighted median	4	-0.0103213	0.130457	0.93694
	ebi-a-GCST90001743	CD20 on B cell	Weighted mode	4	-0.0270235	0.176662	0.888133
	ebi-a-GCST90001745	CD20 on CD24+ CD27+ B cell	Weighted median	6	0.0726668	0.136297	0.593931
	ebi-a-GCST90001745	CD20 on CD24+ CD27+ B cell	Weighted mode	6	0.0741098	0.144679	0.630303
	ebi-a-GCST90001747	CD20 on IgD+ CD24- B cell	Weighted median	5	-0.0275241	0.13183	0.834616
	ebi-a-GCST90001747	CD20 on IgD+ CD24- B cell	Weighted mode	5	-0.0559524	0.159054	0.742751
	ebi-a-GCST90001748	CD20 on IgD+ CD38- B cell	Weighted median	4	0.130852	0.160911	0.416107
	ebi-a-GCST90001748	CD20 on IgD+ CD38- B cell	Weighted mode	4	0.141021	0.200444	0.532404
	ebi-a-GCST90001751	CD20 on IgD+ CD38+ B cell	Weighted median	5	-0.0657017	0.121674	0.589208
	ebi-a-GCST90001751	CD20 on IgD+ CD38+ B cell	Weighted mode	5	-0.0628992	0.127757	0.648283
	ebi-a-GCST90001752	CD20 on IgD+ CD38dim B cell	Weighted median	8	-0.0255132	0.102017	0.802519
	ebi-a-GCST90001752	CD20 on IgD+ CD38dim B cell	Weighted mode	8	-0.031843	0.136782	0.822576
	ebi-a-GCST90001754	CD20 on IgD- CD27- B cell	Weighted median	4	0.133341	0.182401	0.464758
	ebi-a-GCST90001754	CD20 on IgD- CD27- B cell	Weighted mode	4	0.163893	0.217696	0.50623
	ebi-a-GCST90001755	CD20 on IgD- CD38- B cell	Weighted median	4	0.0826193	0.165341	0.617292
	ebi-a-GCST90001755	CD20 on IgD- CD38- B cell	Weighted mode	4	0.0898602	0.164141	0.622164
	ebi-a-GCST90001757	CD20 on IgD- CD38dim B cell	Weighted median	7	0.0919475	0.120367	0.444932
	ebi-a-GCST90001757	CD20 on IgD- CD38dim B cell	Weighted mode	7	0.104189	0.141487	0.489275
	ebi-a-GCST90001758	CD20 on memory B cell	Weighted median	6	0.126941	0.128776	0.324256
	ebi-a-GCST90001758	CD20 on memory B cell	Weighted mode	6	0.125779	0.146407	0.429536
	ebi-a-GCST90001759	CD20 on naive-mature B cell	Weighted median	7	-0.0332511	0.128432	0.795711
	ebi-a-GCST90001759	CD20 on naive-mature B cell	Weighted mode	7	-0.0383094	0.143688	0.798691
	ebi-a-GCST90001760	CD20 on unswitched memory B cell	Weighted median	4	0.125223	0.151688	0.409072
	ebi-a-GCST90001760	CD20 on unswitched memory B cell	Weighted mode	4	0.133786	0.181601	0.514683
	ebi-a-GCST90001761	CD20 on switched memory B cell	Weighted median	7	0.0641658	0.118906	0.589448
	ebi-a-GCST90001761	CD20 on switched memory B cell	Weighted mode	7	0.0902112	0.128431	0.508743
	ebi-a-GCST90001762	CD20 on IgD+ B cell	Weighted median	6	-0.0282112	0.124697	0.821016
	ebi-a-GCST90001762	CD20 on IgD+ B cell	Weighted mode	6	-0.0432719	0.173334	0.812794
	ebi-a-GCST90001775	CD25 on B cell	Weighted median	3	-0.0282624	0.142538	0.842826
	ebi-a-GCST90001775	CD25 on B cell	Weighted mode	3	-0.0360143	0.163552	0.846148
	ebi-a-GCST90001777	CD25 on CD24+ CD27+ B cell	Weighted median	4	-0.0114063	0.0940499	0.90347
	ebi-a-GCST90001777	CD25 on CD24+ CD27+ B cell	Weighted mode	4	-0.0181317	0.102453	0.870801
	ebi-a-GCST90001778	CD25 on IgD+ CD24+ B cell	Weighted median	3	-0.0196243	0.10861	0.856614
	ebi-a-GCST90001778	CD25 on IgD+ CD24+ B cell	Weighted mode	3	-0.00941664	0.117878	0.943603
	ebi-a-GCST90001779	CD25 on IgD+ CD24- B cell	Weighted median	3	0.0460138	0.133238	0.729831
	ebi-a-GCST90001779	CD25 on IgD+ CD24- B cell	Weighted mode	3	0.0758284	0.152604	0.668507
	ebi-a-GCST90001787	CD25 on IgD- CD38- B cell	Weighted median	3	0.0692237	0.11666	0.552927
	ebi-a-GCST90001787	CD25 on IgD- CD38- B cell	Weighted mode	3	0.0717071	0.134959	0.6483
	ebi-a-GCST90001789	CD25 on IgD- CD38dim B cell	Weighted median	3	-0.109048	0.132806	0.411585
	ebi-a-GCST90001789	CD25 on IgD- CD38dim B cell	Weighted mode	3	-0.0657328	0.172056	0.739203
	ebi-a-GCST90001790	CD25 on memory B cell	Weighted median	4	-0.0104884	0.0958174	0.912836
	ebi-a-GCST90001790	CD25 on memory B cell	Weighted mode	4	-0.0148529	0.107141	0.898526
	ebi-a-GCST90001791	CD25 on naive-mature B cell	Weighted median	5	-0.0294927	0.114537	0.796797
	ebi-a-GCST90001791	CD25 on naive-mature B cell	Weighted mode	5	-0.0406332	0.135332	0.778944
	ebi-a-GCST90001792	CD25 on unswitched memory B cell	Weighted median	4	-0.0113437	0.103005	0.912308
	ebi-a-GCST90001792	CD25 on unswitched memory B cell	Weighted mode	4	-0.0190155	0.113407	0.877505
	ebi-a-GCST90001793	CD25 on switched memory B cell	Weighted median	3	-0.142288	0.118211	0.228714
	ebi-a-GCST90001793	CD25 on switched memory B cell	Weighted mode	3	-0.0822619	0.167289	0.671578
	ebi-a-GCST90001798	CD27 on CD24+ CD27+ B cell	Weighted median	9	0.170338	0.0664609	0.0103776
	ebi-a-GCST90001798	CD27 on CD24+ CD27+ B cell	Weighted mode	9	0.174983	0.0729571	0.0432819
	ebi-a-GCST90001800	CD27 on IgD+ CD24+ B cell	Weighted median	5	0.213595	0.0813824	0.00867531
	ebi-a-GCST90001800	CD27 on IgD+ CD24+ B cell	Weighted mode	5	0.232242	0.0848181	0.0520062
	ebi-a-GCST90001801	CD27 on IgD+ CD38- unswitched memory B cell	Weighted median	5	0.158208	0.0708525	0.0255546
	ebi-a-GCST90001801	CD27 on IgD+ CD38- unswitched memory B cell	Weighted mode	5	0.191757	0.0759651	0.0650599
	ebi-a-GCST90001802	CD27 on IgD- CD38- B cell	Weighted median	7	0.116973	0.0815328	0.151381
	ebi-a-GCST90001802	CD27 on IgD- CD38- B cell	Weighted mode	7	0.181873	0.0946728	0.103113
	ebi-a-GCST90001804	CD27 on IgD- CD38dim B cell	Weighted median	6	0.154748	0.0657783	0.0186445
	ebi-a-GCST90001804	CD27 on IgD- CD38dim B cell	Weighted mode	6	0.157147	0.0701742	0.0752729
	ebi-a-GCST90001805	CD27 on memory B cell	Weighted median	7	0.14733	0.079376	0.0634383
	ebi-a-GCST90001805	CD27 on memory B cell	Weighted mode	7	0.211316	0.0831488	0.0439969
	ebi-a-GCST90001806	CD27 on unswitched memory B cell	Weighted median	10	0.177795	0.0821131	0.0303694
	ebi-a-GCST90001806	CD27 on unswitched memory B cell	Weighted mode	10	0.22719	0.0903196	0.0330167
	ebi-a-GCST90001808	CD27 on switched memory B cell	Weighted median	9	0.104446	0.068922	0.129666
	ebi-a-GCST90001808	CD27 on switched memory B cell	Weighted mode	9	0.15165	0.0685375	0.0578404
	ebi-a-GCST90001813	CD38 on IgD+ CD38dim B cell	Weighted median	4	0.0641368	0.114601	0.575717
	ebi-a-GCST90001813	CD38 on IgD+ CD38dim B cell	Weighted mode	4	0.0566675	0.142915	0.718249
	ebi-a-GCST90001815	CD38 on IgD- CD38dim B cell	Weighted median	3	0.0617069	0.128071	0.629936
	ebi-a-GCST90001815	CD38 on IgD- CD38dim B cell	Weighted mode	3	0.0561642	0.155846	0.753063
	ebi-a-GCST90001816	CD38 on naive-mature B cell	Weighted median	3	0.0690123	0.147042	0.638828
	ebi-a-GCST90001816	CD38 on naive-mature B cell	Weighted mode	3	0.0617429	0.171273	0.752992
	ebi-a-GCST90001819	CD38 on transitional B cell	Weighted median	5	0.0690208	0.115364	0.549648
	ebi-a-GCST90001819	CD38 on transitional B cell	Weighted mode	5	0.0628803	0.128587	0.650437
	ebi-a-GCST90001820	IgD on IgD+ CD24+ B cell	Weighted median	4	0.0776193	0.228047	0.733581
	ebi-a-GCST90001820	IgD on IgD+ CD24+ B cell	Weighted mode	4	0.170773	0.225881	0.504579
	ebi-a-GCST90001821	IgD on IgD+ CD24- B cell	Weighted median	3	0.252601	0.163556	0.122485
	ebi-a-GCST90001821	IgD on IgD+ CD24- B cell	Weighted mode	3	0.289435	0.213127	0.307364
	ebi-a-GCST90001824	IgD on IgD+ CD38+ B cell	Weighted median	3	-0.0228361	0.149226	0.878375
	ebi-a-GCST90001824	IgD on IgD+ CD38+ B cell	Weighted mode	3	0.000850493	0.178064	0.996623
	ebi-a-GCST90001825	IgD on IgD+ CD38dim B cell	Weighted median	3	0.243711	0.162278	0.133146
	ebi-a-GCST90001825	IgD on IgD+ CD38dim B cell	Weighted mode	3	0.282753	0.191966	0.278662
	ebi-a-GCST90001826	IgD on unswitched memory B cell	Weighted median	3	0.178195	0.288998	0.537501
	ebi-a-GCST90001826	IgD on unswitched memory B cell	Weighted mode	3	0.134736	0.303955	0.700905
	ebi-a-GCST90001828	IgD on transitional B cell	Weighted median	3	-0.0798084	0.180075	0.657625
	ebi-a-GCST90001828	IgD on transitional B cell	Weighted mode	3	-0.0395478	0.201641	0.86263
	ebi-a-GCST90001829	BAFF-R on B cell	Weighted median	9	0.00149602	0.043958	0.972851
	ebi-a-GCST90001829	BAFF-R on B cell	Weighted mode	9	0.0053987	0.0455486	0.908573
	ebi-a-GCST90001832	CD62L on CD62L+ plasmacytoid Dendritic Cell	Weighted median	4	0.0358678	0.118653	0.76243
	ebi-a-GCST90001832	CD62L on CD62L+ plasmacytoid Dendritic Cell	Weighted mode	4	0.131101	0.134256	0.400834
	ebi-a-GCST90001838	CD3 on naive CD8+ T cell	Weighted median	5	0.0796338	0.0610609	0.192175
	ebi-a-GCST90001838	CD3 on naive CD8+ T cell	Weighted mode	5	0.0797604	0.062127	0.268524
	ebi-a-GCST90001841	CD3 on Central Memory CD4+ T cell	Weighted median	3	0.0724923	0.0701802	0.30163
	ebi-a-GCST90001841	CD3 on Central Memory CD4+ T cell	Weighted mode	3	0.0734859	0.0742271	0.426512
	ebi-a-GCST90001842	CD3 on Naive CD4+ T cell	Weighted median	3	0.0604855	0.0558396	0.278719
	ebi-a-GCST90001842	CD3 on Naive CD4+ T cell	Weighted mode	3	0.060999	0.0598984	0.415642
	ebi-a-GCST90001853	CD3 on activated CD4 regulatory T cell	Weighted median	4	0.0645436	0.0572824	0.259843
	ebi-a-GCST90001853	CD3 on activated CD4 regulatory T cell	Weighted mode	4	0.0645963	0.0651344	0.394432
	ebi-a-GCST90001854	CD3 on CD39+ activated CD4 regulatory T cell	Weighted median	5	0.0679636	0.0603631	0.260202
	ebi-a-GCST90001854	CD3 on CD39+ activated CD4 regulatory T cell	Weighted mode	5	0.0663394	0.0686087	0.388337
	ebi-a-GCST90001855	CD3 on secreting CD4 regulatory T cell	Weighted median	3	0.0654312	0.0620523	0.291676
	ebi-a-GCST90001855	CD3 on secreting CD4 regulatory T cell	Weighted mode	3	0.0681321	0.0666646	0.414269
	ebi-a-GCST90001856	CD3 on CD39+ secreting CD4 regulatory T cell	Weighted median	3	0.0749298	0.0702382	0.286064
	ebi-a-GCST90001856	CD3 on CD39+ secreting CD4 regulatory T cell	Weighted mode	3	0.0773033	0.0752736	0.41241
	ebi-a-GCST90001857	CD3 on activated & secreting CD4 regulatory T cell	Weighted median	4	0.0634995	0.0588695	0.280745
	ebi-a-GCST90001857	CD3 on activated & secreting CD4 regulatory T cell	Weighted mode	4	0.0638622	0.0615633	0.375848
	ebi-a-GCST90001858	CD3 on CD45RA+ CD4+ T cell	Weighted median	4	0.0652087	0.0605022	0.281127
	ebi-a-GCST90001858	CD3 on CD45RA+ CD4+ T cell	Weighted mode	4	0.0676404	0.0690741	0.399674
	ebi-a-GCST90001860	CD3 on CD39+ CD4+ T cell	Weighted median	4	0.0647235	0.0596577	0.27796
	ebi-a-GCST90001860	CD3 on CD39+ CD4+ T cell	Weighted mode	4	0.0632504	0.0626485	0.387049
	ebi-a-GCST90001863	CD3 on CD28+ CD45RA- CD8+ T cell	Weighted median	4	0.135146	0.0947187	0.153632
	ebi-a-GCST90001863	CD3 on CD28+ CD45RA- CD8+ T cell	Weighted mode	4	0.139694	0.100317	0.258023
	ebi-a-GCST90001868	CD3 on CD4 regulatory T cell	Weighted median	3	0.0643686	0.0615135	0.295369
	ebi-a-GCST90001868	CD3 on CD4 regulatory T cell	Weighted mode	3	0.066546	0.067665	0.429067
	ebi-a-GCST90001869	CD3 on resting CD4 regulatory T cell	Weighted median	5	-0.123782	0.0801239	0.122375
	ebi-a-GCST90001869	CD3 on resting CD4 regulatory T cell	Weighted mode	5	-0.118578	0.0903398	0.259569
	ebi-a-GCST90001870	CD34 on Hematopoietic Stem Cell	Weighted median	3	0.201141	0.113718	0.0769331
	ebi-a-GCST90001870	CD34 on Hematopoietic Stem Cell	Weighted mode	3	0.226868	0.150509	0.270724
	ebi-a-GCST90001883	CD16-CD56 on Natural Killer T	Weighted median	3	-0.138678	0.109817	0.206657
	ebi-a-GCST90001883	CD16-CD56 on Natural Killer T	Weighted mode	3	-0.130809	0.128226	0.414974
	ebi-a-GCST90001884	CD16-CD56 on Natural Killer	Weighted median	6	-0.10162	0.0782002	0.193775
	ebi-a-GCST90001884	CD16-CD56 on Natural Killer	Weighted mode	6	-0.119906	0.0938817	0.257622
	ebi-a-GCST90001886	CD28 on CD39+ activated CD4 regulatory T cell	Weighted median	3	0.0819577	0.112768	0.467361
	ebi-a-GCST90001886	CD28 on CD39+ activated CD4 regulatory T cell	Weighted mode	3	0.0122368	0.130383	0.933781
	ebi-a-GCST90001887	CD28 on secreting CD4 regulatory T cell	Weighted median	3	-0.0735456	0.113816	0.518165
	ebi-a-GCST90001887	CD28 on secreting CD4 regulatory T cell	Weighted mode	3	-0.0684579	0.137508	0.667945
	ebi-a-GCST90001891	CD28 on CD45RA- CD4 not regulatory T cell	Weighted median	3	-0.0478734	0.103547	0.643841
	ebi-a-GCST90001891	CD28 on CD45RA- CD4 not regulatory T cell	Weighted mode	3	-0.0266411	0.111569	0.833509
	ebi-a-GCST90001892	CD28 on CD39+ CD4+ T cell	Weighted median	5	0.0364916	0.0631774	0.563531
	ebi-a-GCST90001892	CD28 on CD39+ CD4+ T cell	Weighted mode	5	0.0627014	0.0716242	0.430765
	ebi-a-GCST90001896	CD28 on CD28+ CD45RA+ CD8+ T cell	Weighted median	3	-0.379637	0.0948265	6.24136e-05
	ebi-a-GCST90001896	CD28 on CD28+ CD45RA+ CD8+ T cell	Weighted mode	3	-0.380004	0.0966243	0.0589911
	ebi-a-GCST90001907	CCR7 on naive CD4+ T cell	Weighted median	4	-0.0496406	0.112542	0.659152
	ebi-a-GCST90001907	CCR7 on naive CD4+ T cell	Weighted mode	4	-0.0881072	0.151416	0.601484
	ebi-a-GCST90001924	CD127 on CD28+ CD4+ T cell	Weighted median	3	0.0366882	0.179228	0.837805
	ebi-a-GCST90001924	CD127 on CD28+ CD4+ T cell	Weighted mode	3	0.126942	0.239076	0.648507
	ebi-a-GCST90001926	CD127 on granulocyte	Weighted median	4	-0.0624684	0.121896	0.608322
	ebi-a-GCST90001926	CD127 on granulocyte	Weighted mode	4	-0.0201262	0.14349	0.897341
	ebi-a-GCST90001932	CD127 on CD45RA+ CD4+ T cell	Weighted median	4	-0.0737545	0.116752	0.52757
	ebi-a-GCST90001932	CD127 on CD45RA+ CD4+ T cell	Weighted mode	4	0.0876313	0.196783	0.686262
	ebi-a-GCST90001946	CD33 on CD14+ monocyte	Weighted median	4	0.000491062	0.0343535	0.988595
	ebi-a-GCST90001946	CD33 on CD14+ monocyte	Weighted mode	4	0.00161251	0.0363526	0.967407
	ebi-a-GCST90001947	CD33 on CD33+ HLA DR+ CD14dim	Weighted median	4	0.00352454	0.0339959	0.917427
	ebi-a-GCST90001947	CD33 on CD33+ HLA DR+ CD14dim	Weighted mode	4	0.00397692	0.0347024	0.916001
	ebi-a-GCST90001948	CD33 on CD33dim HLA DR+ CD11b+	Weighted median	5	0.00396337	0.0351933	0.910334
	ebi-a-GCST90001948	CD33 on CD33dim HLA DR+ CD11b+	Weighted mode	5	0.00438937	0.0379164	0.913418
	ebi-a-GCST90001949	CD33 on CD33dim HLA DR+ CD11b-	Weighted median	6	0.00412619	0.036242	0.909356
	ebi-a-GCST90001949	CD33 on CD33dim HLA DR+ CD11b-	Weighted mode	6	0.00476077	0.037891	0.90491
	ebi-a-GCST90001950	CD33 on Granulocytic Myeloid-Derived Suppressor Cells	Weighted median	3	0.0224574	0.0501217	0.654112
	ebi-a-GCST90001950	CD33 on Granulocytic Myeloid-Derived Suppressor Cells	Weighted mode	3	0.029507	0.0503165	0.616959
	ebi-a-GCST90001951	CD33 on CD66b++ myeloid cell	Weighted median	4	-0.00411921	0.0430555	0.923781
	ebi-a-GCST90001951	CD33 on CD66b++ myeloid cell	Weighted mode	4	0.00270249	0.0431944	0.954047
	ebi-a-GCST90001952	CD33 on Monocytic Myeloid-Derived Suppressor Cells	Weighted median	4	0.00364136	0.0340539	0.914845
	ebi-a-GCST90001952	CD33 on Monocytic Myeloid-Derived Suppressor Cells	Weighted mode	4	0.00415862	0.0366963	0.916931
	ebi-a-GCST90001953	CD33 on CD33dim HLA DR-	Weighted median	3	0.00229479	0.0361189	0.949341
	ebi-a-GCST90001953	CD33 on CD33dim HLA DR-	Weighted mode	3	0.00630572	0.0363428	0.878225
	ebi-a-GCST90001954	CD33 on basophil	Weighted median	3	0.0217687	0.0361435	0.546983
	ebi-a-GCST90001954	CD33 on basophil	Weighted mode	3	0.0258554	0.0369223	0.556258
	ebi-a-GCST90001956	CD33 on CD33+ HLA DR+	Weighted median	4	0.00348138	0.0338531	0.918092
	ebi-a-GCST90001956	CD33 on CD33+ HLA DR+	Weighted mode	4	0.00380285	0.035865	0.922249
	ebi-a-GCST90001957	CD33 on CD33+ HLA DR+ CD14-	Weighted median	4	0.00345874	0.0335114	0.917796
	ebi-a-GCST90001957	CD33 on CD33+ HLA DR+ CD14-	Weighted mode	4	0.00402803	0.0360233	0.91803
	ebi-a-GCST90001961	CD25 on CD39+ CD4+ T cell	Weighted median	3	-0.059585	0.0553252	0.281483
	ebi-a-GCST90001961	CD25 on CD39+ CD4+ T cell	Weighted mode	3	-0.0544826	0.0548668	0.425354
	ebi-a-GCST90001979	CD16 on CD14- CD16+ monocyte	Weighted median	7	-0.0920144	0.0490918	0.0608843
	ebi-a-GCST90001979	CD16 on CD14- CD16+ monocyte	Weighted mode	7	-0.0912593	0.0480257	0.106138
	ebi-a-GCST90001980	CD40 on CD14+ CD16- monocyte	Weighted median	4	-0.0646772	0.0578461	0.263528
	ebi-a-GCST90001980	CD40 on CD14+ CD16- monocyte	Weighted mode	4	-0.078267	0.0570481	0.263672
	ebi-a-GCST90001981	CD40 on CD14+ CD16+ monocyte	Weighted median	5	-0.0816709	0.0546855	0.135315
	ebi-a-GCST90001981	CD40 on CD14+ CD16+ monocyte	Weighted mode	5	-0.0956407	0.0631147	0.204263
	ebi-a-GCST90001984	HLA DR on CD14- CD16+ monocyte	Weighted median	4	0.142631	0.0963654	0.138844
	ebi-a-GCST90001984	HLA DR on CD14- CD16+ monocyte	Weighted mode	4	0.0633515	0.148889	0.699155
	ebi-a-GCST90001985	CD40 on monocytes	Weighted median	4	-0.0607881	0.0502595	0.226476
	ebi-a-GCST90001985	CD40 on monocytes	Weighted mode	4	-0.066136	0.0507341	0.283393
	ebi-a-GCST90001987	CD64 on CD14+ CD16- monocyte	Weighted median	3	0.00217889	0.0754953	0.976975
	ebi-a-GCST90001987	CD64 on CD14+ CD16- monocyte	Weighted mode	3	0.0034114	0.08108	0.970262
	ebi-a-GCST90001988	HLA DR on CD14+ CD16- monocyte	Weighted median	3	-0.000138468	0.0703719	0.99843
	ebi-a-GCST90001988	HLA DR on CD14+ CD16- monocyte	Weighted mode	3	-0.00992871	0.0679091	0.897165
	ebi-a-GCST90001989	CD40 on CD14- CD16+ monocyte	Weighted median	7	-0.0445583	0.0539039	0.40845
	ebi-a-GCST90001989	CD40 on CD14- CD16+ monocyte	Weighted mode	7	-0.0614512	0.0467605	0.236793
	ebi-a-GCST90001991	HLA DR on CD14+ monocyte	Weighted median	3	3.51101e-05	0.0691069	0.999595
	ebi-a-GCST90001991	HLA DR on CD14+ monocyte	Weighted mode	3	-0.0113123	0.0765908	0.896126
	ebi-a-GCST90001994	CX3CR1 on CD14- CD16-	Weighted median	3	0.0995409	0.13658	0.466119
	ebi-a-GCST90001994	CX3CR1 on CD14- CD16-	Weighted mode	3	0.146948	0.156324	0.446436
	ebi-a-GCST90001995	CX3CR1 on monocyte	Weighted median	3	0.00534801	0.0827237	0.948453
	ebi-a-GCST90001995	CX3CR1 on monocyte	Weighted mode	3	-0.000579732	0.0893338	0.995411
	ebi-a-GCST90001996	CX3CR1 on CD14+ CD16+ monocyte	Weighted median	3	0.010139	0.0802331	0.89944
	ebi-a-GCST90001996	CX3CR1 on CD14+ CD16+ monocyte	Weighted mode	3	0.00193728	0.0918307	0.985084
	ebi-a-GCST90001997	CX3CR1 on CD14+ CD16- monocyte	Weighted median	3	0.00277641	0.0754234	0.970636
	ebi-a-GCST90001997	CX3CR1 on CD14+ CD16- monocyte	Weighted mode	3	-0.00109927	0.0857693	0.990938
	ebi-a-GCST90002003	CCR2 on CD14- CD16-	Weighted median	3	-0.120791	0.190438	0.525897
	ebi-a-GCST90002003	CCR2 on CD14- CD16-	Weighted mode	3	-0.182628	0.227565	0.506456
	ebi-a-GCST90002005	CD16 on CD14+ CD16+ monocyte	Weighted median	3	-0.128815	0.0708936	0.069214
	ebi-a-GCST90002005	CD16 on CD14+ CD16+ monocyte	Weighted mode	3	-0.128295	0.0658017	0.190521
	ebi-a-GCST90002006	CD64 on monocyte	Weighted median	3	0.00269154	0.0799067	0.97313
	ebi-a-GCST90002006	CD64 on monocyte	Weighted mode	3	0.00440887	0.0859685	0.96376
	ebi-a-GCST90002009	HLA DR on CD14- CD16-	Weighted median	4	-0.0485062	0.106252	0.648018
	ebi-a-GCST90002009	HLA DR on CD14- CD16-	Weighted mode	4	-0.0469659	0.121261	0.724368
	ebi-a-GCST90002010	HLA DR on monocyte	Weighted median	4	-0.00611985	0.0725853	0.932808
	ebi-a-GCST90002010	HLA DR on monocyte	Weighted mode	4	-0.0110519	0.0760698	0.893697
	ebi-a-GCST90002013	CCR2 on myeloid Dendritic Cell	Weighted median	3	-0.264637	0.111594	0.0177197
	ebi-a-GCST90002013	CCR2 on myeloid Dendritic Cell	Weighted mode	3	-0.261012	0.1399	0.203073
	ebi-a-GCST90002014	CCR2 on CD62L+ myeloid Dendritic Cell	Weighted median	3	-0.0496232	0.103899	0.632927
	ebi-a-GCST90002014	CCR2 on CD62L+ myeloid Dendritic Cell	Weighted mode	3	-0.0349836	0.125027	0.805908
	ebi-a-GCST90002022	CD4 on CD4+ T cell	Weighted median	4	0.151251	0.102676	0.140727
	ebi-a-GCST90002022	CD4 on CD4+ T cell	Weighted mode	4	0.249298	0.111734	0.111875
	ebi-a-GCST90002023	CD4 on Central Memory CD4+ T cell	Weighted median	4	0.120017	0.107347	0.263556
	ebi-a-GCST90002023	CD4 on Central Memory CD4+ T cell	Weighted mode	4	0.268215	0.150575	0.172896
	ebi-a-GCST90002024	CD4 on naive CD4+ T cell	Weighted median	6	-0.140118	0.128992	0.277366
	ebi-a-GCST90002024	CD4 on naive CD4+ T cell	Weighted mode	6	-0.134331	0.158782	0.436152
	ebi-a-GCST90002025	CD4 on Effector Memory CD4+ T cell	Weighted median	3	-0.00823146	0.110456	0.940594
	ebi-a-GCST90002025	CD4 on Effector Memory CD4+ T cell	Weighted mode	3	-0.0226427	0.134146	0.881488
	ebi-a-GCST90002027	CD4 on CD45RA+ CD4+ T cell	Weighted median	3	0.0809393	0.0974474	0.406202
	ebi-a-GCST90002027	CD4 on CD45RA+ CD4+ T cell	Weighted mode	3	-0.0226162	0.160304	0.900732
	ebi-a-GCST90002030	CD39 on CD39+ activated CD4 regulatory T cell	Weighted median	6	0.0148656	0.032806	0.650451
	ebi-a-GCST90002030	CD39 on CD39+ activated CD4 regulatory T cell	Weighted mode	6	0.0314117	0.0337339	0.39451
	ebi-a-GCST90002031	CD39 on CD39+ secreting CD4 regulatory T cell	Weighted median	6	0.0143717	0.0357331	0.687541
	ebi-a-GCST90002031	CD39 on CD39+ secreting CD4 regulatory T cell	Weighted mode	6	0.0383505	0.0399626	0.3813
	ebi-a-GCST90002032	CD39 on CD39+ CD4+ T cell	Weighted median	5	0.00955789	0.0358824	0.789956
	ebi-a-GCST90002032	CD39 on CD39+ CD4+ T cell	Weighted mode	5	0.0247724	0.0380315	0.550339
	ebi-a-GCST90002033	CD39 on granulocyte	Weighted median	3	0.162504	0.187074	0.385032
	ebi-a-GCST90002033	CD39 on granulocyte	Weighted mode	3	0.180087	0.210568	0.48252
	ebi-a-GCST90002035	CD80 on myeloid Dendritic Cell	Weighted median	3	0.33879	0.154581	0.0284032
	ebi-a-GCST90002035	CD80 on myeloid Dendritic Cell	Weighted mode	3	0.356919	0.14495	0.132844
	ebi-a-GCST90002039	CD80 on monocyte	Weighted median	4	0.263557	0.11291	0.0195848
	ebi-a-GCST90002039	CD80 on monocyte	Weighted mode	4	0.241305	0.129988	0.160407
	ebi-a-GCST90002040	CD80 on granulocyte	Weighted median	3	0.0582528	0.132766	0.660833
	ebi-a-GCST90002040	CD80 on granulocyte	Weighted mode	3	0.0916479	0.149198	0.601603
	ebi-a-GCST90002054	CD8 on Central Memory CD8+ T cell	Weighted median	3	-0.201076	0.0994716	0.0432338
	ebi-a-GCST90002054	CD8 on Central Memory CD8+ T cell	Weighted mode	3	-0.155814	0.115225	0.308904
	ebi-a-GCST90002056	CD8 on Effector Memory CD8+ T cell	Weighted median	3	-0.200302	0.0981162	0.0412036
	ebi-a-GCST90002056	CD8 on Effector Memory CD8+ T cell	Weighted mode	3	-0.223419	0.109051	0.177028
	ebi-a-GCST90002061	CD4 on CD39+ CD4+ T cell	Weighted median	7	0.059305	0.0645825	0.358471
	ebi-a-GCST90002061	CD4 on CD39+ CD4+ T cell	Weighted mode	7	0.0553647	0.0650669	0.427478
	ebi-a-GCST90002066	CD4 on activated CD4 regulatory T cell	Weighted median	4	0.0639058	0.144619	0.658568
	ebi-a-GCST90002066	CD4 on activated CD4 regulatory T cell	Weighted mode	4	0.0783694	0.201304	0.723038
	ebi-a-GCST90002067	CD4 on CD39+ activated CD4 regulatory T cell	Weighted median	4	-0.26781	0.134181	0.0459466
	ebi-a-GCST90002067	CD4 on CD39+ activated CD4 regulatory T cell	Weighted mode	4	-0.26149	0.142371	0.163579
	ebi-a-GCST90002069	CD4 on CD39+ secreting CD4 regulatory T cell	Weighted median	3	-0.058915	0.126283	0.640834
	ebi-a-GCST90002069	CD4 on CD39+ secreting CD4 regulatory T cell	Weighted mode	3	0.0612288	0.127726	0.678971
	ebi-a-GCST90002070	CD4 on activated & secreting CD4 regulatory T cell	Weighted median	3	0.168606	0.157448	0.284229
	ebi-a-GCST90002070	CD4 on activated & secreting CD4 regulatory T cell	Weighted mode	3	0.0314802	0.161904	0.863793
	ebi-a-GCST90002087	CD11c on myeloid Dendritic Cell	Weighted median	5	-0.115363	0.131679	0.38098
	ebi-a-GCST90002087	CD11c on myeloid Dendritic Cell	Weighted mode	5	-0.137835	0.141473	0.385083
	ebi-a-GCST90002090	CD11c on granulocyte	Weighted median	4	0.00356076	0.126006	0.977456
	ebi-a-GCST90002090	CD11c on granulocyte	Weighted mode	4	-0.026653	0.155741	0.875009
	ebi-a-GCST90002098	CD45RA on naive CD4+ T cell	Weighted median	7	-0.0422008	0.0560413	0.451432
	ebi-a-GCST90002098	CD45RA on naive CD4+ T cell	Weighted mode	7	-0.0301236	0.0545703	0.600879
	ebi-a-GCST90002099	CD4RA on Terminally Differentiated CD4+ T cell	Weighted median	3	0.00947559	0.0624692	0.879436
	ebi-a-GCST90002099	CD4RA on Terminally Differentiated CD4+ T cell	Weighted mode	3	-0.00631138	0.0720863	0.938209
	ebi-a-GCST90002102	CD45RA on resting CD4 regulatory T cell	Weighted median	7	-0.00105941	0.0458546	0.981568
	ebi-a-GCST90002102	CD45RA on resting CD4 regulatory T cell	Weighted mode	7	0.000412502	0.0500895	0.993696
	ebi-a-GCST90002104	HLA DR on myeloid Dendritic Cell	Weighted median	5	-0.151925	0.0891596	0.0883877
	ebi-a-GCST90002104	HLA DR on myeloid Dendritic Cell	Weighted mode	5	-0.212968	0.125053	0.163776
	ebi-a-GCST90002105	HLA DR on plasmacytoid Dendritic Cell	Weighted median	7	-0.0805004	0.0361626	0.0260097
	ebi-a-GCST90002105	HLA DR on plasmacytoid Dendritic Cell	Weighted mode	7	-0.0891012	0.0400952	0.0679877
	ebi-a-GCST90002106	HLA DR on Dendritic Cell	Weighted median	6	-0.107314	0.0404659	0.00800269
	ebi-a-GCST90002106	HLA DR on Dendritic Cell	Weighted mode	6	-0.104883	0.0417832	0.0538169
	ebi-a-GCST90002111	HLA DR on CD33dim HLA DR+ CD11b-	Weighted median	3	0.098498	0.0928163	0.288593
	ebi-a-GCST90002111	HLA DR on CD33dim HLA DR+ CD11b-	Weighted mode	3	0.0730559	0.137528	0.648367
	ebi-a-GCST90002112	HLA DR on CD33- HLA DR+	Weighted median	3	-0.0748688	0.0499853	0.134181
	ebi-a-GCST90002112	HLA DR on CD33- HLA DR+	Weighted mode	3	-0.0844542	0.0459907	0.20772
	ebi-a-GCST90002116	HLA DR on B cell	Weighted median	7	-0.0628231	0.058402	0.282061
	ebi-a-GCST90002116	HLA DR on B cell	Weighted mode	7	-0.0554842	0.0619892	0.405227
	ebi-a-GCST90002117	HLA DR on HLA DR+ Natural Killer	Weighted median	4	0.0222463	0.102822	0.82871
	ebi-a-GCST90002117	HLA DR on HLA DR+ Natural Killer	Weighted mode	4	-0.0343733	0.123589	0.798983
	ebi-a-GCST90002118	CD8 on CD28+ CD45RA- CD8+ T cell	Weighted median	3	-0.0339805	0.112901	0.763433
	ebi-a-GCST90002118	CD8 on CD28+ CD45RA- CD8+ T cell	Weighted mode	3	-0.116621	0.120719	0.43594
	ebi-a-GCST90002119	CD8 on CD28+ CD45RA+ CD8+ T cell	Weighted median	8	-0.0924639	0.0676395	0.171622
	ebi-a-GCST90002119	CD8 on CD28+ CD45RA+ CD8+ T cell	Weighted mode	8	-0.0916647	0.0693691	0.227917
	ebi-a-GCST90002120	CD8 on CD28- CD8+ T cell	Weighted median	3	-0.061103	0.187752	0.744844
	ebi-a-GCST90002120	CD8 on CD28- CD8+ T cell	Weighted mode	3	-0.217164	0.20357	0.397791
	ebi-a-GCST90002121	CD8 on CD39+ CD8+ T cell	Weighted median	5	-0.108923	0.141643	0.441897
	ebi-a-GCST90002121	CD8 on CD39+ CD8+ T cell	Weighted mode	5	-0.074134	0.147082	0.640735

## Sheet: FL
	Trait ID	Trait	Method	No. of SNPs	Beta	SE	P-value
	ebi-a-GCST90001399	IgD- CD27- B cell %B cell	Weighted median	3	-0.248812	0.113611	0.0285213
	ebi-a-GCST90001399	IgD- CD27- B cell %B cell	Weighted mode	3	-0.233696	0.121873	0.195204
	ebi-a-GCST90001451	CD62L- monocyte %monocyte	Weighted median	4	0.11391	0.116106	0.326554
	ebi-a-GCST90001451	CD62L- monocyte %monocyte	Weighted mode	4	0.112498	0.134376	0.463932
	ebi-a-GCST90001463	CD62L- Dendritic Cell %Dendritic Cell	Weighted median	3	0.0076445	0.0805936	0.924432
	ebi-a-GCST90001463	CD62L- Dendritic Cell %Dendritic Cell	Weighted mode	3	-0.0033549	0.0863133	0.972526
	ebi-a-GCST90001465	CD86+ myeloid Dendritic Cell %Dendritic Cell	Weighted median	3	-0.00523227	0.0754769	0.944733
	ebi-a-GCST90001465	CD86+ myeloid Dendritic Cell %Dendritic Cell	Weighted mode	3	-0.0083868	0.0845318	0.930017
	ebi-a-GCST90001469	CD62L- myeloid Dendritic Cell %Dendritic Cell	Weighted median	6	-0.0123084	0.0753151	0.870183
	ebi-a-GCST90001469	CD62L- myeloid Dendritic Cell %Dendritic Cell	Weighted mode	6	-0.0105194	0.0805457	0.901182
	ebi-a-GCST90001473	CD62L- CD86+ myeloid Dendritic Cell %Dendritic Cell	Weighted median	5	-0.0100643	0.0641213	0.875279
	ebi-a-GCST90001473	CD62L- CD86+ myeloid Dendritic Cell %Dendritic Cell	Weighted mode	5	-0.00809339	0.0680201	0.911023
	ebi-a-GCST90001484	CD39+ resting CD4 regulatory T cell %resting CD4 regulatory T cell	Weighted median	6	-0.0141607	0.0954669	0.882082
	ebi-a-GCST90001484	CD39+ resting CD4 regulatory T cell %resting CD4 regulatory T cell	Weighted mode	6	0.0566128	0.105866	0.615732
	ebi-a-GCST90001485	CD39+ resting CD4 regulatory T cell %CD4 regulatory T cell	Weighted median	10	-0.039073	0.0389268	0.315497
	ebi-a-GCST90001485	CD39+ resting CD4 regulatory T cell %CD4 regulatory T cell	Weighted mode	10	-0.0298651	0.036769	0.437611
	ebi-a-GCST90001491	CD39+ activated CD4 regulatory T cell %CD4 regulatory T cell	Weighted median	7	-0.049986	0.042411	0.238553
	ebi-a-GCST90001491	CD39+ activated CD4 regulatory T cell %CD4 regulatory T cell	Weighted mode	7	-0.0446563	0.0408145	0.315866
	ebi-a-GCST90001496	CD39+ secreting CD4 regulatory T cell %secreting CD4 regulatory T cell	Weighted median	7	-0.0486836	0.0386329	0.207612
	ebi-a-GCST90001496	CD39+ secreting CD4 regulatory T cell %secreting CD4 regulatory T cell	Weighted mode	7	-0.0455565	0.0402392	0.300783
	ebi-a-GCST90001497	CD39+ secreting CD4 regulatory T cell %CD4 regulatory T cell	Weighted median	8	-0.0289543	0.0402093	0.471469
	ebi-a-GCST90001497	CD39+ secreting CD4 regulatory T cell %CD4 regulatory T cell	Weighted mode	8	-0.0217902	0.0390191	0.593943
	ebi-a-GCST90001499	Activated & resting CD4 regulatory T cell %CD4 regulatory T cell	Weighted median	5	-0.00444979	0.0466751	0.924049
	ebi-a-GCST90001499	Activated & resting CD4 regulatory T cell %CD4 regulatory T cell	Weighted mode	5	-0.000178155	0.0444628	0.996995
	ebi-a-GCST90001500	Activated & resting CD4 regulatory T cell %CD4+ T cell	Weighted median	3	0.0583449	0.0765213	0.445781
	ebi-a-GCST90001500	Activated & resting CD4 regulatory T cell %CD4+ T cell	Weighted mode	3	0.087823	0.079469	0.384263
	ebi-a-GCST90001502	Activated & secreting CD4 regulatory T cell %CD4 regulatory T cell	Weighted median	6	0.0176508	0.0436101	0.685668
	ebi-a-GCST90001502	Activated & secreting CD4 regulatory T cell %CD4 regulatory T cell	Weighted mode	6	0.012694	0.046134	0.794205
	ebi-a-GCST90001503	Activated & secreting CD4 regulatory T cell %CD4+ T cell	Weighted median	8	0.0357087	0.0465236	0.442761
	ebi-a-GCST90001503	Activated & secreting CD4 regulatory T cell %CD4+ T cell	Weighted mode	8	0.0298244	0.0473014	0.548379
	ebi-a-GCST90001508	CD25++ CD45RA+ CD4 not regulatory T cell %CD4+ T cell	Weighted median	4	0.0855371	0.0903388	0.343716
	ebi-a-GCST90001508	CD25++ CD45RA+ CD4 not regulatory T cell %CD4+ T cell	Weighted mode	4	0.0758226	0.0944939	0.480998
	ebi-a-GCST90001509	CD25++ CD45RA+ CD4 not regulatory T cell %T cell	Weighted median	4	0.0903164	0.0931346	0.332176
	ebi-a-GCST90001509	CD25++ CD45RA+ CD4 not regulatory T cell %T cell	Weighted mode	4	0.0776779	0.101431	0.499521
	ebi-a-GCST90001512	CD25++ CD45RA- CD4 not regulatory T cell %T cell	Weighted median	3	0.0351746	0.0810929	0.664465
	ebi-a-GCST90001512	CD25++ CD45RA- CD4 not regulatory T cell %T cell	Weighted mode	3	0.0571834	0.0972547	0.616097
	ebi-a-GCST90001526	CD33dim HLA DR+ CD11b+ %CD33dim HLA DR+	Weighted median	3	0.0119109	0.0665902	0.858041
	ebi-a-GCST90001526	CD33dim HLA DR+ CD11b+ %CD33dim HLA DR+	Weighted mode	3	-0.0018821	0.0705972	0.981152
	ebi-a-GCST90001528	CD33dim HLA DR+ CD11b- %CD33dim HLA DR+	Weighted median	3	-0.0114239	0.0695276	0.869489
	ebi-a-GCST90001528	CD33dim HLA DR+ CD11b- %CD33dim HLA DR+	Weighted mode	3	0.00300218	0.0722134	0.970616
	ebi-a-GCST90001533	Basophil %CD33dim HLA DR- CD66b-	Weighted median	3	0.0129434	0.0782209	0.868573
	ebi-a-GCST90001533	Basophil %CD33dim HLA DR- CD66b-	Weighted mode	3	0.0172874	0.0878032	0.862109
	ebi-a-GCST90001535	CD45RA- CD4+ T cell %CD4+ T cell	Weighted median	3	0.0495845	0.0978157	0.612213
	ebi-a-GCST90001535	CD45RA- CD4+ T cell %CD4+ T cell	Weighted mode	3	0.0456561	0.10181	0.697734
	ebi-a-GCST90001561	CD45RA+ CD8+ T cell %CD8+ T cell	Weighted median	4	0.00632965	0.0740183	0.931852
	ebi-a-GCST90001561	CD45RA+ CD8+ T cell %CD8+ T cell	Weighted mode	4	0.0851181	0.0801883	0.366354
	ebi-a-GCST90001570	Effector Memory CD4-CD8- T cell %CD4-CD8- T cell	Weighted median	4	-0.0564945	0.0869231	0.515733
	ebi-a-GCST90001570	Effector Memory CD4-CD8- T cell %CD4-CD8- T cell	Weighted mode	4	-0.0587877	0.0839277	0.534079
	ebi-a-GCST90001574	Terminally Differentiated CD4-CD8- T cell %T cell	Weighted median	5	0.0904447	0.115033	0.43172
	ebi-a-GCST90001574	Terminally Differentiated CD4-CD8- T cell %T cell	Weighted mode	5	0.0705462	0.101164	0.523994
	ebi-a-GCST90001585	CD14+ CD16+ monocyte %monocyte	Weighted median	3	0.0126483	0.0869522	0.884346
	ebi-a-GCST90001585	CD14+ CD16+ monocyte %monocyte	Weighted mode	3	0.01319	0.0885063	0.895201
	ebi-a-GCST90001619	HLA DR+ T cell%T cell	Weighted median	3	0.00178488	0.0956168	0.985107
	ebi-a-GCST90001619	HLA DR+ T cell%T cell	Weighted mode	3	0.00112165	0.106395	0.992546
	ebi-a-GCST90001620	HLA DR+ T cell%lymphocyte	Weighted median	3	0.0254354	0.0945608	0.787941
	ebi-a-GCST90001620	HLA DR+ T cell%lymphocyte	Weighted mode	3	0.00667959	0.0939588	0.949795
	ebi-a-GCST90001622	Natural Killer T %T cell	Weighted median	5	-0.0487069	0.17599	0.781965
	ebi-a-GCST90001622	Natural Killer T %T cell	Weighted mode	5	-0.084871	0.253941	0.755006
	ebi-a-GCST90001623	Natural Killer T %lymphocyte	Weighted median	6	0.240463	0.154642	0.119955
	ebi-a-GCST90001623	Natural Killer T %lymphocyte	Weighted mode	6	0.25898	0.2313	0.313737
	ebi-a-GCST90001628	HLA DR+ CD8+ T cell %T cell	Weighted median	3	0.0353933	0.101934	0.728428
	ebi-a-GCST90001628	HLA DR+ CD8+ T cell %T cell	Weighted mode	3	0.0156311	0.106283	0.896563
	ebi-a-GCST90001634	CD8dim Natural Killer T %T cell	Weighted median	4	-0.0631913	0.166748	0.704715
	ebi-a-GCST90001634	CD8dim Natural Killer T %T cell	Weighted mode	4	0.0600701	0.193191	0.776202
	ebi-a-GCST90001635	CD8dim Natural Killer T %lymphocyte	Weighted median	5	0.0038056	0.159038	0.980909
	ebi-a-GCST90001635	CD8dim Natural Killer T %lymphocyte	Weighted mode	5	-0.0124669	0.222269	0.957961
	ebi-a-GCST90001637	CD4-CD8- Natural Killer T %T cell	Weighted median	4	0.13616	0.150609	0.365963
	ebi-a-GCST90001637	CD4-CD8- Natural Killer T %T cell	Weighted mode	4	0.171019	0.169362	0.386977
	ebi-a-GCST90001638	CD4-CD8- Natural Killer T %lymphocyte	Weighted median	5	0.164965	0.146205	0.259187
	ebi-a-GCST90001638	CD4-CD8- Natural Killer T %lymphocyte	Weighted mode	5	0.164922	0.186016	0.425381
	ebi-a-GCST90001649	HLA DR+ Natural Killer %Natural Killer	Weighted median	7	0.00158008	0.0880326	0.98568
	ebi-a-GCST90001649	HLA DR+ Natural Killer %Natural Killer	Weighted mode	7	-0.0265352	0.098421	0.796493
	ebi-a-GCST90001650	HLA DR+ Natural Killer %CD3- lymphocyte	Weighted median	5	-0.0102432	0.0830673	0.90186
	ebi-a-GCST90001650	HLA DR+ Natural Killer %CD3- lymphocyte	Weighted mode	5	-0.0292697	0.0946487	0.772574
	ebi-a-GCST90001658	CD39+ CD4+ T cell %T cell	Weighted median	7	-0.0424848	0.0394384	0.281371
	ebi-a-GCST90001658	CD39+ CD4+ T cell %T cell	Weighted mode	7	-0.0388373	0.0379909	0.346086
	ebi-a-GCST90001659	CD39+ CD4+ T cell %CD4+ T cell	Weighted median	7	-0.0425249	0.0386855	0.271661
	ebi-a-GCST90001659	CD39+ CD4+ T cell %CD4+ T cell	Weighted mode	7	-0.0383679	0.0393038	0.366672
	ebi-a-GCST90001664	CD28+ CD45RA+ CD8dim T cell %T cell	Weighted median	5	0.00930788	0.0600488	0.876817
	ebi-a-GCST90001664	CD28+ CD45RA+ CD8dim T cell %T cell	Weighted mode	5	0.0128413	0.0568488	0.832363
	ebi-a-GCST90001665	CD28+ CD45RA+ CD8dim T cell %CD8dim T cell	Weighted median	3	-0.0299849	0.0741357	0.685875
	ebi-a-GCST90001665	CD28+ CD45RA+ CD8dim T cell %CD8dim T cell	Weighted mode	3	-0.0286326	0.0841609	0.766106
	ebi-a-GCST90001670	CD39+ CD8+ T cell %T cell	Weighted median	5	-0.0249234	0.0396111	0.529216
	ebi-a-GCST90001670	CD39+ CD8+ T cell %T cell	Weighted mode	5	-0.0303398	0.0390891	0.480987
	ebi-a-GCST90001671	CD39+ CD8+ T cell %CD8+ T cell	Weighted median	4	0.0412225	0.113052	0.715384
	ebi-a-GCST90001671	CD39+ CD8+ T cell %CD8+ T cell	Weighted mode	4	0.045299	0.140084	0.767645
	ebi-a-GCST90001686	CD28- CD8+ T cell %CD8+ T cell	Weighted median	3	0.421579	0.24274	0.0824315
	ebi-a-GCST90001686	CD28- CD8+ T cell %CD8+ T cell	Weighted mode	3	0.329332	0.338995	0.43378
	ebi-a-GCST90001692	CD28+ CD45RA- CD8+ T cell %CD8+ T cell	Weighted median	3	-0.0104007	0.0788705	0.895087
	ebi-a-GCST90001692	CD28+ CD45RA- CD8+ T cell %CD8+ T cell	Weighted mode	3	0.0141972	0.0769244	0.870594
	ebi-a-GCST90001696	CD45RA- CD28- CD8+ T cell %CD8+ T cell	Weighted median	6	-0.00924804	0.00650875	0.155357
	ebi-a-GCST90001696	CD45RA- CD28- CD8+ T cell %CD8+ T cell	Weighted mode	6	-0.00976127	0.00621535	0.177095
	ebi-a-GCST90001697	CD45RA- CD28- CD8+ T cell %T cell	Weighted median	16	-0.00353239	0.00231188	0.12653
	ebi-a-GCST90001697	CD45RA- CD28- CD8+ T cell %T cell	Weighted mode	16	-0.0040134	0.00234357	0.107389
	ebi-a-GCST90001700	CD45RA+ CD28- CD8+ T cell %T cell	Weighted median	27	1.6006e-05	0.0016734	0.992368
	ebi-a-GCST90001700	CD45RA+ CD28- CD8+ T cell %T cell	Weighted mode	27	-0.000786178	0.00218692	0.722131
	ebi-a-GCST90001702	BAFF-R on CD24+ CD27+ B cell	Weighted median	7	0.0198963	0.0497381	0.689142
	ebi-a-GCST90001702	BAFF-R on CD24+ CD27+ B cell	Weighted mode	7	0.0251634	0.0506072	0.63672
	ebi-a-GCST90001703	BAFF-R on IgD+ CD24+ B cell	Weighted median	5	0.0191612	0.0502437	0.702933
	ebi-a-GCST90001703	BAFF-R on IgD+ CD24+ B cell	Weighted mode	5	0.0230705	0.0538604	0.690462
	ebi-a-GCST90001704	BAFF-R on IgD+ CD24- B cell	Weighted median	9	0.0230318	0.050058	0.645443
	ebi-a-GCST90001704	BAFF-R on IgD+ CD24- B cell	Weighted mode	9	0.021144	0.0490727	0.677936
	ebi-a-GCST90001705	BAFF-R on IgD+ CD38- B cell	Weighted median	8	0.0229451	0.0489093	0.638973
	ebi-a-GCST90001705	BAFF-R on IgD+ CD38- B cell	Weighted mode	8	0.0216172	0.0495379	0.675707
	ebi-a-GCST90001706	BAFF-R on IgD+ CD38- naive B cell	Weighted median	8	0.0234033	0.0459197	0.610292
	ebi-a-GCST90001706	BAFF-R on IgD+ CD38- naive B cell	Weighted mode	8	0.0217832	0.0480854	0.664249
	ebi-a-GCST90001707	BAFF-R on IgD+ CD38- unswitched memory B cell	Weighted median	7	0.0206282	0.0490084	0.67382
	ebi-a-GCST90001707	BAFF-R on IgD+ CD38- unswitched memory B cell	Weighted mode	7	0.0282497	0.0513776	0.602276
	ebi-a-GCST90001708	BAFF-R on IgD+ CD38+ B cell	Weighted median	9	0.0231719	0.0508149	0.648385
	ebi-a-GCST90001708	BAFF-R on IgD+ CD38+ B cell	Weighted mode	9	0.0216141	0.0513196	0.684721
	ebi-a-GCST90001709	BAFF-R on IgD+ CD38dim B cell	Weighted median	9	0.023271	0.0471882	0.621905
	ebi-a-GCST90001709	BAFF-R on IgD+ CD38dim B cell	Weighted mode	9	0.0222928	0.0455808	0.637909
	ebi-a-GCST90001710	BAFF-R on IgD- CD24- B cell	Weighted median	9	0.02611	0.0518702	0.614703
	ebi-a-GCST90001710	BAFF-R on IgD- CD24- B cell	Weighted mode	9	0.0264496	0.0519235	0.624226
	ebi-a-GCST90001711	BAFF-R on IgD- CD27- B cell	Weighted median	9	0.0257881	0.0510512	0.61346
	ebi-a-GCST90001711	BAFF-R on IgD- CD27- B cell	Weighted mode	9	0.0238301	0.0529647	0.664706
	ebi-a-GCST90001712	BAFF-R on IgD- CD38- B cell	Weighted median	6	0.0205826	0.0486379	0.672164
	ebi-a-GCST90001712	BAFF-R on IgD- CD38- B cell	Weighted mode	6	0.0235489	0.0514277	0.666234
	ebi-a-GCST90001713	BAFF-R on IgD- CD38+ B cell	Weighted median	3	0.0109831	0.134264	0.934804
	ebi-a-GCST90001713	BAFF-R on IgD- CD38+ B cell	Weighted mode	3	0.0646586	0.139043	0.687631
	ebi-a-GCST90001715	BAFF-R on memory B cell	Weighted median	6	0.018944	0.0486811	0.697169
	ebi-a-GCST90001715	BAFF-R on memory B cell	Weighted mode	6	0.0240459	0.0551634	0.681085
	ebi-a-GCST90001716	BAFF-R on naive-mature B cell	Weighted median	9	0.023267	0.0482906	0.629938
	ebi-a-GCST90001716	BAFF-R on naive-mature B cell	Weighted mode	9	0.0207121	0.0514727	0.697935
	ebi-a-GCST90001717	BAFF-R on unswitched memory B cell	Weighted median	6	0.0187114	0.0487398	0.70105
	ebi-a-GCST90001717	BAFF-R on unswitched memory B cell	Weighted mode	6	0.0228966	0.0542249	0.690382
	ebi-a-GCST90001718	BAFF-R on switched memory B cell	Weighted median	8	0.0260287	0.0494438	0.598589
	ebi-a-GCST90001718	BAFF-R on switched memory B cell	Weighted mode	8	0.0235721	0.0494943	0.648396
	ebi-a-GCST90001719	BAFF-R on IgD+ B cell	Weighted median	9	0.0232113	0.0481107	0.629483
	ebi-a-GCST90001719	BAFF-R on IgD+ B cell	Weighted mode	9	0.0218111	0.0489835	0.667923
	ebi-a-GCST90001720	BAFF-R on transitional B cell	Weighted median	8	0.0248871	0.0534381	0.641416
	ebi-a-GCST90001720	BAFF-R on transitional B cell	Weighted mode	8	0.0218031	0.0544932	0.701007
	ebi-a-GCST90001724	CD19 on IgD+ CD24+ B cell	Weighted median	3	0.0207601	0.225583	0.926675
	ebi-a-GCST90001724	CD19 on IgD+ CD24+ B cell	Weighted mode	3	0.0699578	0.300269	0.837447
	ebi-a-GCST90001725	CD19 on IgD+ CD24- B cell	Weighted median	3	-0.0762523	0.241635	0.75233
	ebi-a-GCST90001725	CD19 on IgD+ CD24- B cell	Weighted mode	3	-0.043813	0.303923	0.89859
	ebi-a-GCST90001735	CD19 on IgD- CD38dim B cell	Weighted median	3	-0.196376	0.209156	0.347783
	ebi-a-GCST90001735	CD19 on IgD- CD38dim B cell	Weighted mode	3	-0.347019	0.288216	0.351744
	ebi-a-GCST90001743	CD20 on B cell	Weighted median	4	0.286101	0.214837	0.182954
	ebi-a-GCST90001743	CD20 on B cell	Weighted mode	4	0.222128	0.205733	0.359344
	ebi-a-GCST90001745	CD20 on CD24+ CD27+ B cell	Weighted median	6	0.105314	0.158202	0.505607
	ebi-a-GCST90001745	CD20 on CD24+ CD27+ B cell	Weighted mode	6	0.131738	0.171888	0.478032
	ebi-a-GCST90001747	CD20 on IgD+ CD24- B cell	Weighted median	5	0.0573201	0.1912	0.764336
	ebi-a-GCST90001747	CD20 on IgD+ CD24- B cell	Weighted mode	5	0.0390947	0.161429	0.820551
	ebi-a-GCST90001748	CD20 on IgD+ CD38- B cell	Weighted median	4	0.390601	0.19617	0.0464664
	ebi-a-GCST90001748	CD20 on IgD+ CD38- B cell	Weighted mode	4	0.452518	0.290425	0.217087
	ebi-a-GCST90001751	CD20 on IgD+ CD38+ B cell	Weighted median	5	0.060603	0.156651	0.698855
	ebi-a-GCST90001751	CD20 on IgD+ CD38+ B cell	Weighted mode	5	0.403081	0.185452	0.0954343
	ebi-a-GCST90001752	CD20 on IgD+ CD38dim B cell	Weighted median	8	0.0528648	0.162368	0.744738
	ebi-a-GCST90001752	CD20 on IgD+ CD38dim B cell	Weighted mode	8	-0.0984335	0.141511	0.509113
	ebi-a-GCST90001754	CD20 on IgD- CD27- B cell	Weighted median	4	0.414713	0.178464	0.0201369
	ebi-a-GCST90001754	CD20 on IgD- CD27- B cell	Weighted mode	4	0.399782	0.213586	0.157978
	ebi-a-GCST90001755	CD20 on IgD- CD38- B cell	Weighted median	4	0.15016	0.185984	0.419446
	ebi-a-GCST90001755	CD20 on IgD- CD38- B cell	Weighted mode	4	0.21579	0.201752	0.36322
	ebi-a-GCST90001757	CD20 on IgD- CD38dim B cell	Weighted median	7	0.19362	0.137514	0.159132
	ebi-a-GCST90001757	CD20 on IgD- CD38dim B cell	Weighted mode	7	0.184787	0.160434	0.293222
	ebi-a-GCST90001758	CD20 on memory B cell	Weighted median	6	0.170647	0.14952	0.253743
	ebi-a-GCST90001758	CD20 on memory B cell	Weighted mode	6	0.150866	0.154451	0.373534
	ebi-a-GCST90001759	CD20 on naive-mature B cell	Weighted median	7	0.0685142	0.168705	0.684656
	ebi-a-GCST90001759	CD20 on naive-mature B cell	Weighted mode	7	-0.014694	0.15896	0.929359
	ebi-a-GCST90001760	CD20 on unswitched memory B cell	Weighted median	4	0.270597	0.167054	0.105272
	ebi-a-GCST90001760	CD20 on unswitched memory B cell	Weighted mode	4	0.287238	0.212837	0.269962
	ebi-a-GCST90001761	CD20 on switched memory B cell	Weighted median	7	0.152303	0.132574	0.25063
	ebi-a-GCST90001761	CD20 on switched memory B cell	Weighted mode	7	0.145203	0.165689	0.414539
	ebi-a-GCST90001762	CD20 on IgD+ B cell	Weighted median	6	0.253706	0.177678	0.153322
	ebi-a-GCST90001762	CD20 on IgD+ B cell	Weighted mode	6	0.086798	0.169169	0.629749
	ebi-a-GCST90001775	CD25 on B cell	Weighted median	3	-0.261011	0.146685	0.0751742
	ebi-a-GCST90001775	CD25 on B cell	Weighted mode	3	-0.274431	0.164017	0.236263
	ebi-a-GCST90001777	CD25 on CD24+ CD27+ B cell	Weighted median	4	-0.107398	0.1014	0.289533
	ebi-a-GCST90001777	CD25 on CD24+ CD27+ B cell	Weighted mode	4	-0.162331	0.115618	0.254927
	ebi-a-GCST90001778	CD25 on IgD+ CD24+ B cell	Weighted median	3	-0.138466	0.112431	0.218112
	ebi-a-GCST90001778	CD25 on IgD+ CD24+ B cell	Weighted mode	3	-0.171689	0.121048	0.29186
	ebi-a-GCST90001779	CD25 on IgD+ CD24- B cell	Weighted median	3	-0.157669	0.143844	0.273031
	ebi-a-GCST90001779	CD25 on IgD+ CD24- B cell	Weighted mode	3	-0.136289	0.172781	0.512885
	ebi-a-GCST90001787	CD25 on IgD- CD38- B cell	Weighted median	3	-0.206949	0.12652	0.101903
	ebi-a-GCST90001787	CD25 on IgD- CD38- B cell	Weighted mode	3	-0.291709	0.144481	0.180941
	ebi-a-GCST90001789	CD25 on IgD- CD38dim B cell	Weighted median	3	-0.290685	0.131576	0.0271572
	ebi-a-GCST90001789	CD25 on IgD- CD38dim B cell	Weighted mode	3	-0.301557	0.154784	0.190733
	ebi-a-GCST90001790	CD25 on memory B cell	Weighted median	4	-0.11014	0.103804	0.288672
	ebi-a-GCST90001790	CD25 on memory B cell	Weighted mode	4	-0.163826	0.115703	0.251763
	ebi-a-GCST90001791	CD25 on naive-mature B cell	Weighted median	5	-0.231125	0.139154	0.0967276
	ebi-a-GCST90001791	CD25 on naive-mature B cell	Weighted mode	5	-0.217386	0.139239	0.19349
	ebi-a-GCST90001792	CD25 on unswitched memory B cell	Weighted median	4	-0.114649	0.112212	0.306917
	ebi-a-GCST90001792	CD25 on unswitched memory B cell	Weighted mode	4	-0.170334	0.122551	0.258739
	ebi-a-GCST90001793	CD25 on switched memory B cell	Weighted median	3	-0.262089	0.130654	0.0448588
	ebi-a-GCST90001793	CD25 on switched memory B cell	Weighted mode	3	-0.27602	0.150022	0.207154
	ebi-a-GCST90001798	CD27 on CD24+ CD27+ B cell	Weighted median	9	0.135794	0.0664984	0.0411457
	ebi-a-GCST90001798	CD27 on CD24+ CD27+ B cell	Weighted mode	9	0.13287	0.070088	0.0945829
	ebi-a-GCST90001800	CD27 on IgD+ CD24+ B cell	Weighted median	5	0.176	0.0851137	0.0386564
	ebi-a-GCST90001800	CD27 on IgD+ CD24+ B cell	Weighted mode	5	0.177412	0.0857761	0.107435
	ebi-a-GCST90001801	CD27 on IgD+ CD38- unswitched memory B cell	Weighted median	5	0.145924	0.0697797	0.0365089
	ebi-a-GCST90001801	CD27 on IgD+ CD38- unswitched memory B cell	Weighted mode	5	0.149984	0.0757535	0.118815
	ebi-a-GCST90001802	CD27 on IgD- CD38- B cell	Weighted median	7	0.159985	0.0886179	0.0710226
	ebi-a-GCST90001802	CD27 on IgD- CD38- B cell	Weighted mode	7	0.168723	0.0904906	0.111521
	ebi-a-GCST90001804	CD27 on IgD- CD38dim B cell	Weighted median	6	0.117568	0.0699865	0.0929835
	ebi-a-GCST90001804	CD27 on IgD- CD38dim B cell	Weighted mode	6	0.129811	0.0719276	0.130954
	ebi-a-GCST90001805	CD27 on memory B cell	Weighted median	7	0.16193	0.0840816	0.0541202
	ebi-a-GCST90001805	CD27 on memory B cell	Weighted mode	7	0.159359	0.0860616	0.113524
	ebi-a-GCST90001806	CD27 on unswitched memory B cell	Weighted median	10	0.166104	0.0828534	0.0449854
	ebi-a-GCST90001806	CD27 on unswitched memory B cell	Weighted mode	10	0.162365	0.0845648	0.0870549
	ebi-a-GCST90001808	CD27 on switched memory B cell	Weighted median	9	0.117752	0.0687094	0.0865712
	ebi-a-GCST90001808	CD27 on switched memory B cell	Weighted mode	9	0.116615	0.0694848	0.131809
	ebi-a-GCST90001813	CD38 on IgD+ CD38dim B cell	Weighted median	4	0.215148	0.133376	0.106724
	ebi-a-GCST90001813	CD38 on IgD+ CD38dim B cell	Weighted mode	4	0.229872	0.175099	0.280642
	ebi-a-GCST90001815	CD38 on IgD- CD38dim B cell	Weighted median	3	0.191816	0.150183	0.201527
	ebi-a-GCST90001815	CD38 on IgD- CD38dim B cell	Weighted mode	3	0.23239	0.190484	0.3468
	ebi-a-GCST90001816	CD38 on naive-mature B cell	Weighted median	3	0.204717	0.161205	0.204116
	ebi-a-GCST90001816	CD38 on naive-mature B cell	Weighted mode	3	0.262435	0.207278	0.332984
	ebi-a-GCST90001819	CD38 on transitional B cell	Weighted median	5	0.205092	0.125116	0.101169
	ebi-a-GCST90001819	CD38 on transitional B cell	Weighted mode	5	0.220726	0.158141	0.235279
	ebi-a-GCST90001820	IgD on IgD+ CD24+ B cell	Weighted median	4	0.274146	0.191049	0.151301
	ebi-a-GCST90001820	IgD on IgD+ CD24+ B cell	Weighted mode	4	0.252967	0.214414	0.323115
	ebi-a-GCST90001821	IgD on IgD+ CD24- B cell	Weighted median	3	0.0839945	0.176901	0.634923
	ebi-a-GCST90001821	IgD on IgD+ CD24- B cell	Weighted mode	3	0.0532722	0.221883	0.832624
	ebi-a-GCST90001824	IgD on IgD+ CD38+ B cell	Weighted median	3	0.055187	0.140769	0.695028
	ebi-a-GCST90001824	IgD on IgD+ CD38+ B cell	Weighted mode	3	0.0339385	0.162207	0.853645
	ebi-a-GCST90001825	IgD on IgD+ CD38dim B cell	Weighted median	3	0.0892718	0.173063	0.605971
	ebi-a-GCST90001825	IgD on IgD+ CD38dim B cell	Weighted mode	3	0.0620706	0.194566	0.779948
	ebi-a-GCST90001826	IgD on unswitched memory B cell	Weighted median	3	0.681403	0.335674	0.0423613
	ebi-a-GCST90001826	IgD on unswitched memory B cell	Weighted mode	3	0.692348	0.418613	0.239967
	ebi-a-GCST90001828	IgD on transitional B cell	Weighted median	3	0.0371421	0.171747	0.828784
	ebi-a-GCST90001828	IgD on transitional B cell	Weighted mode	3	0.0429743	0.188748	0.841052
	ebi-a-GCST90001829	BAFF-R on B cell	Weighted median	9	0.0236165	0.0495613	0.633711
	ebi-a-GCST90001829	BAFF-R on B cell	Weighted mode	9	0.0213498	0.0472501	0.663378
	ebi-a-GCST90001832	CD62L on CD62L+ plasmacytoid Dendritic Cell	Weighted median	4	0.143477	0.128074	0.262601
	ebi-a-GCST90001832	CD62L on CD62L+ plasmacytoid Dendritic Cell	Weighted mode	4	0.177548	0.131878	0.270893
	ebi-a-GCST90001838	CD3 on naive CD8+ T cell	Weighted median	5	0.000891385	0.0660646	0.989235
	ebi-a-GCST90001838	CD3 on naive CD8+ T cell	Weighted mode	5	0.00175088	0.0694862	0.981104
	ebi-a-GCST90001841	CD3 on Central Memory CD4+ T cell	Weighted median	3	-0.00574858	0.0739801	0.938063
	ebi-a-GCST90001841	CD3 on Central Memory CD4+ T cell	Weighted mode	3	-0.00503279	0.0708136	0.949809
	ebi-a-GCST90001842	CD3 on Naive CD4+ T cell	Weighted median	3	-0.0049167	0.0597636	0.934433
	ebi-a-GCST90001842	CD3 on Naive CD4+ T cell	Weighted mode	3	-0.00417129	0.0589749	0.950049
	ebi-a-GCST90001853	CD3 on activated CD4 regulatory T cell	Weighted median	4	0.00371402	0.0645599	0.954124
	ebi-a-GCST90001853	CD3 on activated CD4 regulatory T cell	Weighted mode	4	0.00599084	0.0697507	0.936966
	ebi-a-GCST90001854	CD3 on CD39+ activated CD4 regulatory T cell	Weighted median	5	0.0134468	0.0674236	0.84192
	ebi-a-GCST90001854	CD3 on CD39+ activated CD4 regulatory T cell	Weighted mode	5	-0.00125486	0.0809595	0.988376
	ebi-a-GCST90001855	CD3 on secreting CD4 regulatory T cell	Weighted median	3	-0.0342102	0.0641896	0.594064
	ebi-a-GCST90001855	CD3 on secreting CD4 regulatory T cell	Weighted mode	3	-0.00517224	0.0729171	0.949906
	ebi-a-GCST90001856	CD3 on CD39+ secreting CD4 regulatory T cell	Weighted median	3	-0.0058732	0.0771379	0.939309
	ebi-a-GCST90001856	CD3 on CD39+ secreting CD4 regulatory T cell	Weighted mode	3	-0.00657258	0.0756282	0.938664
	ebi-a-GCST90001857	CD3 on activated & secreting CD4 regulatory T cell	Weighted median	4	0.00291998	0.0643202	0.96379
	ebi-a-GCST90001857	CD3 on activated & secreting CD4 regulatory T cell	Weighted mode	4	0.00554807	0.0662322	0.938518
	ebi-a-GCST90001858	CD3 on CD45RA+ CD4+ T cell	Weighted median	4	-0.00309113	0.0619599	0.960211
	ebi-a-GCST90001858	CD3 on CD45RA+ CD4+ T cell	Weighted mode	4	-0.00170165	0.0678571	0.981568
	ebi-a-GCST90001860	CD3 on CD39+ CD4+ T cell	Weighted median	4	0.000222848	0.0624375	0.997152
	ebi-a-GCST90001860	CD3 on CD39+ CD4+ T cell	Weighted mode	4	-0.00699813	0.0624203	0.917814
	ebi-a-GCST90001863	CD3 on CD28+ CD45RA- CD8+ T cell	Weighted median	4	0.0156891	0.105923	0.88225
	ebi-a-GCST90001863	CD3 on CD28+ CD45RA- CD8+ T cell	Weighted mode	4	0.010318	0.110163	0.931283
	ebi-a-GCST90001868	CD3 on CD4 regulatory T cell	Weighted median	3	-0.028979	0.0675467	0.667908
	ebi-a-GCST90001868	CD3 on CD4 regulatory T cell	Weighted mode	3	-0.00491939	0.0682274	0.949082
	ebi-a-GCST90001869	CD3 on resting CD4 regulatory T cell	Weighted median	5	-0.217765	0.0880557	0.0133971
	ebi-a-GCST90001869	CD3 on resting CD4 regulatory T cell	Weighted mode	5	-0.212562	0.094483	0.0876708
	ebi-a-GCST90001870	CD34 on Hematopoietic Stem Cell	Weighted median	3	0.336845	0.131964	0.010694
	ebi-a-GCST90001870	CD34 on Hematopoietic Stem Cell	Weighted mode	3	0.346169	0.15305	0.152101
	ebi-a-GCST90001883	CD16-CD56 on Natural Killer T	Weighted median	3	-0.0916682	0.116612	0.431809
	ebi-a-GCST90001883	CD16-CD56 on Natural Killer T	Weighted mode	3	-0.107044	0.133144	0.505784
	ebi-a-GCST90001884	CD16-CD56 on Natural Killer	Weighted median	5	-0.0804317	0.0851009	0.344591
	ebi-a-GCST90001884	CD16-CD56 on Natural Killer	Weighted mode	5	-0.0664262	0.0983606	0.536491
	ebi-a-GCST90001886	CD28 on CD39+ activated CD4 regulatory T cell	Weighted median	3	0.0514683	0.122719	0.674925
	ebi-a-GCST90001886	CD28 on CD39+ activated CD4 regulatory T cell	Weighted mode	3	0.0324008	0.141559	0.840233
	ebi-a-GCST90001887	CD28 on secreting CD4 regulatory T cell	Weighted median	3	-0.00613718	0.123576	0.960391
	ebi-a-GCST90001887	CD28 on secreting CD4 regulatory T cell	Weighted mode	3	0.0410996	0.128456	0.779337
	ebi-a-GCST90001891	CD28 on CD45RA- CD4 not regulatory T cell	Weighted median	3	0.0211865	0.103343	0.837563
	ebi-a-GCST90001891	CD28 on CD45RA- CD4 not regulatory T cell	Weighted mode	3	0.0203648	0.112651	0.873202
	ebi-a-GCST90001892	CD28 on CD39+ CD4+ T cell	Weighted median	5	0.0499674	0.0744567	0.502161
	ebi-a-GCST90001892	CD28 on CD39+ CD4+ T cell	Weighted mode	5	-0.0578035	0.0769314	0.494223
	ebi-a-GCST90001896	CD28 on CD28+ CD45RA+ CD8+ T cell	Weighted median	3	-0.223158	0.0997356	0.0252539
	ebi-a-GCST90001896	CD28 on CD28+ CD45RA+ CD8+ T cell	Weighted mode	3	-0.229666	0.100937	0.150684
	ebi-a-GCST90001907	CCR7 on naive CD4+ T cell	Weighted median	4	0.0802293	0.114786	0.484584
	ebi-a-GCST90001907	CCR7 on naive CD4+ T cell	Weighted mode	4	0.0918514	0.132795	0.538862
	ebi-a-GCST90001924	CD127 on CD28+ CD4+ T cell	Weighted median	3	-0.0757574	0.177496	0.669516
	ebi-a-GCST90001924	CD127 on CD28+ CD4+ T cell	Weighted mode	3	0.013257	0.251469	0.962748
	ebi-a-GCST90001926	CD127 on granulocyte	Weighted median	4	-0.0316074	0.12985	0.807684
	ebi-a-GCST90001926	CD127 on granulocyte	Weighted mode	4	-0.0336896	0.175874	0.860323
	ebi-a-GCST90001932	CD127 on CD45RA+ CD4+ T cell	Weighted median	4	0.0818673	0.188498	0.66406
	ebi-a-GCST90001932	CD127 on CD45RA+ CD4+ T cell	Weighted mode	4	-0.109432	0.16388	0.552067
	ebi-a-GCST90001946	CD33 on CD14+ monocyte	Weighted median	4	0.00740631	0.037729	0.844373
	ebi-a-GCST90001946	CD33 on CD14+ monocyte	Weighted mode	4	0.00592202	0.0400299	0.891774
	ebi-a-GCST90001947	CD33 on CD33+ HLA DR+ CD14dim	Weighted median	4	0.00117923	0.0354894	0.973493
	ebi-a-GCST90001947	CD33 on CD33+ HLA DR+ CD14dim	Weighted mode	4	0.00359141	0.0377474	0.9302
	ebi-a-GCST90001948	CD33 on CD33dim HLA DR+ CD11b+	Weighted median	5	0.00609746	0.0374297	0.870594
	ebi-a-GCST90001948	CD33 on CD33dim HLA DR+ CD11b+	Weighted mode	5	0.00605226	0.0398672	0.886686
	ebi-a-GCST90001949	CD33 on CD33dim HLA DR+ CD11b-	Weighted median	6	0.00529559	0.0386072	0.8909
	ebi-a-GCST90001949	CD33 on CD33dim HLA DR+ CD11b-	Weighted mode	6	0.0053454	0.0403992	0.899895
	ebi-a-GCST90001950	CD33 on Granulocytic Myeloid-Derived Suppressor Cells	Weighted median	3	0.01111	0.0511826	0.828158
	ebi-a-GCST90001950	CD33 on Granulocytic Myeloid-Derived Suppressor Cells	Weighted mode	3	0.0128409	0.0534778	0.832608
	ebi-a-GCST90001951	CD33 on CD66b++ myeloid cell	Weighted median	4	0.00432549	0.0456024	0.924432
	ebi-a-GCST90001951	CD33 on CD66b++ myeloid cell	Weighted mode	4	0.00533872	0.0455538	0.91411
	ebi-a-GCST90001952	CD33 on Monocytic Myeloid-Derived Suppressor Cells	Weighted median	4	0.00277437	0.0382384	0.942161
	ebi-a-GCST90001952	CD33 on Monocytic Myeloid-Derived Suppressor Cells	Weighted mode	4	0.005292	0.0382963	0.898848
	ebi-a-GCST90001953	CD33 on CD33dim HLA DR-	Weighted median	3	0.00542323	0.038627	0.888344
	ebi-a-GCST90001953	CD33 on CD33dim HLA DR-	Weighted mode	3	0.00474239	0.0385207	0.913274
	ebi-a-GCST90001954	CD33 on basophil	Weighted median	3	0.00894699	0.0373565	0.810716
	ebi-a-GCST90001954	CD33 on basophil	Weighted mode	3	0.00858874	0.0398644	0.849392
	ebi-a-GCST90001956	CD33 on CD33+ HLA DR+	Weighted median	4	0.00119625	0.0358258	0.973363
	ebi-a-GCST90001956	CD33 on CD33+ HLA DR+	Weighted mode	4	0.00312249	0.0377997	0.939368
	ebi-a-GCST90001957	CD33 on CD33+ HLA DR+ CD14-	Weighted median	4	0.00121324	0.0353931	0.972655
	ebi-a-GCST90001957	CD33 on CD33+ HLA DR+ CD14-	Weighted mode	4	0.00340294	0.036608	0.931798
	ebi-a-GCST90001961	CD25 on CD39+ CD4+ T cell	Weighted median	3	0.0450539	0.0587316	0.443013
	ebi-a-GCST90001961	CD25 on CD39+ CD4+ T cell	Weighted mode	3	0.0449545	0.0590942	0.526273
	ebi-a-GCST90001979	CD16 on CD14- CD16+ monocyte	Weighted median	7	0.000844603	0.0529075	0.987263
	ebi-a-GCST90001979	CD16 on CD14- CD16+ monocyte	Weighted mode	7	0.00366316	0.059497	0.952906
	ebi-a-GCST90001980	CD40 on CD14+ CD16- monocyte	Weighted median	4	-0.0323723	0.0569954	0.570048
	ebi-a-GCST90001980	CD40 on CD14+ CD16- monocyte	Weighted mode	4	-0.0336292	0.0637246	0.634231
	ebi-a-GCST90001981	CD40 on CD14+ CD16+ monocyte	Weighted median	5	-0.0330377	0.0568311	0.561017
	ebi-a-GCST90001981	CD40 on CD14+ CD16+ monocyte	Weighted mode	5	-0.0369451	0.0617958	0.582138
	ebi-a-GCST90001984	HLA DR on CD14- CD16+ monocyte	Weighted median	5	0.0215587	0.0749384	0.773587
	ebi-a-GCST90001984	HLA DR on CD14- CD16+ monocyte	Weighted mode	5	-0.000331861	0.0767918	0.996759
	ebi-a-GCST90001985	CD40 on monocytes	Weighted median	4	-0.0299073	0.053287	0.574628
	ebi-a-GCST90001985	CD40 on monocytes	Weighted mode	4	-0.0324778	0.0575455	0.611936
	ebi-a-GCST90001987	CD64 on CD14+ CD16- monocyte	Weighted median	3	0.000475532	0.0806859	0.995298
	ebi-a-GCST90001987	CD64 on CD14+ CD16- monocyte	Weighted mode	3	0.00251553	0.0891434	0.98005
	ebi-a-GCST90001988	HLA DR on CD14+ CD16- monocyte	Weighted median	3	0.555711	0.0776686	8.37331e-13
	ebi-a-GCST90001988	HLA DR on CD14+ CD16- monocyte	Weighted mode	3	0.568323	0.0745677	0.016783
	ebi-a-GCST90001989	CD40 on CD14- CD16+ monocyte	Weighted median	7	-0.0250041	0.0518559	0.629676
	ebi-a-GCST90001989	CD40 on CD14- CD16+ monocyte	Weighted mode	7	-0.027675	0.0525454	0.617306
	ebi-a-GCST90001991	HLA DR on CD14+ monocyte	Weighted median	3	0.571732	0.0789667	4.48128e-13
	ebi-a-GCST90001991	HLA DR on CD14+ monocyte	Weighted mode	3	0.584558	0.084135	0.0200934
	ebi-a-GCST90001994	CX3CR1 on CD14- CD16-	Weighted median	3	0.0854902	0.140369	0.542498
	ebi-a-GCST90001994	CX3CR1 on CD14- CD16-	Weighted mode	3	0.243638	0.151483	0.249023
	ebi-a-GCST90001995	CX3CR1 on monocyte	Weighted median	3	-0.0235241	0.0867107	0.786165
	ebi-a-GCST90001995	CX3CR1 on monocyte	Weighted mode	3	-0.00443727	0.102403	0.969374
	ebi-a-GCST90001996	CX3CR1 on CD14+ CD16+ monocyte	Weighted median	3	-0.0096996	0.0853694	0.90954
	ebi-a-GCST90001996	CX3CR1 on CD14+ CD16+ monocyte	Weighted mode	3	0.00112149	0.0867682	0.990861
	ebi-a-GCST90001997	CX3CR1 on CD14+ CD16- monocyte	Weighted median	3	-0.0252244	0.0810436	0.755615
	ebi-a-GCST90001997	CX3CR1 on CD14+ CD16- monocyte	Weighted mode	3	-0.00232503	0.0925895	0.982246
	ebi-a-GCST90002003	CCR2 on CD14- CD16-	Weighted median	3	0.194651	0.200529	0.331705
	ebi-a-GCST90002003	CCR2 on CD14- CD16-	Weighted mode	3	0.221458	0.223883	0.426842
	ebi-a-GCST90002005	CD16 on CD14+ CD16+ monocyte	Weighted median	3	0.00486984	0.0720305	0.946098
	ebi-a-GCST90002005	CD16 on CD14+ CD16+ monocyte	Weighted mode	3	0.00799975	0.0755684	0.925354
	ebi-a-GCST90002006	CD64 on monocyte	Weighted median	3	0.00113158	0.0868932	0.98961
	ebi-a-GCST90002006	CD64 on monocyte	Weighted mode	3	0.00444246	0.0925038	0.966061
	ebi-a-GCST90002007	HLA DR on CD14+ CD16+ monocyte	Weighted median	3	0.175317	0.0949386	0.0648006
	ebi-a-GCST90002007	HLA DR on CD14+ CD16+ monocyte	Weighted mode	3	0.00843647	0.09819	0.939357
	ebi-a-GCST90002009	HLA DR on CD14- CD16-	Weighted median	5	0.220766	0.0667409	0.000940296
	ebi-a-GCST90002009	HLA DR on CD14- CD16-	Weighted mode	5	0.232833	0.069635	0.0287386
	ebi-a-GCST90002010	HLA DR on monocyte	Weighted median	4	0.422946	0.115104	0.000238351
	ebi-a-GCST90002010	HLA DR on monocyte	Weighted mode	4	0.617285	0.0948328	0.00736491
	ebi-a-GCST90002013	CCR2 on myeloid Dendritic Cell	Weighted median	3	-0.0238381	0.111358	0.830494
	ebi-a-GCST90002013	CCR2 on myeloid Dendritic Cell	Weighted mode	3	-0.0347557	0.153635	0.842045
	ebi-a-GCST90002014	CCR2 on CD62L+ myeloid Dendritic Cell	Weighted median	3	-0.0256804	0.109093	0.813899
	ebi-a-GCST90002014	CCR2 on CD62L+ myeloid Dendritic Cell	Weighted mode	3	0.013911	0.135915	0.927816
	ebi-a-GCST90002022	CD4 on CD4+ T cell	Weighted median	4	-0.154045	0.0996032	0.121963
	ebi-a-GCST90002022	CD4 on CD4+ T cell	Weighted mode	4	-0.197778	0.096468	0.13274
	ebi-a-GCST90002023	CD4 on Central Memory CD4+ T cell	Weighted median	4	-0.206729	0.108229	0.0561187
	ebi-a-GCST90002023	CD4 on Central Memory CD4+ T cell	Weighted mode	4	-0.266693	0.130339	0.133257
	ebi-a-GCST90002024	CD4 on naive CD4+ T cell	Weighted median	6	0.0525128	0.126498	0.678049
	ebi-a-GCST90002024	CD4 on naive CD4+ T cell	Weighted mode	6	0.0344401	0.146593	0.823576
	ebi-a-GCST90002025	CD4 on Effector Memory CD4+ T cell	Weighted median	3	-0.20467	0.116712	0.079494
	ebi-a-GCST90002025	CD4 on Effector Memory CD4+ T cell	Weighted mode	3	-0.129137	0.12487	0.40972
	ebi-a-GCST90002027	CD4 on CD45RA+ CD4+ T cell	Weighted median	3	-0.215573	0.0996801	0.0305683
	ebi-a-GCST90002027	CD4 on CD45RA+ CD4+ T cell	Weighted mode	3	-0.271095	0.132073	0.176528
	ebi-a-GCST90002030	CD39 on CD39+ activated CD4 regulatory T cell	Weighted median	6	-0.0303463	0.0345296	0.379483
	ebi-a-GCST90002030	CD39 on CD39+ activated CD4 regulatory T cell	Weighted mode	6	-0.027842	0.033587	0.444888
	ebi-a-GCST90002031	CD39 on CD39+ secreting CD4 regulatory T cell	Weighted median	6	-0.0358172	0.0400539	0.371201
	ebi-a-GCST90002031	CD39 on CD39+ secreting CD4 regulatory T cell	Weighted mode	6	-0.0317234	0.0425161	0.48915
	ebi-a-GCST90002032	CD39 on CD39+ CD4+ T cell	Weighted median	5	-0.0461941	0.038729	0.232967
	ebi-a-GCST90002032	CD39 on CD39+ CD4+ T cell	Weighted mode	5	-0.0433393	0.0396164	0.335425
	ebi-a-GCST90002033	CD39 on granulocyte	Weighted median	3	0.173763	0.195058	0.373022
	ebi-a-GCST90002033	CD39 on granulocyte	Weighted mode	3	0.130944	0.213954	0.602834
	ebi-a-GCST90002035	CD80 on myeloid Dendritic Cell	Weighted median	3	-0.026171	0.147448	0.859121
	ebi-a-GCST90002035	CD80 on myeloid Dendritic Cell	Weighted mode	3	-0.00459356	0.171854	0.981103
	ebi-a-GCST90002039	CD80 on monocyte	Weighted median	4	0.171498	0.117899	0.145777
	ebi-a-GCST90002039	CD80 on monocyte	Weighted mode	4	0.0302451	0.131231	0.832548
	ebi-a-GCST90002040	CD80 on granulocyte	Weighted median	3	0.198036	0.140239	0.157911
	ebi-a-GCST90002040	CD80 on granulocyte	Weighted mode	3	0.250243	0.181571	0.302068
	ebi-a-GCST90002054	CD8 on Central Memory CD8+ T cell	Weighted median	3	-0.250921	0.118036	0.03352
	ebi-a-GCST90002054	CD8 on Central Memory CD8+ T cell	Weighted mode	3	-0.254027	0.147279	0.226706
	ebi-a-GCST90002056	CD8 on Effector Memory CD8+ T cell	Weighted median	3	-0.101544	0.111029	0.360417
	ebi-a-GCST90002056	CD8 on Effector Memory CD8+ T cell	Weighted mode	3	-0.113199	0.126477	0.465226
	ebi-a-GCST90002061	CD4 on CD39+ CD4+ T cell	Weighted median	7	0.080933	0.0866157	0.350102
	ebi-a-GCST90002061	CD4 on CD39+ CD4+ T cell	Weighted mode	7	-0.0350287	0.078385	0.67064
	ebi-a-GCST90002066	CD4 on activated CD4 regulatory T cell	Weighted median	4	-0.0790583	0.14686	0.590353
	ebi-a-GCST90002066	CD4 on activated CD4 regulatory T cell	Weighted mode	4	-0.119395	0.172677	0.538993
	ebi-a-GCST90002067	CD4 on CD39+ activated CD4 regulatory T cell	Weighted median	4	0.0213321	0.148713	0.885939
	ebi-a-GCST90002067	CD4 on CD39+ activated CD4 regulatory T cell	Weighted mode	4	-0.0255776	0.159341	0.882671
	ebi-a-GCST90002069	CD4 on CD39+ secreting CD4 regulatory T cell	Weighted median	3	-0.104022	0.130352	0.424869
	ebi-a-GCST90002069	CD4 on CD39+ secreting CD4 regulatory T cell	Weighted mode	3	-0.1387	0.156873	0.469885
	ebi-a-GCST90002070	CD4 on activated & secreting CD4 regulatory T cell	Weighted median	3	-0.0576265	0.181539	0.750915
	ebi-a-GCST90002070	CD4 on activated & secreting CD4 regulatory T cell	Weighted mode	3	-0.082777	0.177891	0.68745
	ebi-a-GCST90002087	CD11c on myeloid Dendritic Cell	Weighted median	5	-0.204693	0.136028	0.13238
	ebi-a-GCST90002087	CD11c on myeloid Dendritic Cell	Weighted mode	5	-0.198415	0.159702	0.281946
	ebi-a-GCST90002090	CD11c on granulocyte	Weighted median	4	-0.00182329	0.141554	0.989723
	ebi-a-GCST90002090	CD11c on granulocyte	Weighted mode	4	-0.0199758	0.188109	0.922132
	ebi-a-GCST90002098	CD45RA on naive CD4+ T cell	Weighted median	7	0.0290089	0.0553579	0.600261
	ebi-a-GCST90002098	CD45RA on naive CD4+ T cell	Weighted mode	7	0.0514576	0.0557936	0.391957
	ebi-a-GCST90002099	CD4RA on Terminally Differentiated CD4+ T cell	Weighted median	3	0.0178534	0.0690561	0.795995
	ebi-a-GCST90002099	CD4RA on Terminally Differentiated CD4+ T cell	Weighted mode	3	0.0638818	0.0838816	0.525866
	ebi-a-GCST90002102	CD45RA on resting CD4 regulatory T cell	Weighted median	7	-0.0194629	0.0505404	0.700165
	ebi-a-GCST90002102	CD45RA on resting CD4 regulatory T cell	Weighted mode	7	-0.00767649	0.049683	0.882274
	ebi-a-GCST90002104	HLA DR on myeloid Dendritic Cell	Weighted median	6	0.0609108	0.0638903	0.340405
	ebi-a-GCST90002104	HLA DR on myeloid Dendritic Cell	Weighted mode	6	0.184506	0.0630211	0.0327207
	ebi-a-GCST90002105	HLA DR on plasmacytoid Dendritic Cell	Weighted median	7	0.172568	0.0399975	1.59991e-05
	ebi-a-GCST90002105	HLA DR on plasmacytoid Dendritic Cell	Weighted mode	7	0.199818	0.040909	0.00275382
	ebi-a-GCST90002106	HLA DR on Dendritic Cell	Weighted median	6	0.145463	0.0478394	0.00236065
	ebi-a-GCST90002106	HLA DR on Dendritic Cell	Weighted mode	6	0.230415	0.0447873	0.00363111
	ebi-a-GCST90002110	HLA DR on CD33dim HLA DR+ CD11b+	Weighted median	3	0.0172661	0.0779406	0.824681
	ebi-a-GCST90002110	HLA DR on CD33dim HLA DR+ CD11b+	Weighted mode	3	0.0155521	0.0800703	0.863935
	ebi-a-GCST90002111	HLA DR on CD33dim HLA DR+ CD11b-	Weighted median	4	0.016461	0.0750747	0.826446
	ebi-a-GCST90002111	HLA DR on CD33dim HLA DR+ CD11b-	Weighted mode	4	0.0158238	0.0724533	0.841131
	ebi-a-GCST90002112	HLA DR on CD33- HLA DR+	Weighted median	3	0.229479	0.0501184	4.6778e-06
	ebi-a-GCST90002112	HLA DR on CD33- HLA DR+	Weighted mode	3	0.321403	0.0536284	0.0267301
	ebi-a-GCST90002116	HLA DR on B cell	Weighted median	7	-0.240508	0.0773614	0.00187791
	ebi-a-GCST90002116	HLA DR on B cell	Weighted mode	7	-0.20876	0.0875264	0.0543881
	ebi-a-GCST90002117	HLA DR on HLA DR+ Natural Killer	Weighted median	4	0.0243372	0.0954727	0.798791
	ebi-a-GCST90002117	HLA DR on HLA DR+ Natural Killer	Weighted mode	4	0.0230772	0.0941428	0.822167
	ebi-a-GCST90002118	CD8 on CD28+ CD45RA- CD8+ T cell	Weighted median	3	-0.24168	0.117203	0.0392016
	ebi-a-GCST90002118	CD8 on CD28+ CD45RA- CD8+ T cell	Weighted mode	3	-0.259973	0.123423	0.16977
	ebi-a-GCST90002119	CD8 on CD28+ CD45RA+ CD8+ T cell	Weighted median	8	-0.0198421	0.0703911	0.778033
	ebi-a-GCST90002119	CD8 on CD28+ CD45RA+ CD8+ T cell	Weighted mode	8	-0.0119135	0.0701313	0.869915
	ebi-a-GCST90002120	CD8 on CD28- CD8+ T cell	Weighted median	3	-0.0700461	0.188327	0.709938
	ebi-a-GCST90002120	CD8 on CD28- CD8+ T cell	Weighted mode	3	-0.180349	0.214809	0.489511
	ebi-a-GCST90002121	CD8 on CD39+ CD8+ T cell	Weighted median	5	-0.138137	0.140109	0.32417
	ebi-a-GCST90002121	CD8 on CD39+ CD8+ T cell	Weighted mode	5	-0.121579	0.152557	0.47011

## Sheet: HL
	Trait ID	Trait	Method	No. of SNPs	Beta	SE	P-value
	ebi-a-GCST90001399	IgD- CD27- B cell %B cell	Weighted median	3	-0.266569	0.0882668	0.00252748
	ebi-a-GCST90001399	IgD- CD27- B cell %B cell	Weighted mode	3	-0.302011	0.086794	0.0735906
	ebi-a-GCST90001442	CD24+ CD27+ B cell %lymphocyte	Weighted median	3	0.0599327	0.181962	0.741877
	ebi-a-GCST90001442	CD24+ CD27+ B cell %lymphocyte	Weighted mode	3	0.168589	0.212705	0.511097
	ebi-a-GCST90001451	CD62L- monocyte %monocyte	Weighted median	4	0.0641485	0.0860431	0.455946
	ebi-a-GCST90001451	CD62L- monocyte %monocyte	Weighted mode	4	0.0702939	0.0910893	0.496504
	ebi-a-GCST90001463	CD62L- Dendritic Cell %Dendritic Cell	Weighted median	4	-0.0340284	0.0588325	0.562998
	ebi-a-GCST90001463	CD62L- Dendritic Cell %Dendritic Cell	Weighted mode	4	-0.0322506	0.0641644	0.649805
	ebi-a-GCST90001465	CD86+ myeloid Dendritic Cell %Dendritic Cell	Weighted median	4	-0.0235287	0.0599801	0.694855
	ebi-a-GCST90001465	CD86+ myeloid Dendritic Cell %Dendritic Cell	Weighted mode	4	-0.0212551	0.057325	0.735434
	ebi-a-GCST90001469	CD62L- myeloid Dendritic Cell %Dendritic Cell	Weighted median	7	-0.0155419	0.0544135	0.775164
	ebi-a-GCST90001469	CD62L- myeloid Dendritic Cell %Dendritic Cell	Weighted mode	7	-0.0226035	0.0586391	0.713186
	ebi-a-GCST90001473	CD62L- CD86+ myeloid Dendritic Cell %Dendritic Cell	Weighted median	6	-0.0142752	0.0489919	0.770761
	ebi-a-GCST90001473	CD62L- CD86+ myeloid Dendritic Cell %Dendritic Cell	Weighted mode	6	-0.0177414	0.0496231	0.735296
	ebi-a-GCST90001475	HLA DR++ monocyte %monocyte	Weighted median	3	0.0893565	0.112027	0.425082
	ebi-a-GCST90001475	HLA DR++ monocyte %monocyte	Weighted mode	3	0.0353871	0.105596	0.769421
	ebi-a-GCST90001484	CD39+ resting CD4 regulatory T cell %resting CD4 regulatory T cell	Weighted median	7	0.0501615	0.0599865	0.403035
	ebi-a-GCST90001484	CD39+ resting CD4 regulatory T cell %resting CD4 regulatory T cell	Weighted mode	7	0.0420049	0.0616286	0.520929
	ebi-a-GCST90001485	CD39+ resting CD4 regulatory T cell %CD4 regulatory T cell	Weighted median	13	-0.0116091	0.0274897	0.672801
	ebi-a-GCST90001485	CD39+ resting CD4 regulatory T cell %CD4 regulatory T cell	Weighted mode	13	-0.0189131	0.0245298	0.455606
	ebi-a-GCST90001491	CD39+ activated CD4 regulatory T cell %CD4 regulatory T cell	Weighted median	6	-0.0448025	0.0314916	0.154829
	ebi-a-GCST90001491	CD39+ activated CD4 regulatory T cell %CD4 regulatory T cell	Weighted mode	6	-0.0577048	0.0328112	0.138957
	ebi-a-GCST90001496	CD39+ secreting CD4 regulatory T cell %secreting CD4 regulatory T cell	Weighted median	6	-0.0202363	0.0274853	0.461574
	ebi-a-GCST90001496	CD39+ secreting CD4 regulatory T cell %secreting CD4 regulatory T cell	Weighted mode	6	-0.036073	0.0278355	0.251592
	ebi-a-GCST90001497	CD39+ secreting CD4 regulatory T cell %CD4 regulatory T cell	Weighted median	7	-0.0423452	0.0284487	0.136625
	ebi-a-GCST90001497	CD39+ secreting CD4 regulatory T cell %CD4 regulatory T cell	Weighted mode	7	-0.0497177	0.0263525	0.108155
	ebi-a-GCST90001499	Activated & resting CD4 regulatory T cell %CD4 regulatory T cell	Weighted median	6	0.000405774	0.0305921	0.989417
	ebi-a-GCST90001499	Activated & resting CD4 regulatory T cell %CD4 regulatory T cell	Weighted mode	6	0.0012329	0.0283991	0.967052
	ebi-a-GCST90001500	Activated & resting CD4 regulatory T cell %CD4+ T cell	Weighted median	3	0.000937012	0.0531364	0.985931
	ebi-a-GCST90001500	Activated & resting CD4 regulatory T cell %CD4+ T cell	Weighted mode	3	0.01331	0.0534968	0.826733
	ebi-a-GCST90001502	Activated & secreting CD4 regulatory T cell %CD4 regulatory T cell	Weighted median	9	0.00187046	0.0297512	0.94987
	ebi-a-GCST90001502	Activated & secreting CD4 regulatory T cell %CD4 regulatory T cell	Weighted mode	9	0.000314898	0.0277685	0.99123
	ebi-a-GCST90001503	Activated & secreting CD4 regulatory T cell %CD4+ T cell	Weighted median	9	9.82881e-05	0.0316315	0.997521
	ebi-a-GCST90001503	Activated & secreting CD4 regulatory T cell %CD4+ T cell	Weighted mode	9	0.000413596	0.0309021	0.989649
	ebi-a-GCST90001508	CD25++ CD45RA+ CD4 not regulatory T cell %CD4+ T cell	Weighted median	5	-0.0338172	0.0551058	0.539428
	ebi-a-GCST90001508	CD25++ CD45RA+ CD4 not regulatory T cell %CD4+ T cell	Weighted mode	5	-0.0369312	0.0551345	0.539644
	ebi-a-GCST90001509	CD25++ CD45RA+ CD4 not regulatory T cell %T cell	Weighted median	5	-0.0351772	0.059236	0.552614
	ebi-a-GCST90001509	CD25++ CD45RA+ CD4 not regulatory T cell %T cell	Weighted mode	5	-0.0395005	0.0623248	0.560653
	ebi-a-GCST90001511	CD25++ CD45RA- CD4 not regulatory T cell %CD4+ T cell	Weighted median	3	0.010766	0.0479777	0.822449
	ebi-a-GCST90001511	CD25++ CD45RA- CD4 not regulatory T cell %CD4+ T cell	Weighted mode	3	-0.0121843	0.0557959	0.847395
	ebi-a-GCST90001512	CD25++ CD45RA- CD4 not regulatory T cell %T cell	Weighted median	3	0.032727	0.0507714	0.51919
	ebi-a-GCST90001512	CD25++ CD45RA- CD4 not regulatory T cell %T cell	Weighted mode	3	0.0492552	0.0634061	0.518556
	ebi-a-GCST90001526	CD33dim HLA DR+ CD11b+ %CD33dim HLA DR+	Weighted median	3	0.117697	0.0461022	0.0106809
	ebi-a-GCST90001526	CD33dim HLA DR+ CD11b+ %CD33dim HLA DR+	Weighted mode	3	0.121529	0.0495518	0.133703
	ebi-a-GCST90001528	CD33dim HLA DR+ CD11b- %CD33dim HLA DR+	Weighted median	3	-0.118666	0.0489605	0.0153628
	ebi-a-GCST90001528	CD33dim HLA DR+ CD11b- %CD33dim HLA DR+	Weighted mode	3	-0.12193	0.052235	0.144722
	ebi-a-GCST90001535	CD45RA- CD4+ T cell %CD4+ T cell	Weighted median	4	0.0130775	0.049027	0.789669
	ebi-a-GCST90001535	CD45RA- CD4+ T cell %CD4+ T cell	Weighted mode	4	0.0143861	0.0478803	0.783446
	ebi-a-GCST90001561	CD45RA+ CD8+ T cell %CD8+ T cell	Weighted median	5	0.0182395	0.0354834	0.607232
	ebi-a-GCST90001561	CD45RA+ CD8+ T cell %CD8+ T cell	Weighted mode	5	0.0192175	0.0344834	0.607035
	ebi-a-GCST90001562	CD45RA+ CD8+ T cell %T cell	Weighted median	3	-0.0819766	0.0840753	0.329541
	ebi-a-GCST90001562	CD45RA+ CD8+ T cell %T cell	Weighted mode	3	-0.0583861	0.0861192	0.567712
	ebi-a-GCST90001570	Effector Memory CD4-CD8- T cell %CD4-CD8- T cell	Weighted median	5	0.00864737	0.0587718	0.883026
	ebi-a-GCST90001570	Effector Memory CD4-CD8- T cell %CD4-CD8- T cell	Weighted mode	5	0.00750963	0.0575129	0.902417
	ebi-a-GCST90001571	Effector Memory CD4-CD8- T cell %T cell	Weighted median	3	0.102951	0.144757	0.476962
	ebi-a-GCST90001571	Effector Memory CD4-CD8- T cell %T cell	Weighted mode	3	0.12109	0.142752	0.485628
	ebi-a-GCST90001574	Terminally Differentiated CD4-CD8- T cell %T cell	Weighted median	4	-0.00828563	0.0812347	0.91876
	ebi-a-GCST90001574	Terminally Differentiated CD4-CD8- T cell %T cell	Weighted mode	4	-0.0119003	0.0751117	0.884178
	ebi-a-GCST90001585	CD14+ CD16+ monocyte %monocyte	Weighted median	3	-0.00850046	0.0669989	0.89904
	ebi-a-GCST90001585	CD14+ CD16+ monocyte %monocyte	Weighted mode	3	0.0226177	0.0683437	0.772145
	ebi-a-GCST90001619	HLA DR+ T cell%T cell	Weighted median	3	-0.00348386	0.0700679	0.960345
	ebi-a-GCST90001619	HLA DR+ T cell%T cell	Weighted mode	3	-0.00250865	0.0718442	0.975317
	ebi-a-GCST90001620	HLA DR+ T cell%lymphocyte	Weighted median	4	-0.0363454	0.070674	0.607065
	ebi-a-GCST90001620	HLA DR+ T cell%lymphocyte	Weighted mode	4	-0.00807237	0.0682258	0.913293
	ebi-a-GCST90001622	Natural Killer T %T cell	Weighted median	7	0.0721575	0.10099	0.474917
	ebi-a-GCST90001622	Natural Killer T %T cell	Weighted mode	7	0.162984	0.175347	0.388499
	ebi-a-GCST90001623	Natural Killer T %lymphocyte	Weighted median	8	0.0237833	0.0986655	0.809516
	ebi-a-GCST90001623	Natural Killer T %lymphocyte	Weighted mode	8	0.139964	0.159945	0.410552
	ebi-a-GCST90001634	CD8dim Natural Killer T %T cell	Weighted median	6	-0.0477607	0.0975308	0.624347
	ebi-a-GCST90001634	CD8dim Natural Killer T %T cell	Weighted mode	6	0.134275	0.138244	0.376014
	ebi-a-GCST90001635	CD8dim Natural Killer T %lymphocyte	Weighted median	7	-0.030254	0.0917428	0.741574
	ebi-a-GCST90001635	CD8dim Natural Killer T %lymphocyte	Weighted mode	7	-0.0932001	0.14141	0.534308
	ebi-a-GCST90001637	CD4-CD8- Natural Killer T %T cell	Weighted median	6	0.11913	0.0890529	0.180979
	ebi-a-GCST90001637	CD4-CD8- Natural Killer T %T cell	Weighted mode	6	0.140587	0.135528	0.347123
	ebi-a-GCST90001638	CD4-CD8- Natural Killer T %lymphocyte	Weighted median	7	0.118519	0.0911846	0.19368
	ebi-a-GCST90001638	CD4-CD8- Natural Killer T %lymphocyte	Weighted mode	7	0.138442	0.135157	0.345202
	ebi-a-GCST90001649	HLA DR+ Natural Killer %Natural Killer	Weighted median	7	0.0061445	0.0639911	0.923504
	ebi-a-GCST90001649	HLA DR+ Natural Killer %Natural Killer	Weighted mode	7	-0.000876816	0.0723581	0.990725
	ebi-a-GCST90001650	HLA DR+ Natural Killer %CD3- lymphocyte	Weighted median	4	0.00219702	0.0631954	0.972267
	ebi-a-GCST90001650	HLA DR+ Natural Killer %CD3- lymphocyte	Weighted mode	4	0.0228883	0.0707611	0.767584
	ebi-a-GCST90001658	CD39+ CD4+ T cell %T cell	Weighted median	6	-0.040707	0.0274665	0.138324
	ebi-a-GCST90001658	CD39+ CD4+ T cell %T cell	Weighted mode	6	-0.0504429	0.0276623	0.127828
	ebi-a-GCST90001659	CD39+ CD4+ T cell %CD4+ T cell	Weighted median	6	-0.0400918	0.0261742	0.125589
	ebi-a-GCST90001659	CD39+ CD4+ T cell %CD4+ T cell	Weighted mode	6	-0.0496481	0.0281068	0.137583
	ebi-a-GCST90001664	CD28+ CD45RA+ CD8dim T cell %T cell	Weighted median	6	-0.00328651	0.0418596	0.93742
	ebi-a-GCST90001664	CD28+ CD45RA+ CD8dim T cell %T cell	Weighted mode	6	0.000191231	0.0385669	0.996236
	ebi-a-GCST90001665	CD28+ CD45RA+ CD8dim T cell %CD8dim T cell	Weighted median	5	-0.0135628	0.0375113	0.717676
	ebi-a-GCST90001665	CD28+ CD45RA+ CD8dim T cell %CD8dim T cell	Weighted mode	5	-0.02107	0.0387387	0.615407
	ebi-a-GCST90001667	CD28+ CD45RA- CD8dim T cell %T cell	Weighted median	3	0.00510407	0.0402454	0.89908
	ebi-a-GCST90001667	CD28+ CD45RA- CD8dim T cell %T cell	Weighted mode	3	0.0265848	0.0450856	0.615165
	ebi-a-GCST90001670	CD39+ CD8+ T cell %T cell	Weighted median	8	-0.0622414	0.0294572	0.0346052
	ebi-a-GCST90001670	CD39+ CD8+ T cell %T cell	Weighted mode	8	-0.0596678	0.0277196	0.0683555
	ebi-a-GCST90001671	CD39+ CD8+ T cell %CD8+ T cell	Weighted median	7	-0.145196	0.0794393	0.0675852
	ebi-a-GCST90001671	CD39+ CD8+ T cell %CD8+ T cell	Weighted mode	7	-0.133485	0.0909486	0.192562
	ebi-a-GCST90001692	CD28+ CD45RA- CD8+ T cell %CD8+ T cell	Weighted median	3	0.0136425	0.0385917	0.723706
	ebi-a-GCST90001692	CD28+ CD45RA- CD8+ T cell %CD8+ T cell	Weighted mode	3	0.0127043	0.0372273	0.765424
	ebi-a-GCST90001694	CD28- CD4-CD8- T cell %T cell	Weighted median	3	0.0995122	0.125854	0.429121
	ebi-a-GCST90001694	CD28- CD4-CD8- T cell %T cell	Weighted mode	3	0.0999543	0.120786	0.494956
	ebi-a-GCST90001696	CD45RA- CD28- CD8+ T cell %CD8+ T cell	Weighted median	7	0.00137255	0.00337431	0.684181
	ebi-a-GCST90001696	CD45RA- CD28- CD8+ T cell %CD8+ T cell	Weighted mode	7	0.00210561	0.00355515	0.575294
	ebi-a-GCST90001702	BAFF-R on CD24+ CD27+ B cell	Weighted median	10	0.0697699	0.0356148	0.0501108
	ebi-a-GCST90001702	BAFF-R on CD24+ CD27+ B cell	Weighted mode	10	0.0834708	0.0375668	0.0533954
	ebi-a-GCST90001703	BAFF-R on IgD+ CD24+ B cell	Weighted median	7	0.0715375	0.0342064	0.036497
	ebi-a-GCST90001703	BAFF-R on IgD+ CD24+ B cell	Weighted mode	7	0.0819102	0.0363957	0.0653922
	ebi-a-GCST90001704	BAFF-R on IgD+ CD24- B cell	Weighted median	10	0.0901247	0.033467	0.00708248
	ebi-a-GCST90001704	BAFF-R on IgD+ CD24- B cell	Weighted mode	10	0.0894623	0.0358223	0.0340071
	ebi-a-GCST90001705	BAFF-R on IgD+ CD38- B cell	Weighted median	8	0.0923565	0.0337433	0.00619967
	ebi-a-GCST90001705	BAFF-R on IgD+ CD38- B cell	Weighted mode	8	0.094584	0.0356145	0.0326667
	ebi-a-GCST90001706	BAFF-R on IgD+ CD38- naive B cell	Weighted median	7	0.0918785	0.0320287	0.00412251
	ebi-a-GCST90001706	BAFF-R on IgD+ CD38- naive B cell	Weighted mode	7	0.0952403	0.0349524	0.03442
	ebi-a-GCST90001707	BAFF-R on IgD+ CD38- unswitched memory B cell	Weighted median	8	0.084685	0.0355148	0.0171023
	ebi-a-GCST90001707	BAFF-R on IgD+ CD38- unswitched memory B cell	Weighted mode	8	0.0895459	0.0353005	0.0388521
	ebi-a-GCST90001708	BAFF-R on IgD+ CD38+ B cell	Weighted median	10	0.0931927	0.0346414	0.00714071
	ebi-a-GCST90001708	BAFF-R on IgD+ CD38+ B cell	Weighted mode	10	0.0902433	0.0356406	0.0321277
	ebi-a-GCST90001709	BAFF-R on IgD+ CD38dim B cell	Weighted median	9	0.0896482	0.0334966	0.00744315
	ebi-a-GCST90001709	BAFF-R on IgD+ CD38dim B cell	Weighted mode	9	0.09003	0.0340972	0.0296951
	ebi-a-GCST90001710	BAFF-R on IgD- CD24- B cell	Weighted median	11	0.0833213	0.0361515	0.0211787
	ebi-a-GCST90001710	BAFF-R on IgD- CD24- B cell	Weighted mode	11	0.0944568	0.0382012	0.0329571
	ebi-a-GCST90001711	BAFF-R on IgD- CD27- B cell	Weighted median	11	0.0834147	0.0365105	0.0223316
	ebi-a-GCST90001711	BAFF-R on IgD- CD27- B cell	Weighted mode	11	0.0936106	0.0375166	0.0317077
	ebi-a-GCST90001712	BAFF-R on IgD- CD38- B cell	Weighted median	8	0.0672245	0.0347806	0.0532591
	ebi-a-GCST90001712	BAFF-R on IgD- CD38- B cell	Weighted mode	8	0.079826	0.0355866	0.0597998
	ebi-a-GCST90001713	BAFF-R on IgD- CD38+ B cell	Weighted median	3	0.236268	0.0908097	0.00927376
	ebi-a-GCST90001713	BAFF-R on IgD- CD38+ B cell	Weighted mode	3	0.251079	0.0985079	0.125581
	ebi-a-GCST90001715	BAFF-R on memory B cell	Weighted median	9	0.0714454	0.0355255	0.0443145
	ebi-a-GCST90001715	BAFF-R on memory B cell	Weighted mode	9	0.0845635	0.0346837	0.0406829
	ebi-a-GCST90001716	BAFF-R on naive-mature B cell	Weighted median	9	0.0916011	0.0334174	0.006123
	ebi-a-GCST90001716	BAFF-R on naive-mature B cell	Weighted mode	9	0.094106	0.0333377	0.0223967
	ebi-a-GCST90001717	BAFF-R on unswitched memory B cell	Weighted median	9	0.0714676	0.0352211	0.0424467
	ebi-a-GCST90001717	BAFF-R on unswitched memory B cell	Weighted mode	9	0.0824628	0.0369247	0.0560107
	ebi-a-GCST90001718	BAFF-R on switched memory B cell	Weighted median	11	0.0674101	0.0366885	0.066156
	ebi-a-GCST90001718	BAFF-R on switched memory B cell	Weighted mode	11	0.0826869	0.0360287	0.0446302
	ebi-a-GCST90001719	BAFF-R on IgD+ B cell	Weighted median	8	0.0474268	0.0767994	0.536877
	ebi-a-GCST90001719	BAFF-R on IgD+ B cell	Weighted mode	8	0.0620818	0.100195	0.555138
	ebi-a-GCST90001720	BAFF-R on transitional B cell	Weighted median	8	0.0979764	0.0362211	0.00683136
	ebi-a-GCST90001720	BAFF-R on transitional B cell	Weighted mode	8	0.101304	0.0383064	0.0332024
	ebi-a-GCST90001724	CD19 on IgD+ CD24+ B cell	Weighted median	3	-0.278826	0.17517	0.111441
	ebi-a-GCST90001724	CD19 on IgD+ CD24+ B cell	Weighted mode	3	-0.238667	0.205139	0.364686
	ebi-a-GCST90001725	CD19 on IgD+ CD24- B cell	Weighted median	3	-0.19797	0.182625	0.278352
	ebi-a-GCST90001725	CD19 on IgD+ CD24- B cell	Weighted mode	3	-0.212199	0.211716	0.421773
	ebi-a-GCST90001728	CD19 on IgD+ CD38- unswitched memory B cell	Weighted median	3	-0.152627	0.148318	0.303456
	ebi-a-GCST90001728	CD19 on IgD+ CD38- unswitched memory B cell	Weighted mode	3	-0.165534	0.163351	0.41754
	ebi-a-GCST90001729	CD19 on IgD+ CD38+ B cell	Weighted median	3	-0.108575	0.157331	0.490128
	ebi-a-GCST90001729	CD19 on IgD+ CD38+ B cell	Weighted mode	3	-0.122276	0.180235	0.567474
	ebi-a-GCST90001730	CD19 on IgD+ CD38dim B cell	Weighted median	3	-0.126948	0.195276	0.515632
	ebi-a-GCST90001730	CD19 on IgD+ CD38dim B cell	Weighted mode	3	-0.141841	0.218842	0.583366
	ebi-a-GCST90001735	CD19 on IgD- CD38dim B cell	Weighted median	3	-0.116688	0.173515	0.50127
	ebi-a-GCST90001735	CD19 on IgD- CD38dim B cell	Weighted mode	3	-0.250094	0.28428	0.471789
	ebi-a-GCST90001738	CD19 on unswitched memory B cell	Weighted median	3	-0.203105	0.189787	0.284542
	ebi-a-GCST90001738	CD19 on unswitched memory B cell	Weighted mode	3	-0.222519	0.229011	0.433716
	ebi-a-GCST90001742	CD19 on transitional B cell	Weighted median	3	-0.184813	0.189467	0.329344
	ebi-a-GCST90001742	CD19 on transitional B cell	Weighted mode	3	-0.206643	0.215574	0.438929
	ebi-a-GCST90001743	CD20 on B cell	Weighted median	4	-0.0281265	0.131362	0.830457
	ebi-a-GCST90001743	CD20 on B cell	Weighted mode	4	0.000278684	0.123006	0.998335
	ebi-a-GCST90001745	CD20 on CD24+ CD27+ B cell	Weighted median	4	0.186999	0.104617	0.073863
	ebi-a-GCST90001745	CD20 on CD24+ CD27+ B cell	Weighted mode	4	0.245975	0.11683	0.125915
	ebi-a-GCST90001747	CD20 on IgD+ CD24- B cell	Weighted median	4	-0.0345565	0.111512	0.756644
	ebi-a-GCST90001747	CD20 on IgD+ CD24- B cell	Weighted mode	4	-0.0246621	0.114615	0.84343
	ebi-a-GCST90001748	CD20 on IgD+ CD38- B cell	Weighted median	4	0.10073	0.128015	0.431361
	ebi-a-GCST90001748	CD20 on IgD+ CD38- B cell	Weighted mode	4	0.0308551	0.189001	0.880696
	ebi-a-GCST90001751	CD20 on IgD+ CD38+ B cell	Weighted median	4	-0.0262307	0.0904207	0.771743
	ebi-a-GCST90001751	CD20 on IgD+ CD38+ B cell	Weighted mode	4	-0.0246457	0.103104	0.826477
	ebi-a-GCST90001752	CD20 on IgD+ CD38dim B cell	Weighted median	7	-0.0544769	0.087005	0.531226
	ebi-a-GCST90001752	CD20 on IgD+ CD38dim B cell	Weighted mode	7	-0.047011	0.0962284	0.642511
	ebi-a-GCST90001754	CD20 on IgD- CD27- B cell	Weighted median	4	0.419306	0.140338	0.00280963
	ebi-a-GCST90001754	CD20 on IgD- CD27- B cell	Weighted mode	4	0.452165	0.215479	0.126756
	ebi-a-GCST90001755	CD20 on IgD- CD38- B cell	Weighted median	4	0.227462	0.121906	0.0620589
	ebi-a-GCST90001755	CD20 on IgD- CD38- B cell	Weighted mode	4	0.271443	0.122599	0.11367
	ebi-a-GCST90001757	CD20 on IgD- CD38dim B cell	Weighted median	6	0.209536	0.0971952	0.0310974
	ebi-a-GCST90001757	CD20 on IgD- CD38dim B cell	Weighted mode	6	0.2297	0.0937477	0.0579229
	ebi-a-GCST90001758	CD20 on memory B cell	Weighted median	3	0.163405	0.111703	0.143506
	ebi-a-GCST90001758	CD20 on memory B cell	Weighted mode	3	0.210793	0.106428	0.186167
	ebi-a-GCST90001759	CD20 on naive-mature B cell	Weighted median	6	-0.00425143	0.104288	0.967482
	ebi-a-GCST90001759	CD20 on naive-mature B cell	Weighted mode	6	-0.0146321	0.114745	0.9035
	ebi-a-GCST90001760	CD20 on unswitched memory B cell	Weighted median	4	0.0382166	0.130007	0.76879
	ebi-a-GCST90001760	CD20 on unswitched memory B cell	Weighted mode	4	0.155477	0.128936	0.314307
	ebi-a-GCST90001761	CD20 on switched memory B cell	Weighted median	6	0.195693	0.0898582	0.0294211
	ebi-a-GCST90001761	CD20 on switched memory B cell	Weighted mode	6	0.211425	0.0932801	0.0727514
	ebi-a-GCST90001762	CD20 on IgD+ B cell	Weighted median	5	-0.0216641	0.112871	0.847792
	ebi-a-GCST90001762	CD20 on IgD+ B cell	Weighted mode	5	0.01245	0.122144	0.923718
	ebi-a-GCST90001775	CD25 on B cell	Weighted median	3	0.0846978	0.119338	0.47787
	ebi-a-GCST90001775	CD25 on B cell	Weighted mode	3	0.12664	0.143032	0.46935
	ebi-a-GCST90001777	CD25 on CD24+ CD27+ B cell	Weighted median	4	-0.0344955	0.0773907	0.655791
	ebi-a-GCST90001777	CD25 on CD24+ CD27+ B cell	Weighted mode	4	-0.0889695	0.0895241	0.393571
	ebi-a-GCST90001778	CD25 on IgD+ CD24+ B cell	Weighted median	3	-0.0765041	0.0844021	0.364712
	ebi-a-GCST90001778	CD25 on IgD+ CD24+ B cell	Weighted mode	3	-0.102655	0.0869364	0.359081
	ebi-a-GCST90001779	CD25 on IgD+ CD24- B cell	Weighted median	3	0.0796357	0.102125	0.435518
	ebi-a-GCST90001779	CD25 on IgD+ CD24- B cell	Weighted mode	3	0.0837164	0.121567	0.562202
	ebi-a-GCST90001784	CD25 on IgD+ CD38dim B cell	Weighted median	3	0.084717	0.113328	0.45474
	ebi-a-GCST90001784	CD25 on IgD+ CD38dim B cell	Weighted mode	3	0.061932	0.121306	0.660441
	ebi-a-GCST90001789	CD25 on IgD- CD38dim B cell	Weighted median	3	0.064934	0.0958015	0.4979
	ebi-a-GCST90001789	CD25 on IgD- CD38dim B cell	Weighted mode	3	0.0798158	0.120492	0.575827
	ebi-a-GCST90001790	CD25 on memory B cell	Weighted median	4	-0.0432088	0.076892	0.574156
	ebi-a-GCST90001790	CD25 on memory B cell	Weighted mode	4	-0.0888687	0.083675	0.366125
	ebi-a-GCST90001791	CD25 on naive-mature B cell	Weighted median	5	0.0788118	0.0935114	0.399338
	ebi-a-GCST90001791	CD25 on naive-mature B cell	Weighted mode	5	0.0911704	0.114688	0.471151
	ebi-a-GCST90001792	CD25 on unswitched memory B cell	Weighted median	4	-0.0321376	0.0789573	0.68399
	ebi-a-GCST90001792	CD25 on unswitched memory B cell	Weighted mode	4	-0.0873365	0.0834252	0.372066
	ebi-a-GCST90001793	CD25 on switched memory B cell	Weighted median	3	0.0825297	0.0883746	0.350374
	ebi-a-GCST90001793	CD25 on switched memory B cell	Weighted mode	3	0.0729281	0.110592	0.577395
	ebi-a-GCST90001798	CD27 on CD24+ CD27+ B cell	Weighted median	10	0.1973	0.0571968	0.000561629
	ebi-a-GCST90001798	CD27 on CD24+ CD27+ B cell	Weighted mode	10	0.19616	0.056634	0.00711975
	ebi-a-GCST90001800	CD27 on IgD+ CD24+ B cell	Weighted median	6	0.200493	0.0595577	0.000761642
	ebi-a-GCST90001800	CD27 on IgD+ CD24+ B cell	Weighted mode	6	0.232564	0.0660491	0.0168995
	ebi-a-GCST90001801	CD27 on IgD+ CD38- unswitched memory B cell	Weighted median	5	0.133356	0.0578065	0.0210582
	ebi-a-GCST90001801	CD27 on IgD+ CD38- unswitched memory B cell	Weighted mode	5	0.202507	0.063255	0.0328556
	ebi-a-GCST90001802	CD27 on IgD- CD38- B cell	Weighted median	7	0.206137	0.0785989	0.00872503
	ebi-a-GCST90001802	CD27 on IgD- CD38- B cell	Weighted mode	7	0.21744	0.069138	0.0199406
	ebi-a-GCST90001804	CD27 on IgD- CD38dim B cell	Weighted median	8	0.184426	0.0477335	0.000111697
	ebi-a-GCST90001804	CD27 on IgD- CD38dim B cell	Weighted mode	8	0.186943	0.0512258	0.00818442
	ebi-a-GCST90001805	CD27 on memory B cell	Weighted median	7	0.181138	0.0615615	0.0032568
	ebi-a-GCST90001805	CD27 on memory B cell	Weighted mode	7	0.224468	0.0668732	0.0152936
	ebi-a-GCST90001806	CD27 on unswitched memory B cell	Weighted median	10	0.170134	0.073221	0.0201488
	ebi-a-GCST90001806	CD27 on unswitched memory B cell	Weighted mode	10	0.18717	0.0648166	0.0179516
	ebi-a-GCST90001808	CD27 on switched memory B cell	Weighted median	10	0.177242	0.0575486	0.00207097
	ebi-a-GCST90001808	CD27 on switched memory B cell	Weighted mode	10	0.189935	0.0592333	0.0107179
	ebi-a-GCST90001812	CD38 on IgD+ CD38+ B cell	Weighted median	3	-0.160488	0.124068	0.195822
	ebi-a-GCST90001812	CD38 on IgD+ CD38+ B cell	Weighted mode	3	-0.078854	0.167601	0.684327
	ebi-a-GCST90001813	CD38 on IgD+ CD38dim B cell	Weighted median	4	0.00135189	0.0868767	0.987585
	ebi-a-GCST90001813	CD38 on IgD+ CD38dim B cell	Weighted mode	4	0.0287409	0.114509	0.81803
	ebi-a-GCST90001815	CD38 on IgD- CD38dim B cell	Weighted median	3	-0.0420072	0.0971441	0.665435
	ebi-a-GCST90001815	CD38 on IgD- CD38dim B cell	Weighted mode	3	-0.0122461	0.124203	0.93045
	ebi-a-GCST90001816	CD38 on naive-mature B cell	Weighted median	3	-0.0471233	0.112147	0.674346
	ebi-a-GCST90001816	CD38 on naive-mature B cell	Weighted mode	3	-0.0203251	0.132829	0.892428
	ebi-a-GCST90001819	CD38 on transitional B cell	Weighted median	5	0.029031	0.0836056	0.728413
	ebi-a-GCST90001819	CD38 on transitional B cell	Weighted mode	5	-0.00338145	0.108905	0.976718
	ebi-a-GCST90001820	IgD on IgD+ CD24+ B cell	Weighted median	3	-0.0338468	0.153334	0.825295
	ebi-a-GCST90001820	IgD on IgD+ CD24+ B cell	Weighted mode	3	-0.0468729	0.161376	0.798815
	ebi-a-GCST90001821	IgD on IgD+ CD24- B cell	Weighted median	3	-0.110439	0.119308	0.354623
	ebi-a-GCST90001821	IgD on IgD+ CD24- B cell	Weighted mode	3	-0.141474	0.152415	0.451287
	ebi-a-GCST90001824	IgD on IgD+ CD38+ B cell	Weighted median	3	0.110058	0.119804	0.358279
	ebi-a-GCST90001824	IgD on IgD+ CD38+ B cell	Weighted mode	3	0.121386	0.141259	0.480718
	ebi-a-GCST90001825	IgD on IgD+ CD38dim B cell	Weighted median	3	-0.110021	0.113748	0.333424
	ebi-a-GCST90001825	IgD on IgD+ CD38dim B cell	Weighted mode	3	-0.137472	0.138047	0.424256
	ebi-a-GCST90001826	IgD on unswitched memory B cell	Weighted median	3	0.17558	0.223387	0.431874
	ebi-a-GCST90001826	IgD on unswitched memory B cell	Weighted mode	3	0.445825	0.258652	0.226913
	ebi-a-GCST90001828	IgD on transitional B cell	Weighted median	3	0.137888	0.113117	0.222849
	ebi-a-GCST90001828	IgD on transitional B cell	Weighted mode	3	0.122221	0.134349	0.458994
	ebi-a-GCST90001829	BAFF-R on B cell	Weighted median	10	0.0903652	0.0340547	0.00796546
	ebi-a-GCST90001829	BAFF-R on B cell	Weighted mode	10	0.0885387	0.0362188	0.0370868
	ebi-a-GCST90001832	CD62L on CD62L+ plasmacytoid Dendritic Cell	Weighted median	3	0.0569619	0.0880038	0.517459
	ebi-a-GCST90001832	CD62L on CD62L+ plasmacytoid Dendritic Cell	Weighted mode	3	0.055202	0.0852775	0.583802
	ebi-a-GCST90001838	CD3 on naive CD8+ T cell	Weighted median	6	0.104287	0.0475969	0.0284488
	ebi-a-GCST90001838	CD3 on naive CD8+ T cell	Weighted mode	6	0.172637	0.048151	0.0157857
	ebi-a-GCST90001839	CD3 on Effector Memory CD8+ T cell	Weighted median	3	0.264011	0.0850405	0.00190581
	ebi-a-GCST90001839	CD3 on Effector Memory CD8+ T cell	Weighted mode	3	0.295947	0.0912639	0.0833766
	ebi-a-GCST90001841	CD3 on Central Memory CD4+ T cell	Weighted median	4	0.113085	0.0506543	0.0255826
	ebi-a-GCST90001841	CD3 on Central Memory CD4+ T cell	Weighted mode	4	0.190361	0.0512483	0.0339361
	ebi-a-GCST90001842	CD3 on Naive CD4+ T cell	Weighted median	4	0.100697	0.0437177	0.0212588
	ebi-a-GCST90001842	CD3 on Naive CD4+ T cell	Weighted mode	4	0.158423	0.0415108	0.0316496
	ebi-a-GCST90001845	CD3 on CD45RA- CD4+ T cell	Weighted median	3	0.138893	0.0544796	0.0107893
	ebi-a-GCST90001845	CD3 on CD45RA- CD4+ T cell	Weighted mode	3	0.20392	0.0568241	0.0696373
	ebi-a-GCST90001846	CD3 on Central Memory CD8+ T cell	Weighted median	3	0.169898	0.0668079	0.0109881
	ebi-a-GCST90001846	CD3 on Central Memory CD8+ T cell	Weighted mode	3	0.235154	0.0693123	0.0769807
	ebi-a-GCST90001851	CD3 on T cell	Weighted median	3	0.16178	0.0821862	0.0490156
	ebi-a-GCST90001851	CD3 on T cell	Weighted mode	3	0.245166	0.0894556	0.111338
	ebi-a-GCST90001853	CD3 on activated CD4 regulatory T cell	Weighted median	3	0.134046	0.0443321	0.00249724
	ebi-a-GCST90001853	CD3 on activated CD4 regulatory T cell	Weighted mode	3	0.171246	0.046022	0.0652371
	ebi-a-GCST90001854	CD3 on CD39+ activated CD4 regulatory T cell	Weighted median	3	0.18591	0.0492805	0.000161625
	ebi-a-GCST90001854	CD3 on CD39+ activated CD4 regulatory T cell	Weighted mode	3	0.186326	0.0505588	0.0663814
	ebi-a-GCST90001855	CD3 on secreting CD4 regulatory T cell	Weighted median	3	0.117342	0.0436798	0.0072222
	ebi-a-GCST90001855	CD3 on secreting CD4 regulatory T cell	Weighted mode	3	0.176409	0.0514085	0.0754392
	ebi-a-GCST90001856	CD3 on CD39+ secreting CD4 regulatory T cell	Weighted median	3	0.186018	0.0527037	0.000416346
	ebi-a-GCST90001856	CD3 on CD39+ secreting CD4 regulatory T cell	Weighted mode	3	0.195711	0.0610531	0.0850802
	ebi-a-GCST90001857	CD3 on activated & secreting CD4 regulatory T cell	Weighted median	3	0.134175	0.0455342	0.00321209
	ebi-a-GCST90001857	CD3 on activated & secreting CD4 regulatory T cell	Weighted mode	3	0.167744	0.0447262	0.0643111
	ebi-a-GCST90001858	CD3 on CD45RA+ CD4+ T cell	Weighted median	5	0.0942513	0.0457721	0.0394804
	ebi-a-GCST90001858	CD3 on CD45RA+ CD4+ T cell	Weighted mode	5	0.168313	0.0490542	0.0265073
	ebi-a-GCST90001860	CD3 on CD39+ CD4+ T cell	Weighted median	3	0.150688	0.046398	0.00116333
	ebi-a-GCST90001860	CD3 on CD39+ CD4+ T cell	Weighted mode	3	0.167339	0.0504132	0.080018
	ebi-a-GCST90001863	CD3 on CD28+ CD45RA- CD8+ T cell	Weighted median	5	0.223981	0.0744003	0.00260831
	ebi-a-GCST90001863	CD3 on CD28+ CD45RA- CD8+ T cell	Weighted mode	5	0.263158	0.080823	0.0311989
	ebi-a-GCST90001868	CD3 on CD4 regulatory T cell	Weighted median	3	0.117941	0.0449593	0.00870846
	ebi-a-GCST90001868	CD3 on CD4 regulatory T cell	Weighted mode	3	0.172651	0.0487103	0.0712015
	ebi-a-GCST90001869	CD3 on resting CD4 regulatory T cell	Weighted median	4	-0.0152347	0.0573785	0.790614
	ebi-a-GCST90001869	CD3 on resting CD4 regulatory T cell	Weighted mode	4	-0.00940976	0.054227	0.873287
	ebi-a-GCST90001870	CD34 on Hematopoietic Stem Cell	Weighted median	4	-0.0493617	0.0885403	0.577182
	ebi-a-GCST90001870	CD34 on Hematopoietic Stem Cell	Weighted mode	4	-0.00862547	0.134192	0.952793
	ebi-a-GCST90001883	CD16-CD56 on Natural Killer T	Weighted median	5	-0.020102	0.0775768	0.795539
	ebi-a-GCST90001883	CD16-CD56 on Natural Killer T	Weighted mode	5	-0.0250793	0.0936347	0.802065
	ebi-a-GCST90001884	CD16-CD56 on Natural Killer	Weighted median	7	-0.0429461	0.0602439	0.475926
	ebi-a-GCST90001884	CD16-CD56 on Natural Killer	Weighted mode	7	-0.05809	0.0643655	0.401567
	ebi-a-GCST90001886	CD28 on CD39+ activated CD4 regulatory T cell	Weighted median	3	-0.0533241	0.0931532	0.567027
	ebi-a-GCST90001886	CD28 on CD39+ activated CD4 regulatory T cell	Weighted mode	3	-0.0589272	0.099389	0.613364
	ebi-a-GCST90001887	CD28 on secreting CD4 regulatory T cell	Weighted median	3	-0.0784149	0.0877996	0.371797
	ebi-a-GCST90001887	CD28 on secreting CD4 regulatory T cell	Weighted mode	3	-0.0657466	0.0984068	0.572844
	ebi-a-GCST90001891	CD28 on CD45RA- CD4 not regulatory T cell	Weighted median	3	-0.0727883	0.077089	0.345062
	ebi-a-GCST90001891	CD28 on CD45RA- CD4 not regulatory T cell	Weighted mode	3	-0.0685848	0.0794635	0.479053
	ebi-a-GCST90001892	CD28 on CD39+ CD4+ T cell	Weighted median	6	-0.0853635	0.0488057	0.0802828
	ebi-a-GCST90001892	CD28 on CD39+ CD4+ T cell	Weighted mode	6	-0.0904319	0.0561725	0.168335
	ebi-a-GCST90001896	CD28 on CD28+ CD45RA+ CD8+ T cell	Weighted median	3	-0.0703579	0.0672835	0.295702
	ebi-a-GCST90001896	CD28 on CD28+ CD45RA+ CD8+ T cell	Weighted mode	3	-0.0735419	0.0727993	0.418743
	ebi-a-GCST90001907	CCR7 on naive CD4+ T cell	Weighted median	4	-0.0409683	0.0855271	0.631931
	ebi-a-GCST90001907	CCR7 on naive CD4+ T cell	Weighted mode	4	-0.0487353	0.0900461	0.625958
	ebi-a-GCST90001924	CD127 on CD28+ CD4+ T cell	Weighted median	3	0.0299356	0.110412	0.786294
	ebi-a-GCST90001924	CD127 on CD28+ CD4+ T cell	Weighted mode	3	0.0603045	0.134607	0.698004
	ebi-a-GCST90001926	CD127 on granulocyte	Weighted median	8	0.00299614	0.0906894	0.973645
	ebi-a-GCST90001926	CD127 on granulocyte	Weighted mode	8	-0.188235	0.119649	0.159664
	ebi-a-GCST90001946	CD33 on CD14+ monocyte	Weighted median	6	-0.0297797	0.0252018	0.237344
	ebi-a-GCST90001946	CD33 on CD14+ monocyte	Weighted mode	6	-0.0280441	0.0261631	0.332755
	ebi-a-GCST90001947	CD33 on CD33+ HLA DR+ CD14dim	Weighted median	4	-0.0282821	0.0236837	0.232417
	ebi-a-GCST90001947	CD33 on CD33+ HLA DR+ CD14dim	Weighted mode	4	-0.0273762	0.0247285	0.349054
	ebi-a-GCST90001948	CD33 on CD33dim HLA DR+ CD11b+	Weighted median	7	-0.030363	0.0262705	0.247769
	ebi-a-GCST90001948	CD33 on CD33dim HLA DR+ CD11b+	Weighted mode	7	-0.0299357	0.026327	0.298871
	ebi-a-GCST90001949	CD33 on CD33dim HLA DR+ CD11b-	Weighted median	7	-0.0312533	0.0271134	0.249038
	ebi-a-GCST90001949	CD33 on CD33dim HLA DR+ CD11b-	Weighted mode	7	-0.0298244	0.0265062	0.303496
	ebi-a-GCST90001950	CD33 on Granulocytic Myeloid-Derived Suppressor Cells	Weighted median	3	-0.0512395	0.034621	0.138869
	ebi-a-GCST90001950	CD33 on Granulocytic Myeloid-Derived Suppressor Cells	Weighted mode	3	-0.0516284	0.0376725	0.304091
	ebi-a-GCST90001951	CD33 on CD66b++ myeloid cell	Weighted median	4	-0.036324	0.032131	0.258267
	ebi-a-GCST90001951	CD33 on CD66b++ myeloid cell	Weighted mode	4	-0.0366622	0.0340797	0.360839
	ebi-a-GCST90001952	CD33 on Monocytic Myeloid-Derived Suppressor Cells	Weighted median	4	-0.0297852	0.0264542	0.2602
	ebi-a-GCST90001952	CD33 on Monocytic Myeloid-Derived Suppressor Cells	Weighted mode	4	-0.0289658	0.0269615	0.361391
	ebi-a-GCST90001953	CD33 on CD33dim HLA DR-	Weighted median	6	-0.0301456	0.0272004	0.267741
	ebi-a-GCST90001953	CD33 on CD33dim HLA DR-	Weighted mode	6	-0.0301849	0.027745	0.326259
	ebi-a-GCST90001954	CD33 on basophil	Weighted median	7	-0.0381984	0.027499	0.164808
	ebi-a-GCST90001954	CD33 on basophil	Weighted mode	7	-0.0376193	0.0270234	0.213301
	ebi-a-GCST90001955	CD33 on Immature Myeloid-Derived Suppressor Cells	Weighted median	6	-0.0374866	0.0274389	0.171881
	ebi-a-GCST90001955	CD33 on Immature Myeloid-Derived Suppressor Cells	Weighted mode	6	-0.0376381	0.0287121	0.246874
	ebi-a-GCST90001956	CD33 on CD33+ HLA DR+	Weighted median	4	-0.0281435	0.0238741	0.238466
	ebi-a-GCST90001956	CD33 on CD33+ HLA DR+	Weighted mode	4	-0.0268381	0.0263785	0.383861
	ebi-a-GCST90001957	CD33 on CD33+ HLA DR+ CD14-	Weighted median	4	-0.0281069	0.0231934	0.225571
	ebi-a-GCST90001957	CD33 on CD33+ HLA DR+ CD14-	Weighted mode	4	-0.0269468	0.0250865	0.361461
	ebi-a-GCST90001961	CD25 on CD39+ CD4+ T cell	Weighted median	6	0.071917	0.0409888	0.0793357
	ebi-a-GCST90001961	CD25 on CD39+ CD4+ T cell	Weighted mode	6	0.0672016	0.0406017	0.158799
	ebi-a-GCST90001979	CD16 on CD14- CD16+ monocyte	Weighted median	8	0.0114746	0.0363126	0.752005
	ebi-a-GCST90001979	CD16 on CD14- CD16+ monocyte	Weighted mode	8	0.0155722	0.0379438	0.693781
	ebi-a-GCST90001980	CD40 on CD14+ CD16- monocyte	Weighted median	4	0.0104322	0.0533893	0.845081
	ebi-a-GCST90001980	CD40 on CD14+ CD16- monocyte	Weighted mode	4	-0.108283	0.0565883	0.151599
	ebi-a-GCST90001981	CD40 on CD14+ CD16+ monocyte	Weighted median	5	-0.089278	0.0518645	0.085184
	ebi-a-GCST90001981	CD40 on CD14+ CD16+ monocyte	Weighted mode	5	-0.10202	0.0586393	0.156878
	ebi-a-GCST90001984	HLA DR on CD14- CD16+ monocyte	Weighted median	3	-0.00682923	0.0753198	0.927755
	ebi-a-GCST90001984	HLA DR on CD14- CD16+ monocyte	Weighted mode	3	-0.00891922	0.0839854	0.925116
	ebi-a-GCST90001985	CD40 on monocytes	Weighted median	5	-0.0124913	0.0476879	0.793369
	ebi-a-GCST90001985	CD40 on monocytes	Weighted mode	5	-0.0419775	0.0544764	0.483954
	ebi-a-GCST90001987	CD64 on CD14+ CD16- monocyte	Weighted median	5	0.132345	0.0694447	0.0566815
	ebi-a-GCST90001987	CD64 on CD14+ CD16- monocyte	Weighted mode	5	0.164638	0.0754504	0.0945256
	ebi-a-GCST90001988	HLA DR on CD14+ CD16- monocyte	Weighted median	4	-0.110185	0.0609043	0.0704285
	ebi-a-GCST90001988	HLA DR on CD14+ CD16- monocyte	Weighted mode	4	-0.0630428	0.0640466	0.397534
	ebi-a-GCST90001989	CD40 on CD14- CD16+ monocyte	Weighted median	8	-0.0972677	0.0597018	0.103266
	ebi-a-GCST90001989	CD40 on CD14- CD16+ monocyte	Weighted mode	8	-0.0235347	0.0475197	0.635582
	ebi-a-GCST90001991	HLA DR on CD14+ monocyte	Weighted median	4	-0.111275	0.0618857	0.0721659
	ebi-a-GCST90001991	HLA DR on CD14+ monocyte	Weighted mode	4	-0.0648874	0.0636157	0.382819
	ebi-a-GCST90001994	CX3CR1 on CD14- CD16-	Weighted median	3	-0.0278632	0.100768	0.782158
	ebi-a-GCST90001994	CX3CR1 on CD14- CD16-	Weighted mode	3	-0.0132123	0.0995996	0.906609
	ebi-a-GCST90001995	CX3CR1 on monocyte	Weighted median	3	-0.158327	0.0621741	0.0108807
	ebi-a-GCST90001995	CX3CR1 on monocyte	Weighted mode	3	-0.162924	0.0742979	0.159611
	ebi-a-GCST90001996	CX3CR1 on CD14+ CD16+ monocyte	Weighted median	3	-0.155827	0.0586376	0.00787331
	ebi-a-GCST90001996	CX3CR1 on CD14+ CD16+ monocyte	Weighted mode	3	-0.151626	0.0649554	0.144718
	ebi-a-GCST90001997	CX3CR1 on CD14+ CD16- monocyte	Weighted median	3	-0.148733	0.0560533	0.00796793
	ebi-a-GCST90001997	CX3CR1 on CD14+ CD16- monocyte	Weighted mode	3	-0.151029	0.0647984	0.145068
	ebi-a-GCST90002001	CD64 on CD14- CD16-	Weighted median	3	-0.39656	0.147801	0.00729513
	ebi-a-GCST90002001	CD64 on CD14- CD16-	Weighted mode	3	-0.452302	0.134464	0.0781589
	ebi-a-GCST90002003	CCR2 on CD14- CD16-	Weighted median	3	0.165744	0.137481	0.227982
	ebi-a-GCST90002003	CCR2 on CD14- CD16-	Weighted mode	3	0.200557	0.161695	0.34062
	ebi-a-GCST90002004	CCR2 on CD14+ CD16- monocyte	Weighted median	3	0.00524068	0.100071	0.958234
	ebi-a-GCST90002004	CCR2 on CD14+ CD16- monocyte	Weighted mode	3	0.00348213	0.114878	0.978571
	ebi-a-GCST90002005	CD16 on CD14+ CD16+ monocyte	Weighted median	5	0.0214115	0.0562779	0.703604
	ebi-a-GCST90002005	CD16 on CD14+ CD16+ monocyte	Weighted mode	5	0.0227984	0.0598774	0.722745
	ebi-a-GCST90002006	CD64 on monocyte	Weighted median	5	0.138509	0.0702884	0.0487723
	ebi-a-GCST90002006	CD64 on monocyte	Weighted mode	5	0.179866	0.0812985	0.0913807
	ebi-a-GCST90002007	HLA DR on CD14+ CD16+ monocyte	Weighted median	3	0.312181	0.218031	0.152195
	ebi-a-GCST90002007	HLA DR on CD14+ CD16+ monocyte	Weighted mode	3	0.199272	0.371637	0.645475
	ebi-a-GCST90002009	HLA DR on CD14- CD16-	Weighted median	3	-0.144025	0.0497928	0.00382212
	ebi-a-GCST90002009	HLA DR on CD14- CD16-	Weighted mode	3	-0.181458	0.0507704	0.0701461
	ebi-a-GCST90002010	HLA DR on monocyte	Weighted median	3	-0.0583816	0.0674901	0.387017
	ebi-a-GCST90002010	HLA DR on monocyte	Weighted mode	3	-0.0655639	0.0660776	0.425654
	ebi-a-GCST90002014	CCR2 on CD62L+ myeloid Dendritic Cell	Weighted median	3	0.0195633	0.0869605	0.822005
	ebi-a-GCST90002014	CCR2 on CD62L+ myeloid Dendritic Cell	Weighted mode	3	0.00547239	0.109075	0.964546
	ebi-a-GCST90002023	CD4 on Central Memory CD4+ T cell	Weighted median	3	0.00621595	0.0926623	0.946517
	ebi-a-GCST90002023	CD4 on Central Memory CD4+ T cell	Weighted mode	3	0.083233	0.10038	0.494209
	ebi-a-GCST90002024	CD4 on naive CD4+ T cell	Weighted median	4	-0.0519519	0.139644	0.70987
	ebi-a-GCST90002024	CD4 on naive CD4+ T cell	Weighted mode	4	0.0519916	0.138295	0.731967
	ebi-a-GCST90002030	CD39 on CD39+ activated CD4 regulatory T cell	Weighted median	6	-0.043439	0.0239731	0.0699878
	ebi-a-GCST90002030	CD39 on CD39+ activated CD4 regulatory T cell	Weighted mode	6	-0.0455424	0.0240051	0.116281
	ebi-a-GCST90002031	CD39 on CD39+ secreting CD4 regulatory T cell	Weighted median	6	-0.049528	0.0279709	0.076611
	ebi-a-GCST90002031	CD39 on CD39+ secreting CD4 regulatory T cell	Weighted mode	6	-0.053309	0.0278342	0.113621
	ebi-a-GCST90002032	CD39 on CD39+ CD4+ T cell	Weighted median	5	-0.038792	0.0277371	0.161945
	ebi-a-GCST90002032	CD39 on CD39+ CD4+ T cell	Weighted mode	5	-0.0391274	0.0281119	0.236368
	ebi-a-GCST90002033	CD39 on granulocyte	Weighted median	3	-0.266038	0.156504	0.0891535
	ebi-a-GCST90002033	CD39 on granulocyte	Weighted mode	3	-0.328008	0.23221	0.293311
	ebi-a-GCST90002035	CD80 on myeloid Dendritic Cell	Weighted median	4	-0.152659	0.0978675	0.118794
	ebi-a-GCST90002035	CD80 on myeloid Dendritic Cell	Weighted mode	4	-0.141675	0.11569	0.308113
	ebi-a-GCST90002036	CD80 on CD62L+ myeloid Dendritic Cell	Weighted median	3	-0.127451	0.104595	0.223028
	ebi-a-GCST90002036	CD80 on CD62L+ myeloid Dendritic Cell	Weighted mode	3	-0.126334	0.111594	0.375065
	ebi-a-GCST90002039	CD80 on monocyte	Weighted median	6	-0.12038	0.0753771	0.110257
	ebi-a-GCST90002039	CD80 on monocyte	Weighted mode	6	-0.115019	0.0954051	0.281914
	ebi-a-GCST90002040	CD80 on granulocyte	Weighted median	3	-0.0705283	0.11184	0.528289
	ebi-a-GCST90002040	CD80 on granulocyte	Weighted mode	3	-0.110935	0.145823	0.526262
	ebi-a-GCST90002061	CD4 on CD39+ CD4+ T cell	Weighted median	8	-0.0966219	0.0560137	0.0845332
	ebi-a-GCST90002061	CD4 on CD39+ CD4+ T cell	Weighted mode	8	-0.0914771	0.0559305	0.145948
	ebi-a-GCST90002066	CD4 on activated CD4 regulatory T cell	Weighted median	3	-0.175572	0.121883	0.149726
	ebi-a-GCST90002066	CD4 on activated CD4 regulatory T cell	Weighted mode	3	0.153289	0.131079	0.362737
	ebi-a-GCST90002070	CD4 on activated & secreting CD4 regulatory T cell	Weighted median	3	-0.145038	0.128354	0.258484
	ebi-a-GCST90002070	CD4 on activated & secreting CD4 regulatory T cell	Weighted mode	3	0.159303	0.144288	0.38463
	ebi-a-GCST90002087	CD11c on myeloid Dendritic Cell	Weighted median	4	0.147172	0.106489	0.166961
	ebi-a-GCST90002087	CD11c on myeloid Dendritic Cell	Weighted mode	4	0.15768	0.117197	0.271143
	ebi-a-GCST90002090	CD11c on granulocyte	Weighted median	4	0.235433	0.0932295	0.0115598
	ebi-a-GCST90002090	CD11c on granulocyte	Weighted mode	4	0.250879	0.109017	0.104865
	ebi-a-GCST90002098	CD45RA on naive CD4+ T cell	Weighted median	9	0.0032506	0.0390175	0.933604
	ebi-a-GCST90002098	CD45RA on naive CD4+ T cell	Weighted mode	9	0.00583262	0.0381437	0.882254
	ebi-a-GCST90002099	CD4RA on Terminally Differentiated CD4+ T cell	Weighted median	3	-7.14539e-05	0.0465086	0.998774
	ebi-a-GCST90002099	CD4RA on Terminally Differentiated CD4+ T cell	Weighted mode	3	0.00155442	0.048151	0.977179
	ebi-a-GCST90002102	CD45RA on resting CD4 regulatory T cell	Weighted median	7	8.96611e-05	0.034674	0.997937
	ebi-a-GCST90002102	CD45RA on resting CD4 regulatory T cell	Weighted mode	7	0.00443614	0.0355481	0.904764
	ebi-a-GCST90002104	HLA DR on myeloid Dendritic Cell	Weighted median	6	-0.133958	0.0526667	0.0109748
	ebi-a-GCST90002104	HLA DR on myeloid Dendritic Cell	Weighted mode	6	-0.199235	0.0520116	0.0122404
	ebi-a-GCST90002105	HLA DR on plasmacytoid Dendritic Cell	Weighted median	9	-0.119437	0.0334082	0.000350122
	ebi-a-GCST90002105	HLA DR on plasmacytoid Dendritic Cell	Weighted mode	9	-0.123222	0.0363349	0.00948194
	ebi-a-GCST90002106	HLA DR on Dendritic Cell	Weighted median	7	-0.113709	0.0401627	0.00463727
	ebi-a-GCST90002106	HLA DR on Dendritic Cell	Weighted mode	7	-0.14934	0.0401454	0.00985275
	ebi-a-GCST90002116	HLA DR on B cell	Weighted median	8	0.0292293	0.0501692	0.560154
	ebi-a-GCST90002116	HLA DR on B cell	Weighted mode	8	0.0336063	0.0448124	0.477738
	ebi-a-GCST90002117	HLA DR on HLA DR+ Natural Killer	Weighted median	3	0.00400014	0.0709656	0.955049
	ebi-a-GCST90002117	HLA DR on HLA DR+ Natural Killer	Weighted mode	3	0.00519687	0.0759152	0.951651
	ebi-a-GCST90002119	CD8 on CD28+ CD45RA+ CD8+ T cell	Weighted median	5	0.0198493	0.0509066	0.696599
	ebi-a-GCST90002119	CD8 on CD28+ CD45RA+ CD8+ T cell	Weighted mode	5	0.0313531	0.0588248	0.622276
	ebi-a-GCST90002121	CD8 on CD39+ CD8+ T cell	Weighted median	5	0.0624489	0.101363	0.537834
	ebi-a-GCST90002121	CD8 on CD39+ CD8+ T cell	Weighted mode	5	0.0490886	0.112241	0.684436

## Sheet: MM
	Trait ID	Trait	Method	No. of SNPs	Beta	SE	P-value
	ebi-a-GCST90001399	IgD- CD27- B cell %B cell	Weighted median	3	-0.0149968	0.0494686	0.76177
	ebi-a-GCST90001399	IgD- CD27- B cell %B cell	Weighted mode	3	0.00667125	0.051473	0.908737
	ebi-a-GCST90001417	CD24+ CD27+ B cell %B cell	Weighted median	3	0.119714	0.151306	0.428826
	ebi-a-GCST90001417	CD24+ CD27+ B cell %B cell	Weighted mode	3	0.182171	0.154769	0.360285
	ebi-a-GCST90001442	CD24+ CD27+ B cell %lymphocyte	Weighted median	3	-0.0260088	0.112075	0.816487
	ebi-a-GCST90001442	CD24+ CD27+ B cell %lymphocyte	Weighted mode	3	-0.0262707	0.115678	0.841446
	ebi-a-GCST90001451	CD62L- monocyte %monocyte	Weighted median	4	-0.0143439	0.0496288	0.772564
	ebi-a-GCST90001451	CD62L- monocyte %monocyte	Weighted mode	4	-0.0062218	0.0554637	0.917767
	ebi-a-GCST90001463	CD62L- Dendritic Cell %Dendritic Cell	Weighted median	4	0.0140152	0.0345633	0.685115
	ebi-a-GCST90001463	CD62L- Dendritic Cell %Dendritic Cell	Weighted mode	4	0.00962309	0.0365757	0.809508
	ebi-a-GCST90001465	CD86+ myeloid Dendritic Cell %Dendritic Cell	Weighted median	3	0.00354018	0.0345439	0.918373
	ebi-a-GCST90001465	CD86+ myeloid Dendritic Cell %Dendritic Cell	Weighted mode	3	-0.000660547	0.0345694	0.98649
	ebi-a-GCST90001469	CD62L- myeloid Dendritic Cell %Dendritic Cell	Weighted median	6	0.0171736	0.0313586	0.583931
	ebi-a-GCST90001469	CD62L- myeloid Dendritic Cell %Dendritic Cell	Weighted mode	6	0.0107691	0.0323996	0.753081
	ebi-a-GCST90001473	CD62L- CD86+ myeloid Dendritic Cell %Dendritic Cell	Weighted median	5	0.0143428	0.0279401	0.607714
	ebi-a-GCST90001473	CD62L- CD86+ myeloid Dendritic Cell %Dendritic Cell	Weighted mode	5	0.00466848	0.0295472	0.882112
	ebi-a-GCST90001475	HLA DR++ monocyte %monocyte	Weighted median	3	0.0325468	0.0778514	0.675901
	ebi-a-GCST90001475	HLA DR++ monocyte %monocyte	Weighted mode	3	0.0451052	0.101072	0.699067
	ebi-a-GCST90001484	CD39+ resting CD4 regulatory T cell %resting CD4 regulatory T cell	Weighted median	4	0.0221877	0.0741552	0.764783
	ebi-a-GCST90001484	CD39+ resting CD4 regulatory T cell %resting CD4 regulatory T cell	Weighted mode	4	0.0602252	0.0944867	0.569183
	ebi-a-GCST90001485	CD39+ resting CD4 regulatory T cell %CD4 regulatory T cell	Weighted median	11	0.00645573	0.0162115	0.690469
	ebi-a-GCST90001485	CD39+ resting CD4 regulatory T cell %CD4 regulatory T cell	Weighted mode	11	0.00358983	0.014649	0.811369
	ebi-a-GCST90001491	CD39+ activated CD4 regulatory T cell %CD4 regulatory T cell	Weighted median	5	-0.0101449	0.0183926	0.581238
	ebi-a-GCST90001491	CD39+ activated CD4 regulatory T cell %CD4 regulatory T cell	Weighted mode	5	-0.0099671	0.018267	0.614318
	ebi-a-GCST90001496	CD39+ secreting CD4 regulatory T cell %secreting CD4 regulatory T cell	Weighted median	6	-0.00597002	0.0158455	0.706349
	ebi-a-GCST90001496	CD39+ secreting CD4 regulatory T cell %secreting CD4 regulatory T cell	Weighted mode	6	-0.00709587	0.0154481	0.665272
	ebi-a-GCST90001497	CD39+ secreting CD4 regulatory T cell %CD4 regulatory T cell	Weighted median	6	-0.00655758	0.016679	0.694198
	ebi-a-GCST90001497	CD39+ secreting CD4 regulatory T cell %CD4 regulatory T cell	Weighted mode	6	-0.00678259	0.0169518	0.705596
	ebi-a-GCST90001499	Activated & resting CD4 regulatory T cell %CD4 regulatory T cell	Weighted median	6	0.011664	0.0181647	0.520792
	ebi-a-GCST90001499	Activated & resting CD4 regulatory T cell %CD4 regulatory T cell	Weighted mode	6	0.0107491	0.0188871	0.593883
	ebi-a-GCST90001500	Activated & resting CD4 regulatory T cell %CD4+ T cell	Weighted median	3	0.0103287	0.0317394	0.744861
	ebi-a-GCST90001500	Activated & resting CD4 regulatory T cell %CD4+ T cell	Weighted mode	3	0.0124103	0.0327551	0.741217
	ebi-a-GCST90001502	Activated & secreting CD4 regulatory T cell %CD4 regulatory T cell	Weighted median	9	-0.0127776	0.0183047	0.485144
	ebi-a-GCST90001502	Activated & secreting CD4 regulatory T cell %CD4 regulatory T cell	Weighted mode	9	-0.0120885	0.0169928	0.49706
	ebi-a-GCST90001503	Activated & secreting CD4 regulatory T cell %CD4+ T cell	Weighted median	9	-0.0172784	0.0183699	0.346919
	ebi-a-GCST90001503	Activated & secreting CD4 regulatory T cell %CD4+ T cell	Weighted mode	9	-0.0145485	0.0194846	0.476633
	ebi-a-GCST90001508	CD25++ CD45RA+ CD4 not regulatory T cell %CD4+ T cell	Weighted median	4	0.0894356	0.0325723	0.00603717
	ebi-a-GCST90001508	CD25++ CD45RA+ CD4 not regulatory T cell %CD4+ T cell	Weighted mode	4	0.0992631	0.0367332	0.073644
	ebi-a-GCST90001509	CD25++ CD45RA+ CD4 not regulatory T cell %T cell	Weighted median	4	0.0926509	0.033051	0.0050587
	ebi-a-GCST90001509	CD25++ CD45RA+ CD4 not regulatory T cell %T cell	Weighted mode	4	0.101247	0.0369685	0.0714139
	ebi-a-GCST90001511	CD25++ CD45RA- CD4 not regulatory T cell %CD4+ T cell	Weighted median	3	-0.00385021	0.0298049	0.897215
	ebi-a-GCST90001511	CD25++ CD45RA- CD4 not regulatory T cell %CD4+ T cell	Weighted mode	3	-0.00426714	0.0289174	0.896221
	ebi-a-GCST90001512	CD25++ CD45RA- CD4 not regulatory T cell %T cell	Weighted median	3	-0.0250715	0.0304776	0.410725
	ebi-a-GCST90001512	CD25++ CD45RA- CD4 not regulatory T cell %T cell	Weighted mode	3	-0.025537	0.0365671	0.557229
	ebi-a-GCST90001533	Basophil %CD33dim HLA DR- CD66b-	Weighted median	3	-0.00159667	0.0330312	0.961447
	ebi-a-GCST90001533	Basophil %CD33dim HLA DR- CD66b-	Weighted mode	3	-0.00410766	0.0352054	0.917776
	ebi-a-GCST90001535	CD45RA- CD4+ T cell %CD4+ T cell	Weighted median	4	-0.0191399	0.0329315	0.561103
	ebi-a-GCST90001535	CD45RA- CD4+ T cell %CD4+ T cell	Weighted mode	4	-0.0184996	0.0339186	0.623406
	ebi-a-GCST90001561	CD45RA+ CD8+ T cell %CD8+ T cell	Weighted median	4	0.0169254	0.0226931	0.455764
	ebi-a-GCST90001561	CD45RA+ CD8+ T cell %CD8+ T cell	Weighted mode	4	0.0167336	0.0214155	0.491574
	ebi-a-GCST90001562	CD45RA+ CD8+ T cell %T cell	Weighted median	3	-0.0065955	0.0692051	0.924074
	ebi-a-GCST90001562	CD45RA+ CD8+ T cell %T cell	Weighted mode	3	0.0148559	0.0706938	0.853019
	ebi-a-GCST90001570	Effector Memory CD4-CD8- T cell %CD4-CD8- T cell	Weighted median	4	-0.00934624	0.0387109	0.809217
	ebi-a-GCST90001570	Effector Memory CD4-CD8- T cell %CD4-CD8- T cell	Weighted mode	4	-0.00891565	0.0386235	0.83229
	ebi-a-GCST90001571	Effector Memory CD4-CD8- T cell %T cell	Weighted median	3	-0.143504	0.0875144	0.101051
	ebi-a-GCST90001571	Effector Memory CD4-CD8- T cell %T cell	Weighted mode	3	-0.162881	0.0876558	0.204249
	ebi-a-GCST90001574	Terminally Differentiated CD4-CD8- T cell %T cell	Weighted median	4	-0.0466087	0.0493053	0.344502
	ebi-a-GCST90001574	Terminally Differentiated CD4-CD8- T cell %T cell	Weighted mode	4	-0.00508055	0.0520336	0.928376
	ebi-a-GCST90001585	CD14+ CD16+ monocyte %monocyte	Weighted median	3	0.00654412	0.0382192	0.864046
	ebi-a-GCST90001585	CD14+ CD16+ monocyte %monocyte	Weighted mode	3	0.00334972	0.0400619	0.940979
	ebi-a-GCST90001619	HLA DR+ T cell%T cell	Weighted median	3	-0.102308	0.0409011	0.0123724
	ebi-a-GCST90001619	HLA DR+ T cell%T cell	Weighted mode	3	-0.117502	0.042593	0.110115
	ebi-a-GCST90001620	HLA DR+ T cell%lymphocyte	Weighted median	5	-0.122922	0.0384718	0.00139769
	ebi-a-GCST90001620	HLA DR+ T cell%lymphocyte	Weighted mode	5	-0.118008	0.0413763	0.0462984
	ebi-a-GCST90001622	Natural Killer T %T cell	Weighted median	6	0.0781778	0.071762	0.275976
	ebi-a-GCST90001622	Natural Killer T %T cell	Weighted mode	6	0.0755439	0.118899	0.553128
	ebi-a-GCST90001623	Natural Killer T %lymphocyte	Weighted median	7	0.0785297	0.0642826	0.221846
	ebi-a-GCST90001623	Natural Killer T %lymphocyte	Weighted mode	7	0.0939201	0.106171	0.410411
	ebi-a-GCST90001628	HLA DR+ CD8+ T cell %T cell	Weighted median	4	-0.134226	0.043152	0.00186748
	ebi-a-GCST90001628	HLA DR+ CD8+ T cell %T cell	Weighted mode	4	-0.13298	0.0419608	0.0505135
	ebi-a-GCST90001629	HLA DR+ CD8+ T cell %lymphocyte	Weighted median	3	-0.129715	0.0443473	0.00344484
	ebi-a-GCST90001629	HLA DR+ CD8+ T cell %lymphocyte	Weighted mode	3	-0.129051	0.0422045	0.0923725
	ebi-a-GCST90001634	CD8dim Natural Killer T %T cell	Weighted median	5	-0.0212289	0.0575814	0.71237
	ebi-a-GCST90001634	CD8dim Natural Killer T %T cell	Weighted mode	5	-0.0420349	0.0711624	0.586489
	ebi-a-GCST90001635	CD8dim Natural Killer T %lymphocyte	Weighted median	6	-0.0160446	0.0562152	0.775327
	ebi-a-GCST90001635	CD8dim Natural Killer T %lymphocyte	Weighted mode	6	-0.0261098	0.0713414	0.729351
	ebi-a-GCST90001637	CD4-CD8- Natural Killer T %T cell	Weighted median	5	-0.0586908	0.0566154	0.299895
	ebi-a-GCST90001637	CD4-CD8- Natural Killer T %T cell	Weighted mode	5	-0.0798042	0.0802484	0.376284
	ebi-a-GCST90001638	CD4-CD8- Natural Killer T %lymphocyte	Weighted median	6	-0.0413389	0.061477	0.50131
	ebi-a-GCST90001638	CD4-CD8- Natural Killer T %lymphocyte	Weighted mode	6	-0.0751668	0.0841601	0.412701
	ebi-a-GCST90001649	HLA DR+ Natural Killer %Natural Killer	Weighted median	6	0.00473967	0.0371726	0.898541
	ebi-a-GCST90001649	HLA DR+ Natural Killer %Natural Killer	Weighted mode	6	0.000479971	0.0363422	0.989973
	ebi-a-GCST90001650	HLA DR+ Natural Killer %CD3- lymphocyte	Weighted median	3	0.0115168	0.0365652	0.752788
	ebi-a-GCST90001650	HLA DR+ Natural Killer %CD3- lymphocyte	Weighted mode	3	0.0105962	0.0383196	0.808104
	ebi-a-GCST90001658	CD39+ CD4+ T cell %T cell	Weighted median	5	-0.00909191	0.0168582	0.589668
	ebi-a-GCST90001658	CD39+ CD4+ T cell %T cell	Weighted mode	5	-0.00857402	0.0162476	0.625617
	ebi-a-GCST90001659	CD39+ CD4+ T cell %CD4+ T cell	Weighted median	5	-0.00902626	0.0164507	0.583221
	ebi-a-GCST90001659	CD39+ CD4+ T cell %CD4+ T cell	Weighted mode	5	-0.00899368	0.0165142	0.614967
	ebi-a-GCST90001661	CD28- CD8dim T cell %T cell	Weighted median	3	0.0077211	0.105493	0.941654
	ebi-a-GCST90001661	CD28- CD8dim T cell %T cell	Weighted mode	3	0.15575	0.22441	0.559433
	ebi-a-GCST90001664	CD28+ CD45RA+ CD8dim T cell %T cell	Weighted median	6	0.0150537	0.0252018	0.55029
	ebi-a-GCST90001664	CD28+ CD45RA+ CD8dim T cell %T cell	Weighted mode	6	0.0154207	0.0252586	0.568205
	ebi-a-GCST90001665	CD28+ CD45RA+ CD8dim T cell %CD8dim T cell	Weighted median	5	0.012117	0.0260494	0.641822
	ebi-a-GCST90001665	CD28+ CD45RA+ CD8dim T cell %CD8dim T cell	Weighted mode	5	0.0143413	0.0253664	0.602031
	ebi-a-GCST90001667	CD28+ CD45RA- CD8dim T cell %T cell	Weighted median	3	-0.0161692	0.0284148	0.569327
	ebi-a-GCST90001667	CD28+ CD45RA- CD8dim T cell %T cell	Weighted mode	3	-0.0146421	0.0292823	0.666648
	ebi-a-GCST90001670	CD39+ CD8+ T cell %T cell	Weighted median	8	-0.00283143	0.016886	0.866836
	ebi-a-GCST90001670	CD39+ CD8+ T cell %T cell	Weighted mode	8	-0.00797496	0.017487	0.662165
	ebi-a-GCST90001671	CD39+ CD8+ T cell %CD8+ T cell	Weighted median	6	0.0920133	0.0428158	0.0316306
	ebi-a-GCST90001671	CD39+ CD8+ T cell %CD8+ T cell	Weighted mode	6	0.0957742	0.048316	0.104278
	ebi-a-GCST90001686	CD28- CD8+ T cell %CD8+ T cell	Weighted median	3	0.116306	0.104408	0.265297
	ebi-a-GCST90001686	CD28- CD8+ T cell %CD8+ T cell	Weighted mode	3	0.210013	0.141463	0.275942
	ebi-a-GCST90001691	CD28+ CD45RA- CD8+ T cell %T cell	Weighted median	3	-0.0124343	0.0282456	0.659777
	ebi-a-GCST90001691	CD28+ CD45RA- CD8+ T cell %T cell	Weighted mode	3	-0.0115412	0.027805	0.718376
	ebi-a-GCST90001692	CD28+ CD45RA- CD8+ T cell %CD8+ T cell	Weighted median	4	-0.0102811	0.0272877	0.706346
	ebi-a-GCST90001692	CD28+ CD45RA- CD8+ T cell %CD8+ T cell	Weighted mode	4	-0.0123018	0.0254651	0.662098
	ebi-a-GCST90001696	CD45RA- CD28- CD8+ T cell %CD8+ T cell	Weighted median	9	0.000755834	0.00136579	0.579988
	ebi-a-GCST90001696	CD45RA- CD28- CD8+ T cell %CD8+ T cell	Weighted mode	9	0.00048891	0.00127597	0.711577
	ebi-a-GCST90001697	CD45RA- CD28- CD8+ T cell %T cell	Weighted median	37	0.000181422	0.00088236	0.837096
	ebi-a-GCST90001697	CD45RA- CD28- CD8+ T cell %T cell	Weighted mode	37	0.00012456	0.000766184	0.871764
	ebi-a-GCST90001702	BAFF-R on CD24+ CD27+ B cell	Weighted median	9	-0.00466747	0.0194191	0.810056
	ebi-a-GCST90001702	BAFF-R on CD24+ CD27+ B cell	Weighted mode	9	-0.00366042	0.0205135	0.862814
	ebi-a-GCST90001703	BAFF-R on IgD+ CD24+ B cell	Weighted median	7	-0.00111098	0.0193765	0.954277
	ebi-a-GCST90001703	BAFF-R on IgD+ CD24+ B cell	Weighted mode	7	-0.00381517	0.0206274	0.859357
	ebi-a-GCST90001704	BAFF-R on IgD+ CD24- B cell	Weighted median	10	-0.00481635	0.0190116	0.800007
	ebi-a-GCST90001704	BAFF-R on IgD+ CD24- B cell	Weighted mode	10	-0.00115875	0.0188095	0.952224
	ebi-a-GCST90001705	BAFF-R on IgD+ CD38- B cell	Weighted median	9	-0.00493368	0.0190376	0.795516
	ebi-a-GCST90001705	BAFF-R on IgD+ CD38- B cell	Weighted mode	9	-0.0010008	0.019639	0.960607
	ebi-a-GCST90001706	BAFF-R on IgD+ CD38- naive B cell	Weighted median	8	-0.0039753	0.0186269	0.831001
	ebi-a-GCST90001706	BAFF-R on IgD+ CD38- naive B cell	Weighted mode	8	-0.0019487	0.0187729	0.920236
	ebi-a-GCST90001707	BAFF-R on IgD+ CD38- unswitched memory B cell	Weighted median	6	-0.000114092	0.0196166	0.995359
	ebi-a-GCST90001707	BAFF-R on IgD+ CD38- unswitched memory B cell	Weighted mode	6	-0.00312504	0.0192647	0.877488
	ebi-a-GCST90001708	BAFF-R on IgD+ CD38+ B cell	Weighted median	10	-0.00538463	0.0206575	0.794353
	ebi-a-GCST90001708	BAFF-R on IgD+ CD38+ B cell	Weighted mode	10	-0.00214047	0.0206497	0.919716
	ebi-a-GCST90001709	BAFF-R on IgD+ CD38dim B cell	Weighted median	9	-0.00532213	0.0192357	0.782026
	ebi-a-GCST90001709	BAFF-R on IgD+ CD38dim B cell	Weighted mode	9	-0.0030402	0.0197136	0.881257
	ebi-a-GCST90001710	BAFF-R on IgD- CD24- B cell	Weighted median	10	-0.00451644	0.0209524	0.829333
	ebi-a-GCST90001710	BAFF-R on IgD- CD24- B cell	Weighted mode	10	-0.00464192	0.0208385	0.828698
	ebi-a-GCST90001711	BAFF-R on IgD- CD27- B cell	Weighted median	10	-0.00455062	0.0196929	0.817254
	ebi-a-GCST90001711	BAFF-R on IgD- CD27- B cell	Weighted mode	10	-0.00471028	0.02138	0.830544
	ebi-a-GCST90001712	BAFF-R on IgD- CD38- B cell	Weighted median	8	-0.000390991	0.0204045	0.984712
	ebi-a-GCST90001712	BAFF-R on IgD- CD38- B cell	Weighted mode	8	-0.00251537	0.0220668	0.912447
	ebi-a-GCST90001713	BAFF-R on IgD- CD38+ B cell	Weighted median	3	-9.18662e-05	0.0540689	0.998644
	ebi-a-GCST90001713	BAFF-R on IgD- CD38+ B cell	Weighted mode	3	-0.0121856	0.0548487	0.844807
	ebi-a-GCST90001715	BAFF-R on memory B cell	Weighted median	8	-0.00493005	0.0200099	0.805388
	ebi-a-GCST90001715	BAFF-R on memory B cell	Weighted mode	8	-0.00359936	0.0196179	0.859628
	ebi-a-GCST90001716	BAFF-R on naive-mature B cell	Weighted median	9	-0.00495806	0.020784	0.811453
	ebi-a-GCST90001716	BAFF-R on naive-mature B cell	Weighted mode	9	-0.00242539	0.0200151	0.906539
	ebi-a-GCST90001717	BAFF-R on unswitched memory B cell	Weighted median	8	-0.00494207	0.0196809	0.801729
	ebi-a-GCST90001717	BAFF-R on unswitched memory B cell	Weighted mode	8	-0.00356077	0.0197551	0.862067
	ebi-a-GCST90001718	BAFF-R on switched memory B cell	Weighted median	10	-0.00469118	0.0197577	0.812319
	ebi-a-GCST90001718	BAFF-R on switched memory B cell	Weighted mode	10	-0.00414527	0.0203794	0.843344
	ebi-a-GCST90001719	BAFF-R on IgD+ B cell	Weighted median	8	0.00111164	0.0528854	0.98323
	ebi-a-GCST90001719	BAFF-R on IgD+ B cell	Weighted mode	8	0.0267048	0.103339	0.803517
	ebi-a-GCST90001720	BAFF-R on transitional B cell	Weighted median	8	-0.00567881	0.0214365	0.791076
	ebi-a-GCST90001720	BAFF-R on transitional B cell	Weighted mode	8	-0.00325328	0.0218289	0.885729
	ebi-a-GCST90001723	CD19 on CD24+ CD27+ B cell	Weighted median	3	-0.00302744	0.0483078	0.950029
	ebi-a-GCST90001723	CD19 on CD24+ CD27+ B cell	Weighted mode	3	0.00475359	0.0486952	0.931137
	ebi-a-GCST90001724	CD19 on IgD+ CD24+ B cell	Weighted median	4	0.0188648	0.0495593	0.703462
	ebi-a-GCST90001724	CD19 on IgD+ CD24+ B cell	Weighted mode	4	0.0202762	0.0548578	0.73622
	ebi-a-GCST90001725	CD19 on IgD+ CD24- B cell	Weighted median	4	0.0220828	0.0555802	0.691135
	ebi-a-GCST90001725	CD19 on IgD+ CD24- B cell	Weighted mode	4	0.0106977	0.0585757	0.866732
	ebi-a-GCST90001728	CD19 on IgD+ CD38- unswitched memory B cell	Weighted median	3	0.139976	0.0822134	0.0886448
	ebi-a-GCST90001728	CD19 on IgD+ CD38- unswitched memory B cell	Weighted mode	3	0.150701	0.0985692	0.265899
	ebi-a-GCST90001729	CD19 on IgD+ CD38+ B cell	Weighted median	4	0.0153657	0.0465113	0.741124
	ebi-a-GCST90001729	CD19 on IgD+ CD38+ B cell	Weighted mode	4	0.011034	0.0426285	0.812502
	ebi-a-GCST90001730	CD19 on IgD+ CD38dim B cell	Weighted median	4	0.017869	0.0548135	0.744427
	ebi-a-GCST90001730	CD19 on IgD+ CD38dim B cell	Weighted mode	4	0.0129649	0.0558414	0.83134
	ebi-a-GCST90001735	CD19 on IgD- CD38dim B cell	Weighted median	3	-0.00833116	0.0453127	0.854124
	ebi-a-GCST90001735	CD19 on IgD- CD38dim B cell	Weighted mode	3	0.000793072	0.0456377	0.987713
	ebi-a-GCST90001736	CD19 on memory B cell	Weighted median	3	-0.00519121	0.0547771	0.924498
	ebi-a-GCST90001736	CD19 on memory B cell	Weighted mode	3	0.00448489	0.0580868	0.945485
	ebi-a-GCST90001738	CD19 on unswitched memory B cell	Weighted median	4	0.0172299	0.0543199	0.751097
	ebi-a-GCST90001738	CD19 on unswitched memory B cell	Weighted mode	4	0.0122663	0.0544302	0.836179
	ebi-a-GCST90001742	CD19 on transitional B cell	Weighted median	4	0.0164841	0.0516602	0.749661
	ebi-a-GCST90001742	CD19 on transitional B cell	Weighted mode	4	0.0110347	0.0482044	0.833652
	ebi-a-GCST90001743	CD20 on B cell	Weighted median	3	0.0149749	0.070885	0.832688
	ebi-a-GCST90001743	CD20 on B cell	Weighted mode	3	-0.000543157	0.0800193	0.9952
	ebi-a-GCST90001745	CD20 on CD24+ CD27+ B cell	Weighted median	5	0.0175419	0.0606375	0.772359
	ebi-a-GCST90001745	CD20 on CD24+ CD27+ B cell	Weighted mode	5	0.0196422	0.069811	0.792387
	ebi-a-GCST90001747	CD20 on IgD+ CD24- B cell	Weighted median	4	0.0185112	0.0802996	0.817682
	ebi-a-GCST90001747	CD20 on IgD+ CD24- B cell	Weighted mode	4	0.004697	0.0898926	0.961613
	ebi-a-GCST90001748	CD20 on IgD+ CD38- B cell	Weighted median	3	0.037644	0.0985305	0.702421
	ebi-a-GCST90001748	CD20 on IgD+ CD38- B cell	Weighted mode	3	0.0629139	0.129346	0.674762
	ebi-a-GCST90001751	CD20 on IgD+ CD38+ B cell	Weighted median	4	0.0704108	0.0552011	0.202121
	ebi-a-GCST90001751	CD20 on IgD+ CD38+ B cell	Weighted mode	4	0.0416669	0.0620205	0.549804
	ebi-a-GCST90001752	CD20 on IgD+ CD38dim B cell	Weighted median	7	0.0187459	0.0611629	0.75923
	ebi-a-GCST90001752	CD20 on IgD+ CD38dim B cell	Weighted mode	7	0.0299689	0.0735024	0.697624
	ebi-a-GCST90001754	CD20 on IgD- CD27- B cell	Weighted median	4	0.00763597	0.0712716	0.914679
	ebi-a-GCST90001754	CD20 on IgD- CD27- B cell	Weighted mode	4	0.0110372	0.079849	0.898818
	ebi-a-GCST90001755	CD20 on IgD- CD38- B cell	Weighted median	4	0.0492174	0.0721703	0.495263
	ebi-a-GCST90001755	CD20 on IgD- CD38- B cell	Weighted mode	4	0.0307577	0.0773781	0.717593
	ebi-a-GCST90001757	CD20 on IgD- CD38dim B cell	Weighted median	7	0.0227621	0.0565393	0.687251
	ebi-a-GCST90001757	CD20 on IgD- CD38dim B cell	Weighted mode	7	0.0223333	0.0600999	0.722958
	ebi-a-GCST90001758	CD20 on memory B cell	Weighted median	4	0.0817214	0.0964911	0.397033
	ebi-a-GCST90001758	CD20 on memory B cell	Weighted mode	4	0.108459	0.104375	0.37514
	ebi-a-GCST90001759	CD20 on naive-mature B cell	Weighted median	5	0.0487656	0.0706464	0.49002
	ebi-a-GCST90001759	CD20 on naive-mature B cell	Weighted mode	5	0.0646578	0.0718476	0.419039
	ebi-a-GCST90001760	CD20 on unswitched memory B cell	Weighted median	4	0.0270919	0.0698047	0.697935
	ebi-a-GCST90001760	CD20 on unswitched memory B cell	Weighted mode	4	0.0126098	0.0782539	0.882224
	ebi-a-GCST90001761	CD20 on switched memory B cell	Weighted median	6	0.0332562	0.0554788	0.548879
	ebi-a-GCST90001761	CD20 on switched memory B cell	Weighted mode	6	0.0286395	0.056362	0.632975
	ebi-a-GCST90001762	CD20 on IgD+ B cell	Weighted median	4	-0.00268861	0.0797561	0.973108
	ebi-a-GCST90001762	CD20 on IgD+ B cell	Weighted mode	4	-0.00618496	0.0932246	0.951277
	ebi-a-GCST90001775	CD25 on B cell	Weighted median	3	0.0958945	0.0687066	0.162802
	ebi-a-GCST90001775	CD25 on B cell	Weighted mode	3	0.0946651	0.0893501	0.400425
	ebi-a-GCST90001777	CD25 on CD24+ CD27+ B cell	Weighted median	4	0.0279425	0.0446523	0.531459
	ebi-a-GCST90001777	CD25 on CD24+ CD27+ B cell	Weighted mode	4	0.0262137	0.0506158	0.640301
	ebi-a-GCST90001778	CD25 on IgD+ CD24+ B cell	Weighted median	3	0.0284056	0.0497955	0.568376
	ebi-a-GCST90001778	CD25 on IgD+ CD24+ B cell	Weighted mode	3	0.0367373	0.0507155	0.544111
	ebi-a-GCST90001779	CD25 on IgD+ CD24- B cell	Weighted median	3	0.105519	0.0640275	0.099346
	ebi-a-GCST90001779	CD25 on IgD+ CD24- B cell	Weighted mode	3	0.1103	0.0790466	0.29765
	ebi-a-GCST90001787	CD25 on IgD- CD38- B cell	Weighted median	3	0.0647154	0.0587906	0.270993
	ebi-a-GCST90001787	CD25 on IgD- CD38- B cell	Weighted mode	3	0.077085	0.0563591	0.304801
	ebi-a-GCST90001789	CD25 on IgD- CD38dim B cell	Weighted median	3	0.0721551	0.0612565	0.23883
	ebi-a-GCST90001789	CD25 on IgD- CD38dim B cell	Weighted mode	3	0.0697676	0.0762851	0.456965
	ebi-a-GCST90001790	CD25 on memory B cell	Weighted median	4	0.0289115	0.0439019	0.510187
	ebi-a-GCST90001790	CD25 on memory B cell	Weighted mode	4	0.0276319	0.0490962	0.612882
	ebi-a-GCST90001791	CD25 on naive-mature B cell	Weighted median	4	0.0978045	0.0609251	0.108423
	ebi-a-GCST90001791	CD25 on naive-mature B cell	Weighted mode	4	0.112453	0.071117	0.211965
	ebi-a-GCST90001792	CD25 on unswitched memory B cell	Weighted median	4	0.0313554	0.0473163	0.507537
	ebi-a-GCST90001792	CD25 on unswitched memory B cell	Weighted mode	4	0.0317073	0.0529808	0.5917
	ebi-a-GCST90001793	CD25 on switched memory B cell	Weighted median	3	0.120544	0.0548154	0.0278712
	ebi-a-GCST90001793	CD25 on switched memory B cell	Weighted mode	3	0.13628	0.0762903	0.215961
	ebi-a-GCST90001798	CD27 on CD24+ CD27+ B cell	Weighted median	10	-0.0020261	0.0306313	0.947262
	ebi-a-GCST90001798	CD27 on CD24+ CD27+ B cell	Weighted mode	10	-0.00177601	0.027388	0.949714
	ebi-a-GCST90001800	CD27 on IgD+ CD24+ B cell	Weighted median	6	0.00245932	0.0369794	0.946976
	ebi-a-GCST90001800	CD27 on IgD+ CD24+ B cell	Weighted mode	6	-0.00119081	0.0408302	0.977861
	ebi-a-GCST90001801	CD27 on IgD+ CD38- unswitched memory B cell	Weighted median	5	-0.00684621	0.0300647	0.819867
	ebi-a-GCST90001801	CD27 on IgD+ CD38- unswitched memory B cell	Weighted mode	5	-0.00651535	0.0326238	0.851448
	ebi-a-GCST90001802	CD27 on IgD- CD38- B cell	Weighted median	7	0.00273956	0.036287	0.939819
	ebi-a-GCST90001802	CD27 on IgD- CD38- B cell	Weighted mode	7	0.00193275	0.0393941	0.962462
	ebi-a-GCST90001804	CD27 on IgD- CD38dim B cell	Weighted median	7	-0.00132619	0.0302666	0.96505
	ebi-a-GCST90001804	CD27 on IgD- CD38dim B cell	Weighted mode	7	0.000476529	0.0291393	0.987483
	ebi-a-GCST90001805	CD27 on memory B cell	Weighted median	7	-0.0036762	0.0353374	0.917144
	ebi-a-GCST90001805	CD27 on memory B cell	Weighted mode	7	-0.00361032	0.0365035	0.924437
	ebi-a-GCST90001806	CD27 on unswitched memory B cell	Weighted median	10	-0.00486032	0.0350618	0.889749
	ebi-a-GCST90001806	CD27 on unswitched memory B cell	Weighted mode	10	-0.005435	0.0369368	0.886263
	ebi-a-GCST90001808	CD27 on switched memory B cell	Weighted median	10	-0.0020341	0.0282696	0.942639
	ebi-a-GCST90001808	CD27 on switched memory B cell	Weighted mode	10	-0.00200023	0.02935	0.947155
	ebi-a-GCST90001813	CD38 on IgD+ CD38dim B cell	Weighted median	4	0.00376073	0.0495751	0.939531
	ebi-a-GCST90001813	CD38 on IgD+ CD38dim B cell	Weighted mode	4	0.0080999	0.0534276	0.88912
	ebi-a-GCST90001815	CD38 on IgD- CD38dim B cell	Weighted median	3	0.0070765	0.0532302	0.89424
	ebi-a-GCST90001815	CD38 on IgD- CD38dim B cell	Weighted mode	3	0.00855964	0.0610883	0.901404
	ebi-a-GCST90001816	CD38 on naive-mature B cell	Weighted median	3	0.00877948	0.0584717	0.880647
	ebi-a-GCST90001816	CD38 on naive-mature B cell	Weighted mode	3	0.011899	0.0745039	0.887781
	ebi-a-GCST90001819	CD38 on transitional B cell	Weighted median	4	0.00558658	0.0517878	0.914095
	ebi-a-GCST90001819	CD38 on transitional B cell	Weighted mode	4	0.00872539	0.0538942	0.881675
	ebi-a-GCST90001820	IgD on IgD+ CD24+ B cell	Weighted median	4	0.111317	0.0942263	0.237453
	ebi-a-GCST90001820	IgD on IgD+ CD24+ B cell	Weighted mode	4	0.109263	0.125231	0.447151
	ebi-a-GCST90001821	IgD on IgD+ CD24- B cell	Weighted median	3	-0.0559534	0.0701368	0.425001
	ebi-a-GCST90001821	IgD on IgD+ CD24- B cell	Weighted mode	3	-0.0707953	0.0874758	0.50331
	ebi-a-GCST90001824	IgD on IgD+ CD38+ B cell	Weighted median	4	-0.0712778	0.0815623	0.382169
	ebi-a-GCST90001824	IgD on IgD+ CD38+ B cell	Weighted mode	4	-0.0758129	0.0794429	0.410331
	ebi-a-GCST90001825	IgD on IgD+ CD38dim B cell	Weighted median	3	-0.0518027	0.066706	0.437406
	ebi-a-GCST90001825	IgD on IgD+ CD38dim B cell	Weighted mode	3	-0.0648709	0.0834705	0.518388
	ebi-a-GCST90001828	IgD on transitional B cell	Weighted median	4	-0.0652269	0.0722715	0.366778
	ebi-a-GCST90001828	IgD on transitional B cell	Weighted mode	4	-0.0641639	0.0818464	0.490267
	ebi-a-GCST90001829	BAFF-R on B cell	Weighted median	10	-0.00523875	0.0197202	0.790506
	ebi-a-GCST90001829	BAFF-R on B cell	Weighted mode	10	-0.00255222	0.0191213	0.896754
	ebi-a-GCST90001838	CD3 on naive CD8+ T cell	Weighted median	5	-0.0412891	0.0273896	0.131689
	ebi-a-GCST90001838	CD3 on naive CD8+ T cell	Weighted mode	5	-0.0462071	0.0271487	0.163969
	ebi-a-GCST90001842	CD3 on Naive CD4+ T cell	Weighted median	3	-0.0390891	0.0245768	0.111725
	ebi-a-GCST90001842	CD3 on Naive CD4+ T cell	Weighted mode	3	-0.0442908	0.025836	0.228607
	ebi-a-GCST90001851	CD3 on T cell	Weighted median	3	0.012438	0.0564594	0.825637
	ebi-a-GCST90001851	CD3 on T cell	Weighted mode	3	-0.0161582	0.0596206	0.811787
	ebi-a-GCST90001853	CD3 on activated CD4 regulatory T cell	Weighted median	3	-0.0360951	0.0275619	0.190331
	ebi-a-GCST90001853	CD3 on activated CD4 regulatory T cell	Weighted mode	3	-0.036772	0.0280088	0.319639
	ebi-a-GCST90001854	CD3 on CD39+ activated CD4 regulatory T cell	Weighted median	4	-0.0289023	0.0287817	0.315287
	ebi-a-GCST90001854	CD3 on CD39+ activated CD4 regulatory T cell	Weighted mode	4	-0.0415112	0.029329	0.251912
	ebi-a-GCST90001857	CD3 on activated & secreting CD4 regulatory T cell	Weighted median	3	-0.0366871	0.0268681	0.172111
	ebi-a-GCST90001857	CD3 on activated & secreting CD4 regulatory T cell	Weighted mode	3	-0.0374808	0.0308607	0.348487
	ebi-a-GCST90001858	CD3 on CD45RA+ CD4+ T cell	Weighted median	4	-0.045696	0.0263509	0.0828947
	ebi-a-GCST90001858	CD3 on CD45RA+ CD4+ T cell	Weighted mode	4	-0.047381	0.0284253	0.194133
	ebi-a-GCST90001863	CD3 on CD28+ CD45RA- CD8+ T cell	Weighted median	4	-0.0346827	0.0448698	0.439544
	ebi-a-GCST90001863	CD3 on CD28+ CD45RA- CD8+ T cell	Weighted mode	4	-0.0521127	0.0461697	0.341122
	ebi-a-GCST90001864	CD3 on CD28+ CD45RA+ CD8+ T cell	Weighted median	3	-0.0942715	0.0930384	0.310939
	ebi-a-GCST90001864	CD3 on CD28+ CD45RA+ CD8+ T cell	Weighted mode	3	0.117201	0.120091	0.432023
	ebi-a-GCST90001869	CD3 on resting CD4 regulatory T cell	Weighted median	5	0.0237284	0.0381236	0.533675
	ebi-a-GCST90001869	CD3 on resting CD4 regulatory T cell	Weighted mode	5	0.0187227	0.0403432	0.666719
	ebi-a-GCST90001870	CD34 on Hematopoietic Stem Cell	Weighted median	4	0.0854795	0.0586483	0.14498
	ebi-a-GCST90001870	CD34 on Hematopoietic Stem Cell	Weighted mode	4	0.0967221	0.0671937	0.245631
	ebi-a-GCST90001883	CD16-CD56 on Natural Killer T	Weighted median	4	0.0155637	0.0493308	0.752384
	ebi-a-GCST90001883	CD16-CD56 on Natural Killer T	Weighted mode	4	0.0271825	0.0578936	0.670713
	ebi-a-GCST90001884	CD16-CD56 on Natural Killer	Weighted median	7	-3.54625e-05	0.0354333	0.999201
	ebi-a-GCST90001884	CD16-CD56 on Natural Killer	Weighted mode	7	0.0146708	0.0369032	0.704721
	ebi-a-GCST90001887	CD28 on secreting CD4 regulatory T cell	Weighted median	3	-0.0051706	0.054156	0.923937
	ebi-a-GCST90001887	CD28 on secreting CD4 regulatory T cell	Weighted mode	3	0.00445657	0.0528534	0.940483
	ebi-a-GCST90001891	CD28 on CD45RA- CD4 not regulatory T cell	Weighted median	3	0.0189674	0.046593	0.683945
	ebi-a-GCST90001891	CD28 on CD45RA- CD4 not regulatory T cell	Weighted mode	3	0.015408	0.0517882	0.794129
	ebi-a-GCST90001892	CD28 on CD39+ CD4+ T cell	Weighted median	5	-0.00469619	0.0289682	0.871215
	ebi-a-GCST90001892	CD28 on CD39+ CD4+ T cell	Weighted mode	5	-0.012066	0.0303177	0.710968
	ebi-a-GCST90001896	CD28 on CD28+ CD45RA+ CD8+ T cell	Weighted median	3	-0.045718	0.0393911	0.245798
	ebi-a-GCST90001896	CD28 on CD28+ CD45RA+ CD8+ T cell	Weighted mode	3	-0.0450865	0.0400785	0.377472
	ebi-a-GCST90001907	CCR7 on naive CD4+ T cell	Weighted median	4	-0.0363719	0.0516019	0.4809
	ebi-a-GCST90001907	CCR7 on naive CD4+ T cell	Weighted mode	4	-0.043842	0.0584941	0.507969
	ebi-a-GCST90001926	CD127 on granulocyte	Weighted median	8	-0.0519984	0.0553023	0.347086
	ebi-a-GCST90001926	CD127 on granulocyte	Weighted mode	8	-0.0755602	0.0687371	0.308016
	ebi-a-GCST90001932	CD127 on CD45RA+ CD4+ T cell	Weighted median	4	-0.0603346	0.061389	0.325694
	ebi-a-GCST90001932	CD127 on CD45RA+ CD4+ T cell	Weighted mode	4	-0.0679082	0.0836081	0.476129
	ebi-a-GCST90001946	CD33 on CD14+ monocyte	Weighted median	6	-0.00053565	0.0152901	0.972054
	ebi-a-GCST90001946	CD33 on CD14+ monocyte	Weighted mode	6	3.38779e-05	0.0151636	0.998304
	ebi-a-GCST90001947	CD33 on CD33+ HLA DR+ CD14dim	Weighted median	4	-0.00280787	0.0142789	0.844106
	ebi-a-GCST90001947	CD33 on CD33+ HLA DR+ CD14dim	Weighted mode	4	-0.00259895	0.016419	0.884284
	ebi-a-GCST90001948	CD33 on CD33dim HLA DR+ CD11b+	Weighted median	7	-0.00105978	0.0155436	0.945642
	ebi-a-GCST90001948	CD33 on CD33dim HLA DR+ CD11b+	Weighted mode	7	-0.000660356	0.0158202	0.968059
	ebi-a-GCST90001949	CD33 on CD33dim HLA DR+ CD11b-	Weighted median	7	-0.00147526	0.0158459	0.925824
	ebi-a-GCST90001949	CD33 on CD33dim HLA DR+ CD11b-	Weighted mode	7	-0.00147286	0.0155134	0.927453
	ebi-a-GCST90001950	CD33 on Granulocytic Myeloid-Derived Suppressor Cells	Weighted median	3	-0.0188744	0.0231844	0.415586
	ebi-a-GCST90001950	CD33 on Granulocytic Myeloid-Derived Suppressor Cells	Weighted mode	3	-0.0185744	0.0245314	0.527994
	ebi-a-GCST90001951	CD33 on CD66b++ myeloid cell	Weighted median	4	0.000542281	0.0175702	0.975378
	ebi-a-GCST90001951	CD33 on CD66b++ myeloid cell	Weighted mode	4	-0.000342014	0.0198131	0.987311
	ebi-a-GCST90001952	CD33 on Monocytic Myeloid-Derived Suppressor Cells	Weighted median	4	-0.00243368	0.0152713	0.873383
	ebi-a-GCST90001952	CD33 on Monocytic Myeloid-Derived Suppressor Cells	Weighted mode	4	-0.00176901	0.0165629	0.921685
	ebi-a-GCST90001953	CD33 on CD33dim HLA DR-	Weighted median	6	0.0056767	0.0156093	0.716101
	ebi-a-GCST90001953	CD33 on CD33dim HLA DR-	Weighted mode	6	-0.00163298	0.0153239	0.919278
	ebi-a-GCST90001954	CD33 on basophil	Weighted median	7	-0.00303047	0.0168406	0.857191
	ebi-a-GCST90001954	CD33 on basophil	Weighted mode	7	-0.00946173	0.0177212	0.612588
	ebi-a-GCST90001955	CD33 on Immature Myeloid-Derived Suppressor Cells	Weighted median	6	-0.00485171	0.0176486	0.783388
	ebi-a-GCST90001955	CD33 on Immature Myeloid-Derived Suppressor Cells	Weighted mode	6	-0.0108945	0.0175466	0.561879
	ebi-a-GCST90001956	CD33 on CD33+ HLA DR+	Weighted median	4	-0.00279087	0.0140627	0.842686
	ebi-a-GCST90001956	CD33 on CD33+ HLA DR+	Weighted mode	4	-0.00222402	0.0159948	0.898223
	ebi-a-GCST90001957	CD33 on CD33+ HLA DR+ CD14-	Weighted median	4	-0.00276773	0.0146135	0.849783
	ebi-a-GCST90001957	CD33 on CD33+ HLA DR+ CD14-	Weighted mode	4	-0.00200424	0.0159252	0.907809
	ebi-a-GCST90001961	CD25 on CD39+ CD4+ T cell	Weighted median	5	-0.0241899	0.079122	0.759811
	ebi-a-GCST90001961	CD25 on CD39+ CD4+ T cell	Weighted mode	5	-0.027912	0.0885239	0.768295
	ebi-a-GCST90001979	CD16 on CD14- CD16+ monocyte	Weighted median	8	-0.00783494	0.0227253	0.730269
	ebi-a-GCST90001979	CD16 on CD14- CD16+ monocyte	Weighted mode	8	-0.00488933	0.0232564	0.839472
	ebi-a-GCST90001980	CD40 on CD14+ CD16- monocyte	Weighted median	4	-0.0193993	0.0249448	0.436752
	ebi-a-GCST90001980	CD40 on CD14+ CD16- monocyte	Weighted mode	4	-0.0233968	0.0265336	0.442826
	ebi-a-GCST90001981	CD40 on CD14+ CD16+ monocyte	Weighted median	4	-0.0224909	0.0227596	0.323059
	ebi-a-GCST90001981	CD40 on CD14+ CD16+ monocyte	Weighted mode	4	-0.0237553	0.0252995	0.41702
	ebi-a-GCST90001984	HLA DR on CD14- CD16+ monocyte	Weighted median	7	-0.0220142	0.0502712	0.661452
	ebi-a-GCST90001984	HLA DR on CD14- CD16+ monocyte	Weighted mode	7	0.0892957	0.0631469	0.207064
	ebi-a-GCST90001985	CD40 on monocytes	Weighted median	5	-0.0117334	0.0227787	0.606482
	ebi-a-GCST90001985	CD40 on monocytes	Weighted mode	5	-0.0322202	0.0220626	0.217966
	ebi-a-GCST90001987	CD64 on CD14+ CD16- monocyte	Weighted median	7	-0.00246099	0.0324172	0.939486
	ebi-a-GCST90001987	CD64 on CD14+ CD16- monocyte	Weighted mode	7	0.00335795	0.0336685	0.923803
	ebi-a-GCST90001988	HLA DR on CD14+ CD16- monocyte	Weighted median	4	0.0258932	0.0409287	0.526968
	ebi-a-GCST90001988	HLA DR on CD14+ CD16- monocyte	Weighted mode	4	0.0569471	0.040868	0.257778
	ebi-a-GCST90001989	CD40 on CD14- CD16+ monocyte	Weighted median	8	-0.0252713	0.0238615	0.289562
	ebi-a-GCST90001989	CD40 on CD14- CD16+ monocyte	Weighted mode	8	-0.017914	0.020284	0.406455
	ebi-a-GCST90001991	HLA DR on CD14+ monocyte	Weighted median	4	0.0266719	0.0422838	0.528183
	ebi-a-GCST90001991	HLA DR on CD14+ monocyte	Weighted mode	4	0.0587445	0.0403043	0.241031
	ebi-a-GCST90001994	CX3CR1 on CD14- CD16-	Weighted median	3	-0.0233835	0.0571441	0.682391
	ebi-a-GCST90001994	CX3CR1 on CD14- CD16-	Weighted mode	3	0.0524755	0.0651584	0.505144
	ebi-a-GCST90001996	CX3CR1 on CD14+ CD16+ monocyte	Weighted median	3	-0.0103597	0.0353335	0.769372
	ebi-a-GCST90001996	CX3CR1 on CD14+ CD16+ monocyte	Weighted mode	3	-0.00147909	0.0384321	0.972796
	ebi-a-GCST90002001	CD64 on CD14- CD16-	Weighted median	3	-0.197097	0.0870932	0.023632
	ebi-a-GCST90002001	CD64 on CD14- CD16-	Weighted mode	3	-0.168395	0.0936376	0.213938
	ebi-a-GCST90002003	CCR2 on CD14- CD16-	Weighted median	3	0.15283	0.0902031	0.0902111
	ebi-a-GCST90002003	CCR2 on CD14- CD16-	Weighted mode	3	0.162121	0.105069	0.262799
	ebi-a-GCST90002005	CD16 on CD14+ CD16+ monocyte	Weighted median	4	-0.000840123	0.0312111	0.978526
	ebi-a-GCST90002005	CD16 on CD14+ CD16+ monocyte	Weighted mode	4	0.00101101	0.0351326	0.97885
	ebi-a-GCST90002006	CD64 on monocyte	Weighted median	7	-0.00262423	0.0339939	0.938467
	ebi-a-GCST90002006	CD64 on monocyte	Weighted mode	7	0.0047495	0.0362135	0.899942
	ebi-a-GCST90002009	HLA DR on CD14- CD16-	Weighted median	5	-0.0130463	0.0567992	0.818332
	ebi-a-GCST90002009	HLA DR on CD14- CD16-	Weighted mode	5	-0.133474	0.148821	0.420485
	ebi-a-GCST90002010	HLA DR on monocyte	Weighted median	3	0.0440836	0.0415161	0.288308
	ebi-a-GCST90002010	HLA DR on monocyte	Weighted mode	3	0.0627674	0.0417519	0.271632
	ebi-a-GCST90002013	CCR2 on myeloid Dendritic Cell	Weighted median	3	0.0654179	0.0533425	0.220058
	ebi-a-GCST90002013	CCR2 on myeloid Dendritic Cell	Weighted mode	3	0.074711	0.0569728	0.320065
	ebi-a-GCST90002014	CCR2 on CD62L+ myeloid Dendritic Cell	Weighted median	3	0.0805416	0.0657403	0.220519
	ebi-a-GCST90002014	CCR2 on CD62L+ myeloid Dendritic Cell	Weighted mode	3	0.123572	0.07522	0.242135
	ebi-a-GCST90002022	CD4 on CD4+ T cell	Weighted median	3	0.000752636	0.0522584	0.988509
	ebi-a-GCST90002022	CD4 on CD4+ T cell	Weighted mode	3	0.000202157	0.0662775	0.997843
	ebi-a-GCST90002023	CD4 on Central Memory CD4+ T cell	Weighted median	4	0.00287314	0.0467231	0.950967
	ebi-a-GCST90002023	CD4 on Central Memory CD4+ T cell	Weighted mode	4	0.000722278	0.0594586	0.991071
	ebi-a-GCST90002024	CD4 on naive CD4+ T cell	Weighted median	5	-0.0140701	0.0599786	0.814531
	ebi-a-GCST90002024	CD4 on naive CD4+ T cell	Weighted mode	5	-0.0112083	0.0654075	0.872259
	ebi-a-GCST90002027	CD4 on CD45RA+ CD4+ T cell	Weighted median	3	0.00139537	0.046439	0.976029
	ebi-a-GCST90002027	CD4 on CD45RA+ CD4+ T cell	Weighted mode	3	0.000421566	0.0530604	0.994382
	ebi-a-GCST90002030	CD39 on CD39+ activated CD4 regulatory T cell	Weighted median	5	-0.00589237	0.013988	0.673576
	ebi-a-GCST90002030	CD39 on CD39+ activated CD4 regulatory T cell	Weighted mode	5	-0.005309	0.014298	0.729236
	ebi-a-GCST90002031	CD39 on CD39+ secreting CD4 regulatory T cell	Weighted median	5	-0.00721092	0.0164659	0.661437
	ebi-a-GCST90002031	CD39 on CD39+ secreting CD4 regulatory T cell	Weighted mode	5	-0.0050466	0.0171854	0.783627
	ebi-a-GCST90002032	CD39 on CD39+ CD4+ T cell	Weighted median	4	-0.00471868	0.0166177	0.776445
	ebi-a-GCST90002032	CD39 on CD39+ CD4+ T cell	Weighted mode	4	-0.0076199	0.0173064	0.689517
	ebi-a-GCST90002033	CD39 on granulocyte	Weighted median	3	-0.136889	0.0896267	0.126679
	ebi-a-GCST90002033	CD39 on granulocyte	Weighted mode	3	-0.121629	0.106158	0.370503
	ebi-a-GCST90002035	CD80 on myeloid Dendritic Cell	Weighted median	4	-0.0552309	0.0585393	0.345433
	ebi-a-GCST90002035	CD80 on myeloid Dendritic Cell	Weighted mode	4	-0.024905	0.0829968	0.783714
	ebi-a-GCST90002036	CD80 on CD62L+ myeloid Dendritic Cell	Weighted median	3	-0.131219	0.063361	0.0383613
	ebi-a-GCST90002036	CD80 on CD62L+ myeloid Dendritic Cell	Weighted mode	3	-0.178433	0.0882267	0.180483
	ebi-a-GCST90002039	CD80 on monocyte	Weighted median	6	-0.0282621	0.0460149	0.539087
	ebi-a-GCST90002039	CD80 on monocyte	Weighted mode	6	-0.0345163	0.0514841	0.532301
	ebi-a-GCST90002056	CD8 on Effector Memory CD8+ T cell	Weighted median	3	0.0671435	0.0433574	0.121477
	ebi-a-GCST90002056	CD8 on Effector Memory CD8+ T cell	Weighted mode	3	0.0356614	0.0416907	0.48246
	ebi-a-GCST90002058	CD8 on CD8+ T cell	Weighted median	3	0.094365	0.0451786	0.0367337
	ebi-a-GCST90002058	CD8 on CD8+ T cell	Weighted mode	3	0.134775	0.0520279	0.122283
	ebi-a-GCST90002061	CD4 on CD39+ CD4+ T cell	Weighted median	8	-0.0228988	0.0326827	0.483528
	ebi-a-GCST90002061	CD4 on CD39+ CD4+ T cell	Weighted mode	8	-0.0182674	0.0330643	0.59781
	ebi-a-GCST90002066	CD4 on activated CD4 regulatory T cell	Weighted median	3	0.00258498	0.0673471	0.969382
	ebi-a-GCST90002066	CD4 on activated CD4 regulatory T cell	Weighted mode	3	0.00476494	0.0697164	0.951727
	ebi-a-GCST90002067	CD4 on CD39+ activated CD4 regulatory T cell	Weighted median	4	-0.0952802	0.0731381	0.192662
	ebi-a-GCST90002067	CD4 on CD39+ activated CD4 regulatory T cell	Weighted mode	4	-0.0665457	0.0856246	0.493709
	ebi-a-GCST90002070	CD4 on activated & secreting CD4 regulatory T cell	Weighted median	3	0.00305701	0.0768436	0.968267
	ebi-a-GCST90002070	CD4 on activated & secreting CD4 regulatory T cell	Weighted mode	3	0.00529897	0.0716326	0.947764
	ebi-a-GCST90002087	CD11c on myeloid Dendritic Cell	Weighted median	5	0.0451133	0.0630432	0.474242
	ebi-a-GCST90002087	CD11c on myeloid Dendritic Cell	Weighted mode	5	0.0619475	0.0663081	0.403071
	ebi-a-GCST90002098	CD45RA on naive CD4+ T cell	Weighted median	10	0.0100057	0.0246177	0.684417
	ebi-a-GCST90002098	CD45RA on naive CD4+ T cell	Weighted mode	10	0.00733986	0.0236414	0.763275
	ebi-a-GCST90002099	CD4RA on Terminally Differentiated CD4+ T cell	Weighted median	3	0.0188772	0.0281672	0.502741
	ebi-a-GCST90002099	CD4RA on Terminally Differentiated CD4+ T cell	Weighted mode	3	0.0182125	0.0315582	0.622172
	ebi-a-GCST90002102	CD45RA on resting CD4 regulatory T cell	Weighted median	6	0.0171965	0.02158	0.425525
	ebi-a-GCST90002102	CD45RA on resting CD4 regulatory T cell	Weighted mode	6	0.0167241	0.0222239	0.485633
	ebi-a-GCST90002104	HLA DR on myeloid Dendritic Cell	Weighted median	5	0.0184587	0.0401271	0.645512
	ebi-a-GCST90002104	HLA DR on myeloid Dendritic Cell	Weighted mode	5	0.0151263	0.0530565	0.789722
	ebi-a-GCST90002105	HLA DR on plasmacytoid Dendritic Cell	Weighted median	7	-0.0373007	0.0293791	0.204216
	ebi-a-GCST90002105	HLA DR on plasmacytoid Dendritic Cell	Weighted mode	7	-0.059688	0.033346	0.123659
	ebi-a-GCST90002106	HLA DR on Dendritic Cell	Weighted median	6	-0.0231731	0.0334275	0.488162
	ebi-a-GCST90002106	HLA DR on Dendritic Cell	Weighted mode	6	0.00155468	0.0432594	0.972722
	ebi-a-GCST90002108	HLA DR on CD33+ HLA DR+ CD14-	Weighted median	3	0.0719989	0.0339735	0.0340681
	ebi-a-GCST90002108	HLA DR on CD33+ HLA DR+ CD14-	Weighted mode	3	0.0659092	0.0353591	0.203339
	ebi-a-GCST90002109	HLA DR on CD33+ HLA DR+ CD14dim	Weighted median	3	0.0860176	0.0478482	0.0722215
	ebi-a-GCST90002109	HLA DR on CD33+ HLA DR+ CD14dim	Weighted mode	3	0.0850924	0.0488675	0.223759
	ebi-a-GCST90002110	HLA DR on CD33dim HLA DR+ CD11b+	Weighted median	3	0.0146751	0.0870333	0.8661
	ebi-a-GCST90002110	HLA DR on CD33dim HLA DR+ CD11b+	Weighted mode	3	0.116424	0.0719159	0.24689
	ebi-a-GCST90002111	HLA DR on CD33dim HLA DR+ CD11b-	Weighted median	4	-0.0148844	0.0620886	0.81054
	ebi-a-GCST90002111	HLA DR on CD33dim HLA DR+ CD11b-	Weighted mode	4	0.0914367	0.0602636	0.226477
	ebi-a-GCST90002116	HLA DR on B cell	Weighted median	7	0.0625823	0.0412491	0.129222
	ebi-a-GCST90002116	HLA DR on B cell	Weighted mode	7	0.0122846	0.0433017	0.786177
	ebi-a-GCST90002117	HLA DR on HLA DR+ Natural Killer	Weighted median	3	0.0287565	0.042442	0.498057
	ebi-a-GCST90002117	HLA DR on HLA DR+ Natural Killer	Weighted mode	3	0.0447418	0.0611598	0.540544
	ebi-a-GCST90002119	CD8 on CD28+ CD45RA+ CD8+ T cell	Weighted median	8	0.0652843	0.0314345	0.0378166
	ebi-a-GCST90002119	CD8 on CD28+ CD45RA+ CD8+ T cell	Weighted mode	8	0.0605508	0.035021	0.127438
	ebi-a-GCST90002120	CD8 on CD28- CD8+ T cell	Weighted median	3	0.0535658	0.0797614	0.501854
	ebi-a-GCST90002120	CD8 on CD28- CD8+ T cell	Weighted mode	3	0.0808145	0.0899618	0.463819
	ebi-a-GCST90002121	CD8 on CD39+ CD8+ T cell	Weighted median	5	0.00890079	0.0574812	0.876942
	ebi-a-GCST90002121	CD8 on CD39+ CD8+ T cell	Weighted mode	5	0.0178744	0.0588735	0.776564

## Sheet: MZL
	Trait ID	Trait	Method	No. of SNPs	Beta	SE	P-value
	ebi-a-GCST90001399	IgD- CD27- B cell %B cell	Weighted median	3	-0.234889	0.159022	0.139652
	ebi-a-GCST90001399	IgD- CD27- B cell %B cell	Weighted mode	3	-0.138939	0.166788	0.492465
	ebi-a-GCST90001451	CD62L- monocyte %monocyte	Weighted median	3	0.325221	0.262918	0.216098
	ebi-a-GCST90001451	CD62L- monocyte %monocyte	Weighted mode	3	0.40074	0.329372	0.347821
	ebi-a-GCST90001484	CD39+ resting CD4 regulatory T cell %resting CD4 regulatory T cell	Weighted median	5	-0.14162	0.139142	0.308766
	ebi-a-GCST90001484	CD39+ resting CD4 regulatory T cell %resting CD4 regulatory T cell	Weighted mode	5	-0.12684	0.163717	0.481735
	ebi-a-GCST90001485	CD39+ resting CD4 regulatory T cell %CD4 regulatory T cell	Weighted median	8	-0.0403675	0.0627654	0.520128
	ebi-a-GCST90001485	CD39+ resting CD4 regulatory T cell %CD4 regulatory T cell	Weighted mode	8	-0.0239926	0.0652378	0.723912
	ebi-a-GCST90001491	CD39+ activated CD4 regulatory T cell %CD4 regulatory T cell	Weighted median	7	-0.0553766	0.0607534	0.362033
	ebi-a-GCST90001491	CD39+ activated CD4 regulatory T cell %CD4 regulatory T cell	Weighted mode	7	-0.0587064	0.061537	0.37692
	ebi-a-GCST90001496	CD39+ secreting CD4 regulatory T cell %secreting CD4 regulatory T cell	Weighted median	7	-0.0178712	0.0490764	0.715745
	ebi-a-GCST90001496	CD39+ secreting CD4 regulatory T cell %secreting CD4 regulatory T cell	Weighted mode	7	-0.0163559	0.0553295	0.777492
	ebi-a-GCST90001497	CD39+ secreting CD4 regulatory T cell %CD4 regulatory T cell	Weighted median	8	-0.0421177	0.05394	0.434905
	ebi-a-GCST90001497	CD39+ secreting CD4 regulatory T cell %CD4 regulatory T cell	Weighted mode	8	-0.0476539	0.0534247	0.402022
	ebi-a-GCST90001499	Activated & resting CD4 regulatory T cell %CD4 regulatory T cell	Weighted median	3	-0.0286252	0.168099	0.864784
	ebi-a-GCST90001499	Activated & resting CD4 regulatory T cell %CD4 regulatory T cell	Weighted mode	3	-0.0260088	0.187207	0.902232
	ebi-a-GCST90001502	Activated & secreting CD4 regulatory T cell %CD4 regulatory T cell	Weighted median	3	0.0319917	0.171458	0.851985
	ebi-a-GCST90001502	Activated & secreting CD4 regulatory T cell %CD4 regulatory T cell	Weighted mode	3	0.0295644	0.192297	0.891924
	ebi-a-GCST90001503	Activated & secreting CD4 regulatory T cell %CD4+ T cell	Weighted median	5	0.112853	0.0994241	0.256347
	ebi-a-GCST90001503	Activated & secreting CD4 regulatory T cell %CD4+ T cell	Weighted mode	5	0.0808277	0.106067	0.488489
	ebi-a-GCST90001508	CD25++ CD45RA+ CD4 not regulatory T cell %CD4+ T cell	Weighted median	3	-0.183093	0.202652	0.366267
	ebi-a-GCST90001508	CD25++ CD45RA+ CD4 not regulatory T cell %CD4+ T cell	Weighted mode	3	-0.204461	0.236929	0.479112
	ebi-a-GCST90001509	CD25++ CD45RA+ CD4 not regulatory T cell %T cell	Weighted median	3	-0.207288	0.226685	0.36049
	ebi-a-GCST90001509	CD25++ CD45RA+ CD4 not regulatory T cell %T cell	Weighted mode	3	-0.22161	0.257838	0.480641
	ebi-a-GCST90001533	Basophil %CD33dim HLA DR- CD66b-	Weighted median	3	-0.0882239	0.116199	0.447705
	ebi-a-GCST90001533	Basophil %CD33dim HLA DR- CD66b-	Weighted mode	3	-0.0637795	0.121678	0.652461
	ebi-a-GCST90001561	CD45RA+ CD8+ T cell %CD8+ T cell	Weighted median	3	0.079988	0.13322	0.548225
	ebi-a-GCST90001561	CD45RA+ CD8+ T cell %CD8+ T cell	Weighted mode	3	0.0449306	0.147639	0.789623
	ebi-a-GCST90001574	Terminally Differentiated CD4-CD8- T cell %T cell	Weighted median	4	0.198944	0.234366	0.395959
	ebi-a-GCST90001574	Terminally Differentiated CD4-CD8- T cell %T cell	Weighted mode	4	0.326503	0.367032	0.439226
	ebi-a-GCST90001619	HLA DR+ T cell%T cell	Weighted median	3	-0.0364002	0.136603	0.789879
	ebi-a-GCST90001619	HLA DR+ T cell%T cell	Weighted mode	3	-0.080749	0.14391	0.631205
	ebi-a-GCST90001620	HLA DR+ T cell%lymphocyte	Weighted median	3	-0.164521	0.120134	0.17085
	ebi-a-GCST90001620	HLA DR+ T cell%lymphocyte	Weighted mode	3	-0.164702	0.147864	0.381249
	ebi-a-GCST90001622	Natural Killer T %T cell	Weighted median	5	0.0182113	0.223601	0.935088
	ebi-a-GCST90001622	Natural Killer T %T cell	Weighted mode	5	0.048733	0.304486	0.880599
	ebi-a-GCST90001623	Natural Killer T %lymphocyte	Weighted median	6	0.17938	0.217281	0.409051
	ebi-a-GCST90001623	Natural Killer T %lymphocyte	Weighted mode	6	0.166326	0.285065	0.584906
	ebi-a-GCST90001628	HLA DR+ CD8+ T cell %T cell	Weighted median	3	-0.1646	0.137959	0.232826
	ebi-a-GCST90001628	HLA DR+ CD8+ T cell %T cell	Weighted mode	3	-0.0879954	0.153813	0.624992
	ebi-a-GCST90001634	CD8dim Natural Killer T %T cell	Weighted median	4	0.171246	0.21971	0.435732
	ebi-a-GCST90001634	CD8dim Natural Killer T %T cell	Weighted mode	4	0.2107	0.256633	0.471802
	ebi-a-GCST90001635	CD8dim Natural Killer T %lymphocyte	Weighted median	5	0.129314	0.202481	0.52305
	ebi-a-GCST90001635	CD8dim Natural Killer T %lymphocyte	Weighted mode	5	0.204351	0.255647	0.468864
	ebi-a-GCST90001637	CD4-CD8- Natural Killer T %T cell	Weighted median	4	0.165642	0.193776	0.392656
	ebi-a-GCST90001637	CD4-CD8- Natural Killer T %T cell	Weighted mode	4	0.181233	0.251816	0.523708
	ebi-a-GCST90001638	CD4-CD8- Natural Killer T %lymphocyte	Weighted median	5	0.164493	0.190365	0.387536
	ebi-a-GCST90001638	CD4-CD8- Natural Killer T %lymphocyte	Weighted mode	5	0.190177	0.240504	0.473336
	ebi-a-GCST90001658	CD39+ CD4+ T cell %T cell	Weighted median	7	-0.050859	0.0531482	0.338604
	ebi-a-GCST90001658	CD39+ CD4+ T cell %T cell	Weighted mode	7	-0.0535651	0.0553264	0.370352
	ebi-a-GCST90001659	CD39+ CD4+ T cell %CD4+ T cell	Weighted median	7	-0.0500178	0.0538397	0.352882
	ebi-a-GCST90001659	CD39+ CD4+ T cell %CD4+ T cell	Weighted mode	7	-0.0533659	0.0535164	0.357174
	ebi-a-GCST90001664	CD28+ CD45RA+ CD8dim T cell %T cell	Weighted median	3	-0.15161	0.283634	0.592977
	ebi-a-GCST90001664	CD28+ CD45RA+ CD8dim T cell %T cell	Weighted mode	3	-0.0847916	0.309486	0.809806
	ebi-a-GCST90001670	CD39+ CD8+ T cell %T cell	Weighted median	5	-0.0564582	0.057244	0.324
	ebi-a-GCST90001670	CD39+ CD8+ T cell %T cell	Weighted mode	5	-0.0517115	0.0554232	0.403623
	ebi-a-GCST90001671	CD39+ CD8+ T cell %CD8+ T cell	Weighted median	4	-0.161107	0.148092	0.276644
	ebi-a-GCST90001671	CD39+ CD8+ T cell %CD8+ T cell	Weighted mode	4	-0.172581	0.188401	0.4272
	ebi-a-GCST90001686	CD28- CD8+ T cell %CD8+ T cell	Weighted median	3	0.42378	0.349864	0.225792
	ebi-a-GCST90001686	CD28- CD8+ T cell %CD8+ T cell	Weighted mode	3	0.231558	0.538316	0.709
	ebi-a-GCST90001696	CD45RA- CD28- CD8+ T cell %CD8+ T cell	Weighted median	6	-0.0147003	0.00876826	0.0936336
	ebi-a-GCST90001696	CD45RA- CD28- CD8+ T cell %CD8+ T cell	Weighted mode	6	-0.014715	0.00801463	0.12579
	ebi-a-GCST90001697	CD45RA- CD28- CD8+ T cell %T cell	Weighted median	12	-0.00446607	0.00382363	0.242799
	ebi-a-GCST90001697	CD45RA- CD28- CD8+ T cell %T cell	Weighted mode	12	-0.00724463	0.00381812	0.0843156
	ebi-a-GCST90001700	CD45RA+ CD28- CD8+ T cell %T cell	Weighted median	20	-0.00276849	0.00246983	0.262321
	ebi-a-GCST90001700	CD45RA+ CD28- CD8+ T cell %T cell	Weighted mode	20	-0.00153749	0.0034041	0.656628
	ebi-a-GCST90001702	BAFF-R on CD24+ CD27+ B cell	Weighted median	7	0.112159	0.0678855	0.0984977
	ebi-a-GCST90001702	BAFF-R on CD24+ CD27+ B cell	Weighted mode	7	0.113237	0.0721586	0.167635
	ebi-a-GCST90001703	BAFF-R on IgD+ CD24+ B cell	Weighted median	5	0.112216	0.0675413	0.0966235
	ebi-a-GCST90001703	BAFF-R on IgD+ CD24+ B cell	Weighted mode	5	0.114802	0.0699222	0.175966
	ebi-a-GCST90001704	BAFF-R on IgD+ CD24- B cell	Weighted median	8	0.0898357	0.067922	0.185958
	ebi-a-GCST90001704	BAFF-R on IgD+ CD24- B cell	Weighted mode	8	0.0871346	0.0684223	0.243502
	ebi-a-GCST90001705	BAFF-R on IgD+ CD38- B cell	Weighted median	8	0.088312	0.0708351	0.212498
	ebi-a-GCST90001705	BAFF-R on IgD+ CD38- B cell	Weighted mode	8	0.0937183	0.0723972	0.236556
	ebi-a-GCST90001706	BAFF-R on IgD+ CD38- naive B cell	Weighted median	8	0.0901717	0.0647542	0.163764
	ebi-a-GCST90001706	BAFF-R on IgD+ CD38- naive B cell	Weighted mode	8	0.0959202	0.0713632	0.22084
	ebi-a-GCST90001707	BAFF-R on IgD+ CD38- unswitched memory B cell	Weighted median	7	0.118092	0.0675494	0.0804252
	ebi-a-GCST90001707	BAFF-R on IgD+ CD38- unswitched memory B cell	Weighted mode	7	0.12024	0.0731087	0.15114
	ebi-a-GCST90001708	BAFF-R on IgD+ CD38+ B cell	Weighted median	8	0.0936261	0.0697665	0.179598
	ebi-a-GCST90001708	BAFF-R on IgD+ CD38+ B cell	Weighted mode	8	0.0937968	0.0682912	0.211974
	ebi-a-GCST90001709	BAFF-R on IgD+ CD38dim B cell	Weighted median	8	0.0830424	0.0691326	0.229672
	ebi-a-GCST90001709	BAFF-R on IgD+ CD38dim B cell	Weighted mode	8	0.082602	0.070312	0.278489
	ebi-a-GCST90001710	BAFF-R on IgD- CD24- B cell	Weighted median	8	0.117815	0.0710031	0.0970578
	ebi-a-GCST90001710	BAFF-R on IgD- CD24- B cell	Weighted mode	8	0.124263	0.0766874	0.149181
	ebi-a-GCST90001711	BAFF-R on IgD- CD27- B cell	Weighted median	8	0.11672	0.0727196	0.108478
	ebi-a-GCST90001711	BAFF-R on IgD- CD27- B cell	Weighted mode	8	0.12256	0.0707227	0.126702
	ebi-a-GCST90001712	BAFF-R on IgD- CD38- B cell	Weighted median	6	0.114557	0.0697983	0.100743
	ebi-a-GCST90001712	BAFF-R on IgD- CD38- B cell	Weighted mode	6	0.119821	0.0724418	0.159029
	ebi-a-GCST90001713	BAFF-R on IgD- CD38+ B cell	Weighted median	3	0.257197	0.187433	0.169999
	ebi-a-GCST90001713	BAFF-R on IgD- CD38+ B cell	Weighted mode	3	0.295052	0.196298	0.27169
	ebi-a-GCST90001715	BAFF-R on memory B cell	Weighted median	6	0.112333	0.0726924	0.12227
	ebi-a-GCST90001715	BAFF-R on memory B cell	Weighted mode	6	0.114599	0.0682633	0.154034
	ebi-a-GCST90001716	BAFF-R on naive-mature B cell	Weighted median	8	0.083309	0.0657988	0.205471
	ebi-a-GCST90001716	BAFF-R on naive-mature B cell	Weighted mode	8	0.0827538	0.0731144	0.29498
	ebi-a-GCST90001717	BAFF-R on unswitched memory B cell	Weighted median	6	0.111896	0.0694625	0.107206
	ebi-a-GCST90001717	BAFF-R on unswitched memory B cell	Weighted mode	6	0.113491	0.0724526	0.178032
	ebi-a-GCST90001718	BAFF-R on switched memory B cell	Weighted median	7	0.11451	0.0677696	0.0910861
	ebi-a-GCST90001718	BAFF-R on switched memory B cell	Weighted mode	7	0.118973	0.0745887	0.16181
	ebi-a-GCST90001719	BAFF-R on IgD+ B cell	Weighted median	8	0.0864785	0.068011	0.203538
	ebi-a-GCST90001719	BAFF-R on IgD+ B cell	Weighted mode	8	0.0922618	0.069828	0.227959
	ebi-a-GCST90001720	BAFF-R on transitional B cell	Weighted median	8	0.0992406	0.0747585	0.184349
	ebi-a-GCST90001720	BAFF-R on transitional B cell	Weighted mode	8	0.0993881	0.0774176	0.240073
	ebi-a-GCST90001743	CD20 on B cell	Weighted median	4	-0.0314303	0.229477	0.891059
	ebi-a-GCST90001743	CD20 on B cell	Weighted mode	4	0.0319112	0.341765	0.931494
	ebi-a-GCST90001745	CD20 on CD24+ CD27+ B cell	Weighted median	6	-0.0138434	0.198039	0.944271
	ebi-a-GCST90001745	CD20 on CD24+ CD27+ B cell	Weighted mode	6	-0.0250103	0.238147	0.920442
	ebi-a-GCST90001747	CD20 on IgD+ CD24- B cell	Weighted median	5	0.378551	0.194976	0.052195
	ebi-a-GCST90001747	CD20 on IgD+ CD24- B cell	Weighted mode	5	0.409056	0.242222	0.166535
	ebi-a-GCST90001748	CD20 on IgD+ CD38- B cell	Weighted median	4	0.0495377	0.241174	0.837258
	ebi-a-GCST90001748	CD20 on IgD+ CD38- B cell	Weighted mode	4	-0.077828	0.337971	0.832683
	ebi-a-GCST90001751	CD20 on IgD+ CD38+ B cell	Weighted median	5	0.255052	0.191613	0.183163
	ebi-a-GCST90001751	CD20 on IgD+ CD38+ B cell	Weighted mode	5	0.324955	0.217802	0.209981
	ebi-a-GCST90001752	CD20 on IgD+ CD38dim B cell	Weighted median	8	0.306343	0.163158	0.0604375
	ebi-a-GCST90001752	CD20 on IgD+ CD38dim B cell	Weighted mode	8	0.336888	0.189321	0.11839
	ebi-a-GCST90001754	CD20 on IgD- CD27- B cell	Weighted median	4	0.293305	0.250901	0.2424
	ebi-a-GCST90001754	CD20 on IgD- CD27- B cell	Weighted mode	4	0.333178	0.317863	0.371555
	ebi-a-GCST90001755	CD20 on IgD- CD38- B cell	Weighted median	4	0.215707	0.229743	0.34778
	ebi-a-GCST90001755	CD20 on IgD- CD38- B cell	Weighted mode	4	-0.0561043	0.258106	0.841865
	ebi-a-GCST90001757	CD20 on IgD- CD38dim B cell	Weighted median	7	0.157998	0.179692	0.379253
	ebi-a-GCST90001757	CD20 on IgD- CD38dim B cell	Weighted mode	7	0.0740175	0.213336	0.740472
	ebi-a-GCST90001758	CD20 on memory B cell	Weighted median	6	0.126125	0.201292	0.530938
	ebi-a-GCST90001758	CD20 on memory B cell	Weighted mode	6	0.0465949	0.226655	0.84523
	ebi-a-GCST90001759	CD20 on naive-mature B cell	Weighted median	7	0.127804	0.183972	0.487248
	ebi-a-GCST90001759	CD20 on naive-mature B cell	Weighted mode	7	0.361849	0.310661	0.288323
	ebi-a-GCST90001760	CD20 on unswitched memory B cell	Weighted median	4	-0.0147139	0.229317	0.94884
	ebi-a-GCST90001760	CD20 on unswitched memory B cell	Weighted mode	4	-0.00976891	0.24389	0.970566
	ebi-a-GCST90001761	CD20 on switched memory B cell	Weighted median	7	0.173991	0.183703	0.343572
	ebi-a-GCST90001761	CD20 on switched memory B cell	Weighted mode	7	0.0597302	0.202617	0.778086
	ebi-a-GCST90001762	CD20 on IgD+ B cell	Weighted median	6	0.225324	0.188408	0.23172
	ebi-a-GCST90001762	CD20 on IgD+ B cell	Weighted mode	6	0.348767	0.291897	0.285734
	ebi-a-GCST90001775	CD25 on B cell	Weighted median	3	0.231868	0.209651	0.26874
	ebi-a-GCST90001775	CD25 on B cell	Weighted mode	3	0.361177	0.277373	0.322646
	ebi-a-GCST90001777	CD25 on CD24+ CD27+ B cell	Weighted median	4	-0.198563	0.146524	0.175367
	ebi-a-GCST90001777	CD25 on CD24+ CD27+ B cell	Weighted mode	4	-0.201234	0.158507	0.29378
	ebi-a-GCST90001778	CD25 on IgD+ CD24+ B cell	Weighted median	3	-0.226769	0.165774	0.17133
	ebi-a-GCST90001778	CD25 on IgD+ CD24+ B cell	Weighted mode	3	-0.237518	0.170807	0.29888
	ebi-a-GCST90001779	CD25 on IgD+ CD24- B cell	Weighted median	3	0.349875	0.198447	0.0778898
	ebi-a-GCST90001779	CD25 on IgD+ CD24- B cell	Weighted mode	3	0.368296	0.211017	0.223043
	ebi-a-GCST90001787	CD25 on IgD- CD38- B cell	Weighted median	3	-0.268684	0.179505	0.134444
	ebi-a-GCST90001787	CD25 on IgD- CD38- B cell	Weighted mode	3	-0.296868	0.206754	0.287545
	ebi-a-GCST90001789	CD25 on IgD- CD38dim B cell	Weighted median	3	0.108864	0.195385	0.577408
	ebi-a-GCST90001789	CD25 on IgD- CD38dim B cell	Weighted mode	3	0.312953	0.261728	0.354348
	ebi-a-GCST90001790	CD25 on memory B cell	Weighted median	4	-0.200137	0.147638	0.175227
	ebi-a-GCST90001790	CD25 on memory B cell	Weighted mode	4	-0.208052	0.148647	0.256104
	ebi-a-GCST90001791	CD25 on naive-mature B cell	Weighted median	5	0.142681	0.176177	0.418015
	ebi-a-GCST90001791	CD25 on naive-mature B cell	Weighted mode	5	0.268027	0.200389	0.252036
	ebi-a-GCST90001792	CD25 on unswitched memory B cell	Weighted median	4	-0.214101	0.156035	0.170021
	ebi-a-GCST90001792	CD25 on unswitched memory B cell	Weighted mode	4	-0.222011	0.154683	0.246711
	ebi-a-GCST90001793	CD25 on switched memory B cell	Weighted median	3	0.218042	0.185445	0.239683
	ebi-a-GCST90001793	CD25 on switched memory B cell	Weighted mode	3	0.321572	0.242738	0.31635
	ebi-a-GCST90001798	CD27 on CD24+ CD27+ B cell	Weighted median	8	0.0897643	0.10109	0.374562
	ebi-a-GCST90001798	CD27 on CD24+ CD27+ B cell	Weighted mode	8	0.098556	0.105617	0.381805
	ebi-a-GCST90001800	CD27 on IgD+ CD24+ B cell	Weighted median	5	0.120888	0.121523	0.319845
	ebi-a-GCST90001800	CD27 on IgD+ CD24+ B cell	Weighted mode	5	0.12697	0.126711	0.373023
	ebi-a-GCST90001801	CD27 on IgD+ CD38- unswitched memory B cell	Weighted median	5	0.102252	0.101372	0.313124
	ebi-a-GCST90001801	CD27 on IgD+ CD38- unswitched memory B cell	Weighted mode	5	0.0986713	0.108528	0.414684
	ebi-a-GCST90001802	CD27 on IgD- CD38- B cell	Weighted median	6	0.130392	0.123086	0.289435
	ebi-a-GCST90001802	CD27 on IgD- CD38- B cell	Weighted mode	6	0.161225	0.137388	0.293447
	ebi-a-GCST90001804	CD27 on IgD- CD38dim B cell	Weighted median	5	0.0703546	0.10127	0.487227
	ebi-a-GCST90001804	CD27 on IgD- CD38dim B cell	Weighted mode	5	0.090997	0.104029	0.4311
	ebi-a-GCST90001805	CD27 on memory B cell	Weighted median	7	0.109343	0.116822	0.349286
	ebi-a-GCST90001805	CD27 on memory B cell	Weighted mode	7	0.110429	0.113559	0.368389
	ebi-a-GCST90001806	CD27 on unswitched memory B cell	Weighted median	9	0.115944	0.116321	0.318883
	ebi-a-GCST90001806	CD27 on unswitched memory B cell	Weighted mode	9	0.125046	0.117678	0.318978
	ebi-a-GCST90001808	CD27 on switched memory B cell	Weighted median	8	0.0828936	0.0997968	0.406186
	ebi-a-GCST90001808	CD27 on switched memory B cell	Weighted mode	8	0.084887	0.0946489	0.399585
	ebi-a-GCST90001813	CD38 on IgD+ CD38dim B cell	Weighted median	4	0.265176	0.18249	0.146197
	ebi-a-GCST90001813	CD38 on IgD+ CD38dim B cell	Weighted mode	4	0.348238	0.256942	0.26833
	ebi-a-GCST90001815	CD38 on IgD- CD38dim B cell	Weighted median	3	0.353599	0.20546	0.0852482
	ebi-a-GCST90001815	CD38 on IgD- CD38dim B cell	Weighted mode	3	0.379874	0.258985	0.280111
	ebi-a-GCST90001816	CD38 on naive-mature B cell	Weighted median	3	0.388526	0.23424	0.0971824
	ebi-a-GCST90001816	CD38 on naive-mature B cell	Weighted mode	3	0.427599	0.333086	0.327872
	ebi-a-GCST90001819	CD38 on transitional B cell	Weighted median	4	0.27423	0.179254	0.126056
	ebi-a-GCST90001819	CD38 on transitional B cell	Weighted mode	4	0.338386	0.239787	0.253015
	ebi-a-GCST90001820	IgD on IgD+ CD24+ B cell	Weighted median	4	0.0216747	0.363712	0.95248
	ebi-a-GCST90001820	IgD on IgD+ CD24+ B cell	Weighted mode	4	0.495151	0.317	0.216221
	ebi-a-GCST90001821	IgD on IgD+ CD24- B cell	Weighted median	3	-0.314579	0.218785	0.150479
	ebi-a-GCST90001821	IgD on IgD+ CD24- B cell	Weighted mode	3	-0.355865	0.256743	0.300034
	ebi-a-GCST90001824	IgD on IgD+ CD38+ B cell	Weighted median	3	-0.202754	0.203779	0.319752
	ebi-a-GCST90001824	IgD on IgD+ CD38+ B cell	Weighted mode	3	0.135109	0.22705	0.612162
	ebi-a-GCST90001825	IgD on IgD+ CD38dim B cell	Weighted median	3	-0.32013	0.223575	0.152182
	ebi-a-GCST90001825	IgD on IgD+ CD38dim B cell	Weighted mode	3	-0.360136	0.262312	0.303444
	ebi-a-GCST90001826	IgD on unswitched memory B cell	Weighted median	3	0.911365	0.471548	0.053272
	ebi-a-GCST90001826	IgD on unswitched memory B cell	Weighted mode	3	1.00724	0.546819	0.206812
	ebi-a-GCST90001828	IgD on transitional B cell	Weighted median	3	-0.0189635	0.228339	0.933812
	ebi-a-GCST90001828	IgD on transitional B cell	Weighted mode	3	0.097234	0.271874	0.754826
	ebi-a-GCST90001829	BAFF-R on B cell	Weighted median	8	0.0913714	0.0683177	0.181076
	ebi-a-GCST90001829	BAFF-R on B cell	Weighted mode	8	0.0872096	0.0741711	0.278115
	ebi-a-GCST90001883	CD16-CD56 on Natural Killer T	Weighted median	3	0.196469	0.159064	0.216771
	ebi-a-GCST90001883	CD16-CD56 on Natural Killer T	Weighted mode	3	0.258567	0.210342	0.343968
	ebi-a-GCST90001884	CD16-CD56 on Natural Killer	Weighted median	4	0.110855	0.116927	0.343092
	ebi-a-GCST90001884	CD16-CD56 on Natural Killer	Weighted mode	4	0.0645557	0.149253	0.694566
	ebi-a-GCST90001886	CD28 on CD39+ activated CD4 regulatory T cell	Weighted median	3	0.0147537	0.166168	0.92925
	ebi-a-GCST90001886	CD28 on CD39+ activated CD4 regulatory T cell	Weighted mode	3	-0.0141542	0.178524	0.944025
	ebi-a-GCST90001887	CD28 on secreting CD4 regulatory T cell	Weighted median	3	0.0293685	0.166739	0.860188
	ebi-a-GCST90001887	CD28 on secreting CD4 regulatory T cell	Weighted mode	3	0.0293662	0.169795	0.87861
	ebi-a-GCST90001891	CD28 on CD45RA- CD4 not regulatory T cell	Weighted median	3	-0.00684006	0.153458	0.964448
	ebi-a-GCST90001891	CD28 on CD45RA- CD4 not regulatory T cell	Weighted mode	3	0.0161926	0.156898	0.927217
	ebi-a-GCST90001892	CD28 on CD39+ CD4+ T cell	Weighted median	5	-0.0631806	0.0962949	0.511749
	ebi-a-GCST90001892	CD28 on CD39+ CD4+ T cell	Weighted mode	5	-0.0909767	0.106192	0.439892
	ebi-a-GCST90001896	CD28 on CD28+ CD45RA+ CD8+ T cell	Weighted median	3	-0.258885	0.134694	0.0546034
	ebi-a-GCST90001896	CD28 on CD28+ CD45RA+ CD8+ T cell	Weighted mode	3	-0.25185	0.14247	0.219135
	ebi-a-GCST90001907	CCR7 on naive CD4+ T cell	Weighted median	4	0.0242913	0.150701	0.871945
	ebi-a-GCST90001907	CCR7 on naive CD4+ T cell	Weighted mode	4	0.104665	0.205337	0.645377
	ebi-a-GCST90001926	CD127 on granulocyte	Weighted median	4	0.035355	0.174294	0.839254
	ebi-a-GCST90001926	CD127 on granulocyte	Weighted mode	4	0.065574	0.204102	0.76908
	ebi-a-GCST90001932	CD127 on CD45RA+ CD4+ T cell	Weighted median	4	-0.50489	0.178542	0.0046861
	ebi-a-GCST90001932	CD127 on CD45RA+ CD4+ T cell	Weighted mode	4	-0.324448	0.288978	0.343294
	ebi-a-GCST90001946	CD33 on CD14+ monocyte	Weighted median	4	-0.0487267	0.0516875	0.345826
	ebi-a-GCST90001946	CD33 on CD14+ monocyte	Weighted mode	4	-0.0361743	0.0541366	0.551817
	ebi-a-GCST90001947	CD33 on CD33+ HLA DR+ CD14dim	Weighted median	4	-0.03646	0.048942	0.456294
	ebi-a-GCST90001947	CD33 on CD33+ HLA DR+ CD14dim	Weighted mode	4	-0.0345784	0.0487818	0.529544
	ebi-a-GCST90001948	CD33 on CD33dim HLA DR+ CD11b+	Weighted median	4	-0.0483404	0.0540439	0.371073
	ebi-a-GCST90001948	CD33 on CD33dim HLA DR+ CD11b+	Weighted mode	4	-0.0369604	0.0511754	0.52236
	ebi-a-GCST90001949	CD33 on CD33dim HLA DR+ CD11b-	Weighted median	5	-0.0420567	0.0542957	0.438584
	ebi-a-GCST90001949	CD33 on CD33dim HLA DR+ CD11b-	Weighted mode	5	-0.0376131	0.0551275	0.532517
	ebi-a-GCST90001950	CD33 on Granulocytic Myeloid-Derived Suppressor Cells	Weighted median	3	-0.0246684	0.0727686	0.734612
	ebi-a-GCST90001950	CD33 on Granulocytic Myeloid-Derived Suppressor Cells	Weighted mode	3	0.0107474	0.0751932	0.899445
	ebi-a-GCST90001951	CD33 on CD66b++ myeloid cell	Weighted median	4	-0.0430063	0.0625459	0.491707
	ebi-a-GCST90001951	CD33 on CD66b++ myeloid cell	Weighted mode	4	-0.043196	0.0624212	0.538682
	ebi-a-GCST90001952	CD33 on Monocytic Myeloid-Derived Suppressor Cells	Weighted median	4	-0.0396105	0.0518978	0.44532
	ebi-a-GCST90001952	CD33 on Monocytic Myeloid-Derived Suppressor Cells	Weighted mode	4	-0.0363474	0.0547846	0.554465
	ebi-a-GCST90001956	CD33 on CD33+ HLA DR+	Weighted median	4	-0.0364227	0.0493574	0.460552
	ebi-a-GCST90001956	CD33 on CD33+ HLA DR+	Weighted mode	4	-0.0349712	0.0497842	0.532994
	ebi-a-GCST90001957	CD33 on CD33+ HLA DR+ CD14-	Weighted median	4	-0.0361553	0.0492312	0.462706
	ebi-a-GCST90001957	CD33 on CD33+ HLA DR+ CD14-	Weighted mode	4	-0.0334295	0.052542	0.569838
	ebi-a-GCST90001961	CD25 on CD39+ CD4+ T cell	Weighted median	3	0.0776771	0.0779257	0.318857
	ebi-a-GCST90001961	CD25 on CD39+ CD4+ T cell	Weighted mode	3	0.0764281	0.0783531	0.432223
	ebi-a-GCST90001980	CD40 on CD14+ CD16- monocyte	Weighted median	3	-0.0215404	0.0945914	0.819864
	ebi-a-GCST90001980	CD40 on CD14+ CD16- monocyte	Weighted mode	3	-0.0219044	0.100346	0.847452
	ebi-a-GCST90001981	CD40 on CD14+ CD16+ monocyte	Weighted median	3	-0.0139086	0.0911754	0.878755
	ebi-a-GCST90001981	CD40 on CD14+ CD16+ monocyte	Weighted mode	3	-0.0175456	0.0922664	0.866734
	ebi-a-GCST90001984	HLA DR on CD14- CD16+ monocyte	Weighted median	5	0.119129	0.110755	0.2821
	ebi-a-GCST90001984	HLA DR on CD14- CD16+ monocyte	Weighted mode	5	0.162295	0.120719	0.249998
	ebi-a-GCST90001988	HLA DR on CD14+ CD16- monocyte	Weighted median	3	-0.0158907	0.103649	0.878152
	ebi-a-GCST90001988	HLA DR on CD14+ CD16- monocyte	Weighted mode	3	-0.00866901	0.108952	0.943826
	ebi-a-GCST90001989	CD40 on CD14- CD16+ monocyte	Weighted median	4	-0.018552	0.0944704	0.844314
	ebi-a-GCST90001989	CD40 on CD14- CD16+ monocyte	Weighted mode	4	-0.019027	0.0917013	0.848915
	ebi-a-GCST90001991	HLA DR on CD14+ monocyte	Weighted median	3	-0.0207867	0.104498	0.842325
	ebi-a-GCST90001991	HLA DR on CD14+ monocyte	Weighted mode	3	-0.0162267	0.111033	0.897209
	ebi-a-GCST90002003	CCR2 on CD14- CD16-	Weighted median	3	-0.183963	0.298668	0.53793
	ebi-a-GCST90002003	CCR2 on CD14- CD16-	Weighted mode	3	-0.0343317	0.350203	0.930846
	ebi-a-GCST90002007	HLA DR on CD14+ CD16+ monocyte	Weighted median	3	-0.0142587	0.101791	0.888598
	ebi-a-GCST90002007	HLA DR on CD14+ CD16+ monocyte	Weighted mode	3	0.0163226	0.135387	0.915058
	ebi-a-GCST90002009	HLA DR on CD14- CD16-	Weighted median	4	0.10413	0.160613	0.516773
	ebi-a-GCST90002009	HLA DR on CD14- CD16-	Weighted mode	4	0.047527	0.179252	0.808076
	ebi-a-GCST90002010	HLA DR on monocyte	Weighted median	4	0.151509	0.105045	0.149209
	ebi-a-GCST90002010	HLA DR on monocyte	Weighted mode	4	0.0462346	0.119774	0.725233
	ebi-a-GCST90002022	CD4 on CD4+ T cell	Weighted median	4	0.131508	0.134391	0.327806
	ebi-a-GCST90002022	CD4 on CD4+ T cell	Weighted mode	4	0.130681	0.152417	0.454263
	ebi-a-GCST90002023	CD4 on Central Memory CD4+ T cell	Weighted median	4	0.134797	0.142238	0.343289
	ebi-a-GCST90002023	CD4 on Central Memory CD4+ T cell	Weighted mode	4	0.133984	0.150942	0.440112
	ebi-a-GCST90002024	CD4 on naive CD4+ T cell	Weighted median	6	-0.207149	0.181714	0.254296
	ebi-a-GCST90002024	CD4 on naive CD4+ T cell	Weighted mode	6	-0.323453	0.274904	0.292314
	ebi-a-GCST90002025	CD4 on Effector Memory CD4+ T cell	Weighted median	3	0.180412	0.155221	0.245116
	ebi-a-GCST90002025	CD4 on Effector Memory CD4+ T cell	Weighted mode	3	0.147742	0.176279	0.49017
	ebi-a-GCST90002027	CD4 on CD45RA+ CD4+ T cell	Weighted median	3	0.12858	0.130928	0.326067
	ebi-a-GCST90002027	CD4 on CD45RA+ CD4+ T cell	Weighted mode	3	0.125023	0.133304	0.447313
	ebi-a-GCST90002030	CD39 on CD39+ activated CD4 regulatory T cell	Weighted median	6	-0.0544717	0.0462134	0.238518
	ebi-a-GCST90002030	CD39 on CD39+ activated CD4 regulatory T cell	Weighted mode	6	-0.0537156	0.0479435	0.313457
	ebi-a-GCST90002031	CD39 on CD39+ secreting CD4 regulatory T cell	Weighted median	6	-0.0636456	0.0548408	0.245824
	ebi-a-GCST90002031	CD39 on CD39+ secreting CD4 regulatory T cell	Weighted mode	6	-0.0645292	0.0556165	0.29833
	ebi-a-GCST90002032	CD39 on CD39+ CD4+ T cell	Weighted median	5	-0.0329613	0.0502658	0.511992
	ebi-a-GCST90002032	CD39 on CD39+ CD4+ T cell	Weighted mode	5	-0.0238184	0.0563582	0.694298
	ebi-a-GCST90002033	CD39 on granulocyte	Weighted median	3	0.375235	0.260682	0.150027
	ebi-a-GCST90002033	CD39 on granulocyte	Weighted mode	3	0.374787	0.296121	0.333115
	ebi-a-GCST90002054	CD8 on Central Memory CD8+ T cell	Weighted median	3	-0.233167	0.151048	0.12267
	ebi-a-GCST90002054	CD8 on Central Memory CD8+ T cell	Weighted mode	3	-0.255592	0.186047	0.303215
	ebi-a-GCST90002056	CD8 on Effector Memory CD8+ T cell	Weighted median	3	-0.334145	0.150102	0.0260064
	ebi-a-GCST90002056	CD8 on Effector Memory CD8+ T cell	Weighted mode	3	-0.342621	0.148486	0.147396
	ebi-a-GCST90002061	CD4 on CD39+ CD4+ T cell	Weighted median	7	0.0108298	0.114697	0.924775
	ebi-a-GCST90002061	CD4 on CD39+ CD4+ T cell	Weighted mode	7	-0.00593728	0.135451	0.96646
	ebi-a-GCST90002066	CD4 on activated CD4 regulatory T cell	Weighted median	4	0.0440072	0.204202	0.829371
	ebi-a-GCST90002066	CD4 on activated CD4 regulatory T cell	Weighted mode	4	0.160211	0.218182	0.515955
	ebi-a-GCST90002067	CD4 on CD39+ activated CD4 regulatory T cell	Weighted median	4	-0.176274	0.249516	0.479901
	ebi-a-GCST90002067	CD4 on CD39+ activated CD4 regulatory T cell	Weighted mode	4	-0.273588	0.249279	0.352612
	ebi-a-GCST90002069	CD4 on CD39+ secreting CD4 regulatory T cell	Weighted median	3	-0.202607	0.176084	0.249884
	ebi-a-GCST90002069	CD4 on CD39+ secreting CD4 regulatory T cell	Weighted mode	3	-0.192808	0.178999	0.394081
	ebi-a-GCST90002070	CD4 on activated & secreting CD4 regulatory T cell	Weighted median	3	0.179386	0.21672	0.407823
	ebi-a-GCST90002070	CD4 on activated & secreting CD4 regulatory T cell	Weighted mode	3	0.21178	0.243172	0.475631
	ebi-a-GCST90002087	CD11c on myeloid Dendritic Cell	Weighted median	3	0.23164	0.203144	0.25417
	ebi-a-GCST90002087	CD11c on myeloid Dendritic Cell	Weighted mode	3	-0.0521954	0.212726	0.829055
	ebi-a-GCST90002090	CD11c on granulocyte	Weighted median	3	0.13768	0.221038	0.533362
	ebi-a-GCST90002090	CD11c on granulocyte	Weighted mode	3	0.27048	0.273336	0.426692
	ebi-a-GCST90002098	CD45RA on naive CD4+ T cell	Weighted median	5	0.0554189	0.182428	0.761292
	ebi-a-GCST90002098	CD45RA on naive CD4+ T cell	Weighted mode	5	0.0935949	0.18479	0.639153
	ebi-a-GCST90002102	CD45RA on resting CD4 regulatory T cell	Weighted median	4	-0.209185	0.144999	0.149113
	ebi-a-GCST90002102	CD45RA on resting CD4 regulatory T cell	Weighted mode	4	-0.231028	0.193157	0.317586
	ebi-a-GCST90002104	HLA DR on myeloid Dendritic Cell	Weighted median	4	0.289666	0.160593	0.0712745
	ebi-a-GCST90002104	HLA DR on myeloid Dendritic Cell	Weighted mode	4	0.455258	0.291074	0.215758
	ebi-a-GCST90002105	HLA DR on plasmacytoid Dendritic Cell	Weighted median	7	-0.158139	0.0532499	0.0029804
	ebi-a-GCST90002105	HLA DR on plasmacytoid Dendritic Cell	Weighted mode	7	-0.173683	0.0553846	0.0201717
	ebi-a-GCST90002106	HLA DR on Dendritic Cell	Weighted median	5	-0.181747	0.0654901	0.00551699
	ebi-a-GCST90002106	HLA DR on Dendritic Cell	Weighted mode	5	-0.207458	0.066211	0.0350742
	ebi-a-GCST90002110	HLA DR on CD33dim HLA DR+ CD11b+	Weighted median	3	0.171947	0.107923	0.111107
	ebi-a-GCST90002110	HLA DR on CD33dim HLA DR+ CD11b+	Weighted mode	3	0.209646	0.133735	0.257496
	ebi-a-GCST90002111	HLA DR on CD33dim HLA DR+ CD11b-	Weighted median	4	0.199985	0.101668	0.0491795
	ebi-a-GCST90002111	HLA DR on CD33dim HLA DR+ CD11b-	Weighted mode	4	0.209824	0.129324	0.20316
	ebi-a-GCST90002112	HLA DR on CD33- HLA DR+	Weighted median	3	-0.083552	0.0680914	0.219801
	ebi-a-GCST90002112	HLA DR on CD33- HLA DR+	Weighted mode	3	-0.184779	0.0713522	0.122341
	ebi-a-GCST90002116	HLA DR on B cell	Weighted median	7	-0.0808498	0.0845356	0.338871
	ebi-a-GCST90002116	HLA DR on B cell	Weighted mode	7	-0.0911311	0.087417	0.337357
	ebi-a-GCST90002117	HLA DR on HLA DR+ Natural Killer	Weighted median	3	0.458919	0.151944	0.00252509
	ebi-a-GCST90002117	HLA DR on HLA DR+ Natural Killer	Weighted mode	3	0.285103	0.165518	0.227122
	ebi-a-GCST90002118	CD8 on CD28+ CD45RA- CD8+ T cell	Weighted median	3	-0.0645524	0.16131	0.689027
	ebi-a-GCST90002118	CD8 on CD28+ CD45RA- CD8+ T cell	Weighted mode	3	-0.137725	0.160874	0.482137
	ebi-a-GCST90002119	CD8 on CD28+ CD45RA+ CD8+ T cell	Weighted median	8	0.0724439	0.101541	0.47557
	ebi-a-GCST90002119	CD8 on CD28+ CD45RA+ CD8+ T cell	Weighted mode	8	0.0573443	0.104329	0.599651
	ebi-a-GCST90002120	CD8 on CD28- CD8+ T cell	Weighted median	3	0.0889187	0.268265	0.740298
	ebi-a-GCST90002120	CD8 on CD28- CD8+ T cell	Weighted mode	3	-0.0460546	0.276921	0.883206
	ebi-a-GCST90002121	CD8 on CD39+ CD8+ T cell	Weighted median	5	-0.239208	0.188346	0.204068
	ebi-a-GCST90002121	CD8 on CD39+ CD8+ T cell	Weighted mode	5	-0.248251	0.225532	0.332798
