# Supplementary material for: Mendelian randomization of immune cell phenotypes to discover potential drug targets for B-cell malignancy
Source: Blood Cancer J. 2025 Apr 9;15(1):62. doi: 10.1038/s41408-025-01277-x (PMC11979003; doi:10.1038/s41408-025-01277-x)
Supplement: Supplementary file 6 — Supplementary Data 4 [file 41408_2025_1277_MOESM6_ESM.xlsx]

## Sheet: Legend
Supplementary Data 4 | MR Steiger analysis for each exposure trait and B-cell malignancy.
Shown are two-sided tests for P-value.
R2, proportion of variance explained; SNP, single nucleotide polymorphism; MR, Mendelian randomisation

## Sheet: CLL
	Trait ID	Trait	SNP R2 exposure	SNP R2 outcome	Correct causal direction	MR Steiger P-value
	ebi-a-GCST90001391	IgD+ B cell %B cell	0.00848639	4.91616e-05	TRUE	6.49613e-06
	ebi-a-GCST90001395	IgD+ CD38- B cell %B cell	0.00941636	7.22537e-05	TRUE	2.69924e-06
	ebi-a-GCST90001399	IgD- CD27- B cell %B cell	0.0799593	0.00106234	TRUE	2.60748e-42
	ebi-a-GCST90001410	IgD- CD38+ B cell %B cell	0.00873466	0.000139197	TRUE	1.50793e-05
	ebi-a-GCST90001422	CD20- CD38- B cell %B cell	0.00846265	2.46398e-05	TRUE	4.00075e-06
	ebi-a-GCST90001424	IgD+ B cell %Lymphocyte	0.0248579	0.000170201	TRUE	1.27503e-14
	ebi-a-GCST90001426	IgD- CD38dim B cell %lymphocyte	0.0171657	0.000299277	TRUE	1.48901e-09
	ebi-a-GCST90001429	IgD+ CD38+ B cell %lymphocyte	0.00856596	0.000124335	TRUE	1.6108e-05
	ebi-a-GCST90001431	IgD+ CD38- B cell %lymphocyte	0.0212569	0.000123175	TRUE	7.55978e-13
	ebi-a-GCST90001433	IgD- CD27- B cell %lymphocyte	0.0471008	0.00106005	TRUE	3.18677e-23
	ebi-a-GCST90001439	IgD+ CD24+ B cell %lymphocyte	0.0305649	0.000222842	TRUE	1.33799e-17
	ebi-a-GCST90001442	CD24+ CD27+ B cell %lymphocyte	0.02623	0.000227596	TRUE	4.7869e-15
	ebi-a-GCST90001451	CD62L- monocyte %monocyte	0.0600411	0.000132023	TRUE	8.92783e-32
	ebi-a-GCST90001457	CD11c+ HLA DR++ monocyte %monocyte	0.0108516	0.00280758	TRUE	0.0113343
	ebi-a-GCST90001463	CD62L- Dendritic Cell %Dendritic Cell	0.196239	5.84922e-05	TRUE	4.39242e-128
	ebi-a-GCST90001465	CD86+ myeloid Dendritic Cell %Dendritic Cell	0.225396	9.74126e-05	TRUE	2.15223e-149
	ebi-a-GCST90001467	CD86+ plasmacytoid Dendritic Cell %Dendritic Cell	0.0248673	4.83271e-06	TRUE	7.45845e-16
	ebi-a-GCST90001469	CD62L- myeloid Dendritic Cell %Dendritic Cell	0.276837	0.000604611	TRUE	1.98809e-182
	ebi-a-GCST90001471	CD62L- plasmacytoid Dendritic Cell %Dendritic Cell	0.0700282	0.000255283	TRUE	2.68205e-39
	ebi-a-GCST90001473	CD62L- CD86+ myeloid Dendritic Cell %Dendritic Cell	0.298665	0.000247953	TRUE	2.53336e-207
	ebi-a-GCST90001476	HLA DR++ monocyte %leukocyte	0.020414	0.00102555	TRUE	4.4153e-09
	ebi-a-GCST90001478	CD4 regulatory T cell %CD4+ T cell	0.0234781	0.000200157	TRUE	4.65336e-13
	ebi-a-GCST90001479	CD4 regulatory T cell %T cell	0.0100073	2.74825e-05	TRUE	9.29866e-07
	ebi-a-GCST90001484	CD39+ resting CD4 regulatory T cell %resting CD4 regulatory T cell	0.387035	0.000145795	TRUE	8.90264e-292
	ebi-a-GCST90001485	CD39+ resting CD4 regulatory T cell %CD4 regulatory T cell	0.45706	0.00056063	TRUE	0
	ebi-a-GCST90001491	CD39+ activated CD4 regulatory T cell %CD4 regulatory T cell	0.364036	9.76495e-05	TRUE	3.72874e-276
	ebi-a-GCST90001496	CD39+ secreting CD4 regulatory T cell %secreting CD4 regulatory T cell	0.433871	0.00116678	TRUE	0
	ebi-a-GCST90001497	CD39+ secreting CD4 regulatory T cell %CD4 regulatory T cell	0.413603	5.97344e-05	TRUE	0
	ebi-a-GCST90001499	Activated & resting CD4 regulatory T cell %CD4 regulatory T cell	0.104944	5.75684e-05	TRUE	2.30782e-64
	ebi-a-GCST90001500	Activated & resting CD4 regulatory T cell %CD4+ T cell	0.0327991	1.43432e-05	TRUE	2.27394e-20
	ebi-a-GCST90001502	Activated & secreting CD4 regulatory T cell %CD4 regulatory T cell	0.139307	5.87197e-05	TRUE	1.642e-87
	ebi-a-GCST90001503	Activated & secreting CD4 regulatory T cell %CD4+ T cell	0.0986407	0.000401023	TRUE	9.33863e-56
	ebi-a-GCST90001505	CD25++ CD4+ T cell %CD4+ T cell	0.00911648	4.16103e-05	TRUE	4.09731e-06
	ebi-a-GCST90001508	CD25++ CD45RA+ CD4 not regulatory T cell %CD4+ T cell	0.083577	0.000621524	TRUE	6.63626e-45
	ebi-a-GCST90001509	CD25++ CD45RA+ CD4 not regulatory T cell %T cell	0.07223	0.000621524	TRUE	3.33726e-38
	ebi-a-GCST90001511	CD25++ CD45RA- CD4 not regulatory T cell %CD4+ T cell	0.0161858	9.4075e-07	TRUE	5.87983e-11
	ebi-a-GCST90001512	CD25++ CD45RA- CD4 not regulatory T cell %T cell	0.0216864	0.000108707	TRUE	1.14028e-12
	ebi-a-GCST90001516	Immature Myeloid-Derived Suppressor Cells %CD33dim HLA DR- CD66b-	0.0475933	7.17102e-05	TRUE	1.39163e-17
	ebi-a-GCST90001519	CD33+ HLA DR+ CD14- %CD33+ HLA DR+	0.0331342	5.61889e-07	TRUE	2.13959e-13
	ebi-a-GCST90001521	CD33+ HLA DR+ CD14dim %CD33+ HLA DR+	0.0163982	6.439e-07	TRUE	3.0072e-07
	ebi-a-GCST90001526	CD33dim HLA DR+ CD11b+ %CD33dim HLA DR+	0.181049	0.000247528	TRUE	4.82627e-69
	ebi-a-GCST90001528	CD33dim HLA DR+ CD11b- %CD33dim HLA DR+	0.179286	0.000247528	TRUE	2.86608e-68
	ebi-a-GCST90001533	Basophil %CD33dim HLA DR- CD66b-	0.136915	0.000288212	TRUE	5.26972e-50
	ebi-a-GCST90001535	CD45RA- CD4+ T cell %CD4+ T cell	0.0350774	0.000195553	TRUE	1.52937e-19
	ebi-a-GCST90001536	CD45RA- CD4+ T cell %T cell	0.0109783	3.93456e-06	TRUE	1.06609e-07
	ebi-a-GCST90001561	CD45RA+ CD8+ T cell %CD8+ T cell	0.0740885	6.0612e-05	TRUE	1.98434e-44
	ebi-a-GCST90001562	CD45RA+ CD8+ T cell %T cell	0.0448705	9.79009e-05	TRUE	4.11373e-26
	ebi-a-GCST90001568	Naive CD4-CD8- T cell %T cell	0.00982231	0.000239401	TRUE	1.52521e-05
	ebi-a-GCST90001570	Effector Memory CD4-CD8- T cell %CD4-CD8- T cell	0.0530397	4.10004e-05	TRUE	7.02848e-32
	ebi-a-GCST90001571	Effector Memory CD4-CD8- T cell %T cell	0.0227757	0.000208709	TRUE	1.34396e-12
	ebi-a-GCST90001573	Terminally Differentiated CD4-CD8- T cell %CD4-CD8- T cell	0.0473949	9.865e-05	TRUE	1.35537e-27
	ebi-a-GCST90001574	Terminally Differentiated CD4-CD8- T cell %T cell	0.0460831	0.000507102	TRUE	7.2921e-24
	ebi-a-GCST90001575	Naive CD4+ T cell %T cell	0.00910188	0.000130697	TRUE	1.42116e-05
	ebi-a-GCST90001584	CD14- CD16+ monocyte %monocyte	0.00934145	6.03336e-05	TRUE	2.64358e-06
	ebi-a-GCST90001585	CD14+ CD16+ monocyte %monocyte	0.16521	1.6423e-05	TRUE	3.87331e-112
	ebi-a-GCST90001586	CD14+ CD16- monocyte %monocyte	0.0087109	9.02624e-05	TRUE	9.46387e-06
	ebi-a-GCST90001587	CD16+ monocyte %monocyte	0.00881622	9.02624e-05	TRUE	8.23585e-06
	ebi-a-GCST90001619	HLA DR+ T cell%T cell	0.102889	9.30349e-05	TRUE	2.18132e-64
	ebi-a-GCST90001620	HLA DR+ T cell%lymphocyte	0.0927401	7.57065e-05	TRUE	5.88933e-58
	ebi-a-GCST90001622	Natural Killer T %T cell	0.0699232	0.00118586	TRUE	7.24195e-36
	ebi-a-GCST90001623	Natural Killer T %lymphocyte	0.0746098	0.000990799	TRUE	1.5715e-39
	ebi-a-GCST90001625	HLA DR+ CD4+ T cell %T cell	0.0379388	7.0027e-06	TRUE	1.71726e-24
	ebi-a-GCST90001626	HLA DR+ CD4+ T cell %lymphocyte	0.0487298	7.57065e-05	TRUE	1.03889e-29
	ebi-a-GCST90001628	HLA DR+ CD8+ T cell %T cell	0.0950109	0.000184429	TRUE	1.17981e-57
	ebi-a-GCST90001629	HLA DR+ CD8+ T cell %lymphocyte	0.0865048	0.000180374	TRUE	3.65012e-52
	ebi-a-GCST90001631	CD8+ Natural Killer T %T cell	0.0293716	0.000183975	TRUE	3.30333e-17
	ebi-a-GCST90001632	CD8+ Natural Killer T %lymphocyte	0.0279336	0.000190181	TRUE	2.56786e-16
	ebi-a-GCST90001634	CD8dim Natural Killer T %T cell	0.0633792	0.00143977	TRUE	4.26065e-31
	ebi-a-GCST90001635	CD8dim Natural Killer T %lymphocyte	0.070811	0.00149304	TRUE	3.62664e-35
	ebi-a-GCST90001637	CD4-CD8- Natural Killer T %T cell	0.0719908	0.000836748	TRUE	1.0236e-38
	ebi-a-GCST90001638	CD4-CD8- Natural Killer T %lymphocyte	0.0778643	0.000838557	TRUE	2.8305e-42
	ebi-a-GCST90001641	CD3- lymphocyte %leukocyte	0.00955205	7.22319e-05	TRUE	2.18399e-06
	ebi-a-GCST90001649	HLA DR+ Natural Killer %Natural Killer	0.217938	0.000511396	TRUE	5.68901e-142
	ebi-a-GCST90001650	HLA DR+ Natural Killer %CD3- lymphocyte	0.203714	0.000385267	TRUE	1.68498e-132
	ebi-a-GCST90001652	Granulocyte %leukocyte	0.00879944	0.000617063	TRUE	0.000250817
	ebi-a-GCST90001653	CD28- CD4-CD8- T cell %CD4-CD8- T cell	0.0123676	7.22319e-05	TRUE	1.02348e-07
	ebi-a-GCST90001655	CD28+ CD4-CD8- T cell %T cell	0.00957208	8.48412e-05	TRUE	4.46954e-06
	ebi-a-GCST90001656	CD28+ CD4-CD8- T cell %CD4-CD8- T cell	0.0123676	7.22319e-05	TRUE	1.02348e-07
	ebi-a-GCST90001658	CD39+ CD4+ T cell %T cell	0.399004	5.12413e-05	TRUE	0
	ebi-a-GCST90001659	CD39+ CD4+ T cell %CD4+ T cell	0.410038	5.12413e-05	TRUE	0
	ebi-a-GCST90001661	CD28- CD8dim T cell %T cell	0.0193004	0.000149565	TRUE	4.62064e-11
	ebi-a-GCST90001662	CD28- CD8dim T cell %CD8dim T cell	0.0112703	7.22319e-05	TRUE	4.21527e-07
	ebi-a-GCST90001664	CD28+ CD45RA+ CD8dim T cell %T cell	0.101501	0.000113969	TRUE	5.32336e-61
	ebi-a-GCST90001665	CD28+ CD45RA+ CD8dim T cell %CD8dim T cell	0.0486021	0.000142759	TRUE	6.90513e-28
	ebi-a-GCST90001667	CD28+ CD45RA- CD8dim T cell %T cell	0.0131901	1.56393e-09	TRUE	2.69698e-09
	ebi-a-GCST90001668	CD28+ CD45RA- CD8dim T cell %CD8dim T cell	0.0123465	1.56393e-09	TRUE	8.71739e-09
	ebi-a-GCST90001670	CD39+ CD8+ T cell %T cell	0.350267	0.00022144	TRUE	2.1794e-258
	ebi-a-GCST90001671	CD39+ CD8+ T cell %CD8+ T cell	0.352251	0.000213663	TRUE	1.39165e-260
	ebi-a-GCST90001679	CD25++ CD8+ T cell %T cell	0.0101503	5.40021e-07	TRUE	5.46077e-07
	ebi-a-GCST90001680	CD25++ CD8+ T cell %CD8+ T cell	0.0110731	4.67075e-07	TRUE	1.62351e-07
	ebi-a-GCST90001686	CD28- CD8+ T cell %CD8+ T cell	0.0201411	0.000289123	TRUE	8.36588e-11
	ebi-a-GCST90001689	CD28+ CD45RA+ CD8+ T cell %CD8+ T cell	0.00957871	9.4075e-07	TRUE	5.29841e-07
	ebi-a-GCST90001691	CD28+ CD45RA- CD8+ T cell %T cell	0.035298	6.22522e-05	TRUE	5.36496e-21
	ebi-a-GCST90001692	CD28+ CD45RA- CD8+ T cell %CD8+ T cell	0.0364061	0.000364151	TRUE	2.68733e-19
	ebi-a-GCST90001694	CD28- CD4-CD8- T cell %T cell	0.0236151	7.74742e-05	TRUE	4.81216e-14
	ebi-a-GCST90001696	CD45RA- CD28- CD8+ T cell %CD8+ T cell	0.0526386	0.000498503	TRUE	1.43551e-27
	ebi-a-GCST90001697	CD45RA- CD28- CD8+ T cell %T cell	0.216849	0.00255296	TRUE	6.93653e-121
	ebi-a-GCST90001699	CD45RA+ CD28- CD8+ T cell %CD8+ T cell	0.0156663	8.17589e-05	TRUE	1.80521e-09
	ebi-a-GCST90001700	CD45RA+ CD28- CD8+ T cell %T cell	0.320742	0.00353186	TRUE	8.31819e-198
	ebi-a-GCST90001701	BAFF-R on CD20- CD38- B cell	0.0438692	0.000228015	TRUE	3.78099e-25
	ebi-a-GCST90001702	BAFF-R on CD24+ CD27+ B cell	0.375598	0.00107677	TRUE	4.94427e-283
	ebi-a-GCST90001703	BAFF-R on IgD+ CD24+ B cell	0.348205	0.000643366	TRUE	3.23641e-260
	ebi-a-GCST90001704	BAFF-R on IgD+ CD24- B cell	0.391943	0.00157798	TRUE	4.05273e-292
	ebi-a-GCST90001705	BAFF-R on IgD+ CD38- B cell	0.377255	0.00159969	TRUE	3.31808e-278
	ebi-a-GCST90001706	BAFF-R on IgD+ CD38- naive B cell	0.529484	0.00155969	TRUE	7.85688e-272
	ebi-a-GCST90001707	BAFF-R on IgD+ CD38- unswitched memory B cell	0.518126	0.00113158	TRUE	2.14802e-265
	ebi-a-GCST90001708	BAFF-R on IgD+ CD38+ B cell	0.378333	0.0015855	TRUE	3.82003e-280
	ebi-a-GCST90001709	BAFF-R on IgD+ CD38dim B cell	0.389393	0.00165317	TRUE	1.61175e-291
	ebi-a-GCST90001710	BAFF-R on IgD- CD24- B cell	0.382163	0.00115102	TRUE	3.11074e-289
	ebi-a-GCST90001711	BAFF-R on IgD- CD27- B cell	0.379882	0.00115102	TRUE	9.5204e-287
	ebi-a-GCST90001712	BAFF-R on IgD- CD38- B cell	0.376995	0.000812959	TRUE	4.08003e-288
	ebi-a-GCST90001713	BAFF-R on IgD- CD38+ B cell	0.0623693	0.000435419	TRUE	3.53637e-35
	ebi-a-GCST90001714	BAFF-R on IgD- CD38dim B cell	0.0112354	1.75392e-06	TRUE	2.86307e-08
	ebi-a-GCST90001715	BAFF-R on memory B cell	0.36198	0.000946965	TRUE	3.29945e-270
	ebi-a-GCST90001716	BAFF-R on naive-mature B cell	0.388977	0.00164533	TRUE	3.83894e-291
	ebi-a-GCST90001717	BAFF-R on unswitched memory B cell	0.361904	0.000946965	TRUE	3.95949e-270
	ebi-a-GCST90001718	BAFF-R on switched memory B cell	0.386192	0.00107846	TRUE	1.43734e-291
	ebi-a-GCST90001719	BAFF-R on IgD+ B cell	0.387969	0.00163758	TRUE	3.5434e-290
	ebi-a-GCST90001720	BAFF-R on transitional B cell	0.344233	0.0015419	TRUE	3.06046e-245
	ebi-a-GCST90001721	CD19 on CD20- B cell	0.00812436	0.000156939	TRUE	3.93092e-05
	ebi-a-GCST90001722	CD19 on CD20- CD38- B cell	0.0086076	3.92319e-06	TRUE	1.76735e-06
	ebi-a-GCST90001723	CD19 on CD24+ CD27+ B cell	0.02017	0.000110403	TRUE	2.62495e-12
	ebi-a-GCST90001724	CD19 on IgD+ CD24+ B cell	0.0298391	0.000173291	TRUE	1.59807e-17
	ebi-a-GCST90001725	CD19 on IgD+ CD24- B cell	0.0268929	8.39624e-05	TRUE	1.51163e-16
	ebi-a-GCST90001728	CD19 on IgD+ CD38- unswitched memory B cell	0.0431769	8.84503e-05	TRUE	1.07231e-15
	ebi-a-GCST90001729	CD19 on IgD+ CD38+ B cell	0.0286794	8.39598e-05	TRUE	1.25673e-17
	ebi-a-GCST90001730	CD19 on IgD+ CD38dim B cell	0.0207492	8.39598e-05	TRUE	7.10548e-13
	ebi-a-GCST90001733	CD19 on IgD- CD38- B cell	0.00891256	8.12094e-05	TRUE	6.03443e-06
	ebi-a-GCST90001735	CD19 on IgD- CD38dim B cell	0.0298264	0.000219481	TRUE	3.41303e-17
	ebi-a-GCST90001736	CD19 on memory B cell	0.0179588	0.000110403	TRUE	5.17241e-11
	ebi-a-GCST90001737	CD19 on naive-mature B cell	0.00892977	2.6075e-09	TRUE	5.69668e-07
	ebi-a-GCST90001738	CD19 on unswitched memory B cell	0.0204055	8.84503e-05	TRUE	1.2541e-12
	ebi-a-GCST90001740	CD19 on switched memory B cell	0.0203236	0.000106772	TRUE	1.98537e-12
	ebi-a-GCST90001741	CD19 on IgD+ B cell	0.017613	8.39598e-05	TRUE	5.10393e-11
	ebi-a-GCST90001742	CD19 on transitional B cell	0.0211285	8.84503e-05	TRUE	4.64451e-13
	ebi-a-GCST90001743	CD20 on B cell	0.0352284	0.000321095	TRUE	1.00326e-19
	ebi-a-GCST90001745	CD20 on CD24+ CD27+ B cell	0.0649057	0.000425328	TRUE	8.71797e-37
	ebi-a-GCST90001746	CD20 on IgD+ CD24+ B cell	0.0234089	8.86522e-06	TRUE	1.37483e-15
	ebi-a-GCST90001747	CD20 on IgD+ CD24- B cell	0.0322145	0.00104775	TRUE	3.45149e-15
	ebi-a-GCST90001748	CD20 on IgD+ CD38- B cell	0.0418893	0.00139169	TRUE	2.65195e-19
	ebi-a-GCST90001751	CD20 on IgD+ CD38+ B cell	0.0574916	0.00135114	TRUE	5.13795e-28
	ebi-a-GCST90001752	CD20 on IgD+ CD38dim B cell	0.0682428	0.00116209	TRUE	6.7489e-35
	ebi-a-GCST90001753	CD20 on IgD- CD24- B cell	0.0120108	2.35645e-06	TRUE	1.00018e-08
	ebi-a-GCST90001754	CD20 on IgD- CD27- B cell	0.0438537	0.000232229	TRUE	1.97403e-25
	ebi-a-GCST90001755	CD20 on IgD- CD38- B cell	0.0377396	3.62937e-05	TRUE	7.16287e-24
	ebi-a-GCST90001757	CD20 on IgD- CD38dim B cell	0.0825371	0.00322869	TRUE	1.88303e-36
	ebi-a-GCST90001758	CD20 on memory B cell	0.0532547	7.52563e-05	TRUE	6.19239e-33
	ebi-a-GCST90001759	CD20 on naive-mature B cell	0.0486681	0.00119764	TRUE	1.2695e-23
	ebi-a-GCST90001760	CD20 on unswitched memory B cell	0.0386	5.17821e-05	TRUE	3.92227e-24
	ebi-a-GCST90001761	CD20 on switched memory B cell	0.0828957	0.00326307	TRUE	1.46255e-36
	ebi-a-GCST90001762	CD20 on IgD+ B cell	0.0419511	0.00113646	TRUE	3.82294e-20
	ebi-a-GCST90001763	CD20 on transitional B cell	0.0213725	3.04903e-05	TRUE	7.12255e-14
	ebi-a-GCST90001765	CD24 on IgD+ CD24+ B cell	0.0707035	9.33497e-05	TRUE	8.77097e-44
	ebi-a-GCST90001766	CD24 on IgD+ CD38- B cell	0.0277747	9.33497e-05	TRUE	6.36502e-17
	ebi-a-GCST90001767	CD24 on IgD+ CD38- unswitched memory B cell	0.0878486	9.33497e-05	TRUE	5.2857e-32
	ebi-a-GCST90001768	CD24 on IgD+ CD38+ B cell	0.0173546	1.01258e-05	TRUE	8.5435e-12
	ebi-a-GCST90001769	CD24 on IgD- CD38- B cell	0.042981	9.33497e-05	TRUE	3.29065e-26
	ebi-a-GCST90001771	CD24 on memory B cell	0.0668525	0.000100977	TRUE	3.66708e-41
	ebi-a-GCST90001772	CD24 on unswitched memory B cell	0.0596174	9.33497e-05	TRUE	1.13215e-36
	ebi-a-GCST90001773	CD24 on switched memory B cell	0.0600652	0.000100977	TRUE	8.02635e-37
	ebi-a-GCST90001774	CD24 on transitional B cell	0.018555	2.08103e-05	TRUE	2.59834e-12
	ebi-a-GCST90001775	CD25 on B cell	0.0591689	0.000230682	TRUE	7.81068e-35
	ebi-a-GCST90001777	CD25 on CD24+ CD27+ B cell	0.103321	0.000232249	TRUE	2.60452e-63
	ebi-a-GCST90001778	CD25 on IgD+ CD24+ B cell	0.077222	9.00107e-05	TRUE	4.20347e-48
	ebi-a-GCST90001779	CD25 on IgD+ CD24- B cell	0.0759138	0.000146496	TRUE	2.21705e-46
	ebi-a-GCST90001780	CD25 on IgD+ CD38- B cell	0.0494654	0.000223696	TRUE	8.09645e-29
	ebi-a-GCST90001781	CD25 on IgD+ CD38- naive B cell	0.0573008	0.000161911	TRUE	3.14368e-20
	ebi-a-GCST90001782	CD25 on IgD+ CD38- unswitched memory B cell	0.0749427	8.41782e-05	TRUE	2.58843e-27
	ebi-a-GCST90001783	CD25 on IgD+ CD38+ B cell	0.0310709	0.000142396	TRUE	1.67771e-18
	ebi-a-GCST90001784	CD25 on IgD+ CD38dim B cell	0.0557654	4.25732e-06	TRUE	2.01885e-36
	ebi-a-GCST90001785	CD25 on IgD- CD24- B cell	0.033942	0.000408491	TRUE	1.81735e-18
	ebi-a-GCST90001786	CD25 on IgD- CD27- B cell	0.0386251	0.000255498	TRUE	4.17485e-22
	ebi-a-GCST90001787	CD25 on IgD- CD38- B cell	0.0685279	0.000465207	TRUE	9.86112e-39
	ebi-a-GCST90001789	CD25 on IgD- CD38dim B cell	0.101381	0.000177579	TRUE	9.54715e-63
	ebi-a-GCST90001790	CD25 on memory B cell	0.100138	0.000232249	TRUE	3.50635e-61
	ebi-a-GCST90001791	CD25 on naive-mature B cell	0.085852	0.00024454	TRUE	1.25395e-51
	ebi-a-GCST90001792	CD25 on unswitched memory B cell	0.0926181	0.000232249	TRUE	3.38131e-56
	ebi-a-GCST90001793	CD25 on switched memory B cell	0.0933406	1.14916e-05	TRUE	4.353e-61
	ebi-a-GCST90001794	CD25 on IgD+ B cell	0.0468996	8.84436e-05	TRUE	9.30277e-29
	ebi-a-GCST90001795	CD25 on transitional B cell	0.0147313	1.57846e-07	TRUE	1.35098e-10
	ebi-a-GCST90001798	CD27 on CD24+ CD27+ B cell	0.28382	0.00264968	TRUE	1.567e-180
	ebi-a-GCST90001799	CD27 on T cell	0.0463135	2.07168e-06	TRUE	4.95068e-18
	ebi-a-GCST90001800	CD27 on IgD+ CD24+ B cell	0.181136	0.00191561	TRUE	2.51732e-104
	ebi-a-GCST90001801	CD27 on IgD+ CD38- unswitched memory B cell	0.286983	0.00182217	TRUE	1.95528e-108
	ebi-a-GCST90001802	CD27 on IgD- CD38- B cell	0.18654	0.00140633	TRUE	1.91028e-111
	ebi-a-GCST90001803	CD27 on IgD- CD38+ B cell	0.0209064	0.000206748	TRUE	4.50471e-12
	ebi-a-GCST90001804	CD27 on IgD- CD38dim B cell	0.257475	0.00165262	TRUE	3.64817e-165
	ebi-a-GCST90001805	CD27 on memory B cell	0.195122	0.00231939	TRUE	3.35742e-112
	ebi-a-GCST90001806	CD27 on unswitched memory B cell	0.229481	0.00247334	TRUE	3.95827e-137
	ebi-a-GCST90001807	CD27 on Plasma Blast-Plasma Cell	0.00897736	1.75392e-06	TRUE	7.56119e-07
	ebi-a-GCST90001808	CD27 on switched memory B cell	0.298926	0.00236068	TRUE	9.67526e-196
	ebi-a-GCST90001810	CD38 on CD3- CD19-	0.0182394	1.15476e-05	TRUE	1.33205e-07
	ebi-a-GCST90001811	CD38 on IgD+ CD24- B cell	0.0294022	0.0010085	TRUE	8.12435e-14
	ebi-a-GCST90001812	CD38 on IgD+ CD38+ B cell	0.0305209	0.000981838	TRUE	1.81132e-14
	ebi-a-GCST90001813	CD38 on IgD+ CD38dim B cell	0.0773313	0.00101435	TRUE	6.21929e-41
	ebi-a-GCST90001815	CD38 on IgD- CD38dim B cell	0.0582015	0.00101194	TRUE	1.07373e-29
	ebi-a-GCST90001816	CD38 on naive-mature B cell	0.0473061	0.00101194	TRUE	1.64564e-23
	ebi-a-GCST90001818	CD38 on IgD+ B cell	0.0122356	0.000915588	TRUE	1.97111e-05
	ebi-a-GCST90001819	CD38 on transitional B cell	0.0886802	0.00102627	TRUE	8.13987e-48
	ebi-a-GCST90001820	IgD on IgD+ CD24+ B cell	0.0303607	0.000251727	TRUE	2.69827e-17
	ebi-a-GCST90001821	IgD on IgD+ CD24- B cell	0.0397303	0.000447739	TRUE	1.27443e-21
	ebi-a-GCST90001823	IgD on IgD+ CD38- unswitched memory B cell	0.016369	0.000883964	TRUE	8.23118e-05
	ebi-a-GCST90001824	IgD on IgD+ CD38+ B cell	0.0597274	0.0004935	TRUE	3.55716e-33
	ebi-a-GCST90001825	IgD on IgD+ CD38dim B cell	0.0408637	0.000421479	TRUE	2.02655e-22
	ebi-a-GCST90001826	IgD on unswitched memory B cell	0.011803	0.000167619	TRUE	4.06558e-07
	ebi-a-GCST90001827	IgD on IgD+ B cell	0.012996	0.000365918	TRUE	4.72972e-07
	ebi-a-GCST90001828	IgD on transitional B cell	0.048554	0.000208088	TRUE	1.7476e-28
	ebi-a-GCST90001829	BAFF-R on B cell	0.386192	0.00158582	TRUE	6.84382e-289
	ebi-a-GCST90001830	BAFF-R on CD20- B cell	0.0296976	0.000224468	TRUE	4.68215e-17
	ebi-a-GCST90001831	CD62L on CD62L+ myeloid Dendritic Cell	0.0144133	8.06652e-06	TRUE	1.52532e-08
	ebi-a-GCST90001832	CD62L on CD62L+ plasmacytoid Dendritic Cell	0.0811573	0.000807597	TRUE	5.28159e-37
	ebi-a-GCST90001833	CD62L on CD62L+ Dendritic Cell	0.0296042	0.000289038	TRUE	5.05509e-14
	ebi-a-GCST90001834	CD62L on monocyte	0.0911945	0.00013003	TRUE	7.22707e-47
	ebi-a-GCST90001838	CD3 on naive CD8+ T cell	0.219905	0.000390787	TRUE	2.90394e-123
	ebi-a-GCST90001839	CD3 on Effector Memory CD8+ T cell	0.061476	0.000140538	TRUE	2.05873e-31
	ebi-a-GCST90001840	CD3 on Terminally Differentiated CD8+ T cell	0.0301537	4.69413e-05	TRUE	3.89023e-16
	ebi-a-GCST90001841	CD3 on Central Memory CD4+ T cell	0.157562	0.000131669	TRUE	1.08943e-86
	ebi-a-GCST90001842	CD3 on Naive CD4+ T cell	0.246953	0.000145646	TRUE	3.40279e-146
	ebi-a-GCST90001843	CD3 on Effector Memory CD4+ T cell	0.115703	0.000108867	TRUE	6.01917e-62
	ebi-a-GCST90001844	CD3 on Terminally Differentiated CD4+ T cell	0.0336432	5.32479e-07	TRUE	4.86501e-19
	ebi-a-GCST90001845	CD3 on CD45RA- CD4+ T cell	0.136206	0.000131669	TRUE	1.20356e-73
	ebi-a-GCST90001846	CD3 on Central Memory CD8+ T cell	0.084446	5.32479e-07	TRUE	4.19022e-47
	ebi-a-GCST90001847	CD3 on HLA DR+ T cell	0.0831565	0.000130862	TRUE	6.73983e-45
	ebi-a-GCST90001848	CD3 on Natural Killer T	0.0124429	7.15218e-06	TRUE	5.823e-08
	ebi-a-GCST90001849	CD3 on HLA DR+ CD4+ T cell	0.0989965	0.000391306	TRUE	2.46882e-51
	ebi-a-GCST90001850	CD3 on HLA DR+ CD8+ T cell	0.0355922	1.60689e-06	TRUE	9.12185e-21
	ebi-a-GCST90001851	CD3 on T cell	0.0949692	0.00010791	TRUE	3.34933e-50
	ebi-a-GCST90001852	CD3 on CD39+ resting CD4 regulatory T cell	0.0502614	1.41265e-06	TRUE	5.2484e-26
	ebi-a-GCST90001853	CD3 on activated CD4 regulatory T cell	0.215865	0.000783579	TRUE	8.14172e-117
	ebi-a-GCST90001854	CD3 on CD39+ activated CD4 regulatory T cell	0.215353	0.00102645	TRUE	1.57067e-114
	ebi-a-GCST90001855	CD3 on secreting CD4 regulatory T cell	0.199132	0.000132142	TRUE	1.30213e-113
	ebi-a-GCST90001856	CD3 on CD39+ secreting CD4 regulatory T cell	0.1599	0.000195882	TRUE	2.95774e-87
	ebi-a-GCST90001857	CD3 on activated & secreting CD4 regulatory T cell	0.222657	0.000783579	TRUE	2.3787e-121
	ebi-a-GCST90001858	CD3 on CD45RA+ CD4+ T cell	0.233067	0.000254881	TRUE	1.38156e-134
	ebi-a-GCST90001859	CD3 on CD8+ T cell	0.0772904	5.32479e-07	TRUE	3.9397e-43
	ebi-a-GCST90001860	CD3 on CD39+ CD4+ T cell	0.215291	0.00056362	TRUE	1.69411e-118
	ebi-a-GCST90001861	CD3 on CD28+ CD4+ T cell	0.103849	3.25535e-06	TRUE	4.1294e-58
	ebi-a-GCST90001863	CD3 on CD28+ CD45RA- CD8+ T cell	0.0980184	0.000274746	TRUE	5.78565e-50
	ebi-a-GCST90001864	CD3 on CD28+ CD45RA+ CD8+ T cell	0.198819	0.000663375	TRUE	1.03171e-106
	ebi-a-GCST90001865	CD3 on CD28- CD8+ T cell	0.036289	3.89535e-05	TRUE	1.82966e-19
	ebi-a-GCST90001866	CD3 on CD39+ CD8+ T cell	0.056681	5.32479e-07	TRUE	1.3776e-31
	ebi-a-GCST90001867	CD3 on CD4+ T cell	0.110235	0.000123576	TRUE	1.16583e-58
	ebi-a-GCST90001868	CD3 on CD4 regulatory T cell	0.210778	0.000132142	TRUE	1.86721e-121
	ebi-a-GCST90001869	CD3 on resting CD4 regulatory T cell	0.260669	0.000769194	TRUE	6.55536e-148
	ebi-a-GCST90001870	CD34 on Hematopoietic Stem Cell	0.0694857	0.000147455	TRUE	1.67764e-22
	ebi-a-GCST90001871	HVEM on T cell	0.0405706	8.65278e-06	TRUE	1.46061e-11
	ebi-a-GCST90001872	HVEM on naive CD8+ T cell	0.0273472	9.43047e-07	TRUE	2.60292e-08
	ebi-a-GCST90001873	HVEM on Effector Memory CD8+ T cell	0.0402677	8.65278e-06	TRUE	1.75076e-11
	ebi-a-GCST90001875	HVEM on CD4+ T cell	0.0443776	8.65278e-06	TRUE	1.49007e-12
	ebi-a-GCST90001876	HVEM on Central Memory CD4+ T cell	0.0425377	8.65278e-06	TRUE	4.49592e-12
	ebi-a-GCST90001877	HVEM on naive CD4+ T cell	0.0330176	9.43047e-07	TRUE	8.71493e-10
	ebi-a-GCST90001878	HVEM on Effector Memory CD4+ T cell	0.0414733	2.10711e-07	TRUE	4.74532e-12
	ebi-a-GCST90001879	HVEM on Terminally Differentiated CD4+ T cell	0.0280576	2.01559e-07	TRUE	1.5742e-08
	ebi-a-GCST90001880	HVEM on CD45RA- CD4+ T cell	0.0458182	8.65278e-06	TRUE	6.26563e-13
	ebi-a-GCST90001881	HVEM on CD8+ T cell	0.03413	2.01559e-07	TRUE	3.99538e-10
	ebi-a-GCST90001882	HVEM on Central Memory CD8+ T cell	0.0493352	8.65278e-06	TRUE	7.5135e-14
	ebi-a-GCST90001883	CD16-CD56 on Natural Killer T	0.137636	0.000884509	TRUE	2.87302e-71
	ebi-a-GCST90001884	CD16-CD56 on Natural Killer	0.293355	0.000837224	TRUE	1.64168e-180
	ebi-a-GCST90001885	CD16-CD56 on HLA DR+ Natural Killer	0.0408862	0.000520808	TRUE	7.15593e-19
	ebi-a-GCST90001886	CD28 on CD39+ activated CD4 regulatory T cell	0.0843781	5.82924e-05	TRUE	4.11513e-45
	ebi-a-GCST90001887	CD28 on secreting CD4 regulatory T cell	0.0707643	0.000144425	TRUE	2.11216e-36
	ebi-a-GCST90001888	CD28 on CD39+ secreting CD4 regulatory T cell	0.107349	7.06846e-08	TRUE	1.02246e-60
	ebi-a-GCST90001889	CD28 on activated & secreting CD4 regulatory T cell	0.06044	9.23747e-05	TRUE	1.7607e-31
	ebi-a-GCST90001890	CD28 on CD45RA+ CD4+ T cell	0.0858069	0.000482012	TRUE	1.02437e-41
	ebi-a-GCST90001891	CD28 on CD45RA- CD4 not regulatory T cell	0.0882097	0.000336356	TRUE	4.67382e-44
	ebi-a-GCST90001892	CD28 on CD39+ CD4+ T cell	0.211018	0.00022187	TRUE	5.5811e-120
	ebi-a-GCST90001893	CD28 on CD28+ CD45RA- CD8+ T cell	0.0638072	3.85454e-07	TRUE	1.30302e-35
	ebi-a-GCST90001894	CD28 on CD28+ CD4+ T cell	0.0801943	0.000484941	TRUE	1.01656e-38
	ebi-a-GCST90001896	CD28 on CD28+ CD45RA+ CD8+ T cell	0.129059	0.000483619	TRUE	1.04772e-65
	ebi-a-GCST90001897	CD28 on CD39+ CD8+ T cell	0.055482	4.71407e-06	TRUE	1.41143e-30
	ebi-a-GCST90001898	CD28 on CD4+ T cell	0.0714948	0.000484941	TRUE	3.62949e-34
	ebi-a-GCST90001899	CD28 on CD4 regulatory T cell	0.0523932	8.97132e-05	TRUE	3.06475e-27
	ebi-a-GCST90001900	CD28 on resting CD4 regulatory T cell	0.0756967	3.28738e-06	TRUE	6.26555e-42
	ebi-a-GCST90001901	CD28 on CD39+ resting CD4 regulatory T cell	0.0305013	0.00032851	TRUE	1.81917e-13
	ebi-a-GCST90001902	CD28 on activated CD4 regulatory T cell	0.0399178	3.28094e-06	TRUE	2.84517e-22
	ebi-a-GCST90001903	CD86 on myeloid Dendritic Cell	0.0891878	8.58939e-06	TRUE	1.26766e-48
	ebi-a-GCST90001904	CD86 on CD62L+ myeloid Dendritic Cell	0.0108688	0.000190447	TRUE	1.28433e-05
	ebi-a-GCST90001906	CD86 on granulocyte	0.0257764	5.45855e-05	TRUE	1.36417e-13
	ebi-a-GCST90001907	CCR7 on naive CD4+ T cell	0.0517259	3.2485e-05	TRUE	1.10955e-27
	ebi-a-GCST90001908	CCR7 on naive CD8+ T cell	0.0181325	6.31778e-06	TRUE	1.35186e-10
	ebi-a-GCST90001909	CD45 on CD14+ monocyte	0.0111255	2.06566e-05	TRUE	5.00818e-07
	ebi-a-GCST90001911	CD45 on Natural Killer	0.0456316	0.00046627	TRUE	3.27667e-22
	ebi-a-GCST90001913	CD45 on granulocyte	0.010785	0.000123216	TRUE	3.85133e-06
	ebi-a-GCST90001917	CD45 on CD8+ T cell	0.0192953	8.17601e-05	TRUE	8.74153e-11
	ebi-a-GCST90001918	CD45 on HLA DR+ T cell	0.0271515	0.000102	TRUE	1.40508e-14
	ebi-a-GCST90001919	CD45 on Natural Killer T	0.00966444	3.52571e-05	TRUE	4.26287e-06
	ebi-a-GCST90001920	CD45 on HLA DR+ CD4+ T cell	0.0124366	6.52241e-05	TRUE	3.05922e-07
	ebi-a-GCST90001923	CD127 on CD45RA- CD4 not regulatory T cell	0.0116122	5.27484e-06	TRUE	3.04954e-07
	ebi-a-GCST90001924	CD127 on CD28+ CD4+ T cell	0.0397162	1.3741e-05	TRUE	8.91026e-22
	ebi-a-GCST90001926	CD127 on granulocyte	0.0571927	1.43932e-05	TRUE	3.67183e-31
	ebi-a-GCST90001927	CD127 on CD8+ T cell	0.0123879	7.67671e-06	TRUE	1.35851e-07
	ebi-a-GCST90001929	CD127 on CD28+ CD45RA+ CD8+ T cell	0.0308754	1.45098e-05	TRUE	4.38215e-17
	ebi-a-GCST90001930	CD127 on CD28- CD8+ T cell	0.0113816	2.36698e-05	TRUE	7.67131e-07
	ebi-a-GCST90001932	CD127 on CD45RA+ CD4+ T cell	0.0520412	0.000540931	TRUE	5.27704e-24
	ebi-a-GCST90001933	CD25 on CD45RA- CD4 not regulatory T cell	0.00962669	7.80398e-06	TRUE	8.17801e-07
	ebi-a-GCST90001934	CD25 on CD45RA+ CD4 not regulatory T cell	0.0167684	3.21928e-06	TRUE	3.54966e-11
	ebi-a-GCST90001935	CD25 on CD39+ CD4 regulatory T cell	0.0399696	2.51665e-05	TRUE	2.22356e-24
	ebi-a-GCST90001937	CD25 on resting CD4 regulatory T cell	0.012064	0.000110341	TRUE	2.69205e-07
	ebi-a-GCST90001938	CD25 on CD39+ resting CD4 regulatory T cell	0.009867	3.63435e-05	TRUE	3.35284e-06
	ebi-a-GCST90001940	CD25 on CD39+ activated CD4 regulatory T cell	0.0370965	2.51665e-05	TRUE	1.15394e-22
	ebi-a-GCST90001941	CD25 on secreting CD4 regulatory T cell	0.023305	0.000132198	TRUE	2.1326e-13
	ebi-a-GCST90001942	CD25 on CD39+ secreting CD4 regulatory T cell	0.0207505	0.000132198	TRUE	5.72538e-12
	ebi-a-GCST90001943	CD25 on activated & secreting CD4 regulatory T cell	0.0096456	0.00010178	TRUE	5.11678e-06
	ebi-a-GCST90001944	CD123 on plasmacytoid Dendritic Cell	0.048509	0.000405984	TRUE	1.26337e-22
	ebi-a-GCST90001945	CD123 on CD62L+ plasmacytoid Dendritic Cell	0.0476229	0.000405984	TRUE	3.44559e-22
	ebi-a-GCST90001946	CD33 on CD14+ monocyte	0.506558	6.27953e-05	TRUE	8.3773e-245
	ebi-a-GCST90001947	CD33 on CD33+ HLA DR+ CD14dim	0.509926	0.000269175	TRUE	2.30398e-235
	ebi-a-GCST90001948	CD33 on CD33dim HLA DR+ CD11b+	0.534817	2.30374e-05	TRUE	1.91029e-269
	ebi-a-GCST90001949	CD33 on CD33dim HLA DR+ CD11b-	0.546589	0.000271247	TRUE	6.36088e-273
	ebi-a-GCST90001950	CD33 on Granulocytic Myeloid-Derived Suppressor Cells	0.240991	4.82122e-05	TRUE	1.2031e-70
	ebi-a-GCST90001951	CD33 on CD66b++ myeloid cell	0.378895	6.3596e-05	TRUE	1.84357e-144
	ebi-a-GCST90001952	CD33 on Monocytic Myeloid-Derived Suppressor Cells	0.4556	0.000269175	TRUE	4.50268e-196
	ebi-a-GCST90001953	CD33 on CD33dim HLA DR-	0.416789	4.17847e-05	TRUE	3.7561e-175
	ebi-a-GCST90001954	CD33 on basophil	0.425882	2.72017e-05	TRUE	5.68526e-181
	ebi-a-GCST90001955	CD33 on Immature Myeloid-Derived Suppressor Cells	0.380078	6.27199e-06	TRUE	3.36367e-155
	ebi-a-GCST90001956	CD33 on CD33+ HLA DR+	0.52044	0.000269175	TRUE	1.01446e-243
	ebi-a-GCST90001957	CD33 on CD33+ HLA DR+ CD14-	0.525491	0.000269175	TRUE	1.48526e-247
	ebi-a-GCST90001958	CD4 on monocyte	0.106114	0.000115664	TRUE	2.83189e-59
	ebi-a-GCST90001959	CD4 on HLA DR+ CD4+ T cell	0.0115383	0.000862461	TRUE	0.00011078
	ebi-a-GCST90001961	CD25 on CD39+ CD4+ T cell	0.279064	4.30147e-05	TRUE	8.52719e-174
	ebi-a-GCST90001979	CD16 on CD14- CD16+ monocyte	0.324207	0.000603309	TRUE	6.33391e-235
	ebi-a-GCST90001980	CD40 on CD14+ CD16- monocyte	0.190312	0.000243182	TRUE	3.12499e-125
	ebi-a-GCST90001981	CD40 on CD14+ CD16+ monocyte	0.227449	0.00020619	TRUE	3.03519e-155
	ebi-a-GCST90001983	CD14 on CD14+ CD16+ monocyte	0.022382	9.43144e-05	TRUE	1.18827e-13
	ebi-a-GCST90001984	HLA DR on CD14- CD16+ monocyte	0.0722813	0.00286637	TRUE	1.55691e-31
	ebi-a-GCST90001985	CD40 on monocytes	0.227634	0.000313809	TRUE	1.02375e-153
	ebi-a-GCST90001986	CD14 on CD14+ CD16- monocyte	0.0149098	3.83511e-05	TRUE	8.438e-10
	ebi-a-GCST90001987	CD64 on CD14+ CD16- monocyte	0.0955655	1.73306e-05	TRUE	7.11035e-62
	ebi-a-GCST90001988	HLA DR on CD14+ CD16- monocyte	0.168322	0.00115317	TRUE	1.87069e-99
	ebi-a-GCST90001989	CD40 on CD14- CD16+ monocyte	0.273733	0.000507396	TRUE	1.28524e-189
	ebi-a-GCST90001991	HLA DR on CD14+ monocyte	0.159238	0.00115317	TRUE	4.74601e-93
	ebi-a-GCST90001992	CCR2 on CD14+ CD16+ monocyte	0.00860036	3.03167e-05	TRUE	4.17369e-06
	ebi-a-GCST90001993	PDL-1 on CD14+ CD16- monocyte	0.00837545	7.4528e-05	TRUE	1.19563e-05
	ebi-a-GCST90001994	CX3CR1 on CD14- CD16-	0.0873115	0.000294191	TRUE	2.43182e-51
	ebi-a-GCST90001995	CX3CR1 on monocyte	0.117949	9.62424e-05	TRUE	1.73165e-74
	ebi-a-GCST90001996	CX3CR1 on CD14+ CD16+ monocyte	0.113345	9.70652e-05	TRUE	3.77096e-71
	ebi-a-GCST90001997	CX3CR1 on CD14+ CD16- monocyte	0.137845	9.62424e-05	TRUE	2.07934e-88
	ebi-a-GCST90001998	PDL-1 on CD14+ CD16+ monocyte	0.00832501	2.07168e-06	TRUE	2.16841e-06
	ebi-a-GCST90001999	PDL-1 on CD14- CD16+ monocyte	0.105334	1.94166e-05	TRUE	1.83471e-68
	ebi-a-GCST90002000	PDL-1 on CD14- CD16-	0.0110063	5.06519e-06	TRUE	5.73995e-08
	ebi-a-GCST90002001	CD64 on CD14- CD16-	0.0171004	0.000312606	TRUE	2.0909e-09
	ebi-a-GCST90002002	PDL-1 on monocyte	0.0235199	4.6944e-06	TRUE	1.00305e-15
	ebi-a-GCST90002003	CCR2 on CD14- CD16-	0.0327775	8.26427e-05	TRUE	5.10647e-20
	ebi-a-GCST90002004	CCR2 on CD14+ CD16- monocyte	0.0236644	5.37417e-07	TRUE	4.38745e-16
	ebi-a-GCST90002005	CD16 on CD14+ CD16+ monocyte	0.258624	9.74126e-05	TRUE	1.36096e-184
	ebi-a-GCST90002006	CD64 on monocyte	0.0823364	1.73306e-05	TRUE	5.89046e-53
	ebi-a-GCST90002008	CCR2 on monocyte	0.0190608	5.37417e-07	TRUE	3.37065e-13
	ebi-a-GCST90002009	HLA DR on CD14- CD16-	0.126443	0.00199415	TRUE	1.63912e-66
	ebi-a-GCST90002010	HLA DR on monocyte	0.100665	0.000956108	TRUE	2.18162e-55
	ebi-a-GCST90002011	CD64 on CD14+ CD16+ monocyte	0.0181928	0.00116371	TRUE	9.33078e-08
	ebi-a-GCST90002012	CX3CR1 on CD14- CD16+ monocyte	0.0323153	2.97176e-06	TRUE	3.99529e-21
	ebi-a-GCST90002013	CCR2 on myeloid Dendritic Cell	0.0852345	3.25393e-05	TRUE	1.4726e-45
	ebi-a-GCST90002014	CCR2 on CD62L+ myeloid Dendritic Cell	0.0828384	5.45729e-05	TRUE	9.73695e-44
	ebi-a-GCST90002015	CCR2 on plasmacytoid Dendritic Cell	0.0999959	0.000162986	TRUE	1.30691e-51
	ebi-a-GCST90002016	CCR2 on CD62L+ plasmacytoid Dendritic Cell	0.0998266	0.000162986	TRUE	1.62333e-51
	ebi-a-GCST90002017	CCR2 on monocyte	0.0664578	2.60909e-06	TRUE	3.82382e-36
	ebi-a-GCST90002018	CCR2 on granulocyte	0.023335	1.32213e-05	TRUE	6.06577e-13
	ebi-a-GCST90002019	CD14 on Monocytic Myeloid-Derived Suppressor Cells	0.0188706	0.000213904	TRUE	4.27538e-06
	ebi-a-GCST90002021	CD14 on CD33dim HLA DR+ CD11b+	0.0462707	2.07168e-06	TRUE	2.0851e-16
	ebi-a-GCST90002022	CD4 on CD4+ T cell	0.05311	0.00017625	TRUE	1.07944e-26
	ebi-a-GCST90002023	CD4 on Central Memory CD4+ T cell	0.0244395	2.25217e-05	TRUE	1.52628e-13
	ebi-a-GCST90002024	CD4 on naive CD4+ T cell	0.0676217	0.000156279	TRUE	1.6935e-34
	ebi-a-GCST90002027	CD4 on CD45RA+ CD4+ T cell	0.0153168	1.31075e-05	TRUE	5.42941e-09
	ebi-a-GCST90002028	CD19 on B cell	0.012127	6.86558e-05	TRUE	3.90442e-07
	ebi-a-GCST90002029	CD39 on CD39+ CD8+ T cell	0.15073	3.07556e-05	TRUE	5.85181e-85
	ebi-a-GCST90002030	CD39 on CD39+ activated CD4 regulatory T cell	0.451238	0.000261078	TRUE	0
	ebi-a-GCST90002031	CD39 on CD39+ secreting CD4 regulatory T cell	0.406511	0.000261078	TRUE	6.68619e-279
	ebi-a-GCST90002032	CD39 on CD39+ CD4+ T cell	0.385284	0.000167726	TRUE	1.13438e-260
	ebi-a-GCST90002033	CD39 on granulocyte	0.0349922	0.000132376	TRUE	8.15182e-18
	ebi-a-GCST90002034	CD39 on monocyte	0.0210258	0.000479521	TRUE	2.0512e-09
	ebi-a-GCST90002035	CD80 on myeloid Dendritic Cell	0.0823712	0.000291197	TRUE	9.85368e-41
	ebi-a-GCST90002036	CD80 on CD62L+ myeloid Dendritic Cell	0.0580266	0.000309774	TRUE	6.18634e-28
	ebi-a-GCST90002037	CD80 on plasmacytoid Dendritic Cell	0.0433933	0.000405984	TRUE	4.07584e-20
	ebi-a-GCST90002038	CD80 on CD62L+ plasmacytoid Dendritic Cell	0.0426461	0.000405984	TRUE	9.4042e-20
	ebi-a-GCST90002039	CD80 on monocyte	0.117156	0.000410863	TRUE	2.17416e-58
	ebi-a-GCST90002040	CD80 on granulocyte	0.0528189	0.000121222	TRUE	1.27798e-26
	ebi-a-GCST90002042	CD45 on CD33+ HLA DR+ CD14-	0.0204338	2.42051e-07	TRUE	8.88035e-08
	ebi-a-GCST90002045	CD45 on CD33- HLA DR-	0.055497	0.000151822	TRUE	6.47308e-18
	ebi-a-GCST90002046	CD45 on CD33- HLA DR+	0.0655554	0.000148162	TRUE	3.25966e-21
	ebi-a-GCST90002052	CD45 on Immature Myeloid-Derived Suppressor Cells	0.134349	6.93371e-05	TRUE	4.28027e-44
	ebi-a-GCST90002054	CD8 on Central Memory CD8+ T cell	0.0635953	0.000498659	TRUE	6.01765e-30
	ebi-a-GCST90002055	CD8 on naive CD8+ T cell	0.0882747	0.000497458	TRUE	8.04517e-43
	ebi-a-GCST90002056	CD8 on Effector Memory CD8+ T cell	0.0313173	0.000173278	TRUE	1.20922e-15
	ebi-a-GCST90002058	CD8 on CD8+ T cell	0.0704524	9.29178e-05	TRUE	1.04179e-38
	ebi-a-GCST90002059	CD8 on Natural Killer T	0.0160706	8.58909e-05	TRUE	4.75193e-09
	ebi-a-GCST90002060	CD8 on HLA DR+ CD8+ T cell	0.0200564	7.58281e-05	TRUE	4.22324e-11
	ebi-a-GCST90002061	CD4 on CD39+ CD4+ T cell	0.188086	0.000672444	TRUE	8.59963e-100
	ebi-a-GCST90002063	CD4 on CD4 regulatory T cell	0.0108167	9.41415e-06	TRUE	9.61636e-07
	ebi-a-GCST90002065	CD4 on CD39+ resting CD4 regulatory T cell	0.0111818	1.89007e-05	TRUE	2.21363e-06
	ebi-a-GCST90002066	CD4 on activated CD4 regulatory T cell	0.0259681	0.000483587	TRUE	1.06276e-11
	ebi-a-GCST90002069	CD4 on CD39+ secreting CD4 regulatory T cell	0.0401561	2.80284e-08	TRUE	9.66394e-23
	ebi-a-GCST90002070	CD4 on activated & secreting CD4 regulatory T cell	0.0208328	0.000483587	TRUE	2.44097e-09
	ebi-a-GCST90002087	CD11c on myeloid Dendritic Cell	0.0908797	0.000629676	TRUE	5.83711e-43
	ebi-a-GCST90002088	CD11c on CD62L+ myeloid Dendritic Cell	0.0603925	0.000155286	TRUE	2.26682e-30
	ebi-a-GCST90002089	CD11c on monocyte	0.0817004	0.000143888	TRUE	1.4423e-41
	ebi-a-GCST90002090	CD11c on granulocyte	0.078869	3.75072e-06	TRUE	6.94771e-43
	ebi-a-GCST90002091	CD11b on CD14+ monocyte	0.153043	2.07168e-06	TRUE	8.32297e-55
	ebi-a-GCST90002094	CD11b on Monocytic Myeloid-Derived Suppressor Cells	0.0846552	2.07168e-06	TRUE	1.41216e-28
	ebi-a-GCST90002095	CD11b on CD33dim HLA DR-	0.0524525	0.000129269	TRUE	1.98328e-16
	ebi-a-GCST90002096	CD11b on basophil	0.0565893	0.000129269	TRUE	1.09765e-17
	ebi-a-GCST90002097	CD11b on CD33+ HLA DR+ CD14dim	0.101535	2.07168e-06	TRUE	1.63228e-34
	ebi-a-GCST90002098	CD45RA on naive CD4+ T cell	0.183525	0.00020232	TRUE	7.38566e-102
	ebi-a-GCST90002099	CD4RA on Terminally Differentiated CD4+ T cell	0.0489236	8.36491e-05	TRUE	2.24858e-25
	ebi-a-GCST90002100	CD45RA on naive CD8+ T cell	0.0284598	0.000524924	TRUE	1.08794e-12
	ebi-a-GCST90002101	CD45RA on Terminally Differentiated CD8+ T cell	0.0437942	0.000316867	TRUE	5.49709e-21
	ebi-a-GCST90002102	CD45RA on resting CD4 regulatory T cell	0.170485	0.000739791	TRUE	2.96104e-88
	ebi-a-GCST90002103	CD45RA on CD39+ resting CD4 regulatory T cell	0.0157544	3.84315e-06	TRUE	7.66426e-09
	ebi-a-GCST90002104	HLA DR on myeloid Dendritic Cell	0.216361	0.00125017	TRUE	3.71502e-112
	ebi-a-GCST90002105	HLA DR on plasmacytoid Dendritic Cell	0.289088	0.000364752	TRUE	7.20795e-172
	ebi-a-GCST90002106	HLA DR on Dendritic Cell	0.23788	0.000341547	TRUE	7.13983e-135
	ebi-a-GCST90002108	HLA DR on CD33+ HLA DR+ CD14-	0.129297	0.000951043	TRUE	5.52706e-38
	ebi-a-GCST90002109	HLA DR on CD33+ HLA DR+ CD14dim	0.0676763	0.000951043	TRUE	1.70598e-18
	ebi-a-GCST90002110	HLA DR on CD33dim HLA DR+ CD11b+	0.0679417	0.00264646	TRUE	3.6216e-16
	ebi-a-GCST90002111	HLA DR on CD33dim HLA DR+ CD11b-	0.0590293	2.19463e-05	TRUE	3.27655e-20
	ebi-a-GCST90002112	HLA DR on CD33- HLA DR+	0.234017	0.00163504	TRUE	4.75678e-76
	ebi-a-GCST90002113	HLA DR on HLA DR+ T cell	0.0244545	0.000116557	TRUE	4.59237e-13
	ebi-a-GCST90002114	HLA DR on HLA DR+ CD4+ T cell	0.0117537	0.000116557	TRUE	1.35935e-06
	ebi-a-GCST90002116	HLA DR on B cell	0.174414	0.000322662	TRUE	3.36588e-98
	ebi-a-GCST90002117	HLA DR on HLA DR+ Natural Killer	0.120565	6.08437e-05	TRUE	9.14701e-67
	ebi-a-GCST90002118	CD8 on CD28+ CD45RA- CD8+ T cell	0.0463664	8.06765e-05	TRUE	3.51675e-24
	ebi-a-GCST90002119	CD8 on CD28+ CD45RA+ CD8+ T cell	0.202571	0.00145131	TRUE	1.75594e-103
	ebi-a-GCST90002120	CD8 on CD28- CD8+ T cell	0.0156419	7.78426e-07	TRUE	1.56752e-09
	ebi-a-GCST90002121	CD8 on CD39+ CD8+ T cell	0.066327	0.000909745	TRUE	1.75655e-29

## Sheet: DLBCL
	Trait ID	Trait	SNP R2 exposure	SNP R2 outcome	Correct causal direction	MR Steiger P-value
	ebi-a-GCST90001391	IgD+ B cell %B cell	0.00848639	0.000176857	TRUE	0.000249287
	ebi-a-GCST90001395	IgD+ CD38- B cell %B cell	0.00941636	0.000154412	TRUE	8.39392e-05
	ebi-a-GCST90001399	IgD- CD27- B cell %B cell	0.0799593	0.00111358	TRUE	9.65367e-33
	ebi-a-GCST90001410	IgD- CD38+ B cell %B cell	0.00873466	2.80155e-06	TRUE	2.0113e-05
	ebi-a-GCST90001422	CD20- CD38- B cell %B cell	0.00846265	0.000207418	TRUE	0.000310776
	ebi-a-GCST90001424	IgD+ B cell %Lymphocyte	0.0248579	0.000173	TRUE	1.43548e-11
	ebi-a-GCST90001426	IgD- CD38dim B cell %lymphocyte	0.0171657	7.72899e-06	TRUE	2.31774e-09
	ebi-a-GCST90001429	IgD+ CD38+ B cell %lymphocyte	0.00856596	9.45334e-06	TRUE	3.238e-05
	ebi-a-GCST90001431	IgD+ CD38- B cell %lymphocyte	0.0212569	0.000326988	TRUE	2.47833e-09
	ebi-a-GCST90001433	IgD- CD27- B cell %lymphocyte	0.0471008	0.00110964	TRUE	4.3294e-18
	ebi-a-GCST90001439	IgD+ CD24+ B cell %lymphocyte	0.0305649	0.00022182	TRUE	6.85531e-14
	ebi-a-GCST90001441	IgD+ CD24- B cell %lymphocyte	0.00815205	0.000146557	TRUE	0.000281175
	ebi-a-GCST90001442	CD24+ CD27+ B cell %lymphocyte	0.02623	0.00020178	TRUE	4.87994e-12
	ebi-a-GCST90001451	CD62L- monocyte %monocyte	0.069775	0.000628531	TRUE	5.99079e-27
	ebi-a-GCST90001457	CD11c+ HLA DR++ monocyte %monocyte	0.0108516	1.05711e-05	TRUE	9.18648e-06
	ebi-a-GCST90001463	CD62L- Dendritic Cell %Dendritic Cell	0.194736	0.000615688	TRUE	3.30058e-92
	ebi-a-GCST90001465	CD86+ myeloid Dendritic Cell %Dendritic Cell	0.228979	0.000796811	TRUE	1.10391e-110
	ebi-a-GCST90001467	CD86+ plasmacytoid Dendritic Cell %Dendritic Cell	0.0248673	0.000341824	TRUE	1.83811e-10
	ebi-a-GCST90001469	CD62L- myeloid Dendritic Cell %Dendritic Cell	0.282956	0.0021341	TRUE	1.04727e-135
	ebi-a-GCST90001471	CD62L- plasmacytoid Dendritic Cell %Dendritic Cell	0.0700282	0.000400849	TRUE	4.82209e-30
	ebi-a-GCST90001473	CD62L- CD86+ myeloid Dendritic Cell %Dendritic Cell	0.303621	0.00112609	TRUE	8.24744e-156
	ebi-a-GCST90001475	HLA DR++ monocyte %monocyte	0.0389558	0.00156374	TRUE	1.4366e-13
	ebi-a-GCST90001476	HLA DR++ monocyte %leukocyte	0.0325201	0.000884392	TRUE	2.04984e-12
	ebi-a-GCST90001478	CD4 regulatory T cell %CD4+ T cell	0.0234781	0.000170962	TRUE	1.29737e-10
	ebi-a-GCST90001479	CD4 regulatory T cell %T cell	0.0100073	0.000170643	TRUE	7.19798e-05
	ebi-a-GCST90001484	CD39+ resting CD4 regulatory T cell %resting CD4 regulatory T cell	0.399951	0.000688314	TRUE	1.5888e-234
	ebi-a-GCST90001485	CD39+ resting CD4 regulatory T cell %CD4 regulatory T cell	0.467334	0.00131809	TRUE	2.33248e-289
	ebi-a-GCST90001491	CD39+ activated CD4 regulatory T cell %CD4 regulatory T cell	0.376464	0.000790988	TRUE	7.18213e-214
	ebi-a-GCST90001496	CD39+ secreting CD4 regulatory T cell %secreting CD4 regulatory T cell	0.42476	0.000894174	TRUE	8.75016e-254
	ebi-a-GCST90001497	CD39+ secreting CD4 regulatory T cell %CD4 regulatory T cell	0.425521	0.00115871	TRUE	1.09672e-251
	ebi-a-GCST90001499	Activated & resting CD4 regulatory T cell %CD4 regulatory T cell	0.145763	0.000363393	TRUE	6.044e-68
	ebi-a-GCST90001500	Activated & resting CD4 regulatory T cell %CD4+ T cell	0.0530489	0.000243306	TRUE	2.41868e-23
	ebi-a-GCST90001502	Activated & secreting CD4 regulatory T cell %CD4 regulatory T cell	0.18642	0.000374996	TRUE	4.19499e-90
	ebi-a-GCST90001503	Activated & secreting CD4 regulatory T cell %CD4+ T cell	0.10456	0.000173871	TRUE	1.35314e-48
	ebi-a-GCST90001505	CD25++ CD4+ T cell %CD4+ T cell	0.0416367	0.000478629	TRUE	3.93618e-17
	ebi-a-GCST90001506	CD25++ CD4+ T cell %T cell	0.0244038	1.22072e-05	TRUE	2.51417e-12
	ebi-a-GCST90001508	CD25++ CD45RA+ CD4 not regulatory T cell %CD4+ T cell	0.083577	0.00035927	TRUE	8.87501e-37
	ebi-a-GCST90001509	CD25++ CD45RA+ CD4 not regulatory T cell %T cell	0.07223	0.00035927	TRUE	1.9174e-31
	ebi-a-GCST90001511	CD25++ CD45RA- CD4 not regulatory T cell %CD4+ T cell	0.0509812	0.000114997	TRUE	2.31759e-23
	ebi-a-GCST90001512	CD25++ CD45RA- CD4 not regulatory T cell %T cell	0.0522604	1.49084e-05	TRUE	2.34262e-25
	ebi-a-GCST90001516	Immature Myeloid-Derived Suppressor Cells %CD33dim HLA DR- CD66b-	0.0475933	0.000355706	TRUE	6.45981e-14
	ebi-a-GCST90001519	CD33+ HLA DR+ CD14- %CD33+ HLA DR+	0.0331342	5.61066e-05	TRUE	6.63726e-11
	ebi-a-GCST90001521	CD33+ HLA DR+ CD14dim %CD33+ HLA DR+	0.0163982	0.000258134	TRUE	3.09433e-05
	ebi-a-GCST90001526	CD33dim HLA DR+ CD11b+ %CD33dim HLA DR+	0.181049	0.000158952	TRUE	5.7548e-60
	ebi-a-GCST90001528	CD33dim HLA DR+ CD11b- %CD33dim HLA DR+	0.179286	0.000158952	TRUE	2.65966e-59
	ebi-a-GCST90001533	Basophil %CD33dim HLA DR- CD66b-	0.136915	0.000156688	TRUE	6.73244e-44
	ebi-a-GCST90001535	CD45RA- CD4+ T cell %CD4+ T cell	0.0350774	7.60832e-05	TRUE	2.15025e-16
	ebi-a-GCST90001536	CD45RA- CD4+ T cell %T cell	0.0109783	1.06843e-07	TRUE	1.91282e-06
	ebi-a-GCST90001561	CD45RA+ CD8+ T cell %CD8+ T cell	0.0914309	0.000555412	TRUE	2.94548e-39
	ebi-a-GCST90001562	CD45RA+ CD8+ T cell %T cell	0.0541326	0.00104953	TRUE	1.483e-20
	ebi-a-GCST90001568	Naive CD4-CD8- T cell %T cell	0.00982231	2.63773e-05	TRUE	1.83825e-05
	ebi-a-GCST90001570	Effector Memory CD4-CD8- T cell %CD4-CD8- T cell	0.0530397	0.000428238	TRUE	2.65665e-22
	ebi-a-GCST90001571	Effector Memory CD4-CD8- T cell %T cell	0.0227757	0.000534309	TRUE	4.67865e-09
	ebi-a-GCST90001573	Terminally Differentiated CD4-CD8- T cell %CD4-CD8- T cell	0.0473949	0.000104883	TRUE	9.22493e-22
	ebi-a-GCST90001574	Terminally Differentiated CD4-CD8- T cell %T cell	0.0552454	0.000748387	TRUE	5.54185e-22
	ebi-a-GCST90001575	Naive CD4+ T cell %T cell	0.00910188	0.000139104	TRUE	0.00013822
	ebi-a-GCST90001584	CD14- CD16+ monocyte %monocyte	0.00934145	0.000154602	TRUE	9.39965e-05
	ebi-a-GCST90001585	CD14+ CD16+ monocyte %monocyte	0.174639	0.000881538	TRUE	3.88869e-82
	ebi-a-GCST90001586	CD14+ CD16- monocyte %monocyte	0.0087109	0.000510118	TRUE	0.00103234
	ebi-a-GCST90001587	CD16+ monocyte %monocyte	0.00881622	0.000510118	TRUE	0.00094037
	ebi-a-GCST90001617	TCRgd T cell %lymphocyte	0.00844507	0.00222344	TRUE	0.0371433
	ebi-a-GCST90001619	HLA DR+ T cell%T cell	0.102889	0.000284026	TRUE	6.15706e-48
	ebi-a-GCST90001620	HLA DR+ T cell%lymphocyte	0.102982	0.000307832	TRUE	8.80005e-48
	ebi-a-GCST90001622	Natural Killer T %T cell	0.0699232	0.000500212	TRUE	1.04678e-30
	ebi-a-GCST90001623	Natural Killer T %lymphocyte	0.0746098	0.000763498	TRUE	1.11567e-31
	ebi-a-GCST90001625	HLA DR+ CD4+ T cell %T cell	0.0379388	2.15802e-05	TRUE	6.82352e-19
	ebi-a-GCST90001626	HLA DR+ CD4+ T cell %lymphocyte	0.0487298	0.000230077	TRUE	5.23426e-22
	ebi-a-GCST90001628	HLA DR+ CD8+ T cell %T cell	0.0950109	0.000330202	TRUE	1.38486e-43
	ebi-a-GCST90001629	HLA DR+ CD8+ T cell %lymphocyte	0.0865048	3.66426e-05	TRUE	1.21843e-42
	ebi-a-GCST90001631	CD8+ Natural Killer T %T cell	0.0293716	0.000221863	TRUE	2.25002e-13
	ebi-a-GCST90001632	CD8+ Natural Killer T %lymphocyte	0.0279336	0.000194762	TRUE	7.29094e-13
	ebi-a-GCST90001634	CD8dim Natural Killer T %T cell	0.0633792	0.000961313	TRUE	9.74438e-26
	ebi-a-GCST90001635	CD8dim Natural Killer T %lymphocyte	0.070811	0.00114375	TRUE	1.73286e-28
	ebi-a-GCST90001637	CD4-CD8- Natural Killer T %T cell	0.0719908	0.000622258	TRUE	4.47116e-31
	ebi-a-GCST90001638	CD4-CD8- Natural Killer T %lymphocyte	0.0778643	0.000695899	TRUE	1.633e-33
	ebi-a-GCST90001641	CD3- lymphocyte %leukocyte	0.00955205	0.000487209	TRUE	0.000428436
	ebi-a-GCST90001649	HLA DR+ Natural Killer %Natural Killer	0.217938	0.00144542	TRUE	3.66938e-103
	ebi-a-GCST90001650	HLA DR+ Natural Killer %CD3- lymphocyte	0.221949	0.00120561	TRUE	5.36836e-107
	ebi-a-GCST90001652	Granulocyte %leukocyte	0.00879944	9.76662e-05	TRUE	9.48712e-05
	ebi-a-GCST90001653	CD28- CD4-CD8- T cell %CD4-CD8- T cell	0.0123676	0.000487209	TRUE	4.60743e-05
	ebi-a-GCST90001655	CD28+ CD4-CD8- T cell %T cell	0.00957208	0.000380998	TRUE	0.000348922
	ebi-a-GCST90001656	CD28+ CD4-CD8- T cell %CD4-CD8- T cell	0.0123676	0.000487209	TRUE	4.60743e-05
	ebi-a-GCST90001658	CD39+ CD4+ T cell %T cell	0.41471	0.000783643	TRUE	2.87685e-246
	ebi-a-GCST90001659	CD39+ CD4+ T cell %CD4+ T cell	0.42591	0.000783643	TRUE	3.06867e-256
	ebi-a-GCST90001661	CD28- CD8dim T cell %T cell	0.0193004	0.000606869	TRUE	1.61678e-07
	ebi-a-GCST90001662	CD28- CD8dim T cell %CD8dim T cell	0.0112703	0.000487209	TRUE	0.000121851
	ebi-a-GCST90001664	CD28+ CD45RA+ CD8dim T cell %T cell	0.101501	0.000268454	TRUE	3.54199e-46
	ebi-a-GCST90001665	CD28+ CD45RA+ CD8dim T cell %CD8dim T cell	0.0486021	0.000444719	TRUE	2.59855e-20
	ebi-a-GCST90001667	CD28+ CD45RA- CD8dim T cell %T cell	0.0131901	2.06575e-06	TRUE	2.2075e-07
	ebi-a-GCST90001668	CD28+ CD45RA- CD8dim T cell %CD8dim T cell	0.0123465	2.06575e-06	TRUE	5.47213e-07
	ebi-a-GCST90001670	CD39+ CD8+ T cell %T cell	0.350267	0.000603663	TRUE	1.59437e-195
	ebi-a-GCST90001671	CD39+ CD8+ T cell %CD8+ T cell	0.352251	0.000610984	TRUE	5.82583e-197
	ebi-a-GCST90001679	CD25++ CD8+ T cell %T cell	0.0197442	0.000231139	TRUE	2.20289e-08
	ebi-a-GCST90001680	CD25++ CD8+ T cell %CD8+ T cell	0.0110731	0.000243901	TRUE	6.6382e-05
	ebi-a-GCST90001686	CD28- CD8+ T cell %CD8+ T cell	0.0289745	0.00164916	TRUE	2.37894e-09
	ebi-a-GCST90001689	CD28+ CD45RA+ CD8+ T cell %CD8+ T cell	0.00957871	0.00010279	TRUE	6.22142e-05
	ebi-a-GCST90001691	CD28+ CD45RA- CD8+ T cell %T cell	0.035298	0.000103973	TRUE	2.75863e-16
	ebi-a-GCST90001692	CD28+ CD45RA- CD8+ T cell %CD8+ T cell	0.0495719	0.000157812	TRUE	2.31556e-22
	ebi-a-GCST90001694	CD28- CD4-CD8- T cell %T cell	0.0236151	0.000387768	TRUE	7.79854e-10
	ebi-a-GCST90001696	CD45RA- CD28- CD8+ T cell %CD8+ T cell	0.0825668	0.00359464	TRUE	9.89239e-27
	ebi-a-GCST90001697	CD45RA- CD28- CD8+ T cell %T cell	0.194884	0.00536897	TRUE	5.51155e-74
	ebi-a-GCST90001699	CD45RA+ CD28- CD8+ T cell %CD8+ T cell	0.0156663	5.14941e-06	TRUE	2.00251e-08
	ebi-a-GCST90001700	CD45RA+ CD28- CD8+ T cell %T cell	0.30795	0.00224941	TRUE	6.60961e-152
	ebi-a-GCST90001701	BAFF-R on CD20- CD38- B cell	0.0438692	3.338e-08	TRUE	1.29526e-22
	ebi-a-GCST90001702	BAFF-R on CD24+ CD27+ B cell	0.375598	0.00039351	TRUE	1.92892e-226
	ebi-a-GCST90001703	BAFF-R on IgD+ CD24+ B cell	0.348205	0.000215569	TRUE	3.96807e-207
	ebi-a-GCST90001704	BAFF-R on IgD+ CD24- B cell	0.435038	0.00131488	TRUE	2.00082e-268
	ebi-a-GCST90001705	BAFF-R on IgD+ CD38- B cell	0.425027	0.00131321	TRUE	1.36475e-258
	ebi-a-GCST90001706	BAFF-R on IgD+ CD38- naive B cell	0.590348	0.00131407	TRUE	4.75539e-285
	ebi-a-GCST90001707	BAFF-R on IgD+ CD38- unswitched memory B cell	0.538478	0.000280336	TRUE	1.42546e-251
	ebi-a-GCST90001708	BAFF-R on IgD+ CD38+ B cell	0.420218	0.00131614	TRUE	1.32398e-254
	ebi-a-GCST90001709	BAFF-R on IgD+ CD38dim B cell	0.432272	0.00132235	TRUE	9.54727e-266
	ebi-a-GCST90001710	BAFF-R on IgD- CD24- B cell	0.397596	0.000469284	TRUE	2.96091e-244
	ebi-a-GCST90001711	BAFF-R on IgD- CD27- B cell	0.395959	0.000469284	TRUE	8.25359e-243
	ebi-a-GCST90001712	BAFF-R on IgD- CD38- B cell	0.376995	0.000217929	TRUE	6.28884e-231
	ebi-a-GCST90001713	BAFF-R on IgD- CD38+ B cell	0.0623693	0.000442449	TRUE	2.13672e-27
	ebi-a-GCST90001714	BAFF-R on IgD- CD38dim B cell	0.0112354	1.60695e-06	TRUE	1.12194e-06
	ebi-a-GCST90001715	BAFF-R on memory B cell	0.36198	0.000389536	TRUE	3.67221e-215
	ebi-a-GCST90001716	BAFF-R on naive-mature B cell	0.432629	0.0013224	TRUE	4.41633e-266
	ebi-a-GCST90001717	BAFF-R on unswitched memory B cell	0.361904	0.000389536	TRUE	4.23494e-215
	ebi-a-GCST90001718	BAFF-R on switched memory B cell	0.386192	0.00039512	TRUE	1.79962e-235
	ebi-a-GCST90001719	BAFF-R on IgD+ B cell	0.433094	0.00132234	TRUE	1.46252e-266
	ebi-a-GCST90001720	BAFF-R on transitional B cell	0.391333	0.00131453	TRUE	4.46101e-229
	ebi-a-GCST90001721	CD19 on CD20- B cell	0.00812436	0.000330965	TRUE	0.000828898
	ebi-a-GCST90001722	CD19 on CD20- CD38- B cell	0.0086076	0.000375524	TRUE	0.000687497
	ebi-a-GCST90001723	CD19 on CD24+ CD27+ B cell	0.02017	1.3141e-05	TRUE	1.08993e-10
	ebi-a-GCST90001724	CD19 on IgD+ CD24+ B cell	0.0298391	3.38905e-05	TRUE	5.67053e-15
	ebi-a-GCST90001725	CD19 on IgD+ CD24- B cell	0.0268929	2.93152e-05	TRUE	1.23554e-13
	ebi-a-GCST90001728	CD19 on IgD+ CD38- unswitched memory B cell	0.0431769	2.55868e-05	TRUE	3.71253e-14
	ebi-a-GCST90001729	CD19 on IgD+ CD38+ B cell	0.0286794	2.91034e-05	TRUE	1.72373e-14
	ebi-a-GCST90001730	CD19 on IgD+ CD38dim B cell	0.0207492	2.91034e-05	TRUE	9.91683e-11
	ebi-a-GCST90001733	CD19 on IgD- CD38- B cell	0.00891256	2.5999e-05	TRUE	3.33574e-05
	ebi-a-GCST90001735	CD19 on IgD- CD38dim B cell	0.0298264	0.000117936	TRUE	3.54798e-14
	ebi-a-GCST90001736	CD19 on memory B cell	0.0179588	1.3141e-05	TRUE	1.2304e-09
	ebi-a-GCST90001737	CD19 on naive-mature B cell	0.00892977	2.11826e-07	TRUE	1.26002e-05
	ebi-a-GCST90001738	CD19 on unswitched memory B cell	0.0204055	2.55868e-05	TRUE	1.30459e-10
	ebi-a-GCST90001740	CD19 on switched memory B cell	0.0203236	3.08363e-05	TRUE	1.65165e-10
	ebi-a-GCST90001741	CD19 on IgD+ B cell	0.017613	2.91034e-05	TRUE	2.96333e-09
	ebi-a-GCST90001742	CD19 on transitional B cell	0.0211285	2.55868e-05	TRUE	5.91819e-11
	ebi-a-GCST90001743	CD20 on B cell	0.0494411	7.85233e-05	TRUE	7.88556e-24
	ebi-a-GCST90001745	CD20 on CD24+ CD27+ B cell	0.0737052	0.00151008	TRUE	1.30687e-28
	ebi-a-GCST90001746	CD20 on IgD+ CD24+ B cell	0.0234089	2.92914e-05	TRUE	5.52228e-12
	ebi-a-GCST90001747	CD20 on IgD+ CD24- B cell	0.0629919	0.000525422	TRUE	2.89374e-27
	ebi-a-GCST90001748	CD20 on IgD+ CD38- B cell	0.0418893	0.000186392	TRUE	2.86456e-19
	ebi-a-GCST90001749	CD20 on IgD+ CD38- naive B cell	0.0245161	4.52267e-06	TRUE	1.00118e-08
	ebi-a-GCST90001751	CD20 on IgD+ CD38+ B cell	0.071518	0.000969655	TRUE	2.27274e-29
	ebi-a-GCST90001752	CD20 on IgD+ CD38dim B cell	0.1097	0.00122556	TRUE	1.67271e-46
	ebi-a-GCST90001753	CD20 on IgD- CD24- B cell	0.021588	0.000732142	TRUE	2.13137e-08
	ebi-a-GCST90001754	CD20 on IgD- CD27- B cell	0.0438537	0.000906667	TRUE	2.92814e-17
	ebi-a-GCST90001755	CD20 on IgD- CD38- B cell	0.0459154	0.000462352	TRUE	1.04354e-19
	ebi-a-GCST90001757	CD20 on IgD- CD38dim B cell	0.0937123	0.00221548	TRUE	1.14583e-35
	ebi-a-GCST90001758	CD20 on memory B cell	0.0714107	0.000396436	TRUE	6.12375e-32
	ebi-a-GCST90001759	CD20 on naive-mature B cell	0.0769591	0.0018206	TRUE	3.38148e-29
	ebi-a-GCST90001760	CD20 on unswitched memory B cell	0.0472523	0.000200576	TRUE	1.02042e-21
	ebi-a-GCST90001761	CD20 on switched memory B cell	0.0922608	0.00239861	TRUE	1.56305e-34
	ebi-a-GCST90001762	CD20 on IgD+ B cell	0.0716653	0.000551401	TRUE	3.21426e-31
	ebi-a-GCST90001763	CD20 on transitional B cell	0.036589	2.86114e-05	TRUE	2.73778e-18
	ebi-a-GCST90001765	CD24 on IgD+ CD24+ B cell	0.0707035	0.000495563	TRUE	4.9024e-31
	ebi-a-GCST90001766	CD24 on IgD+ CD38- B cell	0.0277747	0.000495563	TRUE	1.48118e-11
	ebi-a-GCST90001767	CD24 on IgD+ CD38- unswitched memory B cell	0.0878486	0.000495563	TRUE	2.02573e-25
	ebi-a-GCST90001768	CD24 on IgD+ CD38+ B cell	0.027781	5.62946e-05	TRUE	9.80854e-14
	ebi-a-GCST90001769	CD24 on IgD- CD38- B cell	0.042981	0.000495563	TRUE	3.16176e-18
	ebi-a-GCST90001771	CD24 on memory B cell	0.0668525	0.000489283	TRUE	3.08256e-29
	ebi-a-GCST90001772	CD24 on unswitched memory B cell	0.0596174	0.000495563	TRUE	7.88511e-26
	ebi-a-GCST90001773	CD24 on switched memory B cell	0.0600652	0.000489283	TRUE	4.68004e-26
	ebi-a-GCST90001774	CD24 on transitional B cell	0.018555	2.97085e-05	TRUE	1.09246e-09
	ebi-a-GCST90001775	CD25 on B cell	0.0591689	0.000108614	TRUE	3.19525e-28
	ebi-a-GCST90001777	CD25 on CD24+ CD27+ B cell	0.103321	0.000169833	TRUE	9.31686e-50
	ebi-a-GCST90001778	CD25 on IgD+ CD24+ B cell	0.077222	7.43808e-05	TRUE	1.2962e-37
	ebi-a-GCST90001779	CD25 on IgD+ CD24- B cell	0.0759138	0.00072073	TRUE	2.01624e-32
	ebi-a-GCST90001780	CD25 on IgD+ CD38- B cell	0.0197581	0.000103639	TRUE	1.24291e-09
	ebi-a-GCST90001781	CD25 on IgD+ CD38- naive B cell	0.0573008	7.69788e-05	TRUE	4.6898e-18
	ebi-a-GCST90001782	CD25 on IgD+ CD38- unswitched memory B cell	0.0749427	1.40672e-06	TRUE	7.14547e-25
	ebi-a-GCST90001783	CD25 on IgD+ CD38+ B cell	0.0310709	0.000103293	TRUE	7.33512e-15
	ebi-a-GCST90001784	CD25 on IgD+ CD38dim B cell	0.0557654	0.000625277	TRUE	1.70368e-23
	ebi-a-GCST90001785	CD25 on IgD- CD24- B cell	0.033942	2.5106e-05	TRUE	4.7115e-17
	ebi-a-GCST90001786	CD25 on IgD- CD27- B cell	0.0217861	0.000624076	TRUE	1.02638e-08
	ebi-a-GCST90001787	CD25 on IgD- CD38- B cell	0.0685279	0.000133431	TRUE	1.54152e-32
	ebi-a-GCST90001789	CD25 on IgD- CD38dim B cell	0.101381	0.000722346	TRUE	9.85352e-45
	ebi-a-GCST90001790	CD25 on memory B cell	0.100138	0.000169833	TRUE	4.16386e-48
	ebi-a-GCST90001791	CD25 on naive-mature B cell	0.0940871	0.000452258	TRUE	1.10836e-42
	ebi-a-GCST90001792	CD25 on unswitched memory B cell	0.0926181	0.000169833	TRUE	3.04577e-44
	ebi-a-GCST90001793	CD25 on switched memory B cell	0.0933406	0.000390318	TRUE	9.97437e-43
	ebi-a-GCST90001794	CD25 on IgD+ B cell	0.0468996	1.31611e-05	TRUE	1.19483e-23
	ebi-a-GCST90001795	CD25 on transitional B cell	0.0147313	7.83998e-06	TRUE	3.40112e-08
	ebi-a-GCST90001798	CD27 on CD24+ CD27+ B cell	0.28382	0.00136644	TRUE	9.69791e-147
	ebi-a-GCST90001799	CD27 on T cell	0.0463135	3.02471e-07	TRUE	9.7334e-16
	ebi-a-GCST90001800	CD27 on IgD+ CD24+ B cell	0.181136	0.00126328	TRUE	7.43301e-84
	ebi-a-GCST90001801	CD27 on IgD+ CD38- unswitched memory B cell	0.286983	0.00126765	TRUE	3.1456e-95
	ebi-a-GCST90001802	CD27 on IgD- CD38- B cell	0.18654	0.00132759	TRUE	1.46277e-86
	ebi-a-GCST90001803	CD27 on IgD- CD38+ B cell	0.0209064	0.000628015	TRUE	2.45822e-08
	ebi-a-GCST90001804	CD27 on IgD- CD38dim B cell	0.257475	0.00128303	TRUE	8.13752e-130
	ebi-a-GCST90001805	CD27 on memory B cell	0.195122	0.00146637	TRUE	1.06596e-90
	ebi-a-GCST90001806	CD27 on unswitched memory B cell	0.229481	0.00151674	TRUE	1.02117e-110
	ebi-a-GCST90001807	CD27 on Plasma Blast-Plasma Cell	0.00897736	1.60695e-06	TRUE	1.42091e-05
	ebi-a-GCST90001808	CD27 on switched memory B cell	0.298926	0.0013569	TRUE	2.97687e-157
	ebi-a-GCST90001810	CD38 on CD3- CD19-	0.0182394	8.05056e-05	TRUE	3.01937e-06
	ebi-a-GCST90001811	CD38 on IgD+ CD24- B cell	0.0294022	2.53007e-05	TRUE	6.85389e-15
	ebi-a-GCST90001812	CD38 on IgD+ CD38+ B cell	0.0305209	7.86121e-05	TRUE	8.40918e-15
	ebi-a-GCST90001813	CD38 on IgD+ CD38dim B cell	0.0773313	7.97913e-05	TRUE	1.42774e-37
	ebi-a-GCST90001815	CD38 on IgD- CD38dim B cell	0.0582015	7.06136e-05	TRUE	3.46853e-28
	ebi-a-GCST90001816	CD38 on naive-mature B cell	0.0473061	7.06136e-05	TRUE	7.07521e-23
	ebi-a-GCST90001818	CD38 on IgD+ B cell	0.0122356	6.18699e-06	TRUE	4.92345e-07
	ebi-a-GCST90001819	CD38 on transitional B cell	0.0886802	0.000881085	TRUE	8.86371e-38
	ebi-a-GCST90001820	IgD on IgD+ CD24+ B cell	0.0443794	0.00191166	TRUE	3.32344e-15
	ebi-a-GCST90001821	IgD on IgD+ CD24- B cell	0.0397303	0.000447516	TRUE	5.46603e-17
	ebi-a-GCST90001823	IgD on IgD+ CD38- unswitched memory B cell	0.0364229	0.00179272	TRUE	2.85099e-08
	ebi-a-GCST90001824	IgD on IgD+ CD38+ B cell	0.0455056	0.000869811	TRUE	4.44389e-18
	ebi-a-GCST90001825	IgD on IgD+ CD38dim B cell	0.0408637	0.000454819	TRUE	1.82424e-17
	ebi-a-GCST90001826	IgD on unswitched memory B cell	0.0363309	0.000599294	TRUE	6.70956e-15
	ebi-a-GCST90001827	IgD on IgD+ B cell	0.012996	0.000219141	TRUE	3.88974e-06
	ebi-a-GCST90001828	IgD on transitional B cell	0.0371279	0.000675254	TRUE	4.75369e-15
	ebi-a-GCST90001829	BAFF-R on B cell	0.433399	0.00131483	TRUE	5.24453e-267
	ebi-a-GCST90001830	BAFF-R on CD20- B cell	0.0296976	1.19938e-06	TRUE	1.19254e-15
	ebi-a-GCST90001831	CD62L on CD62L+ myeloid Dendritic Cell	0.0144133	0.000237554	TRUE	6.08082e-06
	ebi-a-GCST90001832	CD62L on CD62L+ plasmacytoid Dendritic Cell	0.0811573	0.000712737	TRUE	2.41989e-30
	ebi-a-GCST90001833	CD62L on CD62L+ Dendritic Cell	0.0296042	0.000255134	TRUE	1.17195e-11
	ebi-a-GCST90001834	CD62L on monocyte	0.0911945	0.0001111	TRUE	3.85751e-38
	ebi-a-GCST90001838	CD3 on naive CD8+ T cell	0.219905	0.000800312	TRUE	1.49232e-95
	ebi-a-GCST90001839	CD3 on Effector Memory CD8+ T cell	0.061476	8.67717e-05	TRUE	6.13559e-26
	ebi-a-GCST90001840	CD3 on Terminally Differentiated CD8+ T cell	0.0301537	0.000166462	TRUE	2.26273e-12
	ebi-a-GCST90001841	CD3 on Central Memory CD4+ T cell	0.16802	0.000274198	TRUE	3.80441e-73
	ebi-a-GCST90001842	CD3 on Naive CD4+ T cell	0.261077	0.000389272	TRUE	4.24947e-122
	ebi-a-GCST90001843	CD3 on Effector Memory CD4+ T cell	0.115703	0.000133805	TRUE	1.50527e-49
	ebi-a-GCST90001844	CD3 on Terminally Differentiated CD4+ T cell	0.0336432	0.000217504	TRUE	1.74675e-13
	ebi-a-GCST90001845	CD3 on CD45RA- CD4+ T cell	0.136206	0.00013844	TRUE	3.89345e-59
	ebi-a-GCST90001846	CD3 on Central Memory CD8+ T cell	0.0963109	0.000272421	TRUE	1.88509e-39
	ebi-a-GCST90001847	CD3 on HLA DR+ T cell	0.0831565	0.000237555	TRUE	5.30316e-35
	ebi-a-GCST90001848	CD3 on Natural Killer T	0.0124429	5.75088e-05	TRUE	4.10714e-06
	ebi-a-GCST90001849	CD3 on HLA DR+ CD4+ T cell	0.0989965	0.000249688	TRUE	4.35976e-42
	ebi-a-GCST90001850	CD3 on HLA DR+ CD8+ T cell	0.0355922	0.00017742	TRUE	6.59357e-15
	ebi-a-GCST90001851	CD3 on T cell	0.0949692	0.000156295	TRUE	6.32126e-40
	ebi-a-GCST90001852	CD3 on CD39+ resting CD4 regulatory T cell	0.0502614	0.000190236	TRUE	2.93314e-19
	ebi-a-GCST90001853	CD3 on activated CD4 regulatory T cell	0.215865	0.000218448	TRUE	6.99995e-99
	ebi-a-GCST90001854	CD3 on CD39+ activated CD4 regulatory T cell	0.215353	0.000251261	TRUE	3.53129e-98
	ebi-a-GCST90001855	CD3 on secreting CD4 regulatory T cell	0.199132	0.000398907	TRUE	6.07614e-88
	ebi-a-GCST90001856	CD3 on CD39+ secreting CD4 regulatory T cell	0.1599	0.000142306	TRUE	9.06929e-71
	ebi-a-GCST90001857	CD3 on activated & secreting CD4 regulatory T cell	0.222657	0.000218448	TRUE	1.32423e-102
	ebi-a-GCST90001858	CD3 on CD45RA+ CD4+ T cell	0.233067	0.000404788	TRUE	3.45644e-106
	ebi-a-GCST90001859	CD3 on CD8+ T cell	0.0772904	0.000217504	TRUE	1.26966e-31
	ebi-a-GCST90001860	CD3 on CD39+ CD4+ T cell	0.226235	0.000424663	TRUE	3.23449e-102
	ebi-a-GCST90001861	CD3 on CD28+ CD4+ T cell	0.103849	0.00012923	TRUE	3.16683e-44
	ebi-a-GCST90001863	CD3 on CD28+ CD45RA- CD8+ T cell	0.0980184	0.000248762	TRUE	1.81743e-40
	ebi-a-GCST90001864	CD3 on CD28+ CD45RA+ CD8+ T cell	0.198819	0.000344227	TRUE	2.60772e-88
	ebi-a-GCST90001865	CD3 on CD28- CD8+ T cell	0.036289	0.000145728	TRUE	5.61028e-15
	ebi-a-GCST90001866	CD3 on CD39+ CD8+ T cell	0.056681	0.000217504	TRUE	7.06184e-23
	ebi-a-GCST90001867	CD3 on CD4+ T cell	0.110235	0.000331266	TRUE	2.60669e-45
	ebi-a-GCST90001868	CD3 on CD4 regulatory T cell	0.210778	0.000398907	TRUE	4.22964e-94
	ebi-a-GCST90001869	CD3 on resting CD4 regulatory T cell	0.260669	0.00081375	TRUE	3.25123e-118
	ebi-a-GCST90001870	CD34 on Hematopoietic Stem Cell	0.0694857	0.000509875	TRUE	2.88588e-18
	ebi-a-GCST90001871	HVEM on T cell	0.0405706	0.00034281	TRUE	4.03213e-09
	ebi-a-GCST90001872	HVEM on naive CD8+ T cell	0.0590367	0.000252575	TRUE	1.96723e-13
	ebi-a-GCST90001873	HVEM on Effector Memory CD8+ T cell	0.0402677	0.00034281	TRUE	4.68469e-09
	ebi-a-GCST90001875	HVEM on CD4+ T cell	0.0443776	0.00034281	TRUE	6.07313e-10
	ebi-a-GCST90001876	HVEM on Central Memory CD4+ T cell	0.0425377	0.00034281	TRUE	1.51874e-09
	ebi-a-GCST90001877	HVEM on naive CD4+ T cell	0.0330176	0.000193176	TRUE	7.4157e-08
	ebi-a-GCST90001878	HVEM on Effector Memory CD4+ T cell	0.0414733	0.000144481	TRUE	7.16945e-10
	ebi-a-GCST90001879	HVEM on Terminally Differentiated CD4+ T cell	0.0280576	0.000173224	TRUE	7.94027e-07
	ebi-a-GCST90001880	HVEM on CD45RA- CD4+ T cell	0.0458182	0.00034281	TRUE	2.95621e-10
	ebi-a-GCST90001881	HVEM on CD8+ T cell	0.03413	0.000173224	TRUE	3.71974e-08
	ebi-a-GCST90001882	HVEM on Central Memory CD8+ T cell	0.0493352	0.00034281	TRUE	5.05649e-11
	ebi-a-GCST90001883	CD16-CD56 on Natural Killer T	0.137636	0.00043961	TRUE	1.98367e-59
	ebi-a-GCST90001884	CD16-CD56 on Natural Killer	0.304018	0.000667198	TRUE	1.513e-151
	ebi-a-GCST90001885	CD16-CD56 on HLA DR+ Natural Killer	0.0408862	0.000491822	TRUE	1.91879e-15
	ebi-a-GCST90001886	CD28 on CD39+ activated CD4 regulatory T cell	0.0843781	0.000242398	TRUE	1.60672e-34
	ebi-a-GCST90001887	CD28 on secreting CD4 regulatory T cell	0.0707643	0.00117229	TRUE	7.04042e-25
	ebi-a-GCST90001888	CD28 on CD39+ secreting CD4 regulatory T cell	0.107349	0.000146209	TRUE	1.21759e-45
	ebi-a-GCST90001889	CD28 on activated & secreting CD4 regulatory T cell	0.06044	0.000904485	TRUE	1.3307e-21
	ebi-a-GCST90001890	CD28 on CD45RA+ CD4+ T cell	0.0858069	0.00237657	TRUE	7.96101e-28
	ebi-a-GCST90001891	CD28 on CD45RA- CD4 not regulatory T cell	0.0882097	0.00127453	TRUE	1.40976e-31
	ebi-a-GCST90001892	CD28 on CD39+ CD4+ T cell	0.211018	0.000242468	TRUE	5.80139e-96
	ebi-a-GCST90001893	CD28 on CD28+ CD45RA- CD8+ T cell	0.0638072	4.42918e-07	TRUE	8.9545e-29
	ebi-a-GCST90001894	CD28 on CD28+ CD4+ T cell	0.0801943	0.00238203	TRUE	1.16117e-25
	ebi-a-GCST90001896	CD28 on CD28+ CD45RA+ CD8+ T cell	0.129059	0.00251376	TRUE	4.84296e-45
	ebi-a-GCST90001897	CD28 on CD39+ CD8+ T cell	0.055482	0.000160743	TRUE	9.18206e-23
	ebi-a-GCST90001898	CD28 on CD4+ T cell	0.0714948	0.00238203	TRUE	2.17833e-22
	ebi-a-GCST90001899	CD28 on CD4 regulatory T cell	0.0523932	0.000899737	TRUE	1.71775e-18
	ebi-a-GCST90001900	CD28 on resting CD4 regulatory T cell	0.0756967	4.71341e-06	TRUE	9.31046e-34
	ebi-a-GCST90001901	CD28 on CD39+ resting CD4 regulatory T cell	0.0305013	0.00143139	TRUE	6.48137e-09
	ebi-a-GCST90001902	CD28 on activated CD4 regulatory T cell	0.0399178	5.44384e-06	TRUE	5.06298e-18
	ebi-a-GCST90001903	CD86 on myeloid Dendritic Cell	0.0891878	0.000401397	TRUE	3.37905e-35
	ebi-a-GCST90001904	CD86 on CD62L+ myeloid Dendritic Cell	0.0108688	0.000427791	TRUE	0.000307967
	ebi-a-GCST90001906	CD86 on granulocyte	0.0257764	4.03577e-07	TRUE	4.63836e-12
	ebi-a-GCST90001907	CCR7 on naive CD4+ T cell	0.0849466	0.000933759	TRUE	2.61729e-31
	ebi-a-GCST90001908	CCR7 on naive CD8+ T cell	0.0287304	0.00027432	TRUE	2.49085e-11
	ebi-a-GCST90001909	CD45 on CD14+ monocyte	0.0111255	0.000324837	TRUE	0.000107037
	ebi-a-GCST90001910	CD45 on B cell	0.0207415	0.000708103	TRUE	1.77015e-07
	ebi-a-GCST90001911	CD45 on Natural Killer	0.0456316	0.000926052	TRUE	1.93103e-16
	ebi-a-GCST90001913	CD45 on granulocyte	0.010785	0.000235959	TRUE	8.89262e-05
	ebi-a-GCST90001917	CD45 on CD8+ T cell	0.0192953	2.29471e-05	TRUE	2.59904e-09
	ebi-a-GCST90001918	CD45 on HLA DR+ T cell	0.0271515	6.57992e-05	TRUE	3.94718e-12
	ebi-a-GCST90001919	CD45 on Natural Killer T	0.00966444	0.000187003	TRUE	0.000179142
	ebi-a-GCST90001920	CD45 on HLA DR+ CD4+ T cell	0.023119	3.95959e-05	TRUE	1.14724e-10
	ebi-a-GCST90001923	CD127 on CD45RA- CD4 not regulatory T cell	0.0116122	0.000523324	TRUE	0.000227252
	ebi-a-GCST90001924	CD127 on CD28+ CD4+ T cell	0.0397162	0.000605222	TRUE	1.76642e-14
	ebi-a-GCST90001926	CD127 on granulocyte	0.0826167	0.000553416	TRUE	5.84939e-32
	ebi-a-GCST90001927	CD127 on CD8+ T cell	0.0123879	4.93167e-05	TRUE	5.9857e-06
	ebi-a-GCST90001929	CD127 on CD28+ CD45RA+ CD8+ T cell	0.0308754	0.000730218	TRUE	7.7301e-11
	ebi-a-GCST90001930	CD127 on CD28- CD8+ T cell	0.0113816	1.6912e-05	TRUE	8.55715e-06
	ebi-a-GCST90001932	CD127 on CD45RA+ CD4+ T cell	0.0681466	0.00159201	TRUE	8.84113e-23
	ebi-a-GCST90001933	CD25 on CD45RA- CD4 not regulatory T cell	0.0439507	0.000172928	TRUE	1.12836e-19
	ebi-a-GCST90001934	CD25 on CD45RA+ CD4 not regulatory T cell	0.0167684	0.000283542	TRUE	2.54564e-07
	ebi-a-GCST90001935	CD25 on CD39+ CD4 regulatory T cell	0.0399696	0.000822764	TRUE	2.62766e-15
	ebi-a-GCST90001937	CD25 on resting CD4 regulatory T cell	0.012064	0.000122436	TRUE	6.48749e-06
	ebi-a-GCST90001938	CD25 on CD39+ resting CD4 regulatory T cell	0.009867	0.000395358	TRUE	0.000431139
	ebi-a-GCST90001940	CD25 on CD39+ activated CD4 regulatory T cell	0.0370965	0.000822764	TRUE	3.96736e-14
	ebi-a-GCST90001941	CD25 on secreting CD4 regulatory T cell	0.023305	9.36894e-06	TRUE	7.11653e-12
	ebi-a-GCST90001942	CD25 on CD39+ secreting CD4 regulatory T cell	0.0207505	9.36894e-06	TRUE	1.08141e-10
	ebi-a-GCST90001943	CD25 on activated & secreting CD4 regulatory T cell	0.0096456	1.18292e-06	TRUE	9.44007e-06
	ebi-a-GCST90001944	CD123 on plasmacytoid Dendritic Cell	0.048509	0.000127759	TRUE	6.23159e-20
	ebi-a-GCST90001945	CD123 on CD62L+ plasmacytoid Dendritic Cell	0.0476229	0.000127759	TRUE	1.44324e-19
	ebi-a-GCST90001946	CD33 on CD14+ monocyte	0.527058	0.000215321	TRUE	2.4774e-223
	ebi-a-GCST90001947	CD33 on CD33+ HLA DR+ CD14dim	0.509926	0.000152326	TRUE	6.86119e-207
	ebi-a-GCST90001948	CD33 on CD33dim HLA DR+ CD11b+	0.55776	0.000208798	TRUE	3.71999e-246
	ebi-a-GCST90001949	CD33 on CD33dim HLA DR+ CD11b-	0.566379	0.000208805	TRUE	4.71092e-253
	ebi-a-GCST90001950	CD33 on Granulocytic Myeloid-Derived Suppressor Cells	0.240991	0.000213383	TRUE	1.84696e-61
	ebi-a-GCST90001951	CD33 on CD66b++ myeloid cell	0.378895	0.000186878	TRUE	5.80329e-125
	ebi-a-GCST90001952	CD33 on Monocytic Myeloid-Derived Suppressor Cells	0.4556	0.000152326	TRUE	1.22643e-172
	ebi-a-GCST90001953	CD33 on CD33dim HLA DR-	0.416789	0.000159635	TRUE	2.12939e-150
	ebi-a-GCST90001954	CD33 on basophil	0.425882	0.000213873	TRUE	3.57404e-154
	ebi-a-GCST90001955	CD33 on Immature Myeloid-Derived Suppressor Cells	0.380078	0.000205751	TRUE	4.07919e-131
	ebi-a-GCST90001956	CD33 on CD33+ HLA DR+	0.52044	0.000152326	TRUE	3.65777e-214
	ebi-a-GCST90001957	CD33 on CD33+ HLA DR+ CD14-	0.525491	0.000152326	TRUE	1.57611e-217
	ebi-a-GCST90001958	CD4 on monocyte	0.106114	0.000454485	TRUE	2.42003e-44
	ebi-a-GCST90001959	CD4 on HLA DR+ CD4+ T cell	0.0246901	0.00251518	TRUE	2.04751e-06
	ebi-a-GCST90001960	CD25 on CD4+ T cell	0.0155232	1.22072e-05	TRUE	1.42534e-07
	ebi-a-GCST90001961	CD25 on CD39+ CD4+ T cell	0.279064	0.000169792	TRUE	3.43636e-136
	ebi-a-GCST90001979	CD16 on CD14- CD16+ monocyte	0.343916	0.00219133	TRUE	2.2964e-183
	ebi-a-GCST90001980	CD40 on CD14+ CD16- monocyte	0.190312	0.000615687	TRUE	4.88591e-93
	ebi-a-GCST90001981	CD40 on CD14+ CD16+ monocyte	0.227449	0.000684442	TRUE	1.3578e-114
	ebi-a-GCST90001983	CD14 on CD14+ CD16+ monocyte	0.022382	2.43508e-05	TRUE	1.67988e-11
	ebi-a-GCST90001984	HLA DR on CD14- CD16+ monocyte	0.189274	0.00302909	TRUE	2.45578e-80
	ebi-a-GCST90001985	CD40 on monocytes	0.227634	0.00101557	TRUE	2.61613e-112
	ebi-a-GCST90001986	CD14 on CD14+ CD16- monocyte	0.0149098	0.000117327	TRUE	2.3386e-07
	ebi-a-GCST90001987	CD64 on CD14+ CD16- monocyte	0.0955655	3.07438e-05	TRUE	1.14927e-47
	ebi-a-GCST90001988	HLA DR on CD14+ CD16- monocyte	0.225118	0.0012251	TRUE	2.32101e-109
	ebi-a-GCST90001989	CD40 on CD14- CD16+ monocyte	0.291641	0.00151727	TRUE	3.43132e-150
	ebi-a-GCST90001991	HLA DR on CD14+ monocyte	0.212152	0.0012251	TRUE	1.40751e-101
	ebi-a-GCST90001992	CCR2 on CD14+ CD16+ monocyte	0.00860036	5.12181e-07	TRUE	2.03661e-05
	ebi-a-GCST90001993	PDL-1 on CD14+ CD16- monocyte	0.00837545	7.15545e-05	TRUE	0.000118145
	ebi-a-GCST90001994	CX3CR1 on CD14- CD16-	0.0873115	0.000296421	TRUE	5.4488e-40
	ebi-a-GCST90001995	CX3CR1 on monocyte	0.117949	5.30562e-05	TRUE	1.06479e-58
	ebi-a-GCST90001996	CX3CR1 on CD14+ CD16+ monocyte	0.113345	5.2413e-05	TRUE	3.69633e-56
	ebi-a-GCST90001997	CX3CR1 on CD14+ CD16- monocyte	0.137845	5.30562e-05	TRUE	1.60716e-69
	ebi-a-GCST90001998	PDL-1 on CD14+ CD16+ monocyte	0.00832501	3.02471e-07	TRUE	2.68331e-05
	ebi-a-GCST90001999	PDL-1 on CD14- CD16+ monocyte	0.105334	0.000449644	TRUE	4.32918e-48
	ebi-a-GCST90002000	PDL-1 on CD14- CD16-	0.0110063	3.92646e-05	TRUE	4.73437e-06
	ebi-a-GCST90002001	CD64 on CD14- CD16-	0.0171004	0.000690759	TRUE	1.1738e-06
	ebi-a-GCST90002002	PDL-1 on monocyte	0.0235199	0.00029492	TRUE	2.1604e-10
	ebi-a-GCST90002003	CCR2 on CD14- CD16-	0.0327775	0.000165715	TRUE	3.70966e-15
	ebi-a-GCST90002004	CCR2 on CD14+ CD16- monocyte	0.0338918	0.000259129	TRUE	3.80417e-15
	ebi-a-GCST90002005	CD16 on CD14+ CD16+ monocyte	0.265454	0.000796811	TRUE	5.87436e-138
	ebi-a-GCST90002006	CD64 on monocyte	0.0823364	3.07438e-05	TRUE	8.05881e-41
	ebi-a-GCST90002007	HLA DR on CD14+ CD16+ monocyte	0.127999	0.000725934	TRUE	6.96864e-58
	ebi-a-GCST90002008	CCR2 on monocyte	0.0286942	0.000259129	TRUE	8.07657e-13
	ebi-a-GCST90002009	HLA DR on CD14- CD16-	0.112272	9.03611e-05	TRUE	2.58133e-55
	ebi-a-GCST90002010	HLA DR on monocyte	0.20743	0.00159823	TRUE	1.09405e-96
	ebi-a-GCST90002011	CD64 on CD14+ CD16+ monocyte	0.0181928	0.0007706	TRUE	6.3398e-07
	ebi-a-GCST90002012	CX3CR1 on CD14- CD16+ monocyte	0.0323153	0.00100546	TRUE	4.9965e-12
	ebi-a-GCST90002013	CCR2 on myeloid Dendritic Cell	0.0852345	0.000951008	TRUE	4.21014e-31
	ebi-a-GCST90002014	CCR2 on CD62L+ myeloid Dendritic Cell	0.0828384	0.000238606	TRUE	1.59433e-33
	ebi-a-GCST90002015	CCR2 on plasmacytoid Dendritic Cell	0.0999959	0.00012179	TRUE	3.96022e-42
	ebi-a-GCST90002016	CCR2 on CD62L+ plasmacytoid Dendritic Cell	0.0998266	0.00012179	TRUE	4.71658e-42
	ebi-a-GCST90002017	CCR2 on monocyte	0.0664578	3.97315e-05	TRUE	2.45191e-28
	ebi-a-GCST90002018	CCR2 on granulocyte	0.036721	8.91295e-05	TRUE	2.46007e-15
	ebi-a-GCST90002019	CD14 on Monocytic Myeloid-Derived Suppressor Cells	0.0188706	9.75233e-05	TRUE	8.43321e-06
	ebi-a-GCST90002021	CD14 on CD33dim HLA DR+ CD11b+	0.0462707	3.02471e-07	TRUE	1.59955e-14
	ebi-a-GCST90002022	CD4 on CD4+ T cell	0.0784787	0.00113957	TRUE	5.27281e-28
	ebi-a-GCST90002023	CD4 on Central Memory CD4+ T cell	0.0667599	0.00081315	TRUE	2.33023e-24
	ebi-a-GCST90002024	CD4 on naive CD4+ T cell	0.0810012	0.000694866	TRUE	1.35483e-30
	ebi-a-GCST90002025	CD4 on Effector Memory CD4+ T cell	0.0665102	0.000443672	TRUE	1.02404e-25
	ebi-a-GCST90002027	CD4 on CD45RA+ CD4+ T cell	0.0649053	0.000684468	TRUE	4.60549e-24
	ebi-a-GCST90002028	CD19 on B cell	0.012127	1.18102e-05	TRUE	2.30464e-06
	ebi-a-GCST90002029	CD39 on CD39+ CD8+ T cell	0.15073	0.000533425	TRUE	1.29582e-62
	ebi-a-GCST90002030	CD39 on CD39+ activated CD4 regulatory T cell	0.471446	0.000656613	TRUE	2.16737e-272
	ebi-a-GCST90002031	CD39 on CD39+ secreting CD4 regulatory T cell	0.418116	0.000656613	TRUE	9.29822e-227
	ebi-a-GCST90002032	CD39 on CD39+ CD4+ T cell	0.396957	0.000601017	TRUE	8.00652e-211
	ebi-a-GCST90002033	CD39 on granulocyte	0.0349922	0.000141491	TRUE	1.76098e-14
	ebi-a-GCST90002034	CD39 on monocyte	0.0210258	1.59678e-05	TRUE	8.71452e-10
	ebi-a-GCST90002035	CD80 on myeloid Dendritic Cell	0.0823712	0.00263628	TRUE	1.01842e-25
	ebi-a-GCST90002036	CD80 on CD62L+ myeloid Dendritic Cell	0.0580266	0.0021967	TRUE	1.27437e-17
	ebi-a-GCST90002037	CD80 on plasmacytoid Dendritic Cell	0.0433933	0.000127759	TRUE	7.87533e-18
	ebi-a-GCST90002038	CD80 on CD62L+ plasmacytoid Dendritic Cell	0.0426461	0.000127759	TRUE	1.58889e-17
	ebi-a-GCST90002039	CD80 on monocyte	0.117156	0.00155265	TRUE	3.75262e-42
	ebi-a-GCST90002040	CD80 on granulocyte	0.0528189	4.67193e-05	TRUE	2.00091e-22
	ebi-a-GCST90002042	CD45 on CD33+ HLA DR+ CD14-	0.0204338	1.00437e-05	TRUE	9.84667e-07
	ebi-a-GCST90002045	CD45 on CD33- HLA DR-	0.055497	6.56558e-05	TRUE	2.95935e-16
	ebi-a-GCST90002046	CD45 on CD33- HLA DR+	0.0655554	0.00016294	TRUE	1.66316e-18
	ebi-a-GCST90002052	CD45 on Immature Myeloid-Derived Suppressor Cells	0.134349	0.000196259	TRUE	1.55358e-37
	ebi-a-GCST90002054	CD8 on Central Memory CD8+ T cell	0.078709	0.000839791	TRUE	4.35046e-29
	ebi-a-GCST90002055	CD8 on naive CD8+ T cell	0.0882747	0.000671309	TRUE	9.71365e-34
	ebi-a-GCST90002056	CD8 on Effector Memory CD8+ T cell	0.0626683	0.000747032	TRUE	5.95507e-23
	ebi-a-GCST90002057	CD8 on Terminally Differentiated CD8+ T cell	0.0311781	0.00054767	TRUE	2.17127e-11
	ebi-a-GCST90002058	CD8 on CD8+ T cell	0.0704524	0.000197898	TRUE	5.67386e-30
	ebi-a-GCST90002059	CD8 on Natural Killer T	0.0276419	0.00188265	TRUE	4.22666e-08
	ebi-a-GCST90002060	CD8 on HLA DR+ CD8+ T cell	0.0310643	0.000147831	TRUE	3.34034e-13
	ebi-a-GCST90002061	CD4 on CD39+ CD4+ T cell	0.198486	0.00182183	TRUE	2.41089e-79
	ebi-a-GCST90002062	CD4 on CD28+ CD4+ T cell	0.0266577	0.000117772	TRUE	2.90639e-11
	ebi-a-GCST90002063	CD4 on CD4 regulatory T cell	0.0308038	0.000131466	TRUE	7.53909e-13
	ebi-a-GCST90002064	CD4 on resting CD4 regulatory T cell	0.0122244	2.78466e-06	TRUE	2.29534e-06
	ebi-a-GCST90002065	CD4 on CD39+ resting CD4 regulatory T cell	0.0111818	3.47489e-05	TRUE	2.69665e-05
	ebi-a-GCST90002066	CD4 on activated CD4 regulatory T cell	0.0588118	0.00175674	TRUE	6.58035e-19
	ebi-a-GCST90002067	CD4 on CD39+ activated CD4 regulatory T cell	0.060443	0.00309434	TRUE	3.14162e-17
	ebi-a-GCST90002068	CD4 on secreting CD4 regulatory T cell	0.0142326	2.78466e-06	TRUE	3.24427e-07
	ebi-a-GCST90002069	CD4 on CD39+ secreting CD4 regulatory T cell	0.0694119	0.00137797	TRUE	8.58847e-24
	ebi-a-GCST90002070	CD4 on activated & secreting CD4 regulatory T cell	0.0398236	0.000942312	TRUE	1.21593e-13
	ebi-a-GCST90002087	CD11c on myeloid Dendritic Cell	0.0908797	0.000392758	TRUE	5.56747e-36
	ebi-a-GCST90002088	CD11c on CD62L+ myeloid Dendritic Cell	0.0603925	0.000300034	TRUE	1.00891e-23
	ebi-a-GCST90002089	CD11c on monocyte	0.0817004	6.51496e-05	TRUE	1.43892e-34
	ebi-a-GCST90002090	CD11c on granulocyte	0.0906353	0.000566516	TRUE	8.81303e-35
	ebi-a-GCST90002091	CD11b on CD14+ monocyte	0.153043	3.02471e-07	TRUE	6.52617e-48
	ebi-a-GCST90002094	CD11b on Monocytic Myeloid-Derived Suppressor Cells	0.0846552	3.02471e-07	TRUE	3.18179e-25
	ebi-a-GCST90002095	CD11b on CD33dim HLA DR-	0.0524525	0.000337989	TRUE	1.07251e-13
	ebi-a-GCST90002096	CD11b on basophil	0.0565893	0.000337989	TRUE	9.17921e-15
	ebi-a-GCST90002097	CD11b on CD33+ HLA DR+ CD14dim	0.101535	3.02471e-07	TRUE	2.14847e-30
	ebi-a-GCST90002098	CD45RA on naive CD4+ T cell	0.183525	0.000828436	TRUE	1.2495e-76
	ebi-a-GCST90002099	CD4RA on Terminally Differentiated CD4+ T cell	0.0489236	1.75884e-05	TRUE	1.71251e-21
	ebi-a-GCST90002100	CD45RA on naive CD8+ T cell	0.0284598	0.000128355	TRUE	6.68077e-12
	ebi-a-GCST90002101	CD45RA on Terminally Differentiated CD8+ T cell	0.0437942	0.000147508	TRUE	5.29972e-18
	ebi-a-GCST90002102	CD45RA on resting CD4 regulatory T cell	0.170485	0.000175826	TRUE	1.25075e-75
	ebi-a-GCST90002103	CD45RA on CD39+ resting CD4 regulatory T cell	0.0157544	0.000446194	TRUE	1.08711e-05
	ebi-a-GCST90002104	HLA DR on myeloid Dendritic Cell	0.174997	0.00118439	TRUE	6.09596e-70
	ebi-a-GCST90002105	HLA DR on plasmacytoid Dendritic Cell	0.341787	0.00131041	TRUE	3.44349e-163
	ebi-a-GCST90002106	HLA DR on Dendritic Cell	0.296136	0.00145322	TRUE	1.82868e-133
	ebi-a-GCST90002108	HLA DR on CD33+ HLA DR+ CD14-	0.223717	0.00130096	TRUE	5.41033e-62
	ebi-a-GCST90002109	HLA DR on CD33+ HLA DR+ CD14dim	0.136239	0.00130466	TRUE	2.71904e-34
	ebi-a-GCST90002110	HLA DR on CD33dim HLA DR+ CD11b+	0.18121	0.00131231	TRUE	3.57544e-49
	ebi-a-GCST90002111	HLA DR on CD33dim HLA DR+ CD11b-	0.186609	0.00127005	TRUE	4.27463e-51
	ebi-a-GCST90002112	HLA DR on CD33- HLA DR+	0.234017	0.00278363	TRUE	6.59825e-63
	ebi-a-GCST90002113	HLA DR on HLA DR+ T cell	0.0244545	1.76214e-07	TRUE	5.2608e-12
	ebi-a-GCST90002114	HLA DR on HLA DR+ CD4+ T cell	0.0117537	1.76214e-07	TRUE	1.97216e-06
	ebi-a-GCST90002116	HLA DR on B cell	0.320349	0.00163303	TRUE	2.85454e-153
	ebi-a-GCST90002117	HLA DR on HLA DR+ Natural Killer	0.163852	0.00255684	TRUE	7.07167e-61
	ebi-a-GCST90002118	CD8 on CD28+ CD45RA- CD8+ T cell	0.0782338	0.00217853	TRUE	2.45665e-25
	ebi-a-GCST90002119	CD8 on CD28+ CD45RA+ CD8+ T cell	0.226152	0.00364733	TRUE	9.60437e-87
	ebi-a-GCST90002120	CD8 on CD28- CD8+ T cell	0.0430047	0.00217984	TRUE	1.49145e-12
	ebi-a-GCST90002121	CD8 on CD39+ CD8+ T cell	0.0779535	0.00162531	TRUE	1.80277e-26

## Sheet: FL
	Trait ID	Trait	SNP R2 exposure	SNP R2 outcome	Correct causal direction	MR Steiger P-value
	ebi-a-GCST90001391	IgD+ B cell %B cell	0.00848639	3.41471e-05	TRUE	8.37224e-05
	ebi-a-GCST90001395	IgD+ CD38- B cell %B cell	0.00941636	0.000193234	TRUE	0.000149194
	ebi-a-GCST90001399	IgD- CD27- B cell %B cell	0.0799593	0.000787313	TRUE	7.67221e-33
	ebi-a-GCST90001410	IgD- CD38+ B cell %B cell	0.00873466	2.07192e-06	TRUE	2.73254e-05
	ebi-a-GCST90001422	CD20- CD38- B cell %B cell	0.00846265	6.88582e-05	TRUE	0.000135468
	ebi-a-GCST90001424	IgD+ B cell %Lymphocyte	0.0248579	0.000262763	TRUE	8.629e-11
	ebi-a-GCST90001426	IgD- CD38dim B cell %lymphocyte	0.0171657	2.06288e-05	TRUE	7.37164e-09
	ebi-a-GCST90001429	IgD+ CD38+ B cell %lymphocyte	0.00856596	2.37822e-06	TRUE	3.35228e-05
	ebi-a-GCST90001431	IgD+ CD38- B cell %lymphocyte	0.0212569	0.000444114	TRUE	1.09331e-08
	ebi-a-GCST90001433	IgD- CD27- B cell %lymphocyte	0.0471008	0.00060625	TRUE	5.42776e-19
	ebi-a-GCST90001439	IgD+ CD24+ B cell %lymphocyte	0.0305649	0.000256392	TRUE	2.87906e-13
	ebi-a-GCST90001441	IgD+ CD24- B cell %lymphocyte	0.00815205	0.00043397	TRUE	0.00153709
	ebi-a-GCST90001442	CD24+ CD27+ B cell %lymphocyte	0.02623	0.000254992	TRUE	2.08575e-11
	ebi-a-GCST90001451	CD62L- monocyte %monocyte	0.069775	0.00025229	TRUE	5.64325e-28
	ebi-a-GCST90001457	CD11c+ HLA DR++ monocyte %monocyte	0.0108516	0.000131256	TRUE	6.12458e-05
	ebi-a-GCST90001463	CD62L- Dendritic Cell %Dendritic Cell	0.194736	0.000219598	TRUE	6.39379e-93
	ebi-a-GCST90001465	CD86+ myeloid Dendritic Cell %Dendritic Cell	0.228979	4.62047e-05	TRUE	3.84929e-116
	ebi-a-GCST90001467	CD86+ plasmacytoid Dendritic Cell %Dendritic Cell	0.0248673	6.21633e-07	TRUE	1.80771e-12
	ebi-a-GCST90001469	CD62L- myeloid Dendritic Cell %Dendritic Cell	0.282956	0.000592604	TRUE	1.74114e-141
	ebi-a-GCST90001471	CD62L- plasmacytoid Dendritic Cell %Dendritic Cell	0.0700282	7.56205e-05	TRUE	1.46771e-31
	ebi-a-GCST90001473	CD62L- CD86+ myeloid Dendritic Cell %Dendritic Cell	0.303621	0.000388295	TRUE	1.92458e-157
	ebi-a-GCST90001475	HLA DR++ monocyte %monocyte	0.0389558	0.00290256	TRUE	3.93244e-11
	ebi-a-GCST90001476	HLA DR++ monocyte %leukocyte	0.0325201	0.00985882	TRUE	0.000183443
	ebi-a-GCST90001478	CD4 regulatory T cell %CD4+ T cell	0.0234781	3.30132e-05	TRUE	3.15836e-11
	ebi-a-GCST90001479	CD4 regulatory T cell %T cell	0.0100073	1.04717e-06	TRUE	9.17609e-06
	ebi-a-GCST90001484	CD39+ resting CD4 regulatory T cell %resting CD4 regulatory T cell	0.399951	0.0011652	TRUE	2.50189e-221
	ebi-a-GCST90001485	CD39+ resting CD4 regulatory T cell %CD4 regulatory T cell	0.456669	0.001389	TRUE	1.93156e-268
	ebi-a-GCST90001491	CD39+ activated CD4 regulatory T cell %CD4 regulatory T cell	0.376464	0.000787254	TRUE	2.38003e-206
	ebi-a-GCST90001496	CD39+ secreting CD4 regulatory T cell %secreting CD4 regulatory T cell	0.42476	0.000862431	TRUE	3.78197e-245
	ebi-a-GCST90001497	CD39+ secreting CD4 regulatory T cell %CD4 regulatory T cell	0.425521	0.000721418	TRUE	1.92665e-247
	ebi-a-GCST90001499	Activated & resting CD4 regulatory T cell %CD4 regulatory T cell	0.145763	0.000346329	TRUE	9.77311e-66
	ebi-a-GCST90001500	Activated & resting CD4 regulatory T cell %CD4+ T cell	0.0530489	0.000337181	TRUE	4.84828e-22
	ebi-a-GCST90001502	Activated & secreting CD4 regulatory T cell %CD4 regulatory T cell	0.18642	0.000371783	TRUE	5.48492e-87
	ebi-a-GCST90001503	Activated & secreting CD4 regulatory T cell %CD4+ T cell	0.114451	0.000762336	TRUE	1.38114e-47
	ebi-a-GCST90001505	CD25++ CD4+ T cell %CD4+ T cell	0.0416367	0.000192908	TRUE	6.69497e-18
	ebi-a-GCST90001506	CD25++ CD4+ T cell %T cell	0.0244038	5.74942e-05	TRUE	2.17403e-11
	ebi-a-GCST90001508	CD25++ CD45RA+ CD4 not regulatory T cell %CD4+ T cell	0.083577	0.000329691	TRUE	1.01432e-35
	ebi-a-GCST90001509	CD25++ CD45RA+ CD4 not regulatory T cell %T cell	0.07223	0.000329691	TRUE	1.46775e-30
	ebi-a-GCST90001511	CD25++ CD45RA- CD4 not regulatory T cell %CD4+ T cell	0.0509812	0.000194662	TRUE	5.69638e-22
	ebi-a-GCST90001512	CD25++ CD45RA- CD4 not regulatory T cell %T cell	0.0522604	0.000178212	TRUE	1.19107e-22
	ebi-a-GCST90001516	Immature Myeloid-Derived Suppressor Cells %CD33dim HLA DR- CD66b-	0.0475933	8.89892e-05	TRUE	8.99917e-15
	ebi-a-GCST90001519	CD33+ HLA DR+ CD14- %CD33+ HLA DR+	0.0331342	5.67855e-06	TRUE	3.20715e-11
	ebi-a-GCST90001521	CD33+ HLA DR+ CD14dim %CD33+ HLA DR+	0.0163982	0.000308636	TRUE	4.87632e-05
	ebi-a-GCST90001526	CD33dim HLA DR+ CD11b+ %CD33dim HLA DR+	0.181049	0.00048843	TRUE	3.6579e-56
	ebi-a-GCST90001528	CD33dim HLA DR+ CD11b- %CD33dim HLA DR+	0.179286	0.00048843	TRUE	1.57878e-55
	ebi-a-GCST90001533	Basophil %CD33dim HLA DR- CD66b-	0.136915	0.000126988	TRUE	3.63886e-43
	ebi-a-GCST90001535	CD45RA- CD4+ T cell %CD4+ T cell	0.0350774	0.000423417	TRUE	4.81802e-14
	ebi-a-GCST90001536	CD45RA- CD4+ T cell %T cell	0.0109783	0.000273479	TRUE	7.69915e-05
	ebi-a-GCST90001561	CD45RA+ CD8+ T cell %CD8+ T cell	0.0914309	0.000423787	TRUE	1.13397e-38
	ebi-a-GCST90001562	CD45RA+ CD8+ T cell %T cell	0.0541326	0.00310756	TRUE	6.29786e-16
	ebi-a-GCST90001568	Naive CD4-CD8- T cell %T cell	0.00982231	0.00296938	TRUE	0.0452354
	ebi-a-GCST90001570	Effector Memory CD4-CD8- T cell %CD4-CD8- T cell	0.0530397	0.000194688	TRUE	7.64212e-23
	ebi-a-GCST90001571	Effector Memory CD4-CD8- T cell %T cell	0.0227757	0.000451236	TRUE	5.33185e-09
	ebi-a-GCST90001573	Terminally Differentiated CD4-CD8- T cell %CD4-CD8- T cell	0.0473949	0.000438643	TRUE	4.06002e-19
	ebi-a-GCST90001574	Terminally Differentiated CD4-CD8- T cell %T cell	0.0552454	0.0156909	TRUE	4.02925e-07
	ebi-a-GCST90001575	Naive CD4+ T cell %T cell	0.00910188	0.000148765	TRUE	0.000195444
	ebi-a-GCST90001584	CD14- CD16+ monocyte %monocyte	0.00934145	0.000479216	TRUE	0.000664122
	ebi-a-GCST90001585	CD14+ CD16+ monocyte %monocyte	0.174639	4.26565e-05	TRUE	4.84294e-88
	ebi-a-GCST90001586	CD14+ CD16- monocyte %monocyte	0.0087109	1.61481e-05	TRUE	4.8493e-05
	ebi-a-GCST90001587	CD16+ monocyte %monocyte	0.00881622	1.61481e-05	TRUE	4.34152e-05
	ebi-a-GCST90001617	TCRgd T cell %lymphocyte	0.00844507	0.0103146	FALSE	0.657285
	ebi-a-GCST90001619	HLA DR+ T cell%T cell	0.102889	8.17136e-05	TRUE	1.78409e-48
	ebi-a-GCST90001620	HLA DR+ T cell%lymphocyte	0.102982	0.0143677	TRUE	8.0669e-22
	ebi-a-GCST90001622	Natural Killer T %T cell	0.0699232	0.000513025	TRUE	1.44531e-29
	ebi-a-GCST90001623	Natural Killer T %lymphocyte	0.0746098	0.000967758	TRUE	8.9138e-30
	ebi-a-GCST90001625	HLA DR+ CD4+ T cell %T cell	0.0379388	3.01997e-06	TRUE	9.14322e-19
	ebi-a-GCST90001626	HLA DR+ CD4+ T cell %lymphocyte	0.0487298	3.27919e-05	TRUE	4.49283e-23
	ebi-a-GCST90001628	HLA DR+ CD8+ T cell %T cell	0.0950109	0.0220975	TRUE	2.23542e-14
	ebi-a-GCST90001629	HLA DR+ CD8+ T cell %lymphocyte	0.0865048	0.021997	TRUE	3.66506e-12
	ebi-a-GCST90001631	CD8+ Natural Killer T %T cell	0.0293716	1.67476e-05	TRUE	1.50235e-14
	ebi-a-GCST90001632	CD8+ Natural Killer T %lymphocyte	0.0279336	4.01766e-05	TRUE	1.51052e-13
	ebi-a-GCST90001634	CD8dim Natural Killer T %T cell	0.0633792	0.00032736	TRUE	1.43311e-27
	ebi-a-GCST90001635	CD8dim Natural Killer T %lymphocyte	0.070811	0.000915654	TRUE	2.85934e-28
	ebi-a-GCST90001637	CD4-CD8- Natural Killer T %T cell	0.0719908	0.000237746	TRUE	3.47782e-32
	ebi-a-GCST90001638	CD4-CD8- Natural Killer T %lymphocyte	0.0778643	0.000521928	TRUE	3.57859e-33
	ebi-a-GCST90001641	CD3- lymphocyte %leukocyte	0.00955205	0.000224485	TRUE	0.000157658
	ebi-a-GCST90001649	HLA DR+ Natural Killer %Natural Killer	0.217938	0.00184861	TRUE	2.18722e-97
	ebi-a-GCST90001650	HLA DR+ Natural Killer %CD3- lymphocyte	0.221949	0.00100038	TRUE	1.81958e-104
	ebi-a-GCST90001652	Granulocyte %leukocyte	0.00879944	5.92458e-05	TRUE	8.50289e-05
	ebi-a-GCST90001653	CD28- CD4-CD8- T cell %CD4-CD8- T cell	0.0123676	0.000224485	TRUE	1.57441e-05
	ebi-a-GCST90001655	CD28+ CD4-CD8- T cell %T cell	0.00957208	0.00013626	TRUE	0.000112451
	ebi-a-GCST90001656	CD28+ CD4-CD8- T cell %CD4-CD8- T cell	0.0123676	0.000224485	TRUE	1.57441e-05
	ebi-a-GCST90001658	CD39+ CD4+ T cell %T cell	0.41471	0.000776341	TRUE	1.24478e-237
	ebi-a-GCST90001659	CD39+ CD4+ T cell %CD4+ T cell	0.42591	0.000776341	TRUE	3.00117e-247
	ebi-a-GCST90001661	CD28- CD8dim T cell %T cell	0.0193004	0.000224596	TRUE	2.4698e-08
	ebi-a-GCST90001662	CD28- CD8dim T cell %CD8dim T cell	0.0112703	0.000224485	TRUE	4.31608e-05
	ebi-a-GCST90001664	CD28+ CD45RA+ CD8dim T cell %T cell	0.101501	0.000704558	TRUE	7.35645e-42
	ebi-a-GCST90001665	CD28+ CD45RA+ CD8dim T cell %CD8dim T cell	0.0486021	0.000424581	TRUE	9.94749e-20
	ebi-a-GCST90001667	CD28+ CD45RA- CD8dim T cell %T cell	0.0131901	3.21501e-05	TRUE	9.65443e-07
	ebi-a-GCST90001668	CD28+ CD45RA- CD8dim T cell %CD8dim T cell	0.0123465	3.21501e-05	TRUE	2.24885e-06
	ebi-a-GCST90001670	CD39+ CD8+ T cell %T cell	0.350267	0.000487545	TRUE	4.926e-190
	ebi-a-GCST90001671	CD39+ CD8+ T cell %CD8+ T cell	0.352251	0.000477916	TRUE	1.23149e-191
	ebi-a-GCST90001679	CD25++ CD8+ T cell %T cell	0.0197442	6.15981e-05	TRUE	5.89178e-09
	ebi-a-GCST90001680	CD25++ CD8+ T cell %CD8+ T cell	0.0110731	2.2395e-06	TRUE	5.74107e-06
	ebi-a-GCST90001686	CD28- CD8+ T cell %CD8+ T cell	0.0289745	0.00189469	TRUE	9.95863e-09
	ebi-a-GCST90001689	CD28+ CD45RA+ CD8+ T cell %CD8+ T cell	0.00957871	0.000137168	TRUE	0.000112545
	ebi-a-GCST90001691	CD28+ CD45RA- CD8+ T cell %T cell	0.035298	0.000418421	TRUE	3.51709e-14
	ebi-a-GCST90001692	CD28+ CD45RA- CD8+ T cell %CD8+ T cell	0.0495719	0.00455364	TRUE	1.29881e-12
	ebi-a-GCST90001694	CD28- CD4-CD8- T cell %T cell	0.0236151	5.58559e-05	TRUE	4.58177e-11
	ebi-a-GCST90001696	CD45RA- CD28- CD8+ T cell %CD8+ T cell	0.0825668	0.00449577	TRUE	2.14153e-24
	ebi-a-GCST90001697	CD45RA- CD28- CD8+ T cell %T cell	0.194884	0.00567001	TRUE	1.03806e-70
	ebi-a-GCST90001699	CD45RA+ CD28- CD8+ T cell %CD8+ T cell	0.0156663	2.40838e-05	TRUE	6.9199e-08
	ebi-a-GCST90001700	CD45RA+ CD28- CD8+ T cell %T cell	0.323606	0.00430841	TRUE	1.2929e-147
	ebi-a-GCST90001701	BAFF-R on CD20- CD38- B cell	0.0438692	3.6141e-05	TRUE	9.50534e-21
	ebi-a-GCST90001702	BAFF-R on CD24+ CD27+ B cell	0.375598	0.000638482	TRUE	9.01772e-215
	ebi-a-GCST90001703	BAFF-R on IgD+ CD24+ B cell	0.348205	0.000294595	TRUE	4.55584e-198
	ebi-a-GCST90001704	BAFF-R on IgD+ CD24- B cell	0.435038	0.00144671	TRUE	2.26722e-257
	ebi-a-GCST90001705	BAFF-R on IgD+ CD38- B cell	0.425027	0.00144579	TRUE	6.19424e-248
	ebi-a-GCST90001706	BAFF-R on IgD+ CD38- naive B cell	0.590348	0.00144933	TRUE	2.55316e-277
	ebi-a-GCST90001707	BAFF-R on IgD+ CD38- unswitched memory B cell	0.538478	0.000847065	TRUE	3.69228e-239
	ebi-a-GCST90001708	BAFF-R on IgD+ CD38+ B cell	0.420218	0.00144614	TRUE	4.12767e-244
	ebi-a-GCST90001709	BAFF-R on IgD+ CD38dim B cell	0.432272	0.00144689	TRUE	7.26547e-255
	ebi-a-GCST90001710	BAFF-R on IgD- CD24- B cell	0.397596	0.00111191	TRUE	8.55759e-228
	ebi-a-GCST90001711	BAFF-R on IgD- CD27- B cell	0.395959	0.00111191	TRUE	2.00256e-226
	ebi-a-GCST90001712	BAFF-R on IgD- CD38- B cell	0.376995	0.000295282	TRUE	6.07615e-221
	ebi-a-GCST90001713	BAFF-R on IgD- CD38+ B cell	0.0623693	0.000144769	TRUE	2.17969e-28
	ebi-a-GCST90001714	BAFF-R on IgD- CD38dim B cell	0.0112354	4.12351e-07	TRUE	1.53616e-06
	ebi-a-GCST90001715	BAFF-R on memory B cell	0.36198	0.000631579	TRUE	5.12651e-204
	ebi-a-GCST90001716	BAFF-R on naive-mature B cell	0.432629	0.00144607	TRUE	3.40257e-255
	ebi-a-GCST90001717	BAFF-R on unswitched memory B cell	0.361904	0.000631579	TRUE	5.8746e-204
	ebi-a-GCST90001718	BAFF-R on switched memory B cell	0.386192	0.000638843	TRUE	2.01808e-223
	ebi-a-GCST90001719	BAFF-R on IgD+ B cell	0.433094	0.00144645	TRUE	1.19161e-255
	ebi-a-GCST90001720	BAFF-R on transitional B cell	0.391333	0.00144572	TRUE	1.40954e-219
	ebi-a-GCST90001721	CD19 on CD20- B cell	0.00812436	3.06893e-05	TRUE	0.00011542
	ebi-a-GCST90001722	CD19 on CD20- CD38- B cell	0.0086076	2.04921e-06	TRUE	3.41901e-05
	ebi-a-GCST90001723	CD19 on CD24+ CD27+ B cell	0.02017	0.000249514	TRUE	7.45822e-09
	ebi-a-GCST90001724	CD19 on IgD+ CD24+ B cell	0.0298391	0.000216831	TRUE	3.85432e-13
	ebi-a-GCST90001725	CD19 on IgD+ CD24- B cell	0.0268929	0.000200202	TRUE	6.08985e-12
	ebi-a-GCST90001728	CD19 on IgD+ CD38- unswitched memory B cell	0.0431769	0.000158598	TRUE	5.7335e-13
	ebi-a-GCST90001729	CD19 on IgD+ CD38+ B cell	0.0286794	0.000191348	TRUE	9.13275e-13
	ebi-a-GCST90001730	CD19 on IgD+ CD38dim B cell	0.0207492	0.000191348	TRUE	2.46275e-09
	ebi-a-GCST90001733	CD19 on IgD- CD38- B cell	0.00891256	2.13011e-07	TRUE	1.84766e-05
	ebi-a-GCST90001735	CD19 on IgD- CD38dim B cell	0.0298264	0.000426736	TRUE	2.75465e-12
	ebi-a-GCST90001736	CD19 on memory B cell	0.0179588	0.000249514	TRUE	6.31772e-08
	ebi-a-GCST90001737	CD19 on naive-mature B cell	0.00892977	8.85358e-06	TRUE	3.03033e-05
	ebi-a-GCST90001738	CD19 on unswitched memory B cell	0.0204055	0.000158598	TRUE	2.45842e-09
	ebi-a-GCST90001740	CD19 on switched memory B cell	0.0203236	0.000191495	TRUE	3.75222e-09
	ebi-a-GCST90001741	CD19 on IgD+ B cell	0.017613	0.000191348	TRUE	5.35068e-08
	ebi-a-GCST90001742	CD19 on transitional B cell	0.0211285	0.000158598	TRUE	1.19376e-09
	ebi-a-GCST90001743	CD20 on B cell	0.0494411	0.0186346	TRUE	5.45488e-05
	ebi-a-GCST90001745	CD20 on CD24+ CD27+ B cell	0.0737052	0.00213128	TRUE	4.73929e-26
	ebi-a-GCST90001746	CD20 on IgD+ CD24+ B cell	0.0234089	0.000741359	TRUE	7.88115e-09
	ebi-a-GCST90001747	CD20 on IgD+ CD24- B cell	0.0629919	0.020586	TRUE	3.58699e-07
	ebi-a-GCST90001748	CD20 on IgD+ CD38- B cell	0.0418893	0.00175083	TRUE	5.25341e-14
	ebi-a-GCST90001749	CD20 on IgD+ CD38- naive B cell	0.0245161	0.000237627	TRUE	2.22901e-07
	ebi-a-GCST90001751	CD20 on IgD+ CD38+ B cell	0.071518	0.0109138	TRUE	1.44998e-14
	ebi-a-GCST90001752	CD20 on IgD+ CD38dim B cell	0.1097	0.0208773	TRUE	1.71912e-19
	ebi-a-GCST90001753	CD20 on IgD- CD24- B cell	0.021588	0.00804241	TRUE	0.00829952
	ebi-a-GCST90001754	CD20 on IgD- CD27- B cell	0.0438537	0.00208734	TRUE	3.38514e-14
	ebi-a-GCST90001755	CD20 on IgD- CD38- B cell	0.0459154	0.00058396	TRUE	1.44814e-18
	ebi-a-GCST90001757	CD20 on IgD- CD38dim B cell	0.0937123	0.0044242	TRUE	7.72201e-30
	ebi-a-GCST90001758	CD20 on memory B cell	0.0714107	0.0016274	TRUE	2.59224e-26
	ebi-a-GCST90001759	CD20 on naive-mature B cell	0.0769591	0.0207319	TRUE	2.04764e-10
	ebi-a-GCST90001760	CD20 on unswitched memory B cell	0.0472523	0.000549289	TRUE	2.84946e-19
	ebi-a-GCST90001761	CD20 on switched memory B cell	0.0922608	0.00467301	TRUE	7.74813e-29
	ebi-a-GCST90001762	CD20 on IgD+ B cell	0.0716653	0.0205403	TRUE	3.37286e-09
	ebi-a-GCST90001763	CD20 on transitional B cell	0.036589	0.00178824	TRUE	6.02758e-12
	ebi-a-GCST90001765	CD24 on IgD+ CD24+ B cell	0.0707035	0.000483132	TRUE	5.15989e-30
	ebi-a-GCST90001766	CD24 on IgD+ CD38- B cell	0.0277747	0.000483132	TRUE	3.20463e-11
	ebi-a-GCST90001767	CD24 on IgD+ CD38- unswitched memory B cell	0.0878486	0.000483132	TRUE	6.65418e-25
	ebi-a-GCST90001768	CD24 on IgD+ CD38+ B cell	0.027781	0.000462649	TRUE	2.59479e-11
	ebi-a-GCST90001769	CD24 on IgD- CD38- B cell	0.042981	0.000483132	TRUE	1.16886e-17
	ebi-a-GCST90001771	CD24 on memory B cell	0.0668525	0.000453031	TRUE	2.11344e-28
	ebi-a-GCST90001772	CD24 on unswitched memory B cell	0.0596174	0.000483132	TRUE	5.41798e-25
	ebi-a-GCST90001773	CD24 on switched memory B cell	0.0600652	0.000453031	TRUE	2.51332e-25
	ebi-a-GCST90001774	CD24 on transitional B cell	0.018555	2.99524e-05	TRUE	2.22474e-09
	ebi-a-GCST90001775	CD25 on B cell	0.0591689	0.000514996	TRUE	1.1553e-24
	ebi-a-GCST90001777	CD25 on CD24+ CD27+ B cell	0.103321	0.000337247	TRUE	1.865e-46
	ebi-a-GCST90001778	CD25 on IgD+ CD24+ B cell	0.077222	0.000335542	TRUE	6.62058e-34
	ebi-a-GCST90001779	CD25 on IgD+ CD24- B cell	0.0759138	0.000795362	TRUE	5.68362e-31
	ebi-a-GCST90001780	CD25 on IgD+ CD38- B cell	0.0197581	3.06297e-05	TRUE	6.72685e-10
	ebi-a-GCST90001781	CD25 on IgD+ CD38- naive B cell	0.0573008	0.000343391	TRUE	2.35122e-16
	ebi-a-GCST90001782	CD25 on IgD+ CD38- unswitched memory B cell	0.0749427	0.000272945	TRUE	6.71228e-22
	ebi-a-GCST90001783	CD25 on IgD+ CD38+ B cell	0.0310709	0.000152421	TRUE	4.91482e-14
	ebi-a-GCST90001784	CD25 on IgD+ CD38dim B cell	0.0557654	0.000793658	TRUE	4.52665e-22
	ebi-a-GCST90001785	CD25 on IgD- CD24- B cell	0.033942	0.000566665	TRUE	1.54397e-13
	ebi-a-GCST90001786	CD25 on IgD- CD27- B cell	0.0217861	0.000414676	TRUE	5.56287e-09
	ebi-a-GCST90001787	CD25 on IgD- CD38- B cell	0.0685279	0.000557919	TRUE	1.15403e-28
	ebi-a-GCST90001789	CD25 on IgD- CD38dim B cell	0.101381	0.00101487	TRUE	8.59638e-42
	ebi-a-GCST90001790	CD25 on memory B cell	0.100138	0.000337247	TRUE	6.81844e-45
	ebi-a-GCST90001791	CD25 on naive-mature B cell	0.0940871	0.000663462	TRUE	5.6041e-40
	ebi-a-GCST90001792	CD25 on unswitched memory B cell	0.0926181	0.000337247	TRUE	3.10325e-41
	ebi-a-GCST90001793	CD25 on switched memory B cell	0.0933406	0.000760715	TRUE	3.77301e-39
	ebi-a-GCST90001794	CD25 on IgD+ B cell	0.0468996	0.000513291	TRUE	2.91626e-19
	ebi-a-GCST90001795	CD25 on transitional B cell	0.0147313	0.000150716	TRUE	6.17566e-07
	ebi-a-GCST90001798	CD27 on CD24+ CD27+ B cell	0.28382	0.00190812	TRUE	4.86163e-138
	ebi-a-GCST90001799	CD27 on T cell	0.0463135	1.81269e-06	TRUE	2.6698e-15
	ebi-a-GCST90001800	CD27 on IgD+ CD24+ B cell	0.181136	0.000765853	TRUE	8.06913e-84
	ebi-a-GCST90001801	CD27 on IgD+ CD38- unswitched memory B cell	0.286983	0.000696776	TRUE	4.9922e-96
	ebi-a-GCST90001802	CD27 on IgD- CD38- B cell	0.18654	0.00139418	TRUE	4.392e-83
	ebi-a-GCST90001803	CD27 on IgD- CD38+ B cell	0.0209064	0.00059574	TRUE	3.75551e-08
	ebi-a-GCST90001804	CD27 on IgD- CD38dim B cell	0.257475	0.00126887	TRUE	3.51215e-125
	ebi-a-GCST90001805	CD27 on memory B cell	0.195122	0.0014996	TRUE	3.03028e-87
	ebi-a-GCST90001806	CD27 on unswitched memory B cell	0.229481	0.00162275	TRUE	4.09713e-106
	ebi-a-GCST90001807	CD27 on Plasma Blast-Plasma Cell	0.00897736	4.12351e-07	TRUE	1.80243e-05
	ebi-a-GCST90001808	CD27 on switched memory B cell	0.298926	0.00184159	TRUE	2.25863e-148
	ebi-a-GCST90001810	CD38 on CD3- CD19-	0.0182394	0.000496702	TRUE	3.63189e-05
	ebi-a-GCST90001811	CD38 on IgD+ CD24- B cell	0.0294022	0.00025844	TRUE	9.35174e-13
	ebi-a-GCST90001812	CD38 on IgD+ CD38+ B cell	0.0305209	4.06943e-05	TRUE	1.07996e-14
	ebi-a-GCST90001813	CD38 on IgD+ CD38dim B cell	0.0773313	0.000555701	TRUE	1.09834e-32
	ebi-a-GCST90001815	CD38 on IgD- CD38dim B cell	0.0582015	0.000459924	TRUE	1.78353e-24
	ebi-a-GCST90001816	CD38 on naive-mature B cell	0.0473061	0.000459924	TRUE	1.18878e-19
	ebi-a-GCST90001818	CD38 on IgD+ B cell	0.0122356	1.94645e-05	TRUE	1.24784e-06
	ebi-a-GCST90001819	CD38 on transitional B cell	0.0886802	0.000609462	TRUE	1.0436e-37
	ebi-a-GCST90001820	IgD on IgD+ CD24+ B cell	0.0443794	0.000786395	TRUE	3.05155e-17
	ebi-a-GCST90001821	IgD on IgD+ CD24- B cell	0.0397303	0.000432663	TRUE	1.78146e-16
	ebi-a-GCST90001823	IgD on IgD+ CD38- unswitched memory B cell	0.0364229	0.0022824	TRUE	1.24805e-07
	ebi-a-GCST90001824	IgD on IgD+ CD38+ B cell	0.0455056	4.29519e-05	TRUE	1.32371e-21
	ebi-a-GCST90001825	IgD on IgD+ CD38dim B cell	0.0408637	0.00043929	TRUE	6.14468e-17
	ebi-a-GCST90001826	IgD on unswitched memory B cell	0.0363309	0.00159837	TRUE	3.89723e-12
	ebi-a-GCST90001827	IgD on IgD+ B cell	0.012996	3.25634e-05	TRUE	7.63461e-07
	ebi-a-GCST90001828	IgD on transitional B cell	0.0371279	0.00012456	TRUE	6.2164e-17
	ebi-a-GCST90001829	BAFF-R on B cell	0.433399	0.00144754	TRUE	5.38161e-256
	ebi-a-GCST90001830	BAFF-R on CD20- B cell	0.0296976	4.87803e-05	TRUE	3.23637e-14
	ebi-a-GCST90001831	CD62L on CD62L+ myeloid Dendritic Cell	0.0144133	1.64547e-05	TRUE	8.18569e-07
	ebi-a-GCST90001832	CD62L on CD62L+ plasmacytoid Dendritic Cell	0.0811573	0.000803173	TRUE	4.40739e-29
	ebi-a-GCST90001833	CD62L on CD62L+ Dendritic Cell	0.0296042	0.000461322	TRUE	1.18541e-10
	ebi-a-GCST90001834	CD62L on monocyte	0.0911945	5.56978e-05	TRUE	1.05346e-37
	ebi-a-GCST90001838	CD3 on naive CD8+ T cell	0.219905	0.000244488	TRUE	2.29048e-97
	ebi-a-GCST90001839	CD3 on Effector Memory CD8+ T cell	0.061476	0.000162861	TRUE	1.71187e-24
	ebi-a-GCST90001840	CD3 on Terminally Differentiated CD8+ T cell	0.0301537	1.01734e-05	TRUE	2.56374e-13
	ebi-a-GCST90001841	CD3 on Central Memory CD4+ T cell	0.16802	0.000700846	TRUE	1.29376e-67
	ebi-a-GCST90001842	CD3 on Naive CD4+ T cell	0.261077	0.000761775	TRUE	7.04037e-115
	ebi-a-GCST90001843	CD3 on Effector Memory CD4+ T cell	0.115703	0.000406649	TRUE	1.02997e-45
	ebi-a-GCST90001844	CD3 on Terminally Differentiated CD4+ T cell	0.0336432	1.1457e-07	TRUE	3.88279e-15
	ebi-a-GCST90001845	CD3 on CD45RA- CD4+ T cell	0.136206	2.78113e-06	TRUE	2.62489e-60
	ebi-a-GCST90001846	CD3 on Central Memory CD8+ T cell	0.0963109	7.1049e-06	TRUE	1.25664e-41
	ebi-a-GCST90001847	CD3 on HLA DR+ T cell	0.0831565	1.03254e-06	TRUE	2.85636e-37
	ebi-a-GCST90001848	CD3 on Natural Killer T	0.0124429	0.000144796	TRUE	1.4592e-05
	ebi-a-GCST90001849	CD3 on HLA DR+ CD4+ T cell	0.0989965	2.76678e-05	TRUE	1.92664e-43
	ebi-a-GCST90001850	CD3 on HLA DR+ CD8+ T cell	0.0355922	7.85517e-09	TRUE	1.84326e-16
	ebi-a-GCST90001851	CD3 on T cell	0.0949692	0.000406515	TRUE	7.32824e-37
	ebi-a-GCST90001852	CD3 on CD39+ resting CD4 regulatory T cell	0.0502614	7.24042e-08	TRUE	5.93331e-21
	ebi-a-GCST90001853	CD3 on activated CD4 regulatory T cell	0.215865	0.000625329	TRUE	7.44857e-92
	ebi-a-GCST90001854	CD3 on CD39+ activated CD4 regulatory T cell	0.215353	0.000478167	TRUE	8.95733e-93
	ebi-a-GCST90001855	CD3 on secreting CD4 regulatory T cell	0.199132	0.000583443	TRUE	1.19003e-83
	ebi-a-GCST90001856	CD3 on CD39+ secreting CD4 regulatory T cell	0.1599	0.000663155	TRUE	3.92476e-64
	ebi-a-GCST90001857	CD3 on activated & secreting CD4 regulatory T cell	0.222657	0.000625329	TRUE	2.2059e-95
	ebi-a-GCST90001858	CD3 on CD45RA+ CD4+ T cell	0.233067	0.000419402	TRUE	1.13613e-102
	ebi-a-GCST90001859	CD3 on CD8+ T cell	0.0772904	1.1457e-07	TRUE	8.07451e-34
	ebi-a-GCST90001860	CD3 on CD39+ CD4+ T cell	0.226235	0.000315834	TRUE	4.40049e-100
	ebi-a-GCST90001861	CD3 on CD28+ CD4+ T cell	0.103849	4.19053e-08	TRUE	9.62606e-46
	ebi-a-GCST90001863	CD3 on CD28+ CD45RA- CD8+ T cell	0.0980184	0.000542555	TRUE	2.09418e-37
	ebi-a-GCST90001864	CD3 on CD28+ CD45RA+ CD8+ T cell	0.198819	0.000339016	TRUE	1.44967e-85
	ebi-a-GCST90001865	CD3 on CD28- CD8+ T cell	0.036289	3.60933e-05	TRUE	1.9772e-15
	ebi-a-GCST90001866	CD3 on CD39+ CD8+ T cell	0.056681	1.1457e-07	TRUE	7.13442e-25
	ebi-a-GCST90001867	CD3 on CD4+ T cell	0.110235	0.000186863	TRUE	4.45471e-45
	ebi-a-GCST90001868	CD3 on CD4 regulatory T cell	0.210778	0.000583443	TRUE	1.47911e-89
	ebi-a-GCST90001869	CD3 on resting CD4 regulatory T cell	0.260669	0.00141146	TRUE	1.11766e-110
	ebi-a-GCST90001870	CD34 on Hematopoietic Stem Cell	0.0694857	0.00131137	TRUE	3.78927e-16
	ebi-a-GCST90001871	HVEM on T cell	0.0405706	0.000651814	TRUE	2.01956e-08
	ebi-a-GCST90001872	HVEM on naive CD8+ T cell	0.0590367	0.00034266	TRUE	5.86516e-13
	ebi-a-GCST90001873	HVEM on Effector Memory CD8+ T cell	0.0402677	0.000651814	TRUE	2.32801e-08
	ebi-a-GCST90001875	HVEM on CD4+ T cell	0.0443776	0.000651814	TRUE	3.35406e-09
	ebi-a-GCST90001876	HVEM on Central Memory CD4+ T cell	0.0425377	0.000651814	TRUE	8.003e-09
	ebi-a-GCST90001877	HVEM on naive CD4+ T cell	0.0330176	0.000342235	TRUE	2.11898e-07
	ebi-a-GCST90001878	HVEM on Effector Memory CD4+ T cell	0.0414733	0.000241532	TRUE	2.00903e-09
	ebi-a-GCST90001879	HVEM on Terminally Differentiated CD4+ T cell	0.0280576	0.000417164	TRUE	3.08416e-06
	ebi-a-GCST90001880	HVEM on CD45RA- CD4+ T cell	0.0458182	0.000651814	TRUE	1.69322e-09
	ebi-a-GCST90001881	HVEM on CD8+ T cell	0.03413	0.000417164	TRUE	1.72522e-07
	ebi-a-GCST90001882	HVEM on Central Memory CD8+ T cell	0.0493352	0.000651814	TRUE	3.16192e-10
	ebi-a-GCST90001883	CD16-CD56 on Natural Killer T	0.137636	0.000213465	TRUE	1.99323e-59
	ebi-a-GCST90001884	CD16-CD56 on Natural Killer	0.293355	0.000705943	TRUE	1.76676e-139
	ebi-a-GCST90001885	CD16-CD56 on HLA DR+ Natural Killer	0.0408862	1.95099e-05	TRUE	9.93635e-18
	ebi-a-GCST90001886	CD28 on CD39+ activated CD4 regulatory T cell	0.0843781	0.000596936	TRUE	1.67671e-31
	ebi-a-GCST90001887	CD28 on secreting CD4 regulatory T cell	0.0707643	0.000543037	TRUE	3.06651e-26
	ebi-a-GCST90001888	CD28 on CD39+ secreting CD4 regulatory T cell	0.107349	0.00013066	TRUE	2.16048e-44
	ebi-a-GCST90001889	CD28 on activated & secreting CD4 regulatory T cell	0.06044	0.000563301	TRUE	4.40149e-22
	ebi-a-GCST90001890	CD28 on CD45RA+ CD4+ T cell	0.0858069	0.000828649	TRUE	3.87469e-31
	ebi-a-GCST90001891	CD28 on CD45RA- CD4 not regulatory T cell	0.0882097	0.000148364	TRUE	7.35038e-36
	ebi-a-GCST90001892	CD28 on CD39+ CD4+ T cell	0.211018	0.000816332	TRUE	4.60478e-88
	ebi-a-GCST90001893	CD28 on CD28+ CD45RA- CD8+ T cell	0.0638072	2.93037e-05	TRUE	6.14686e-27
	ebi-a-GCST90001894	CD28 on CD28+ CD4+ T cell	0.0801943	0.000833698	TRUE	7.17029e-29
	ebi-a-GCST90001896	CD28 on CD28+ CD45RA+ CD8+ T cell	0.129059	0.00140969	TRUE	6.03135e-47
	ebi-a-GCST90001897	CD28 on CD39+ CD8+ T cell	0.055482	0.00016834	TRUE	5.01489e-22
	ebi-a-GCST90001898	CD28 on CD4+ T cell	0.0714948	0.000833698	TRUE	1.94695e-25
	ebi-a-GCST90001899	CD28 on CD4 regulatory T cell	0.0523932	0.000573768	TRUE	6.20391e-19
	ebi-a-GCST90001900	CD28 on resting CD4 regulatory T cell	0.0756967	2.0163e-05	TRUE	3.29734e-32
	ebi-a-GCST90001901	CD28 on CD39+ resting CD4 regulatory T cell	0.0305013	0.000356026	TRUE	8.17088e-11
	ebi-a-GCST90001902	CD28 on activated CD4 regulatory T cell	0.0399178	1.24935e-05	TRUE	2.68089e-17
	ebi-a-GCST90001903	CD86 on myeloid Dendritic Cell	0.0891878	3.09083e-06	TRUE	2.27164e-38
	ebi-a-GCST90001906	CD86 on granulocyte	0.0257764	0.000238319	TRUE	6.38415e-10
	ebi-a-GCST90001907	CCR7 on naive CD4+ T cell	0.0849466	0.000151375	TRUE	2.28897e-34
	ebi-a-GCST90001908	CCR7 on naive CD8+ T cell	0.0287304	8.13922e-05	TRUE	5.75659e-12
	ebi-a-GCST90001909	CD45 on CD14+ monocyte	0.0111255	0.000357489	TRUE	0.00016327
	ebi-a-GCST90001910	CD45 on B cell	0.0207415	0.000180573	TRUE	1.16584e-08
	ebi-a-GCST90001911	CD45 on Natural Killer	0.0456316	0.000292654	TRUE	4.52876e-18
	ebi-a-GCST90001913	CD45 on granulocyte	0.010785	7.53715e-06	TRUE	1.08538e-05
	ebi-a-GCST90001917	CD45 on CD8+ T cell	0.0192953	9.82672e-05	TRUE	1.78232e-08
	ebi-a-GCST90001918	CD45 on HLA DR+ T cell	0.0271515	4.60666e-06	TRUE	1.44366e-12
	ebi-a-GCST90001919	CD45 on Natural Killer T	0.00966444	0.000278533	TRUE	0.000381704
	ebi-a-GCST90001920	CD45 on HLA DR+ CD4+ T cell	0.023119	0.000598728	TRUE	2.79682e-08
	ebi-a-GCST90001923	CD127 on CD45RA- CD4 not regulatory T cell	0.0116122	0.000537995	TRUE	0.000302769
	ebi-a-GCST90001924	CD127 on CD28+ CD4+ T cell	0.0397162	0.000540417	TRUE	2.98204e-14
	ebi-a-GCST90001926	CD127 on granulocyte	0.0826167	0.00056464	TRUE	6.28469e-31
	ebi-a-GCST90001927	CD127 on CD8+ T cell	0.0123879	5.36818e-05	TRUE	8.99197e-06
	ebi-a-GCST90001929	CD127 on CD28+ CD45RA+ CD8+ T cell	0.0308754	0.000461032	TRUE	3.22883e-11
	ebi-a-GCST90001930	CD127 on CD28- CD8+ T cell	0.0113816	1.18143e-05	TRUE	1.04894e-05
	ebi-a-GCST90001932	CD127 on CD45RA+ CD4+ T cell	0.0681466	0.0107242	TRUE	3.84524e-12
	ebi-a-GCST90001933	CD25 on CD45RA- CD4 not regulatory T cell	0.0439507	0.000159255	TRUE	4.03195e-19
	ebi-a-GCST90001934	CD25 on CD45RA+ CD4 not regulatory T cell	0.0167684	0.000140461	TRUE	1.2627e-07
	ebi-a-GCST90001935	CD25 on CD39+ CD4 regulatory T cell	0.0399696	0.000519911	TRUE	9.92229e-16
	ebi-a-GCST90001937	CD25 on resting CD4 regulatory T cell	0.012064	3.08715e-05	TRUE	2.94565e-06
	ebi-a-GCST90001938	CD25 on CD39+ resting CD4 regulatory T cell	0.009867	0.000431691	TRUE	0.000622407
	ebi-a-GCST90001940	CD25 on CD39+ activated CD4 regulatory T cell	0.0370965	0.000519911	TRUE	1.48676e-14
	ebi-a-GCST90001941	CD25 on secreting CD4 regulatory T cell	0.023305	9.57846e-05	TRUE	1.26272e-10
	ebi-a-GCST90001942	CD25 on CD39+ secreting CD4 regulatory T cell	0.0207505	9.57846e-05	TRUE	1.55444e-09
	ebi-a-GCST90001943	CD25 on activated & secreting CD4 regulatory T cell	0.0096456	6.68593e-05	TRUE	5.4978e-05
	ebi-a-GCST90001944	CD123 on plasmacytoid Dendritic Cell	0.048509	6.57841e-05	TRUE	6.99888e-20
	ebi-a-GCST90001945	CD123 on CD62L+ plasmacytoid Dendritic Cell	0.0476229	6.57841e-05	TRUE	1.59743e-19
	ebi-a-GCST90001946	CD33 on CD14+ monocyte	0.527058	0.000167189	TRUE	2.34403e-219
	ebi-a-GCST90001947	CD33 on CD33+ HLA DR+ CD14dim	0.509926	9.27083e-05	TRUE	8.68507e-204
	ebi-a-GCST90001948	CD33 on CD33dim HLA DR+ CD11b+	0.55776	0.000158077	TRUE	8.53487e-242
	ebi-a-GCST90001949	CD33 on CD33dim HLA DR+ CD11b-	0.566379	0.000170049	TRUE	2.57553e-248
	ebi-a-GCST90001950	CD33 on Granulocytic Myeloid-Derived Suppressor Cells	0.240991	9.55852e-05	TRUE	1.69498e-61
	ebi-a-GCST90001951	CD33 on CD66b++ myeloid cell	0.378895	9.19416e-05	TRUE	6.65457e-124
	ebi-a-GCST90001952	CD33 on Monocytic Myeloid-Derived Suppressor Cells	0.4556	9.27083e-05	TRUE	3.65091e-170
	ebi-a-GCST90001953	CD33 on CD33dim HLA DR-	0.416789	3.13477e-05	TRUE	5.26435e-150
	ebi-a-GCST90001954	CD33 on basophil	0.425882	3.52711e-05	TRUE	2.18541e-154
	ebi-a-GCST90001955	CD33 on Immature Myeloid-Derived Suppressor Cells	0.380078	2.67739e-05	TRUE	1.00966e-131
	ebi-a-GCST90001956	CD33 on CD33+ HLA DR+	0.52044	9.27083e-05	TRUE	6.33122e-211
	ebi-a-GCST90001957	CD33 on CD33+ HLA DR+ CD14-	0.525491	9.27083e-05	TRUE	3.12855e-214
	ebi-a-GCST90001958	CD4 on monocyte	0.106114	0.000287385	TRUE	4.72401e-44
	ebi-a-GCST90001959	CD4 on HLA DR+ CD4+ T cell	0.0246901	0.000782244	TRUE	1.83176e-08
	ebi-a-GCST90001960	CD25 on CD4+ T cell	0.0155232	5.74942e-05	TRUE	5.66618e-07
	ebi-a-GCST90001961	CD25 on CD39+ CD4+ T cell	0.279064	8.90685e-05	TRUE	1.78148e-133
	ebi-a-GCST90001979	CD16 on CD14- CD16+ monocyte	0.343916	0.00135813	TRUE	2.58765e-182
	ebi-a-GCST90001980	CD40 on CD14+ CD16- monocyte	0.190312	0.000421315	TRUE	2.16909e-91
	ebi-a-GCST90001981	CD40 on CD14+ CD16+ monocyte	0.227449	0.000220023	TRUE	1.68507e-115
	ebi-a-GCST90001983	CD14 on CD14+ CD16+ monocyte	0.022382	0.000112098	TRUE	2.1479e-10
	ebi-a-GCST90001984	HLA DR on CD14- CD16+ monocyte	0.189274	0.0188341	TRUE	5.47743e-50
	ebi-a-GCST90001985	CD40 on monocytes	0.227634	0.000105352	TRUE	7.00905e-118
	ebi-a-GCST90001986	CD14 on CD14+ CD16- monocyte	0.0149098	1.40241e-05	TRUE	6.8335e-08
	ebi-a-GCST90001987	CD64 on CD14+ CD16- monocyte	0.0955655	0.000122497	TRUE	1.95292e-44
	ebi-a-GCST90001988	HLA DR on CD14+ CD16- monocyte	0.225118	0.0105613	TRUE	3.70023e-78
	ebi-a-GCST90001989	CD40 on CD14- CD16+ monocyte	0.291641	0.000505311	TRUE	3.44939e-153
	ebi-a-GCST90001991	HLA DR on CD14+ monocyte	0.212152	0.0105613	TRUE	9.7268e-72
	ebi-a-GCST90001992	CCR2 on CD14+ CD16+ monocyte	0.00860036	0.000175232	TRUE	0.000301093
	ebi-a-GCST90001993	PDL-1 on CD14+ CD16- monocyte	0.00837545	4.26396e-05	TRUE	0.000110694
	ebi-a-GCST90001994	CX3CR1 on CD14- CD16-	0.0873115	0.000441586	TRUE	1.27362e-37
	ebi-a-GCST90001995	CX3CR1 on monocyte	0.117949	0.000170963	TRUE	8.0345e-55
	ebi-a-GCST90001996	CX3CR1 on CD14+ CD16+ monocyte	0.113345	0.000174793	TRUE	2.31376e-52
	ebi-a-GCST90001997	CX3CR1 on CD14+ CD16- monocyte	0.137845	0.000170963	TRUE	4.3854e-65
	ebi-a-GCST90001998	PDL-1 on CD14+ CD16+ monocyte	0.00832501	1.81269e-06	TRUE	4.41139e-05
	ebi-a-GCST90001999	PDL-1 on CD14- CD16+ monocyte	0.105334	1.4288e-05	TRUE	1.88876e-51
	ebi-a-GCST90002000	PDL-1 on CD14- CD16-	0.0110063	2.50484e-05	TRUE	5.40639e-06
	ebi-a-GCST90002001	CD64 on CD14- CD16-	0.0171004	0.00361949	TRUE	0.00123305
	ebi-a-GCST90002002	PDL-1 on monocyte	0.0235199	1.49637e-06	TRUE	3.52878e-12
	ebi-a-GCST90002003	CCR2 on CD14- CD16-	0.0327775	0.000194047	TRUE	1.71676e-14
	ebi-a-GCST90002004	CCR2 on CD14+ CD16- monocyte	0.0338918	0.000984744	TRUE	2.19357e-12
	ebi-a-GCST90002005	CD16 on CD14+ CD16+ monocyte	0.265454	4.62047e-05	TRUE	1.56452e-143
	ebi-a-GCST90002006	CD64 on monocyte	0.0823364	0.000122497	TRUE	5.84154e-38
	ebi-a-GCST90002007	HLA DR on CD14+ CD16+ monocyte	0.127999	0.0040031	TRUE	4.34174e-45
	ebi-a-GCST90002008	CCR2 on monocyte	0.0286942	0.000984744	TRUE	2.40036e-10
	ebi-a-GCST90002009	HLA DR on CD14- CD16-	0.210509	0.00456939	TRUE	5.78279e-84
	ebi-a-GCST90002010	HLA DR on monocyte	0.20743	0.0112316	TRUE	2.52583e-68
	ebi-a-GCST90002011	CD64 on CD14+ CD16+ monocyte	0.0181928	0.000500714	TRUE	2.86396e-07
	ebi-a-GCST90002012	CX3CR1 on CD14- CD16+ monocyte	0.0323153	0.00147395	TRUE	9.42227e-11
	ebi-a-GCST90002013	CCR2 on myeloid Dendritic Cell	0.0852345	1.39229e-05	TRUE	3.60965e-36
	ebi-a-GCST90002014	CCR2 on CD62L+ myeloid Dendritic Cell	0.0828384	0.000115431	TRUE	1.51605e-33
	ebi-a-GCST90002015	CCR2 on plasmacytoid Dendritic Cell	0.0999959	0.000125102	TRUE	8.4742e-41
	ebi-a-GCST90002016	CCR2 on CD62L+ plasmacytoid Dendritic Cell	0.0998266	0.000125102	TRUE	1.00358e-40
	ebi-a-GCST90002017	CCR2 on monocyte	0.0664578	7.09246e-05	TRUE	4.61014e-27
	ebi-a-GCST90002018	CCR2 on granulocyte	0.036721	0.000567557	TRUE	6.90118e-13
	ebi-a-GCST90002019	CD14 on Monocytic Myeloid-Derived Suppressor Cells	0.0188706	0.000658048	TRUE	0.000111154
	ebi-a-GCST90002021	CD14 on CD33dim HLA DR+ CD11b+	0.0462707	1.81269e-06	TRUE	3.80174e-14
	ebi-a-GCST90002022	CD4 on CD4+ T cell	0.0784787	0.0011933	TRUE	5.38852e-27
	ebi-a-GCST90002023	CD4 on Central Memory CD4+ T cell	0.0667599	0.000959798	TRUE	3.63263e-23
	ebi-a-GCST90002024	CD4 on naive CD4+ T cell	0.0810012	0.000241125	TRUE	5.52467e-32
	ebi-a-GCST90002025	CD4 on Effector Memory CD4+ T cell	0.0665102	0.00124358	TRUE	2.74868e-22
	ebi-a-GCST90002027	CD4 on CD45RA+ CD4+ T cell	0.0649053	0.000959464	TRUE	1.87292e-22
	ebi-a-GCST90002028	CD19 on B cell	0.012127	3.18564e-06	TRUE	2.40393e-06
	ebi-a-GCST90002029	CD39 on CD39+ CD8+ T cell	0.15073	0.000498798	TRUE	7.00903e-61
	ebi-a-GCST90002030	CD39 on CD39+ activated CD4 regulatory T cell	0.471446	0.000644531	TRUE	8.53358e-264
	ebi-a-GCST90002031	CD39 on CD39+ secreting CD4 regulatory T cell	0.418116	0.000644531	TRUE	1.26255e-219
	ebi-a-GCST90002032	CD39 on CD39+ CD4+ T cell	0.396957	0.000684068	TRUE	3.82434e-203
	ebi-a-GCST90002033	CD39 on granulocyte	0.0349922	0.000290615	TRUE	2.42898e-13
	ebi-a-GCST90002034	CD39 on monocyte	0.0210258	4.38896e-05	TRUE	3.22171e-09
	ebi-a-GCST90002035	CD80 on myeloid Dendritic Cell	0.0823712	0.000109128	TRUE	2.01851e-33
	ebi-a-GCST90002036	CD80 on CD62L+ myeloid Dendritic Cell	0.0580266	0.000103513	TRUE	2.25042e-23
	ebi-a-GCST90002037	CD80 on plasmacytoid Dendritic Cell	0.0433933	6.57841e-05	TRUE	8.14387e-18
	ebi-a-GCST90002038	CD80 on CD62L+ plasmacytoid Dendritic Cell	0.0426461	6.57841e-05	TRUE	1.62415e-17
	ebi-a-GCST90002039	CD80 on monocyte	0.117156	0.000888664	TRUE	2.87213e-43
	ebi-a-GCST90002040	CD80 on granulocyte	0.0528189	0.000333278	TRUE	8.76937e-20
	ebi-a-GCST90002042	CD45 on CD33+ HLA DR+ CD14-	0.0204338	1.397e-07	TRUE	7.86451e-07
	ebi-a-GCST90002045	CD45 on CD33- HLA DR-	0.055497	5.67329e-05	TRUE	5.25486e-16
	ebi-a-GCST90002046	CD45 on CD33- HLA DR+	0.0655554	0.00011026	TRUE	1.93547e-18
	ebi-a-GCST90002052	CD45 on Immature Myeloid-Derived Suppressor Cells	0.134349	7.91167e-05	TRUE	9.25834e-38
	ebi-a-GCST90002054	CD8 on Central Memory CD8+ T cell	0.078709	0.00151497	TRUE	3.34413e-26
	ebi-a-GCST90002055	CD8 on naive CD8+ T cell	0.0882747	0.00103138	TRUE	2.40562e-31
	ebi-a-GCST90002056	CD8 on Effector Memory CD8+ T cell	0.0626683	0.00100994	TRUE	1.82848e-21
	ebi-a-GCST90002057	CD8 on Terminally Differentiated CD8+ T cell	0.0311781	7.13795e-05	TRUE	5.18679e-13
	ebi-a-GCST90002058	CD8 on CD8+ T cell	0.0704524	0.00155972	TRUE	6.97454e-24
	ebi-a-GCST90002059	CD8 on Natural Killer T	0.0276419	0.0208948	TRUE	0.335253
	ebi-a-GCST90002060	CD8 on HLA DR+ CD8+ T cell	0.0310643	0.00111074	TRUE	4.26321e-10
	ebi-a-GCST90002061	CD4 on CD39+ CD4+ T cell	0.198486	0.00329741	TRUE	7.59904e-72
	ebi-a-GCST90002062	CD4 on CD28+ CD4+ T cell	0.0266577	4.43282e-05	TRUE	1.80431e-11
	ebi-a-GCST90002063	CD4 on CD4 regulatory T cell	0.0308038	3.8283e-05	TRUE	3.41998e-13
	ebi-a-GCST90002064	CD4 on resting CD4 regulatory T cell	0.0122244	3.79483e-05	TRUE	8.2926e-06
	ebi-a-GCST90002065	CD4 on CD39+ resting CD4 regulatory T cell	0.0111818	6.91554e-05	TRUE	5.49627e-05
	ebi-a-GCST90002066	CD4 on activated CD4 regulatory T cell	0.0588118	0.00266394	TRUE	8.53634e-17
	ebi-a-GCST90002067	CD4 on CD39+ activated CD4 regulatory T cell	0.060443	0.000780354	TRUE	2.47351e-21
	ebi-a-GCST90002068	CD4 on secreting CD4 regulatory T cell	0.0142326	3.79483e-05	TRUE	1.33576e-06
	ebi-a-GCST90002069	CD4 on CD39+ secreting CD4 regulatory T cell	0.0694119	0.000481418	TRUE	5.74217e-26
	ebi-a-GCST90002070	CD4 on activated & secreting CD4 regulatory T cell	0.0398236	0.00201879	TRUE	2.26205e-11
	ebi-a-GCST90002087	CD11c on myeloid Dendritic Cell	0.0908797	0.000531772	TRUE	3.78843e-34
	ebi-a-GCST90002088	CD11c on CD62L+ myeloid Dendritic Cell	0.0603925	0.000255302	TRUE	2.91848e-23
	ebi-a-GCST90002089	CD11c on monocyte	0.0817004	3.35371e-05	TRUE	4.9704e-34
	ebi-a-GCST90002090	CD11c on granulocyte	0.0906353	0.000780767	TRUE	8.28913e-33
	ebi-a-GCST90002091	CD11b on CD14+ monocyte	0.153043	1.81269e-06	TRUE	9.82794e-47
	ebi-a-GCST90002094	CD11b on Monocytic Myeloid-Derived Suppressor Cells	0.0846552	1.81269e-06	TRUE	1.32878e-24
	ebi-a-GCST90002095	CD11b on CD33dim HLA DR-	0.0524525	5.14328e-06	TRUE	2.67734e-15
	ebi-a-GCST90002096	CD11b on basophil	0.0565893	5.14328e-06	TRUE	2.03606e-16
	ebi-a-GCST90002097	CD11b on CD33+ HLA DR+ CD14dim	0.101535	1.81269e-06	TRUE	1.19213e-29
	ebi-a-GCST90002098	CD45RA on naive CD4+ T cell	0.183525	0.000465838	TRUE	1.15392e-76
	ebi-a-GCST90002099	CD4RA on Terminally Differentiated CD4+ T cell	0.0489236	0.000116562	TRUE	1.02599e-19
	ebi-a-GCST90002100	CD45RA on naive CD8+ T cell	0.0284598	0.000126033	TRUE	1.40948e-11
	ebi-a-GCST90002101	CD45RA on Terminally Differentiated CD8+ T cell	0.0437942	0.000518386	TRUE	7.97541e-16
	ebi-a-GCST90002102	CD45RA on resting CD4 regulatory T cell	0.170485	0.00136326	TRUE	1.59289e-65
	ebi-a-GCST90002103	CD45RA on CD39+ resting CD4 regulatory T cell	0.0157544	8.6197e-06	TRUE	3.74228e-07
	ebi-a-GCST90002104	HLA DR on myeloid Dendritic Cell	0.271919	0.00280057	TRUE	2.15297e-109
	ebi-a-GCST90002105	HLA DR on plasmacytoid Dendritic Cell	0.341787	0.00544421	TRUE	5.29237e-140
	ebi-a-GCST90002106	HLA DR on Dendritic Cell	0.296136	0.00515199	TRUE	1.136e-114
	ebi-a-GCST90002108	HLA DR on CD33+ HLA DR+ CD14-	0.223717	0.0261685	TRUE	1.61383e-33
	ebi-a-GCST90002109	HLA DR on CD33+ HLA DR+ CD14dim	0.136239	0.0262875	TRUE	1.38593e-14
	ebi-a-GCST90002110	HLA DR on CD33dim HLA DR+ CD11b+	0.18121	0.0174796	TRUE	3.74796e-29
	ebi-a-GCST90002111	HLA DR on CD33dim HLA DR+ CD11b-	0.186609	0.017417	TRUE	1.52863e-30
	ebi-a-GCST90002112	HLA DR on CD33- HLA DR+	0.234017	0.00612923	TRUE	2.66076e-55
	ebi-a-GCST90002113	HLA DR on HLA DR+ T cell	0.0244545	1.88506e-09	TRUE	1.05559e-11
	ebi-a-GCST90002114	HLA DR on HLA DR+ CD4+ T cell	0.0117537	1.88506e-09	TRUE	2.69761e-06
	ebi-a-GCST90002116	HLA DR on B cell	0.320349	0.00441741	TRUE	8.47486e-136
	ebi-a-GCST90002117	HLA DR on HLA DR+ Natural Killer	0.163852	0.00964063	TRUE	2.10339e-45
	ebi-a-GCST90002118	CD8 on CD28+ CD45RA- CD8+ T cell	0.0782338	0.00115001	TRUE	4.53423e-27
	ebi-a-GCST90002119	CD8 on CD28+ CD45RA+ CD8+ T cell	0.226152	0.00297466	TRUE	4.01995e-86
	ebi-a-GCST90002120	CD8 on CD28- CD8+ T cell	0.0430047	0.000627083	TRUE	3.23804e-15
	ebi-a-GCST90002121	CD8 on CD39+ CD8+ T cell	0.0779535	0.000715887	TRUE	2.18816e-28

## Sheet: HL
	Trait ID	Trait	SNP R2 exposure	SNP R2 outcome	Correct causal direction	MR Steiger P-value
	ebi-a-GCST90001391	IgD+ B cell %B cell	0.00848639	6.2392e-05	TRUE	3.69676e-06
	ebi-a-GCST90001395	IgD+ CD38- B cell %B cell	0.0176441	0.000301545	TRUE	1.92473e-10
	ebi-a-GCST90001399	IgD- CD27- B cell %B cell	0.0799593	0.00128817	TRUE	2.95113e-44
	ebi-a-GCST90001410	IgD- CD38+ B cell %B cell	0.00873466	2.2061e-05	TRUE	1.0798e-06
	ebi-a-GCST90001417	CD24+ CD27+ B cell %B cell	0.0170261	0.000369104	TRUE	8.50439e-10
	ebi-a-GCST90001422	CD20- CD38- B cell %B cell	0.00846265	0.000512503	TRUE	0.000137035
	ebi-a-GCST90001424	IgD+ B cell %Lymphocyte	0.0248579	9.8091e-05	TRUE	3.20269e-16
	ebi-a-GCST90001426	IgD- CD38dim B cell %lymphocyte	0.0171657	0.000399327	TRUE	9.23891e-10
	ebi-a-GCST90001429	IgD+ CD38+ B cell %lymphocyte	0.00856596	2.79213e-06	TRUE	5.98893e-07
	ebi-a-GCST90001431	IgD+ CD38- B cell %lymphocyte	0.0212569	5.20435e-06	TRUE	2.43669e-15
	ebi-a-GCST90001433	IgD- CD27- B cell %lymphocyte	0.0471008	0.000872343	TRUE	1.32738e-25
	ebi-a-GCST90001439	IgD+ CD24+ B cell %lymphocyte	0.0305649	9.15838e-05	TRUE	5.71682e-20
	ebi-a-GCST90001441	IgD+ CD24- B cell %lymphocyte	0.00815205	7.57699e-05	TRUE	7.41703e-06
	ebi-a-GCST90001442	CD24+ CD27+ B cell %lymphocyte	0.0352494	7.78685e-05	TRUE	3.34027e-23
	ebi-a-GCST90001451	CD62L- monocyte %monocyte	0.069775	0.000236762	TRUE	2.60061e-38
	ebi-a-GCST90001457	CD11c+ HLA DR++ monocyte %monocyte	0.0108516	2.70808e-06	TRUE	1.7971e-07
	ebi-a-GCST90001463	CD62L- Dendritic Cell %Dendritic Cell	0.207109	5.45014e-05	TRUE	4.33046e-146
	ebi-a-GCST90001465	CD86+ myeloid Dendritic Cell %Dendritic Cell	0.239305	4.27878e-05	TRUE	5.80063e-174
	ebi-a-GCST90001467	CD86+ plasmacytoid Dendritic Cell %Dendritic Cell	0.0248673	5.51102e-05	TRUE	7.24027e-16
	ebi-a-GCST90001469	CD62L- myeloid Dendritic Cell %Dendritic Cell	0.295871	0.000433871	TRUE	1.54907e-215
	ebi-a-GCST90001471	CD62L- plasmacytoid Dendritic Cell %Dendritic Cell	0.0700282	5.36189e-05	TRUE	9.60863e-45
	ebi-a-GCST90001473	CD62L- CD86+ myeloid Dendritic Cell %Dendritic Cell	0.318049	0.000439652	TRUE	7.0106e-237
	ebi-a-GCST90001475	HLA DR++ monocyte %monocyte	0.0389558	0.00197427	TRUE	2.69832e-17
	ebi-a-GCST90001476	HLA DR++ monocyte %leukocyte	0.0121061	8.09119e-05	TRUE	3.40795e-08
	ebi-a-GCST90001478	CD4 regulatory T cell %CD4+ T cell	0.0234781	0.000265802	TRUE	1.65168e-13
	ebi-a-GCST90001479	CD4 regulatory T cell %T cell	0.0100073	0.000265459	TRUE	7.17521e-06
	ebi-a-GCST90001484	CD39+ resting CD4 regulatory T cell %resting CD4 regulatory T cell	0.4192	0.000581506	TRUE	0
	ebi-a-GCST90001485	CD39+ resting CD4 regulatory T cell %CD4 regulatory T cell	0.496419	0.000716518	TRUE	0
	ebi-a-GCST90001491	CD39+ activated CD4 regulatory T cell %CD4 regulatory T cell	0.349327	0.000587367	TRUE	6.96185e-268
	ebi-a-GCST90001496	CD39+ secreting CD4 regulatory T cell %secreting CD4 regulatory T cell	0.390651	0.000438403	TRUE	0
	ebi-a-GCST90001497	CD39+ secreting CD4 regulatory T cell %CD4 regulatory T cell	0.390331	0.000663103	TRUE	0
	ebi-a-GCST90001499	Activated & resting CD4 regulatory T cell %CD4 regulatory T cell	0.162781	0.000106196	TRUE	5.01622e-110
	ebi-a-GCST90001500	Activated & resting CD4 regulatory T cell %CD4+ T cell	0.0530489	5.36805e-05	TRUE	7.40427e-34
	ebi-a-GCST90001502	Activated & secreting CD4 regulatory T cell %CD4 regulatory T cell	0.218157	0.000172953	TRUE	9.32346e-153
	ebi-a-GCST90001503	Activated & secreting CD4 regulatory T cell %CD4+ T cell	0.123414	0.000174375	TRUE	1.56544e-79
	ebi-a-GCST90001505	CD25++ CD4+ T cell %CD4+ T cell	0.0325203	2.84312e-05	TRUE	3.42863e-21
	ebi-a-GCST90001506	CD25++ CD4+ T cell %T cell	0.0244038	2.84312e-05	TRUE	4.52059e-16
	ebi-a-GCST90001508	CD25++ CD45RA+ CD4 not regulatory T cell %CD4+ T cell	0.0935516	0.000225818	TRUE	4.43543e-58
	ebi-a-GCST90001509	CD25++ CD45RA+ CD4 not regulatory T cell %T cell	0.0814909	0.000225818	TRUE	4.96758e-50
	ebi-a-GCST90001511	CD25++ CD45RA- CD4 not regulatory T cell %CD4+ T cell	0.0599936	3.37824e-05	TRUE	7.56179e-39
	ebi-a-GCST90001512	CD25++ CD45RA- CD4 not regulatory T cell %T cell	0.0522604	5.48633e-05	TRUE	2.53181e-33
	ebi-a-GCST90001516	Immature Myeloid-Derived Suppressor Cells %CD33dim HLA DR- CD66b-	0.0164501	2.494e-05	TRUE	4.07981e-07
	ebi-a-GCST90001519	CD33+ HLA DR+ CD14- %CD33+ HLA DR+	0.0331342	0.000127052	TRUE	1.64053e-12
	ebi-a-GCST90001521	CD33+ HLA DR+ CD14dim %CD33+ HLA DR+	0.0163982	7.99598e-05	TRUE	9.74803e-07
	ebi-a-GCST90001526	CD33dim HLA DR+ CD11b+ %CD33dim HLA DR+	0.181049	0.000449518	TRUE	3.99435e-70
	ebi-a-GCST90001528	CD33dim HLA DR+ CD11b- %CD33dim HLA DR+	0.179286	0.000449518	TRUE	2.49714e-69
	ebi-a-GCST90001533	Basophil %CD33dim HLA DR- CD66b-	0.120751	8.5609e-05	TRUE	3.06344e-47
	ebi-a-GCST90001535	CD45RA- CD4+ T cell %CD4+ T cell	0.0517151	0.000189404	TRUE	3.78419e-31
	ebi-a-GCST90001536	CD45RA- CD4+ T cell %T cell	0.0266906	5.99898e-05	TRUE	5.44132e-17
	ebi-a-GCST90001561	CD45RA+ CD8+ T cell %CD8+ T cell	0.100351	0.000432329	TRUE	2.50429e-60
	ebi-a-GCST90001562	CD45RA+ CD8+ T cell %T cell	0.0636751	0.00115809	TRUE	7.64259e-33
	ebi-a-GCST90001568	Naive CD4-CD8- T cell %T cell	0.00982231	0.000420203	TRUE	2.56915e-05
	ebi-a-GCST90001570	Effector Memory CD4-CD8- T cell %CD4-CD8- T cell	0.0618669	8.01378e-05	TRUE	4.95017e-39
	ebi-a-GCST90001571	Effector Memory CD4-CD8- T cell %T cell	0.0353985	0.000457489	TRUE	2.02075e-19
	ebi-a-GCST90001573	Terminally Differentiated CD4-CD8- T cell %CD4-CD8- T cell	0.0473949	6.81129e-05	TRUE	6.87653e-30
	ebi-a-GCST90001574	Terminally Differentiated CD4-CD8- T cell %T cell	0.0476634	0.0026826	TRUE	1.22291e-19
	ebi-a-GCST90001575	Naive CD4+ T cell %T cell	0.00910188	3.88873e-06	TRUE	5.81488e-07
	ebi-a-GCST90001584	CD14- CD16+ monocyte %monocyte	0.0623966	0.000151739	TRUE	3.93756e-40
	ebi-a-GCST90001585	CD14+ CD16+ monocyte %monocyte	0.174639	9.55119e-05	TRUE	6.8215e-125
	ebi-a-GCST90001586	CD14+ CD16- monocyte %monocyte	0.0876348	6.26531e-05	TRUE	3.14567e-59
	ebi-a-GCST90001587	CD16+ monocyte %monocyte	0.0852573	6.26531e-05	TRUE	1.56533e-57
	ebi-a-GCST90001617	TCRgd T cell %lymphocyte	0.00844507	0.00132065	TRUE	0.00221874
	ebi-a-GCST90001619	HLA DR+ T cell%T cell	0.102889	0.00027511	TRUE	3.55686e-66
	ebi-a-GCST90001620	HLA DR+ T cell%lymphocyte	0.110289	0.000349714	TRUE	1.492e-70
	ebi-a-GCST90001622	Natural Killer T %T cell	0.0970776	0.00032968	TRUE	1.84777e-62
	ebi-a-GCST90001623	Natural Killer T %lymphocyte	0.0986885	0.000332528	TRUE	1.42889e-63
	ebi-a-GCST90001625	HLA DR+ CD4+ T cell %T cell	0.0379388	6.59351e-06	TRUE	3.29079e-26
	ebi-a-GCST90001626	HLA DR+ CD4+ T cell %lymphocyte	0.0487298	0.000274992	TRUE	1.2452e-29
	ebi-a-GCST90001628	HLA DR+ CD8+ T cell %T cell	0.0829146	4.35301e-06	TRUE	1.22405e-57
	ebi-a-GCST90001629	HLA DR+ CD8+ T cell %lymphocyte	0.0725074	4.68094e-08	TRUE	7.00945e-51
	ebi-a-GCST90001631	CD8+ Natural Killer T %T cell	0.0293716	4.412e-07	TRUE	3.21798e-21
	ebi-a-GCST90001634	CD8dim Natural Killer T %T cell	0.0980175	0.000249874	TRUE	4.65772e-64
	ebi-a-GCST90001635	CD8dim Natural Killer T %lymphocyte	0.103554	0.000250189	TRUE	4.94897e-68
	ebi-a-GCST90001637	CD4-CD8- Natural Killer T %T cell	0.106393	0.00023109	TRUE	2.39754e-70
	ebi-a-GCST90001638	CD4-CD8- Natural Killer T %lymphocyte	0.110048	0.000248116	TRUE	8.97887e-73
	ebi-a-GCST90001649	HLA DR+ Natural Killer %Natural Killer	0.217938	0.000443677	TRUE	2.46838e-153
	ebi-a-GCST90001650	HLA DR+ Natural Killer %CD3- lymphocyte	0.203714	0.000241373	TRUE	1.15718e-144
	ebi-a-GCST90001652	Granulocyte %leukocyte	0.00879944	5.6416e-06	TRUE	4.91641e-07
	ebi-a-GCST90001655	CD28+ CD4-CD8- T cell %T cell	0.00957208	4.57806e-05	TRUE	1.05941e-06
	ebi-a-GCST90001658	CD39+ CD4+ T cell %T cell	0.383654	0.000597297	TRUE	1.72934e-291
	ebi-a-GCST90001659	CD39+ CD4+ T cell %CD4+ T cell	0.392877	0.000597297	TRUE	0
	ebi-a-GCST90001661	CD28- CD8dim T cell %T cell	0.0198509	0.00019809	TRUE	8.92149e-12
	ebi-a-GCST90001664	CD28+ CD45RA+ CD8dim T cell %T cell	0.113446	0.000228192	TRUE	9.66985e-72
	ebi-a-GCST90001665	CD28+ CD45RA+ CD8dim T cell %CD8dim T cell	0.0875346	9.94295e-05	TRUE	6.40247e-56
	ebi-a-GCST90001667	CD28+ CD45RA- CD8dim T cell %T cell	0.0463467	2.82887e-05	TRUE	4.40071e-30
	ebi-a-GCST90001668	CD28+ CD45RA- CD8dim T cell %CD8dim T cell	0.0336712	2.66391e-05	TRUE	5.63299e-22
	ebi-a-GCST90001670	CD39+ CD8+ T cell %T cell	0.446877	0.00135499	TRUE	0
	ebi-a-GCST90001671	CD39+ CD8+ T cell %CD8+ T cell	0.450561	0.0013766	TRUE	0
	ebi-a-GCST90001679	CD25++ CD8+ T cell %T cell	0.0197442	2.88166e-05	TRUE	2.28941e-12
	ebi-a-GCST90001680	CD25++ CD8+ T cell %CD8+ T cell	0.0110731	5.50451e-06	TRUE	1.01394e-07
	ebi-a-GCST90001686	CD28- CD8+ T cell %CD8+ T cell	0.00951134	6.91624e-07	TRUE	2.21369e-07
	ebi-a-GCST90001689	CD28+ CD45RA+ CD8+ T cell %CD8+ T cell	0.00957871	4.08124e-06	TRUE	2.81318e-07
	ebi-a-GCST90001691	CD28+ CD45RA- CD8+ T cell %T cell	0.0337314	5.35111e-06	TRUE	1.15762e-22
	ebi-a-GCST90001692	CD28+ CD45RA- CD8+ T cell %CD8+ T cell	0.0512806	0.000609713	TRUE	4.37751e-28
	ebi-a-GCST90001694	CD28- CD4-CD8- T cell %T cell	0.032905	0.000348026	TRUE	1.37688e-18
	ebi-a-GCST90001696	CD45RA- CD28- CD8+ T cell %CD8+ T cell	0.0906719	0.000458035	TRUE	1.13007e-53
	ebi-a-GCST90001699	CD45RA+ CD28- CD8+ T cell %CD8+ T cell	0.0156663	0.000113758	TRUE	8.3182e-10
	ebi-a-GCST90001701	BAFF-R on CD20- CD38- B cell	0.0438692	0.000439785	TRUE	2.05277e-25
	ebi-a-GCST90001702	BAFF-R on CD24+ CD27+ B cell	0.434186	0.00124474	TRUE	0
	ebi-a-GCST90001703	BAFF-R on IgD+ CD24+ B cell	0.38382	0.00120942	TRUE	0
	ebi-a-GCST90001704	BAFF-R on IgD+ CD24- B cell	0.443788	0.00137944	TRUE	0
	ebi-a-GCST90001705	BAFF-R on IgD+ CD38- B cell	0.392759	0.000769036	TRUE	0
	ebi-a-GCST90001706	BAFF-R on IgD+ CD38- naive B cell	0.543645	0.000709777	TRUE	7.4147e-292
	ebi-a-GCST90001707	BAFF-R on IgD+ CD38- unswitched memory B cell	0.559621	0.00113011	TRUE	0
	ebi-a-GCST90001708	BAFF-R on IgD+ CD38+ B cell	0.430286	0.00136622	TRUE	0
	ebi-a-GCST90001709	BAFF-R on IgD+ CD38dim B cell	0.403274	0.00111885	TRUE	0
	ebi-a-GCST90001710	BAFF-R on IgD- CD24- B cell	0.432182	0.00187267	TRUE	0
	ebi-a-GCST90001711	BAFF-R on IgD- CD27- B cell	0.429513	0.00187267	TRUE	0
	ebi-a-GCST90001712	BAFF-R on IgD- CD38- B cell	0.418619	0.00128215	TRUE	0
	ebi-a-GCST90001713	BAFF-R on IgD- CD38+ B cell	0.0623693	0.00050073	TRUE	3.08663e-37
	ebi-a-GCST90001714	BAFF-R on IgD- CD38dim B cell	0.0112354	0.000356768	TRUE	1.6454e-06
	ebi-a-GCST90001715	BAFF-R on memory B cell	0.420331	0.00120203	TRUE	0
	ebi-a-GCST90001716	BAFF-R on naive-mature B cell	0.402772	0.00112894	TRUE	0
	ebi-a-GCST90001717	BAFF-R on unswitched memory B cell	0.418825	0.00120203	TRUE	0
	ebi-a-GCST90001718	BAFF-R on switched memory B cell	0.446286	0.00160162	TRUE	0
	ebi-a-GCST90001719	BAFF-R on IgD+ B cell	0.181856	0.000679069	TRUE	2.24871e-122
	ebi-a-GCST90001720	BAFF-R on transitional B cell	0.391333	0.000927754	TRUE	0
	ebi-a-GCST90001721	CD19 on CD20- B cell	0.00812436	1.49444e-06	TRUE	1.04673e-06
	ebi-a-GCST90001722	CD19 on CD20- CD38- B cell	0.0086076	2.20025e-08	TRUE	4.36583e-07
	ebi-a-GCST90001723	CD19 on CD24+ CD27+ B cell	0.02017	0.0002301	TRUE	2.56369e-12
	ebi-a-GCST90001724	CD19 on IgD+ CD24+ B cell	0.0298391	0.000330959	TRUE	1.13512e-17
	ebi-a-GCST90001725	CD19 on IgD+ CD24- B cell	0.0268929	0.00011524	TRUE	2.35712e-17
	ebi-a-GCST90001728	CD19 on IgD+ CD38- unswitched memory B cell	0.0604363	0.000113369	TRUE	1.64438e-22
	ebi-a-GCST90001729	CD19 on IgD+ CD38+ B cell	0.0412396	5.56807e-05	TRUE	1.59237e-27
	ebi-a-GCST90001730	CD19 on IgD+ CD38dim B cell	0.0295428	5.56807e-05	TRUE	9.06925e-20
	ebi-a-GCST90001733	CD19 on IgD- CD38- B cell	0.00891256	0.000251076	TRUE	1.57334e-05
	ebi-a-GCST90001735	CD19 on IgD- CD38dim B cell	0.0298264	0.000279829	TRUE	5.69853e-18
	ebi-a-GCST90001736	CD19 on memory B cell	0.0179588	0.0002301	TRUE	5.62782e-11
	ebi-a-GCST90001737	CD19 on naive-mature B cell	0.017359	6.44505e-05	TRUE	9.38947e-12
	ebi-a-GCST90001738	CD19 on unswitched memory B cell	0.0286308	0.000113369	TRUE	1.73551e-18
	ebi-a-GCST90001740	CD19 on switched memory B cell	0.0203236	0.000263423	TRUE	3.11125e-12
	ebi-a-GCST90001741	CD19 on IgD+ B cell	0.017613	5.5517e-05	TRUE	5.03572e-12
	ebi-a-GCST90001742	CD19 on transitional B cell	0.0308371	0.000113369	TRUE	6.51373e-20
	ebi-a-GCST90001743	CD20 on B cell	0.0494411	0.00468674	TRUE	5.99269e-18
	ebi-a-GCST90001745	CD20 on CD24+ CD27+ B cell	0.0561307	0.000506225	TRUE	3.77944e-33
	ebi-a-GCST90001746	CD20 on IgD+ CD24+ B cell	0.0234089	0.000524161	TRUE	6.38607e-13
	ebi-a-GCST90001747	CD20 on IgD+ CD24- B cell	0.0541896	0.00585815	TRUE	1.52796e-18
	ebi-a-GCST90001748	CD20 on IgD+ CD38- B cell	0.0418893	0.000351788	TRUE	5.21306e-25
	ebi-a-GCST90001749	CD20 on IgD+ CD38- naive B cell	0.0245161	1.90632e-05	TRUE	4.46902e-10
	ebi-a-GCST90001751	CD20 on IgD+ CD38+ B cell	0.0631585	8.55047e-05	TRUE	6.98175e-42
	ebi-a-GCST90001752	CD20 on IgD+ CD38dim B cell	0.0950642	0.00593208	TRUE	6.04093e-40
	ebi-a-GCST90001753	CD20 on IgD- CD24- B cell	0.0120108	0.000361331	TRUE	6.18204e-07
	ebi-a-GCST90001754	CD20 on IgD- CD27- B cell	0.0438537	0.00132011	TRUE	4.87208e-22
	ebi-a-GCST90001755	CD20 on IgD- CD38- B cell	0.0459154	0.000983739	TRUE	1.93445e-24
	ebi-a-GCST90001757	CD20 on IgD- CD38dim B cell	0.083289	0.00137246	TRUE	5.26719e-46
	ebi-a-GCST90001758	CD20 on memory B cell	0.0448835	0.000531459	TRUE	7.06118e-26
	ebi-a-GCST90001759	CD20 on naive-mature B cell	0.0677876	0.00618443	TRUE	8.68544e-25
	ebi-a-GCST90001760	CD20 on unswitched memory B cell	0.0472523	0.000785361	TRUE	4.40315e-26
	ebi-a-GCST90001761	CD20 on switched memory B cell	0.0836146	0.00128793	TRUE	1.30412e-46
	ebi-a-GCST90001762	CD20 on IgD+ B cell	0.0617371	0.00618147	TRUE	9.19056e-22
	ebi-a-GCST90001763	CD20 on transitional B cell	0.036589	3.03921e-05	TRUE	6.67066e-25
	ebi-a-GCST90001765	CD24 on IgD+ CD24+ B cell	0.0707035	4.54794e-05	TRUE	5.89529e-48
	ebi-a-GCST90001766	CD24 on IgD+ CD38- B cell	0.0277747	4.54794e-05	TRUE	1.08966e-18
	ebi-a-GCST90001767	CD24 on IgD+ CD38- unswitched memory B cell	0.0878486	4.54794e-05	TRUE	6.95554e-34
	ebi-a-GCST90001768	CD24 on IgD+ CD38+ B cell	0.027781	0.00025017	TRUE	7.02504e-17
	ebi-a-GCST90001769	CD24 on IgD- CD38- B cell	0.042981	4.54794e-05	TRUE	7.90378e-29
	ebi-a-GCST90001771	CD24 on memory B cell	0.0668525	0.000101772	TRUE	4.08744e-44
	ebi-a-GCST90001772	CD24 on unswitched memory B cell	0.0596174	4.54794e-05	TRUE	3.17424e-40
	ebi-a-GCST90001773	CD24 on switched memory B cell	0.0600652	0.000101772	TRUE	1.88909e-39
	ebi-a-GCST90001774	CD24 on transitional B cell	0.018555	9.56542e-05	TRUE	3.15146e-12
	ebi-a-GCST90001775	CD25 on B cell	0.0591689	0.000104948	TRUE	7.39741e-39
	ebi-a-GCST90001777	CD25 on CD24+ CD27+ B cell	0.103321	0.000317533	TRUE	7.14834e-67
	ebi-a-GCST90001778	CD25 on IgD+ CD24+ B cell	0.077222	0.000268721	TRUE	3.95437e-49
	ebi-a-GCST90001779	CD25 on IgD+ CD24- B cell	0.0759138	8.24528e-05	TRUE	8.10745e-51
	ebi-a-GCST90001780	CD25 on IgD+ CD38- B cell	0.0494654	0.000163399	TRUE	1.84732e-31
	ebi-a-GCST90001781	CD25 on IgD+ CD38- naive B cell	0.0573008	9.40951e-05	TRUE	1.63556e-21
	ebi-a-GCST90001782	CD25 on IgD+ CD38- unswitched memory B cell	0.0749427	6.7027e-05	TRUE	1.42347e-28
	ebi-a-GCST90001783	CD25 on IgD+ CD38+ B cell	0.0310709	7.85522e-05	TRUE	1.86667e-20
	ebi-a-GCST90001784	CD25 on IgD+ CD38dim B cell	0.064958	0.000515862	TRUE	8.30438e-39
	ebi-a-GCST90001785	CD25 on IgD- CD24- B cell	0.033942	0.000565975	TRUE	5.80111e-19
	ebi-a-GCST90001786	CD25 on IgD- CD27- B cell	0.0386251	0.000863572	TRUE	1.54628e-20
	ebi-a-GCST90001787	CD25 on IgD- CD38- B cell	0.0359009	0.000113526	TRUE	3.37621e-23
	ebi-a-GCST90001789	CD25 on IgD- CD38dim B cell	0.101381	0.000181969	TRUE	2.88528e-67
	ebi-a-GCST90001790	CD25 on memory B cell	0.100138	0.000317533	TRUE	1.33204e-64
	ebi-a-GCST90001791	CD25 on naive-mature B cell	0.0940871	0.000166103	TRUE	2.88639e-62
	ebi-a-GCST90001792	CD25 on unswitched memory B cell	0.0926181	0.000317533	TRUE	2.74059e-59
	ebi-a-GCST90001793	CD25 on switched memory B cell	0.0933406	0.000177185	TRUE	1.44962e-61
	ebi-a-GCST90001794	CD25 on IgD+ B cell	0.0468996	5.6136e-05	TRUE	2.49247e-31
	ebi-a-GCST90001795	CD25 on transitional B cell	0.0147313	2.97403e-05	TRUE	1.74985e-10
	ebi-a-GCST90001798	CD27 on CD24+ CD27+ B cell	0.29257	0.00146058	TRUE	7.17778e-212
	ebi-a-GCST90001799	CD27 on T cell	0.0463135	0.000359903	TRUE	4.68879e-16
	ebi-a-GCST90001800	CD27 on IgD+ CD24+ B cell	0.19288	0.00102649	TRUE	8.25838e-128
	ebi-a-GCST90001801	CD27 on IgD+ CD38- unswitched memory B cell	0.286983	0.00102551	TRUE	3.70829e-117
	ebi-a-GCST90001802	CD27 on IgD- CD38- B cell	0.18654	0.00181598	TRUE	7.19718e-117
	ebi-a-GCST90001803	CD27 on IgD- CD38+ B cell	0.0209064	0.00124881	TRUE	1.65354e-09
	ebi-a-GCST90001804	CD27 on IgD- CD38dim B cell	0.284718	0.00154678	TRUE	1.56247e-203
	ebi-a-GCST90001805	CD27 on memory B cell	0.195122	0.00104486	TRUE	1.72555e-129
	ebi-a-GCST90001806	CD27 on unswitched memory B cell	0.229481	0.00172681	TRUE	2.15762e-152
	ebi-a-GCST90001807	CD27 on Plasma Blast-Plasma Cell	0.00897736	0.000356768	TRUE	3.07864e-05
	ebi-a-GCST90001808	CD27 on switched memory B cell	0.311131	0.00155232	TRUE	3.07773e-229
	ebi-a-GCST90001810	CD38 on CD3- CD19-	0.0182394	0.000309577	TRUE	1.54196e-06
	ebi-a-GCST90001811	CD38 on IgD+ CD24- B cell	0.0294022	4.34603e-05	TRUE	7.30307e-20
	ebi-a-GCST90001812	CD38 on IgD+ CD38+ B cell	0.0393249	0.000657866	TRUE	8.26981e-22
	ebi-a-GCST90001813	CD38 on IgD+ CD38dim B cell	0.0773313	0.000306601	TRUE	8.84562e-49
	ebi-a-GCST90001815	CD38 on IgD- CD38dim B cell	0.0582015	0.000303189	TRUE	5.43594e-36
	ebi-a-GCST90001816	CD38 on naive-mature B cell	0.0473061	0.000303189	TRUE	7.09552e-29
	ebi-a-GCST90001818	CD38 on IgD+ B cell	0.0122356	3.05682e-05	TRUE	7.42117e-09
	ebi-a-GCST90001819	CD38 on transitional B cell	0.0886802	0.000463004	TRUE	3.83105e-55
	ebi-a-GCST90001820	IgD on IgD+ CD24+ B cell	0.0303607	9.7857e-05	TRUE	9.12972e-20
	ebi-a-GCST90001821	IgD on IgD+ CD24- B cell	0.0397303	0.000179549	TRUE	5.15376e-25
	ebi-a-GCST90001823	IgD on IgD+ CD38- unswitched memory B cell	0.016369	8.99042e-06	TRUE	3.31152e-07
	ebi-a-GCST90001824	IgD on IgD+ CD38+ B cell	0.0501288	0.000129551	TRUE	2.17072e-32
	ebi-a-GCST90001825	IgD on IgD+ CD38dim B cell	0.0408637	0.00018173	TRUE	9.94453e-26
	ebi-a-GCST90001826	IgD on unswitched memory B cell	0.0363309	0.000399884	TRUE	3.35601e-21
	ebi-a-GCST90001827	IgD on IgD+ B cell	0.012996	3.81387e-05	TRUE	2.97825e-09
	ebi-a-GCST90001828	IgD on transitional B cell	0.0398927	0.000131284	TRUE	1.30772e-25
	ebi-a-GCST90001829	BAFF-R on B cell	0.441663	0.00136936	TRUE	0
	ebi-a-GCST90001830	BAFF-R on CD20- B cell	0.0296976	0.000474838	TRUE	7.97956e-17
	ebi-a-GCST90001831	CD62L on CD62L+ myeloid Dendritic Cell	0.0484036	0.000505445	TRUE	2.35283e-23
	ebi-a-GCST90001832	CD62L on CD62L+ plasmacytoid Dendritic Cell	0.0692389	0.000266883	TRUE	5.22915e-36
	ebi-a-GCST90001833	CD62L on CD62L+ Dendritic Cell	0.0296042	8.7492e-06	TRUE	2.82547e-17
	ebi-a-GCST90001834	CD62L on monocyte	0.0911945	2.71187e-05	TRUE	1.29157e-51
	ebi-a-GCST90001838	CD3 on naive CD8+ T cell	0.240357	0.00120208	TRUE	1.25494e-137
	ebi-a-GCST90001839	CD3 on Effector Memory CD8+ T cell	0.0717911	0.00100073	TRUE	1.08469e-33
	ebi-a-GCST90001840	CD3 on Terminally Differentiated CD8+ T cell	0.0301537	0.000947251	TRUE	6.02525e-13
	ebi-a-GCST90001841	CD3 on Central Memory CD4+ T cell	0.18908	0.000994882	TRUE	1.12749e-103
	ebi-a-GCST90001842	CD3 on Naive CD4+ T cell	0.288293	0.00100458	TRUE	6.75947e-176
	ebi-a-GCST90001843	CD3 on Effector Memory CD4+ T cell	0.115703	0.000806327	TRUE	3.45656e-59
	ebi-a-GCST90001844	CD3 on Terminally Differentiated CD4+ T cell	0.0336432	0.000840324	TRUE	7.11625e-15
	ebi-a-GCST90001845	CD3 on CD45RA- CD4+ T cell	0.151532	0.000981808	TRUE	1.23455e-79
	ebi-a-GCST90001846	CD3 on Central Memory CD8+ T cell	0.109437	0.0010882	TRUE	5.888e-54
	ebi-a-GCST90001847	CD3 on HLA DR+ T cell	0.0831565	0.000844251	TRUE	3.3752e-42
	ebi-a-GCST90001848	CD3 on Natural Killer T	0.0222065	0.000361207	TRUE	1.86917e-11
	ebi-a-GCST90001849	CD3 on HLA DR+ CD4+ T cell	0.0989965	0.00104989	TRUE	2.77354e-50
	ebi-a-GCST90001850	CD3 on HLA DR+ CD8+ T cell	0.0355922	0.000846429	TRUE	1.88625e-16
	ebi-a-GCST90001851	CD3 on T cell	0.10683	0.000915756	TRUE	1.61498e-53
	ebi-a-GCST90001852	CD3 on CD39+ resting CD4 regulatory T cell	0.0502614	0.0008696	TRUE	2.2657e-21
	ebi-a-GCST90001853	CD3 on activated CD4 regulatory T cell	0.197947	0.00088163	TRUE	9.93446e-111
	ebi-a-GCST90001854	CD3 on CD39+ activated CD4 regulatory T cell	0.188334	0.00100798	TRUE	2.73637e-103
	ebi-a-GCST90001855	CD3 on secreting CD4 regulatory T cell	0.199132	0.00086434	TRUE	1.1176e-111
	ebi-a-GCST90001856	CD3 on CD39+ secreting CD4 regulatory T cell	0.1599	0.000873282	TRUE	8.11657e-86
	ebi-a-GCST90001857	CD3 on activated & secreting CD4 regulatory T cell	0.204397	0.00088163	TRUE	3.88148e-115
	ebi-a-GCST90001858	CD3 on CD45RA+ CD4+ T cell	0.259204	0.000989131	TRUE	8.59507e-154
	ebi-a-GCST90001859	CD3 on CD8+ T cell	0.0911327	0.0010689	TRUE	6.63819e-44
	ebi-a-GCST90001860	CD3 on CD39+ CD4+ T cell	0.208803	0.00122542	TRUE	1.57744e-115
	ebi-a-GCST90001861	CD3 on CD28+ CD4+ T cell	0.121058	0.000884544	TRUE	5.63924e-62
	ebi-a-GCST90001863	CD3 on CD28+ CD45RA- CD8+ T cell	0.108266	0.00112088	TRUE	2.91765e-53
	ebi-a-GCST90001864	CD3 on CD28+ CD45RA+ CD8+ T cell	0.199922	0.00104278	TRUE	8.28987e-111
	ebi-a-GCST90001865	CD3 on CD28- CD8+ T cell	0.036289	0.000909158	TRUE	5.14504e-16
	ebi-a-GCST90001866	CD3 on CD39+ CD8+ T cell	0.056681	0.000840324	TRUE	1.85392e-26
	ebi-a-GCST90001867	CD3 on CD4+ T cell	0.127639	0.000900809	TRUE	8.82992e-66
	ebi-a-GCST90001868	CD3 on CD4 regulatory T cell	0.210778	0.00086434	TRUE	1.0681e-119
	ebi-a-GCST90001869	CD3 on resting CD4 regulatory T cell	0.249893	0.0012634	TRUE	1.84018e-144
	ebi-a-GCST90001870	CD34 on Hematopoietic Stem Cell	0.119917	0.000325802	TRUE	5.87762e-40
	ebi-a-GCST90001872	HVEM on naive CD8+ T cell	0.0316895	0.00105376	TRUE	5.2215e-07
	ebi-a-GCST90001883	CD16-CD56 on Natural Killer T	0.175816	0.000147992	TRUE	8.50417e-110
	ebi-a-GCST90001884	CD16-CD56 on Natural Killer	0.320661	0.000467415	TRUE	1.48107e-221
	ebi-a-GCST90001885	CD16-CD56 on HLA DR+ Natural Killer	0.0408862	2.0661e-05	TRUE	7.74116e-24
	ebi-a-GCST90001886	CD28 on CD39+ activated CD4 regulatory T cell	0.0843781	0.000116317	TRUE	7.95224e-47
	ebi-a-GCST90001887	CD28 on secreting CD4 regulatory T cell	0.0707643	0.000397441	TRUE	2.32939e-36
	ebi-a-GCST90001888	CD28 on CD39+ secreting CD4 regulatory T cell	0.121664	0.000675784	TRUE	1.02693e-63
	ebi-a-GCST90001889	CD28 on activated & secreting CD4 regulatory T cell	0.06044	0.00030851	TRUE	2.74824e-31
	ebi-a-GCST90001890	CD28 on CD45RA+ CD4+ T cell	0.0858069	0.000117912	TRUE	1.21119e-47
	ebi-a-GCST90001891	CD28 on CD45RA- CD4 not regulatory T cell	0.0882097	8.84722e-05	TRUE	1.58255e-49
	ebi-a-GCST90001892	CD28 on CD39+ CD4+ T cell	0.231876	0.000800045	TRUE	2.60655e-135
	ebi-a-GCST90001893	CD28 on CD28+ CD45RA- CD8+ T cell	0.0638072	3.72853e-05	TRUE	3.29506e-36
	ebi-a-GCST90001894	CD28 on CD28+ CD4+ T cell	0.0801943	8.73378e-05	TRUE	8.15996e-45
	ebi-a-GCST90001896	CD28 on CD28+ CD45RA+ CD8+ T cell	0.129059	0.00013171	TRUE	8.8469e-74
	ebi-a-GCST90001897	CD28 on CD39+ CD8+ T cell	0.055482	0.0003498	TRUE	2.95225e-28
	ebi-a-GCST90001898	CD28 on CD4+ T cell	0.0714948	8.73378e-05	TRUE	9.53418e-40
	ebi-a-GCST90001899	CD28 on CD4 regulatory T cell	0.0523932	0.000313581	TRUE	7.19229e-27
	ebi-a-GCST90001900	CD28 on resting CD4 regulatory T cell	0.0756967	3.54093e-05	TRUE	3.47321e-43
	ebi-a-GCST90001901	CD28 on CD39+ resting CD4 regulatory T cell	0.0305013	0.00016125	TRUE	4.90726e-15
	ebi-a-GCST90001902	CD28 on activated CD4 regulatory T cell	0.0399178	2.89357e-05	TRUE	8.68089e-23
	ebi-a-GCST90001903	CD86 on myeloid Dendritic Cell	0.0891878	8.59381e-06	TRUE	1.67195e-51
	ebi-a-GCST90001904	CD86 on CD62L+ myeloid Dendritic Cell	0.0108688	3.4545e-06	TRUE	3.65958e-07
	ebi-a-GCST90001905	CD86 on monocyte	0.0136487	0.000246368	TRUE	5.29716e-07
	ebi-a-GCST90001906	CD86 on granulocyte	0.0257764	0.000136359	TRUE	1.25519e-13
	ebi-a-GCST90001907	CCR7 on naive CD4+ T cell	0.0849466	0.000384826	TRUE	2.63262e-44
	ebi-a-GCST90001908	CCR7 on naive CD8+ T cell	0.0287304	3.26984e-05	TRUE	1.81281e-16
	ebi-a-GCST90001909	CD45 on CD14+ monocyte	0.0111255	0.000351944	TRUE	8.16661e-06
	ebi-a-GCST90001910	CD45 on B cell	0.0207415	5.80392e-05	TRUE	1.97003e-12
	ebi-a-GCST90001911	CD45 on Natural Killer	0.0456316	0.000155154	TRUE	1.1412e-25
	ebi-a-GCST90001913	CD45 on granulocyte	0.010785	8.0605e-05	TRUE	1.0739e-06
	ebi-a-GCST90001917	CD45 on CD8+ T cell	0.0192953	0.000156749	TRUE	7.06173e-11
	ebi-a-GCST90001918	CD45 on HLA DR+ T cell	0.0271515	8.56356e-06	TRUE	9.85733e-17
	ebi-a-GCST90001919	CD45 on Natural Killer T	0.00966444	5.54286e-07	TRUE	5.35527e-07
	ebi-a-GCST90001920	CD45 on HLA DR+ CD4+ T cell	0.0124366	5.38845e-09	TRUE	1.26866e-08
	ebi-a-GCST90001923	CD127 on CD45RA- CD4 not regulatory T cell	0.0116122	2.67001e-05	TRUE	2.82789e-07
	ebi-a-GCST90001924	CD127 on CD28+ CD4+ T cell	0.0397162	3.89833e-05	TRUE	1.72299e-22
	ebi-a-GCST90001926	CD127 on granulocyte	0.137395	0.000383975	TRUE	8.69296e-76
	ebi-a-GCST90001928	CD127 on CD28+ CD45RA- CD8+ T cell	0.0109842	0.00022068	TRUE	6.70983e-06
	ebi-a-GCST90001929	CD127 on CD28+ CD45RA+ CD8+ T cell	0.0195949	3.67213e-05	TRUE	1.80056e-11
	ebi-a-GCST90001930	CD127 on CD28- CD8+ T cell	0.0113816	1.63588e-05	TRUE	2.80185e-07
	ebi-a-GCST90001932	CD127 on CD45RA+ CD4+ T cell	0.0337741	5.18372e-05	TRUE	5.26133e-19
	ebi-a-GCST90001933	CD25 on CD45RA- CD4 not regulatory T cell	0.034324	2.84312e-05	TRUE	2.50474e-22
	ebi-a-GCST90001934	CD25 on CD45RA+ CD4 not regulatory T cell	0.0167684	3.20916e-05	TRUE	2.9735e-11
	ebi-a-GCST90001935	CD25 on CD39+ CD4 regulatory T cell	0.0399696	0.000242602	TRUE	1.80364e-23
	ebi-a-GCST90001937	CD25 on resting CD4 regulatory T cell	0.012064	8.49835e-05	TRUE	6.92261e-08
	ebi-a-GCST90001938	CD25 on CD39+ resting CD4 regulatory T cell	0.009867	3.22688e-05	TRUE	1.46034e-06
	ebi-a-GCST90001940	CD25 on CD39+ activated CD4 regulatory T cell	0.0370965	0.000242602	TRUE	9.87356e-22
	ebi-a-GCST90001941	CD25 on secreting CD4 regulatory T cell	0.023305	9.62657e-05	TRUE	1.49246e-14
	ebi-a-GCST90001942	CD25 on CD39+ secreting CD4 regulatory T cell	0.0207505	9.62657e-05	TRUE	5.26272e-13
	ebi-a-GCST90001943	CD25 on activated & secreting CD4 regulatory T cell	0.0096456	1.22724e-05	TRUE	3.94312e-07
	ebi-a-GCST90001944	CD123 on plasmacytoid Dendritic Cell	0.048509	1.51033e-05	TRUE	1.28782e-27
	ebi-a-GCST90001945	CD123 on CD62L+ plasmacytoid Dendritic Cell	0.0476229	1.51033e-05	TRUE	4.06005e-27
	ebi-a-GCST90001946	CD33 on CD14+ monocyte	0.578418	0.000259544	TRUE	0
	ebi-a-GCST90001947	CD33 on CD33+ HLA DR+ CD14dim	0.509926	0.000238773	TRUE	2.57752e-244
	ebi-a-GCST90001948	CD33 on CD33dim HLA DR+ CD11b+	0.612006	0.000600539	TRUE	0
	ebi-a-GCST90001949	CD33 on CD33dim HLA DR+ CD11b-	0.586584	0.000773445	TRUE	0
	ebi-a-GCST90001950	CD33 on Granulocytic Myeloid-Derived Suppressor Cells	0.240991	0.000162186	TRUE	4.19283e-71
	ebi-a-GCST90001951	CD33 on CD66b++ myeloid cell	0.378895	0.000206898	TRUE	1.27899e-146
	ebi-a-GCST90001952	CD33 on Monocytic Myeloid-Derived Suppressor Cells	0.4556	0.000238773	TRUE	1.58527e-203
	ebi-a-GCST90001953	CD33 on CD33dim HLA DR-	0.509525	0.000264492	TRUE	6.90382e-241
	ebi-a-GCST90001954	CD33 on basophil	0.562655	0.000384095	TRUE	7.41827e-283
	ebi-a-GCST90001955	CD33 on Immature Myeloid-Derived Suppressor Cells	0.513422	0.000254454	TRUE	1.57687e-243
	ebi-a-GCST90001956	CD33 on CD33+ HLA DR+	0.52044	0.000238773	TRUE	5.41483e-253
	ebi-a-GCST90001957	CD33 on CD33+ HLA DR+ CD14-	0.525491	0.000238773	TRUE	5.77673e-257
	ebi-a-GCST90001958	CD4 on monocyte	0.106114	8.33327e-05	TRUE	1.14733e-63
	ebi-a-GCST90001959	CD4 on HLA DR+ CD4+ T cell	0.0115383	7.30007e-07	TRUE	5.34662e-08
	ebi-a-GCST90001960	CD25 on CD4+ T cell	0.0155232	2.84312e-05	TRUE	2.27503e-09
	ebi-a-GCST90001961	CD25 on CD39+ CD4+ T cell	0.346168	0.000845447	TRUE	1.61157e-227
	ebi-a-GCST90001979	CD16 on CD14- CD16+ monocyte	0.361483	0.000199403	TRUE	6.26312e-292
	ebi-a-GCST90001980	CD40 on CD14+ CD16- monocyte	0.190312	0.000727333	TRUE	7.19548e-128
	ebi-a-GCST90001981	CD40 on CD14+ CD16+ monocyte	0.227449	0.000894344	TRUE	1.08953e-156
	ebi-a-GCST90001982	CCR2 on CD14- CD16+ monocyte	0.0191155	6.26211e-05	TRUE	8.14774e-13
	ebi-a-GCST90001983	CD14 on CD14+ CD16+ monocyte	0.0119042	0.000289257	TRUE	4.51752e-07
	ebi-a-GCST90001984	HLA DR on CD14- CD16+ monocyte	0.0722813	1.37277e-05	TRUE	9.00944e-50
	ebi-a-GCST90001985	CD40 on monocytes	0.23763	0.00094565	TRUE	2.28154e-165
	ebi-a-GCST90001986	CD14 on CD14+ CD16- monocyte	0.0149098	4.527e-05	TRUE	2.40867e-10
	ebi-a-GCST90001987	CD64 on CD14+ CD16- monocyte	0.219516	0.00103454	TRUE	1.14321e-148
	ebi-a-GCST90001988	HLA DR on CD14+ CD16- monocyte	0.134512	0.00102065	TRUE	1.22634e-82
	ebi-a-GCST90001989	CD40 on CD14- CD16+ monocyte	0.306149	0.00120633	TRUE	5.128e-226
	ebi-a-GCST90001990	CD64 on CD14- CD16+ monocyte	0.0370575	0.000276012	TRUE	2.49664e-22
	ebi-a-GCST90001991	HLA DR on CD14+ monocyte	0.127267	0.00102065	TRUE	1.89713e-77
	ebi-a-GCST90001992	CCR2 on CD14+ CD16+ monocyte	0.0268738	7.63785e-05	TRUE	1.2975e-17
	ebi-a-GCST90001993	PDL-1 on CD14+ CD16- monocyte	0.00837545	0.000130462	TRUE	1.1493e-05
	ebi-a-GCST90001994	CX3CR1 on CD14- CD16-	0.0873115	8.90191e-05	TRUE	6.52546e-58
	ebi-a-GCST90001995	CX3CR1 on monocyte	0.117949	0.000471216	TRUE	1.23774e-74
	ebi-a-GCST90001996	CX3CR1 on CD14+ CD16+ monocyte	0.113345	0.000597369	TRUE	4.9195e-70
	ebi-a-GCST90001997	CX3CR1 on CD14+ CD16- monocyte	0.137845	0.000471216	TRUE	4.24927e-89
	ebi-a-GCST90001998	PDL-1 on CD14+ CD16+ monocyte	0.00832501	0.000359903	TRUE	7.66653e-05
	ebi-a-GCST90001999	PDL-1 on CD14- CD16+ monocyte	0.105334	8.33492e-06	TRUE	4.28291e-74
	ebi-a-GCST90002000	PDL-1 on CD14- CD16-	0.0110063	2.02651e-09	TRUE	9.10786e-09
	ebi-a-GCST90002001	CD64 on CD14- CD16-	0.0340134	0.00151046	TRUE	7.85765e-16
	ebi-a-GCST90002002	PDL-1 on monocyte	0.0330022	1.64518e-05	TRUE	1.03715e-22
	ebi-a-GCST90002003	CCR2 on CD14- CD16-	0.0327775	0.000121479	TRUE	5.8324e-21
	ebi-a-GCST90002004	CCR2 on CD14+ CD16- monocyte	0.0431959	4.9275e-05	TRUE	8.78536e-29
	ebi-a-GCST90002005	CD16 on CD14+ CD16+ monocyte	0.28696	6.03123e-05	TRUE	2.77129e-227
	ebi-a-GCST90002006	CD64 on monocyte	0.188803	0.00103454	TRUE	1.61349e-123
	ebi-a-GCST90002007	HLA DR on CD14+ CD16+ monocyte	0.0705098	0.00177931	TRUE	4.89731e-36
	ebi-a-GCST90002008	CCR2 on monocyte	0.0286942	1.36129e-06	TRUE	1.7804e-20
	ebi-a-GCST90002009	HLA DR on CD14- CD16-	0.168587	0.00150401	TRUE	1.89285e-104
	ebi-a-GCST90002010	HLA DR on monocyte	0.0917779	0.00175727	TRUE	1.80444e-49
	ebi-a-GCST90002011	CD64 on CD14+ CD16+ monocyte	0.0181928	0.000160249	TRUE	2.02306e-11
	ebi-a-GCST90002012	CX3CR1 on CD14- CD16+ monocyte	0.0323153	0.000359953	TRUE	9.66426e-19
	ebi-a-GCST90002013	CCR2 on myeloid Dendritic Cell	0.0729822	3.52996e-05	TRUE	5.08591e-41
	ebi-a-GCST90002014	CCR2 on CD62L+ myeloid Dendritic Cell	0.0828384	0.000224252	TRUE	5.23615e-44
	ebi-a-GCST90002015	CCR2 on plasmacytoid Dendritic Cell	0.0999959	0.000153398	TRUE	8.41775e-55
	ebi-a-GCST90002016	CCR2 on CD62L+ plasmacytoid Dendritic Cell	0.0998266	0.000153398	TRUE	1.05984e-54
	ebi-a-GCST90002017	CCR2 on monocyte	0.0664578	0.000360522	TRUE	1.45253e-33
	ebi-a-GCST90002018	CCR2 on granulocyte	0.036721	8.75002e-05	TRUE	8.24592e-20
	ebi-a-GCST90002019	CD14 on Monocytic Myeloid-Derived Suppressor Cells	0.0188706	4.12917e-05	TRUE	6.03999e-07
	ebi-a-GCST90002021	CD14 on CD33dim HLA DR+ CD11b+	0.0462707	0.000359903	TRUE	1.43698e-14
	ebi-a-GCST90002022	CD4 on CD4+ T cell	0.0497393	0.000503433	TRUE	2.53936e-24
	ebi-a-GCST90002023	CD4 on Central Memory CD4+ T cell	0.0531644	0.000595693	TRUE	1.13547e-25
	ebi-a-GCST90002024	CD4 on naive CD4+ T cell	0.0568926	0.00241625	TRUE	4.62805e-22
	ebi-a-GCST90002025	CD4 on Effector Memory CD4+ T cell	0.0500602	0.000244848	TRUE	4.98661e-26
	ebi-a-GCST90002027	CD4 on CD45RA+ CD4+ T cell	0.0495885	0.000244848	TRUE	9.1242e-26
	ebi-a-GCST90002028	CD19 on B cell	0.012127	0.000178806	TRUE	6.44269e-07
	ebi-a-GCST90002029	CD39 on CD39+ CD8+ T cell	0.15073	0.000299453	TRUE	4.5031e-85
	ebi-a-GCST90002030	CD39 on CD39+ activated CD4 regulatory T cell	0.471446	0.000349194	TRUE	0
	ebi-a-GCST90002031	CD39 on CD39+ secreting CD4 regulatory T cell	0.418116	0.000349194	TRUE	1.72298e-291
	ebi-a-GCST90002032	CD39 on CD39+ CD4+ T cell	0.396957	0.000240808	TRUE	1.03188e-286
	ebi-a-GCST90002033	CD39 on granulocyte	0.0349922	0.000403961	TRUE	3.3662e-17
	ebi-a-GCST90002034	CD39 on monocyte	0.0210258	0.000162726	TRUE	3.30505e-11
	ebi-a-GCST90002035	CD80 on myeloid Dendritic Cell	0.109346	0.000613804	TRUE	4.53336e-56
	ebi-a-GCST90002036	CD80 on CD62L+ myeloid Dendritic Cell	0.0862104	0.000570813	TRUE	3.01992e-43
	ebi-a-GCST90002037	CD80 on plasmacytoid Dendritic Cell	0.0433933	1.51033e-05	TRUE	9.70705e-25
	ebi-a-GCST90002038	CD80 on CD62L+ plasmacytoid Dendritic Cell	0.0426461	1.51033e-05	TRUE	2.53809e-24
	ebi-a-GCST90002039	CD80 on monocyte	0.239416	0.000966379	TRUE	1.7933e-136
	ebi-a-GCST90002040	CD80 on granulocyte	0.0528189	0.000119102	TRUE	3.61245e-28
	ebi-a-GCST90002042	CD45 on CD33+ HLA DR+ CD14-	0.0204338	4.74589e-05	TRUE	1.97872e-07
	ebi-a-GCST90002045	CD45 on CD33- HLA DR-	0.055497	0.000258638	TRUE	5.70323e-18
	ebi-a-GCST90002046	CD45 on CD33- HLA DR+	0.0655554	8.07842e-05	TRUE	1.81317e-22
	ebi-a-GCST90002052	CD45 on Immature Myeloid-Derived Suppressor Cells	0.0205348	2.57901e-05	TRUE	1.54779e-07
	ebi-a-GCST90002054	CD8 on Central Memory CD8+ T cell	0.0533393	0.00175524	TRUE	6.60973e-22
	ebi-a-GCST90002055	CD8 on naive CD8+ T cell	0.0676759	4.47926e-05	TRUE	3.50576e-38
	ebi-a-GCST90002056	CD8 on Effector Memory CD8+ T cell	0.0313173	0.000232683	TRUE	3.80202e-16
	ebi-a-GCST90002057	CD8 on Terminally Differentiated CD8+ T cell	0.0109055	6.04562e-05	TRUE	1.36311e-06
	ebi-a-GCST90002058	CD8 on CD8+ T cell	0.0704524	0.0011242	TRUE	2.75565e-34
	ebi-a-GCST90002059	CD8 on Natural Killer T	0.0160706	3.91604e-05	TRUE	5.688e-10
	ebi-a-GCST90002060	CD8 on HLA DR+ CD8+ T cell	0.0310643	2.40131e-06	TRUE	2.77353e-19
	ebi-a-GCST90002061	CD4 on CD39+ CD4+ T cell	0.224631	0.00236179	TRUE	1.31834e-119
	ebi-a-GCST90002062	CD4 on CD28+ CD4+ T cell	0.0266577	0.00209087	TRUE	3.0133e-09
	ebi-a-GCST90002063	CD4 on CD4 regulatory T cell	0.0308038	0.000496563	TRUE	1.08581e-14
	ebi-a-GCST90002064	CD4 on resting CD4 regulatory T cell	0.0122244	0.000145719	TRUE	8.17482e-07
	ebi-a-GCST90002065	CD4 on CD39+ resting CD4 regulatory T cell	0.0111818	0.000104682	TRUE	4.52964e-06
	ebi-a-GCST90002066	CD4 on activated CD4 regulatory T cell	0.0470099	0.00197315	TRUE	1.85379e-18
	ebi-a-GCST90002067	CD4 on CD39+ activated CD4 regulatory T cell	0.0331945	0.000902449	TRUE	1.51794e-14
	ebi-a-GCST90002068	CD4 on secreting CD4 regulatory T cell	0.0142326	0.000145719	TRUE	7.73698e-08
	ebi-a-GCST90002069	CD4 on CD39+ secreting CD4 regulatory T cell	0.0401561	0.000222236	TRUE	6.46299e-21
	ebi-a-GCST90002070	CD4 on activated & secreting CD4 regulatory T cell	0.0398236	0.00197315	TRUE	3.64488e-15
	ebi-a-GCST90002087	CD11c on myeloid Dendritic Cell	0.0805282	0.000455793	TRUE	7.46482e-41
	ebi-a-GCST90002088	CD11c on CD62L+ myeloid Dendritic Cell	0.0122603	5.82351e-05	TRUE	2.97515e-07
	ebi-a-GCST90002089	CD11c on monocyte	0.069567	0.000378229	TRUE	3.96177e-35
	ebi-a-GCST90002090	CD11c on granulocyte	0.0906353	0.000593417	TRUE	2.69873e-45
	ebi-a-GCST90002091	CD11b on CD14+ monocyte	0.153043	0.000359903	TRUE	3.3421e-52
	ebi-a-GCST90002094	CD11b on Monocytic Myeloid-Derived Suppressor Cells	0.0846552	0.000359903	TRUE	2.31953e-26
	ebi-a-GCST90002095	CD11b on CD33dim HLA DR-	0.0524525	1.53531e-06	TRUE	2.11363e-18
	ebi-a-GCST90002096	CD11b on basophil	0.0565893	1.53531e-06	TRUE	9.32001e-20
	ebi-a-GCST90002097	CD11b on CD33+ HLA DR+ CD14dim	0.101535	0.000359903	TRUE	3.61178e-32
	ebi-a-GCST90002098	CD45RA on naive CD4+ T cell	0.230085	0.000762202	TRUE	5.46853e-134
	ebi-a-GCST90002099	CD4RA on Terminally Differentiated CD4+ T cell	0.0489236	0.000117456	TRUE	1.87211e-26
	ebi-a-GCST90002100	CD45RA on naive CD8+ T cell	0.0284598	5.11036e-05	TRUE	4.5982e-16
	ebi-a-GCST90002101	CD45RA on Terminally Differentiated CD8+ T cell	0.0437942	9.09035e-05	TRUE	5.5938e-24
	ebi-a-GCST90002102	CD45RA on resting CD4 regulatory T cell	0.170485	0.000216071	TRUE	2.71431e-99
	ebi-a-GCST90002104	HLA DR on myeloid Dendritic Cell	0.294021	0.00228537	TRUE	9.19443e-169
	ebi-a-GCST90002105	HLA DR on plasmacytoid Dendritic Cell	0.402306	0.00266717	TRUE	1.17623e-260
	ebi-a-GCST90002106	HLA DR on Dendritic Cell	0.358263	0.00233823	TRUE	7.8349e-222
	ebi-a-GCST90002108	HLA DR on CD33+ HLA DR+ CD14-	0.0841725	0.00130245	TRUE	2.13426e-23
	ebi-a-GCST90002109	HLA DR on CD33+ HLA DR+ CD14dim	0.0248299	0.00117098	TRUE	2.24309e-06
	ebi-a-GCST90002110	HLA DR on CD33dim HLA DR+ CD11b+	0.0679417	0.000161864	TRUE	1.17349e-22
	ebi-a-GCST90002111	HLA DR on CD33dim HLA DR+ CD11b-	0.0780685	0.00165769	TRUE	2.1345e-21
	ebi-a-GCST90002112	HLA DR on CD33- HLA DR+	0.197501	0.00212614	TRUE	3.40795e-62
	ebi-a-GCST90002113	HLA DR on HLA DR+ T cell	0.0244545	1.44357e-05	TRUE	5.12475e-15
	ebi-a-GCST90002114	HLA DR on HLA DR+ CD4+ T cell	0.0117537	1.44357e-05	TRUE	9.24472e-08
	ebi-a-GCST90002116	HLA DR on B cell	0.245083	0.00231213	TRUE	1.44528e-139
	ebi-a-GCST90002117	HLA DR on HLA DR+ Natural Killer	0.133719	6.35805e-05	TRUE	2.80864e-79
	ebi-a-GCST90002118	CD8 on CD28+ CD45RA- CD8+ T cell	0.0639026	2.69121e-05	TRUE	1.62392e-36
	ebi-a-GCST90002119	CD8 on CD28+ CD45RA+ CD8+ T cell	0.17643	0.000350004	TRUE	1.86758e-101
	ebi-a-GCST90002120	CD8 on CD28- CD8+ T cell	0.0312564	0.000163774	TRUE	1.36403e-16
	ebi-a-GCST90002121	CD8 on CD39+ CD8+ T cell	0.0779535	0.000786135	TRUE	5.20667e-38

## Sheet: MM
	Trait ID	Trait	SNP R2 exposure	SNP R2 outcome	Correct causal direction	MR Steiger P-value
	ebi-a-GCST90001391	IgD+ B cell %B cell	0.00848639	9.87937e-05	TRUE	7.04345e-07
	ebi-a-GCST90001395	IgD+ CD38- B cell %B cell	0.00941636	2.98005e-05	TRUE	3.24907e-08
	ebi-a-GCST90001399	IgD- CD27- B cell %B cell	0.0799593	1.99281e-05	TRUE	1.93621e-66
	ebi-a-GCST90001415	IgD+ CD24- B cell %B cell	0.00823475	7.50116e-05	TRUE	7.31021e-07
	ebi-a-GCST90001417	CD24+ CD27+ B cell %B cell	0.0255943	0.000174183	TRUE	4.95294e-19
	ebi-a-GCST90001422	CD20- CD38- B cell %B cell	0.00846265	0.000222669	TRUE	3.26905e-06
	ebi-a-GCST90001424	IgD+ B cell %Lymphocyte	0.0248579	7.41425e-06	TRUE	5.4341e-21
	ebi-a-GCST90001426	IgD- CD38dim B cell %lymphocyte	0.0171657	0.000283532	TRUE	4.7409e-12
	ebi-a-GCST90001429	IgD+ CD38+ B cell %lymphocyte	0.00856596	3.97543e-05	TRUE	1.95492e-07
	ebi-a-GCST90001431	IgD+ CD38- B cell %lymphocyte	0.0212569	3.57916e-05	TRUE	2.4015e-17
	ebi-a-GCST90001433	IgD- CD27- B cell %lymphocyte	0.0471008	8.97294e-06	TRUE	4.03784e-39
	ebi-a-GCST90001439	IgD+ CD24+ B cell %lymphocyte	0.0305649	1.00513e-05	TRUE	1.734e-25
	ebi-a-GCST90001442	CD24+ CD27+ B cell %lymphocyte	0.0352494	0.000143163	TRUE	9.28301e-27
	ebi-a-GCST90001451	CD62L- monocyte %monocyte	0.069775	1.6455e-05	TRUE	1.73872e-48
	ebi-a-GCST90001457	CD11c+ HLA DR++ monocyte %monocyte	0.0108516	7.97095e-05	TRUE	1.51988e-07
	ebi-a-GCST90001463	CD62L- Dendritic Cell %Dendritic Cell	0.207109	9.85087e-05	TRUE	5.05849e-172
	ebi-a-GCST90001465	CD86+ myeloid Dendritic Cell %Dendritic Cell	0.221768	5.13031e-05	TRUE	1.35243e-188
	ebi-a-GCST90001467	CD86+ plasmacytoid Dendritic Cell %Dendritic Cell	0.0248673	3.28303e-06	TRUE	6.55185e-20
	ebi-a-GCST90001469	CD62L- myeloid Dendritic Cell %Dendritic Cell	0.274266	0.000366716	TRUE	3.91797e-234
	ebi-a-GCST90001471	CD62L- plasmacytoid Dendritic Cell %Dendritic Cell	0.0700282	1.30164e-05	TRUE	1.80988e-54
	ebi-a-GCST90001473	CD62L- CD86+ myeloid Dendritic Cell %Dendritic Cell	0.293604	0.000284244	TRUE	1.69162e-257
	ebi-a-GCST90001475	HLA DR++ monocyte %monocyte	0.0494785	0.000205926	TRUE	1.30996e-36
	ebi-a-GCST90001476	HLA DR++ monocyte %leukocyte	0.020414	8.98324e-05	TRUE	1.0944e-15
	ebi-a-GCST90001478	CD4 regulatory T cell %CD4+ T cell	0.0234781	1.11198e-05	TRUE	1.20019e-18
	ebi-a-GCST90001479	CD4 regulatory T cell %T cell	0.0100073	9.02863e-06	TRUE	1.34833e-08
	ebi-a-GCST90001484	CD39+ resting CD4 regulatory T cell %resting CD4 regulatory T cell	0.31505	5.84483e-05	TRUE	6.00347e-293
	ebi-a-GCST90001485	CD39+ resting CD4 regulatory T cell %CD4 regulatory T cell	0.410784	0.000159924	TRUE	0
	ebi-a-GCST90001491	CD39+ activated CD4 regulatory T cell %CD4 regulatory T cell	0.293764	2.1316e-05	TRUE	1.74492e-270
	ebi-a-GCST90001496	CD39+ secreting CD4 regulatory T cell %secreting CD4 regulatory T cell	0.329426	0.00023797	TRUE	3.80631e-292
	ebi-a-GCST90001497	CD39+ secreting CD4 regulatory T cell %CD4 regulatory T cell	0.320736	3.42058e-05	TRUE	1.5634e-291
	ebi-a-GCST90001499	Activated & resting CD4 regulatory T cell %CD4 regulatory T cell	0.162781	9.41432e-05	TRUE	2.30145e-131
	ebi-a-GCST90001500	Activated & resting CD4 regulatory T cell %CD4+ T cell	0.0530489	1.46267e-05	TRUE	2.76165e-41
	ebi-a-GCST90001502	Activated & secreting CD4 regulatory T cell %CD4 regulatory T cell	0.218157	0.000230296	TRUE	1.588e-180
	ebi-a-GCST90001503	Activated & secreting CD4 regulatory T cell %CD4+ T cell	0.123414	0.000244938	TRUE	2.56563e-93
	ebi-a-GCST90001505	CD25++ CD4+ T cell %CD4+ T cell	0.0416367	4.12413e-06	TRUE	6.18083e-33
	ebi-a-GCST90001506	CD25++ CD4+ T cell %T cell	0.0244038	2.01416e-06	TRUE	8.60894e-20
	ebi-a-GCST90001508	CD25++ CD45RA+ CD4 not regulatory T cell %CD4+ T cell	0.067985	0.000217356	TRUE	5.61438e-49
	ebi-a-GCST90001509	CD25++ CD45RA+ CD4 not regulatory T cell %T cell	0.061124	0.000217356	TRUE	1.00243e-43
	ebi-a-GCST90001511	CD25++ CD45RA- CD4 not regulatory T cell %CD4+ T cell	0.0599936	4.76661e-05	TRUE	1.18728e-45
	ebi-a-GCST90001512	CD25++ CD45RA- CD4 not regulatory T cell %T cell	0.0522604	1.82674e-05	TRUE	1.63398e-40
	ebi-a-GCST90001516	Immature Myeloid-Derived Suppressor Cells %CD33dim HLA DR- CD66b-	0.0475933	5.23641e-05	TRUE	3.18268e-20
	ebi-a-GCST90001519	CD33+ HLA DR+ CD14- %CD33+ HLA DR+	0.0331342	1.66378e-05	TRUE	1.04654e-14
	ebi-a-GCST90001521	CD33+ HLA DR+ CD14dim %CD33+ HLA DR+	0.0163982	6.57327e-07	TRUE	3.85716e-08
	ebi-a-GCST90001526	CD33dim HLA DR+ CD11b+ %CD33dim HLA DR+	0.163154	3.0038e-05	TRUE	9.41198e-74
	ebi-a-GCST90001528	CD33dim HLA DR+ CD11b- %CD33dim HLA DR+	0.161599	3.0038e-05	TRUE	5.68555e-73
	ebi-a-GCST90001533	Basophil %CD33dim HLA DR- CD66b-	0.136915	1.82014e-05	TRUE	3.5871e-61
	ebi-a-GCST90001535	CD45RA- CD4+ T cell %CD4+ T cell	0.0517151	6.56643e-05	TRUE	1.07028e-38
	ebi-a-GCST90001536	CD45RA- CD4+ T cell %T cell	0.0266906	5.35681e-06	TRUE	2.86238e-21
	ebi-a-GCST90001561	CD45RA+ CD8+ T cell %CD8+ T cell	0.0584912	9.61332e-05	TRUE	2.50441e-43
	ebi-a-GCST90001562	CD45RA+ CD8+ T cell %T cell	0.0636751	0.000398834	TRUE	1.11105e-43
	ebi-a-GCST90001568	Naive CD4-CD8- T cell %T cell	0.00982231	5.21691e-05	TRUE	7.81843e-08
	ebi-a-GCST90001570	Effector Memory CD4-CD8- T cell %CD4-CD8- T cell	0.0445772	0.000112569	TRUE	1.73148e-32
	ebi-a-GCST90001571	Effector Memory CD4-CD8- T cell %T cell	0.0353985	0.000298836	TRUE	6.47112e-24
	ebi-a-GCST90001573	Terminally Differentiated CD4-CD8- T cell %CD4-CD8- T cell	0.0473949	8.79491e-06	TRUE	4.90102e-37
	ebi-a-GCST90001574	Terminally Differentiated CD4-CD8- T cell %T cell	0.0398599	0.00106893	TRUE	4.94667e-23
	ebi-a-GCST90001584	CD14- CD16+ monocyte %monocyte	0.00934145	2.99533e-05	TRUE	4.20053e-08
	ebi-a-GCST90001585	CD14+ CD16+ monocyte %monocyte	0.174639	1.93413e-05	TRUE	9.78641e-154
	ebi-a-GCST90001586	CD14+ CD16- monocyte %monocyte	0.0087109	5.77678e-06	TRUE	4.61749e-08
	ebi-a-GCST90001587	CD16+ monocyte %monocyte	0.00881622	5.77678e-06	TRUE	3.80971e-08
	ebi-a-GCST90001619	HLA DR+ T cell%T cell	0.102889	0.000194483	TRUE	1.59003e-80
	ebi-a-GCST90001620	HLA DR+ T cell%lymphocyte	0.120531	0.000473197	TRUE	1.01881e-91
	ebi-a-GCST90001622	Natural Killer T %T cell	0.0864552	0.000212463	TRUE	1.23083e-67
	ebi-a-GCST90001623	Natural Killer T %lymphocyte	0.0889776	0.00021489	TRUE	9.5935e-70
	ebi-a-GCST90001626	HLA DR+ CD4+ T cell %lymphocyte	0.0487298	0.000182771	TRUE	2.67927e-36
	ebi-a-GCST90001628	HLA DR+ CD8+ T cell %T cell	0.104388	0.000399233	TRUE	8.15725e-79
	ebi-a-GCST90001629	HLA DR+ CD8+ T cell %lymphocyte	0.0963908	0.000308395	TRUE	2.99805e-73
	ebi-a-GCST90001631	CD8+ Natural Killer T %T cell	0.0293716	6.24033e-05	TRUE	2.47243e-23
	ebi-a-GCST90001632	CD8+ Natural Killer T %lymphocyte	0.0279336	6.11655e-06	TRUE	1.30395e-23
	ebi-a-GCST90001634	CD8dim Natural Killer T %T cell	0.0882941	6.14284e-05	TRUE	2.50448e-72
	ebi-a-GCST90001635	CD8dim Natural Killer T %lymphocyte	0.0940936	6.2477e-05	TRUE	2.26695e-77
	ebi-a-GCST90001637	CD4-CD8- Natural Killer T %T cell	0.0949551	0.000145501	TRUE	4.2246e-76
	ebi-a-GCST90001638	CD4-CD8- Natural Killer T %lymphocyte	0.0991616	0.000159641	TRUE	1.7517e-79
	ebi-a-GCST90001641	CD3- lymphocyte %leukocyte	0.00955205	5.96076e-05	TRUE	5.25266e-08
	ebi-a-GCST90001649	HLA DR+ Natural Killer %Natural Killer	0.200318	0.000299745	TRUE	6.78833e-169
	ebi-a-GCST90001650	HLA DR+ Natural Killer %CD3- lymphocyte	0.183725	0.000218375	TRUE	3.26706e-154
	ebi-a-GCST90001652	Granulocyte %leukocyte	0.00879944	2.43848e-06	TRUE	2.47946e-08
	ebi-a-GCST90001653	CD28- CD4-CD8- T cell %CD4-CD8- T cell	0.0123676	5.96076e-05	TRUE	1.30731e-09
	ebi-a-GCST90001655	CD28+ CD4-CD8- T cell %T cell	0.00957208	7.75734e-05	TRUE	1.84812e-07
	ebi-a-GCST90001656	CD28+ CD4-CD8- T cell %CD4-CD8- T cell	0.0123676	5.96076e-05	TRUE	1.30731e-09
	ebi-a-GCST90001658	CD39+ CD4+ T cell %T cell	0.308666	2.96916e-05	TRUE	1.48236e-287
	ebi-a-GCST90001659	CD39+ CD4+ T cell %CD4+ T cell	0.316848	2.96916e-05	TRUE	2.01211e-291
	ebi-a-GCST90001661	CD28- CD8dim T cell %T cell	0.0298851	0.000193729	TRUE	6.6756e-21
	ebi-a-GCST90001662	CD28- CD8dim T cell %CD8dim T cell	0.0112703	5.96076e-05	TRUE	8.00405e-09
	ebi-a-GCST90001664	CD28+ CD45RA+ CD8dim T cell %T cell	0.113446	7.33902e-05	TRUE	1.36124e-88
	ebi-a-GCST90001665	CD28+ CD45RA+ CD8dim T cell %CD8dim T cell	0.0875346	0.000107519	TRUE	2.98634e-66
	ebi-a-GCST90001667	CD28+ CD45RA- CD8dim T cell %T cell	0.0463467	9.59338e-05	TRUE	3.43778e-34
	ebi-a-GCST90001668	CD28+ CD45RA- CD8dim T cell %CD8dim T cell	0.0336712	9.37487e-06	TRUE	1.69311e-26
	ebi-a-GCST90001670	CD39+ CD8+ T cell %T cell	0.446877	0.000266076	TRUE	0
	ebi-a-GCST90001671	CD39+ CD8+ T cell %CD8+ T cell	0.441329	0.000172958	TRUE	0
	ebi-a-GCST90001679	CD25++ CD8+ T cell %T cell	0.0197442	4.62681e-06	TRUE	6.36279e-15
	ebi-a-GCST90001680	CD25++ CD8+ T cell %CD8+ T cell	0.0110731	2.57792e-06	TRUE	5.82673e-09
	ebi-a-GCST90001686	CD28- CD8+ T cell %CD8+ T cell	0.0289745	0.000232419	TRUE	6.14666e-20
	ebi-a-GCST90001689	CD28+ CD45RA+ CD8+ T cell %CD8+ T cell	0.00957871	3.64329e-06	TRUE	1.92489e-08
	ebi-a-GCST90001691	CD28+ CD45RA- CD8+ T cell %T cell	0.0439073	5.11506e-05	TRUE	3.7705e-33
	ebi-a-GCST90001692	CD28+ CD45RA- CD8+ T cell %CD8+ T cell	0.0644463	0.000308792	TRUE	2.82827e-45
	ebi-a-GCST90001694	CD28- CD4-CD8- T cell %T cell	0.0236151	0.000118138	TRUE	4.2617e-17
	ebi-a-GCST90001696	CD45RA- CD28- CD8+ T cell %CD8+ T cell	0.112698	0.00154088	TRUE	7.82358e-73
	ebi-a-GCST90001697	CD45RA- CD28- CD8+ T cell %T cell	0.441382	0.00330336	TRUE	0
	ebi-a-GCST90001699	CD45RA+ CD28- CD8+ T cell %CD8+ T cell	0.0255845	6.65676e-05	TRUE	4.66307e-19
	ebi-a-GCST90001701	BAFF-R on CD20- CD38- B cell	0.0438692	1.55595e-06	TRUE	2.07447e-36
	ebi-a-GCST90001702	BAFF-R on CD24+ CD27+ B cell	0.413514	0.000161135	TRUE	0
	ebi-a-GCST90001703	BAFF-R on IgD+ CD24+ B cell	0.38382	0.000159646	TRUE	0
	ebi-a-GCST90001704	BAFF-R on IgD+ CD24- B cell	0.443788	0.000271676	TRUE	0
	ebi-a-GCST90001705	BAFF-R on IgD+ CD38- B cell	0.433736	0.000271666	TRUE	0
	ebi-a-GCST90001706	BAFF-R on IgD+ CD38- naive B cell	0.590348	0.000264904	TRUE	0
	ebi-a-GCST90001707	BAFF-R on IgD+ CD38- unswitched memory B cell	0.506181	4.88147e-05	TRUE	0
	ebi-a-GCST90001708	BAFF-R on IgD+ CD38+ B cell	0.430286	0.000272156	TRUE	0
	ebi-a-GCST90001709	BAFF-R on IgD+ CD38dim B cell	0.403274	0.000261465	TRUE	0
	ebi-a-GCST90001710	BAFF-R on IgD- CD24- B cell	0.409952	0.000127512	TRUE	0
	ebi-a-GCST90001711	BAFF-R on IgD- CD27- B cell	0.407197	0.000127512	TRUE	0
	ebi-a-GCST90001712	BAFF-R on IgD- CD38- B cell	0.418619	0.00016868	TRUE	0
	ebi-a-GCST90001713	BAFF-R on IgD- CD38+ B cell	0.0623693	1.80664e-05	TRUE	1.71383e-51
	ebi-a-GCST90001714	BAFF-R on IgD- CD38dim B cell	0.0112354	3.23942e-07	TRUE	1.9381e-10
	ebi-a-GCST90001715	BAFF-R on memory B cell	0.399308	0.000154594	TRUE	0
	ebi-a-GCST90001716	BAFF-R on naive-mature B cell	0.402772	0.000261224	TRUE	0
	ebi-a-GCST90001717	BAFF-R on unswitched memory B cell	0.398074	0.000154594	TRUE	0
	ebi-a-GCST90001718	BAFF-R on switched memory B cell	0.425751	0.000161644	TRUE	0
	ebi-a-GCST90001719	BAFF-R on IgD+ B cell	0.181856	0.000259909	TRUE	5.08522e-154
	ebi-a-GCST90001720	BAFF-R on transitional B cell	0.391333	0.000262831	TRUE	0
	ebi-a-GCST90001721	CD19 on CD20- B cell	0.00812436	3.74848e-05	TRUE	4.02139e-07
	ebi-a-GCST90001723	CD19 on CD24+ CD27+ B cell	0.0321622	0.000227656	TRUE	1.56826e-23
	ebi-a-GCST90001724	CD19 on IgD+ CD24+ B cell	0.0398799	0.000259361	TRUE	3.79394e-29
	ebi-a-GCST90001725	CD19 on IgD+ CD24- B cell	0.0350488	0.000129217	TRUE	9.0248e-27
	ebi-a-GCST90001728	CD19 on IgD+ CD38- unswitched memory B cell	0.0604363	0.000132316	TRUE	1.62204e-24
	ebi-a-GCST90001729	CD19 on IgD+ CD38+ B cell	0.0528465	0.000129382	TRUE	6.35987e-41
	ebi-a-GCST90001730	CD19 on IgD+ CD38dim B cell	0.0382767	0.000129382	TRUE	2.63452e-29
	ebi-a-GCST90001733	CD19 on IgD- CD38- B cell	0.00891256	0.000112985	TRUE	4.26728e-07
	ebi-a-GCST90001735	CD19 on IgD- CD38dim B cell	0.0348834	0.000227656	TRUE	1.30275e-25
	ebi-a-GCST90001736	CD19 on memory B cell	0.027287	0.000227656	TRUE	7.42832e-20
	ebi-a-GCST90001737	CD19 on naive-mature B cell	0.017359	1.14682e-06	TRUE	2.71383e-15
	ebi-a-GCST90001738	CD19 on unswitched memory B cell	0.0380686	0.000133872	TRUE	4.46131e-29
	ebi-a-GCST90001740	CD19 on switched memory B cell	0.0203236	0.000212358	TRUE	8.62563e-15
	ebi-a-GCST90001741	CD19 on IgD+ B cell	0.017613	0.000126588	TRUE	1.90822e-13
	ebi-a-GCST90001742	CD19 on transitional B cell	0.0403504	0.000133872	TRUE	7.01981e-31
	ebi-a-GCST90001743	CD20 on B cell	0.0387417	2.40805e-05	TRUE	1.17935e-31
	ebi-a-GCST90001745	CD20 on CD24+ CD27+ B cell	0.0649302	7.44187e-05	TRUE	7.02298e-52
	ebi-a-GCST90001746	CD20 on IgD+ CD24+ B cell	0.0234089	3.78185e-06	TRUE	5.20284e-20
	ebi-a-GCST90001747	CD20 on IgD+ CD24- B cell	0.0528236	0.000782278	TRUE	2.8019e-35
	ebi-a-GCST90001748	CD20 on IgD+ CD38- B cell	0.0298722	7.40234e-05	TRUE	2.08896e-23
	ebi-a-GCST90001749	CD20 on IgD+ CD38- naive B cell	0.0168988	0.000159177	TRUE	4.60691e-07
	ebi-a-GCST90001751	CD20 on IgD+ CD38+ B cell	0.0630439	0.000308661	TRUE	7.18155e-47
	ebi-a-GCST90001752	CD20 on IgD+ CD38dim B cell	0.0981479	0.000831091	TRUE	1.27374e-70
	ebi-a-GCST90001753	CD20 on IgD- CD24- B cell	0.0120108	2.15317e-07	TRUE	4.35644e-11
	ebi-a-GCST90001754	CD20 on IgD- CD27- B cell	0.0438537	7.77171e-07	TRUE	3.84837e-37
	ebi-a-GCST90001755	CD20 on IgD- CD38- B cell	0.0459154	4.40994e-05	TRUE	6.4175e-37
	ebi-a-GCST90001757	CD20 on IgD- CD38dim B cell	0.0937123	0.000475564	TRUE	3.32061e-70
	ebi-a-GCST90001758	CD20 on memory B cell	0.0390183	5.50185e-05	TRUE	4.38268e-31
	ebi-a-GCST90001759	CD20 on naive-mature B cell	0.0590129	0.000817166	TRUE	9.82658e-40
	ebi-a-GCST90001760	CD20 on unswitched memory B cell	0.0472523	0.000138509	TRUE	2.70376e-36
	ebi-a-GCST90001761	CD20 on switched memory B cell	0.0824649	0.000420668	TRUE	1.8685e-61
	ebi-a-GCST90001762	CD20 on IgD+ B cell	0.0530077	0.000781728	TRUE	1.98286e-35
	ebi-a-GCST90001763	CD20 on transitional B cell	0.036589	3.53469e-05	TRUE	1.42652e-29
	ebi-a-GCST90001765	CD24 on IgD+ CD24+ B cell	0.0707035	5.12344e-05	TRUE	2.65143e-57
	ebi-a-GCST90001766	CD24 on IgD+ CD38- B cell	0.0277747	5.12344e-05	TRUE	4.27592e-22
	ebi-a-GCST90001767	CD24 on IgD+ CD38- unswitched memory B cell	0.0878486	5.12344e-05	TRUE	3.99137e-37
	ebi-a-GCST90001768	CD24 on IgD+ CD38+ B cell	0.027781	4.68035e-05	TRUE	2.81953e-22
	ebi-a-GCST90001769	CD24 on IgD- CD38- B cell	0.042981	5.12344e-05	TRUE	2.76935e-34
	ebi-a-GCST90001771	CD24 on memory B cell	0.0668525	4.92015e-05	TRUE	4.40029e-54
	ebi-a-GCST90001772	CD24 on unswitched memory B cell	0.0596174	5.12344e-05	TRUE	5.32047e-48
	ebi-a-GCST90001773	CD24 on switched memory B cell	0.0600652	4.92015e-05	TRUE	2.16897e-48
	ebi-a-GCST90001774	CD24 on transitional B cell	0.018555	3.03951e-05	TRUE	2.51672e-15
	ebi-a-GCST90001775	CD25 on B cell	0.0591689	0.000124698	TRUE	3.56035e-46
	ebi-a-GCST90001777	CD25 on CD24+ CD27+ B cell	0.103321	0.000115935	TRUE	7.85661e-84
	ebi-a-GCST90001778	CD25 on IgD+ CD24+ B cell	0.077222	4.93265e-05	TRUE	6.09803e-63
	ebi-a-GCST90001779	CD25 on IgD+ CD24- B cell	0.0759138	0.000128927	TRUE	5.93767e-60
	ebi-a-GCST90001780	CD25 on IgD+ CD38- B cell	0.0394512	0.00012644	TRUE	3.74285e-30
	ebi-a-GCST90001781	CD25 on IgD+ CD38- naive B cell	0.0573008	0.00012707	TRUE	2.74108e-23
	ebi-a-GCST90001782	CD25 on IgD+ CD38- unswitched memory B cell	0.0749427	1.62759e-05	TRUE	2.76984e-32
	ebi-a-GCST90001783	CD25 on IgD+ CD38+ B cell	0.0310709	0.000128459	TRUE	1.0982e-23
	ebi-a-GCST90001784	CD25 on IgD+ CD38dim B cell	0.0557654	6.23179e-05	TRUE	1.47239e-44
	ebi-a-GCST90001785	CD25 on IgD- CD24- B cell	0.0227428	5.787e-05	TRUE	4.14851e-18
	ebi-a-GCST90001786	CD25 on IgD- CD27- B cell	0.0386251	6.01189e-05	TRUE	1.27873e-30
	ebi-a-GCST90001787	CD25 on IgD- CD38- B cell	0.0685279	0.000102426	TRUE	2.78963e-54
	ebi-a-GCST90001789	CD25 on IgD- CD38dim B cell	0.0853105	0.000124946	TRUE	5.34877e-68
	ebi-a-GCST90001790	CD25 on memory B cell	0.100138	0.000115935	TRUE	4.94155e-81
	ebi-a-GCST90001791	CD25 on naive-mature B cell	0.0850011	0.000137354	TRUE	1.73538e-67
	ebi-a-GCST90001792	CD25 on unswitched memory B cell	0.0926181	0.000115935	TRUE	1.76946e-74
	ebi-a-GCST90001793	CD25 on switched memory B cell	0.0933406	0.000206195	TRUE	2.17626e-73
	ebi-a-GCST90001794	CD25 on IgD+ B cell	0.0468996	5.80894e-05	TRUE	2.10921e-37
	ebi-a-GCST90001795	CD25 on transitional B cell	0.0147313	6.18507e-05	TRUE	6.67879e-12
	ebi-a-GCST90001798	CD27 on CD24+ CD27+ B cell	0.29257	0.000183303	TRUE	1.15444e-277
	ebi-a-GCST90001799	CD27 on T cell	0.0463135	8.4655e-08	TRUE	1.05974e-20
	ebi-a-GCST90001800	CD27 on IgD+ CD24+ B cell	0.19288	0.00019583	TRUE	1.71256e-166
	ebi-a-GCST90001801	CD27 on IgD+ CD38- unswitched memory B cell	0.286983	3.71854e-05	TRUE	4.70368e-141
	ebi-a-GCST90001802	CD27 on IgD- CD38- B cell	0.18654	3.91788e-05	TRUE	1.21674e-165
	ebi-a-GCST90001803	CD27 on IgD- CD38+ B cell	0.0209064	1.12431e-05	TRUE	1.33917e-17
	ebi-a-GCST90001804	CD27 on IgD- CD38dim B cell	0.2699	6.63692e-05	TRUE	1.84164e-255
	ebi-a-GCST90001805	CD27 on memory B cell	0.195122	8.46709e-05	TRUE	2.62121e-172
	ebi-a-GCST90001806	CD27 on unswitched memory B cell	0.229481	0.000109448	TRUE	1.138e-207
	ebi-a-GCST90001807	CD27 on Plasma Blast-Plasma Cell	0.00897736	3.23942e-07	TRUE	1.36267e-08
	ebi-a-GCST90001808	CD27 on switched memory B cell	0.311131	0.000135821	TRUE	1.76485e-291
	ebi-a-GCST90001810	CD38 on CD3- CD19-	0.0182394	1.01862e-05	TRUE	1.47795e-08
	ebi-a-GCST90001811	CD38 on IgD+ CD24- B cell	0.0294022	4.45661e-06	TRUE	7.85567e-25
	ebi-a-GCST90001812	CD38 on IgD+ CD38+ B cell	0.0305209	6.27353e-05	TRUE	3.86488e-24
	ebi-a-GCST90001813	CD38 on IgD+ CD38dim B cell	0.0773313	6.58709e-05	TRUE	1.66055e-62
	ebi-a-GCST90001815	CD38 on IgD- CD38dim B cell	0.0582015	7.3631e-06	TRUE	1.53262e-48
	ebi-a-GCST90001816	CD38 on naive-mature B cell	0.0473061	7.3631e-06	TRUE	2.17897e-39
	ebi-a-GCST90001818	CD38 on IgD+ B cell	0.0122356	4.43906e-06	TRUE	5.54036e-11
	ebi-a-GCST90001819	CD38 on transitional B cell	0.0724077	7.6656e-05	TRUE	4.20131e-58
	ebi-a-GCST90001820	IgD on IgD+ CD24+ B cell	0.0443794	0.00050878	TRUE	1.22086e-30
	ebi-a-GCST90001821	IgD on IgD+ CD24- B cell	0.0397303	4.4164e-05	TRUE	6.90448e-32
	ebi-a-GCST90001823	IgD on IgD+ CD38- unswitched memory B cell	0.0364229	0.000323217	TRUE	7.42199e-14
	ebi-a-GCST90001824	IgD on IgD+ CD38+ B cell	0.0597274	0.000707236	TRUE	5.78053e-41
	ebi-a-GCST90001825	IgD on IgD+ CD38dim B cell	0.0408637	4.37145e-05	TRUE	8.17067e-33
	ebi-a-GCST90001826	IgD on unswitched memory B cell	0.0268968	0.000141059	TRUE	3.11793e-20
	ebi-a-GCST90001827	IgD on IgD+ B cell	0.012996	1.10266e-05	TRUE	2.26291e-11
	ebi-a-GCST90001828	IgD on transitional B cell	0.048554	0.000815093	TRUE	6.38729e-32
	ebi-a-GCST90001829	BAFF-R on B cell	0.441663	0.000271917	TRUE	0
	ebi-a-GCST90001830	BAFF-R on CD20- B cell	0.0296976	1.70554e-06	TRUE	3.05974e-25
	ebi-a-GCST90001831	CD62L on CD62L+ myeloid Dendritic Cell	0.0144133	2.95429e-06	TRUE	2.21809e-10
	ebi-a-GCST90001832	CD62L on CD62L+ plasmacytoid Dendritic Cell	0.0561038	0.000111454	TRUE	7.05656e-35
	ebi-a-GCST90001833	CD62L on CD62L+ Dendritic Cell	0.0148967	1.03962e-05	TRUE	1.86455e-10
	ebi-a-GCST90001834	CD62L on monocyte	0.0911945	2.22182e-05	TRUE	8.03558e-60
	ebi-a-GCST90001838	CD3 on naive CD8+ T cell	0.22292	0.00026272	TRUE	9.76254e-157
	ebi-a-GCST90001839	CD3 on Effector Memory CD8+ T cell	0.0210571	1.0609e-05	TRUE	1.63092e-14
	ebi-a-GCST90001840	CD3 on Terminally Differentiated CD8+ T cell	0.0301537	7.65687e-05	TRUE	3.44458e-19
	ebi-a-GCST90001841	CD3 on Central Memory CD4+ T cell	0.163435	0.00021869	TRUE	1.38844e-109
	ebi-a-GCST90001842	CD3 on Naive CD4+ T cell	0.254122	0.000255927	TRUE	3.95552e-184
	ebi-a-GCST90001843	CD3 on Effector Memory CD4+ T cell	0.115703	7.0544e-05	TRUE	4.46777e-77
	ebi-a-GCST90001844	CD3 on Terminally Differentiated CD4+ T cell	0.0336432	4.27183e-05	TRUE	7.87393e-22
	ebi-a-GCST90001845	CD3 on CD45RA- CD4+ T cell	0.137904	0.00021869	TRUE	2.42096e-90
	ebi-a-GCST90001846	CD3 on Central Memory CD8+ T cell	0.0963109	4.53488e-05	TRUE	6.91169e-64
	ebi-a-GCST90001847	CD3 on HLA DR+ T cell	0.0831565	0.000210183	TRUE	1.73339e-54
	ebi-a-GCST90001848	CD3 on Natural Killer T	0.0222065	0.000268988	TRUE	1.10853e-13
	ebi-a-GCST90001849	CD3 on HLA DR+ CD4+ T cell	0.0989965	5.7025e-05	TRUE	1.03804e-68
	ebi-a-GCST90001850	CD3 on HLA DR+ CD8+ T cell	0.0355922	4.5348e-05	TRUE	3.52816e-24
	ebi-a-GCST90001851	CD3 on T cell	0.10683	0.000209821	TRUE	2.34263e-68
	ebi-a-GCST90001852	CD3 on CD39+ resting CD4 regulatory T cell	0.0502614	4.53724e-05	TRUE	7.8509e-30
	ebi-a-GCST90001853	CD3 on activated CD4 regulatory T cell	0.204062	0.000275736	TRUE	3.50329e-141
	ebi-a-GCST90001854	CD3 on CD39+ activated CD4 regulatory T cell	0.203865	0.00028097	TRUE	6.30713e-141
	ebi-a-GCST90001855	CD3 on secreting CD4 regulatory T cell	0.182448	0.000139867	TRUE	2.20139e-126
	ebi-a-GCST90001856	CD3 on CD39+ secreting CD4 regulatory T cell	0.145424	0.000113762	TRUE	3.44031e-98
	ebi-a-GCST90001857	CD3 on activated & secreting CD4 regulatory T cell	0.209809	0.000275736	TRUE	6.17634e-146
	ebi-a-GCST90001858	CD3 on CD45RA+ CD4+ T cell	0.241438	0.000299108	TRUE	1.55417e-172
	ebi-a-GCST90001859	CD3 on CD8+ T cell	0.0772904	4.27183e-05	TRUE	6.84129e-51
	ebi-a-GCST90001860	CD3 on CD39+ CD4+ T cell	0.20292	0.000266239	TRUE	2.0595e-140
	ebi-a-GCST90001861	CD3 on CD28+ CD4+ T cell	0.121058	0.000214824	TRUE	2.21964e-78
	ebi-a-GCST90001863	CD3 on CD28+ CD45RA- CD8+ T cell	0.0980184	0.000108786	TRUE	8.14983e-64
	ebi-a-GCST90001864	CD3 on CD28+ CD45RA+ CD8+ T cell	0.216769	0.000971313	TRUE	6.00515e-143
	ebi-a-GCST90001865	CD3 on CD28- CD8+ T cell	0.01025	1.97056e-05	TRUE	1.73317e-07
	ebi-a-GCST90001866	CD3 on CD39+ CD8+ T cell	0.056681	4.27183e-05	TRUE	6.33005e-37
	ebi-a-GCST90001867	CD3 on CD4+ T cell	0.127639	0.00027743	TRUE	3.14822e-82
	ebi-a-GCST90001868	CD3 on CD4 regulatory T cell	0.19316	0.000139867	TRUE	4.79924e-135
	ebi-a-GCST90001869	CD3 on resting CD4 regulatory T cell	0.260669	0.000150109	TRUE	3.77431e-193
	ebi-a-GCST90001870	CD34 on Hematopoietic Stem Cell	0.119917	0.000294422	TRUE	1.03131e-43
	ebi-a-GCST90001871	HVEM on T cell	0.0405706	7.6599e-07	TRUE	8.06975e-13
	ebi-a-GCST90001872	HVEM on naive CD8+ T cell	0.0590367	0.000282024	TRUE	3.9909e-16
	ebi-a-GCST90001873	HVEM on Effector Memory CD8+ T cell	0.0402677	7.6599e-07	TRUE	9.86877e-13
	ebi-a-GCST90001875	HVEM on CD4+ T cell	0.0443776	7.6599e-07	TRUE	6.39672e-14
	ebi-a-GCST90001876	HVEM on Central Memory CD4+ T cell	0.0425377	7.6599e-07	TRUE	2.18045e-13
	ebi-a-GCST90001877	HVEM on naive CD4+ T cell	0.0330176	8.40179e-06	TRUE	1.91416e-10
	ebi-a-GCST90001878	HVEM on Effector Memory CD4+ T cell	0.0414733	3.85513e-07	TRUE	4.14479e-13
	ebi-a-GCST90001879	HVEM on Terminally Differentiated CD4+ T cell	0.0280576	2.93957e-06	TRUE	3.8813e-09
	ebi-a-GCST90001880	HVEM on CD45RA- CD4+ T cell	0.0458182	7.6599e-07	TRUE	2.44456e-14
	ebi-a-GCST90001881	HVEM on CD8+ T cell	0.03413	2.93957e-06	TRUE	7.0135e-11
	ebi-a-GCST90001882	HVEM on Central Memory CD8+ T cell	0.0493352	7.6599e-07	TRUE	2.32063e-15
	ebi-a-GCST90001883	CD16-CD56 on Natural Killer T	0.157449	6.0751e-05	TRUE	6.66657e-116
	ebi-a-GCST90001884	CD16-CD56 on Natural Killer	0.322163	0.000181067	TRUE	1.23935e-268
	ebi-a-GCST90001885	CD16-CD56 on HLA DR+ Natural Killer	0.0408862	1.95302e-05	TRUE	1.34269e-27
	ebi-a-GCST90001886	CD28 on CD39+ activated CD4 regulatory T cell	0.0533949	9.063e-05	TRUE	5.85688e-34
	ebi-a-GCST90001887	CD28 on secreting CD4 regulatory T cell	0.0707643	0.000214371	TRUE	8.77056e-44
	ebi-a-GCST90001888	CD28 on CD39+ secreting CD4 regulatory T cell	0.121664	3.59889e-05	TRUE	1.05715e-82
	ebi-a-GCST90001889	CD28 on activated & secreting CD4 regulatory T cell	0.06044	0.000175701	TRUE	1.8647e-37
	ebi-a-GCST90001890	CD28 on CD45RA+ CD4+ T cell	0.0858069	3.37251e-05	TRUE	4.40661e-57
	ebi-a-GCST90001891	CD28 on CD45RA- CD4 not regulatory T cell	0.0882097	7.42722e-05	TRUE	1.06184e-57
	ebi-a-GCST90001892	CD28 on CD39+ CD4+ T cell	0.220507	7.84529e-05	TRUE	8.18392e-160
	ebi-a-GCST90001893	CD28 on CD28+ CD45RA- CD8+ T cell	0.0638072	2.44562e-08	TRUE	8.1118e-44
	ebi-a-GCST90001894	CD28 on CD28+ CD4+ T cell	0.0801943	6.07189e-05	TRUE	1.79422e-52
	ebi-a-GCST90001896	CD28 on CD28+ CD45RA+ CD8+ T cell	0.129059	0.000122833	TRUE	7.93894e-86
	ebi-a-GCST90001897	CD28 on CD39+ CD8+ T cell	0.055482	2.33737e-05	TRUE	1.2392e-36
	ebi-a-GCST90001898	CD28 on CD4+ T cell	0.0714948	6.07189e-05	TRUE	1.53713e-46
	ebi-a-GCST90001899	CD28 on CD4 regulatory T cell	0.0523932	0.00017518	TRUE	2.91032e-32
	ebi-a-GCST90001900	CD28 on resting CD4 regulatory T cell	0.0756967	8.66241e-07	TRUE	8.69716e-52
	ebi-a-GCST90001901	CD28 on CD39+ resting CD4 regulatory T cell	0.0305013	0.000159743	TRUE	4.51985e-17
	ebi-a-GCST90001902	CD28 on activated CD4 regulatory T cell	0.0399178	5.21938e-07	TRUE	1.85287e-27
	ebi-a-GCST90001903	CD86 on myeloid Dendritic Cell	0.0891878	1.7586e-09	TRUE	1.144e-60
	ebi-a-GCST90001904	CD86 on CD62L+ myeloid Dendritic Cell	0.0108688	6.94248e-10	TRUE	2.39391e-08
	ebi-a-GCST90001905	CD86 on monocyte	0.0136487	5.62377e-05	TRUE	5.22184e-09
	ebi-a-GCST90001906	CD86 on granulocyte	0.0257764	0.00011371	TRUE	9.05472e-16
	ebi-a-GCST90001907	CCR7 on naive CD4+ T cell	0.0849466	0.000182208	TRUE	1.73937e-53
	ebi-a-GCST90001908	CCR7 on naive CD8+ T cell	0.0287304	5.97666e-05	TRUE	1.67636e-18
	ebi-a-GCST90001909	CD45 on CD14+ monocyte	0.0111255	6.2326e-06	TRUE	9.45219e-09
	ebi-a-GCST90001910	CD45 on B cell	0.0207415	5.01146e-05	TRUE	1.85795e-14
	ebi-a-GCST90001911	CD45 on Natural Killer	0.0456316	0.000115863	TRUE	2.31281e-30
	ebi-a-GCST90001913	CD45 on granulocyte	0.010785	8.92125e-09	TRUE	7.36675e-09
	ebi-a-GCST90001917	CD45 on CD8+ T cell	0.0192953	2.98201e-05	TRUE	8.55269e-14
	ebi-a-GCST90001918	CD45 on HLA DR+ T cell	0.0271515	0.000138587	TRUE	1.75658e-17
	ebi-a-GCST90001919	CD45 on Natural Killer T	0.00966444	8.61198e-05	TRUE	6.97446e-07
	ebi-a-GCST90001920	CD45 on HLA DR+ CD4+ T cell	0.023119	0.000164494	TRUE	1.05921e-14
	ebi-a-GCST90001923	CD127 on CD45RA- CD4 not regulatory T cell	0.0116122	8.45313e-06	TRUE	1.48139e-08
	ebi-a-GCST90001924	CD127 on CD28+ CD4+ T cell	0.0260034	8.6641e-06	TRUE	8.42274e-18
	ebi-a-GCST90001926	CD127 on granulocyte	0.137395	0.00060905	TRUE	1.24588e-85
	ebi-a-GCST90001927	CD127 on CD8+ T cell	0.0123879	1.05333e-06	TRUE	2.55736e-09
	ebi-a-GCST90001928	CD127 on CD28+ CD45RA- CD8+ T cell	0.0109842	3.918e-06	TRUE	2.81002e-08
	ebi-a-GCST90001929	CD127 on CD28+ CD45RA+ CD8+ T cell	0.0195949	6.36353e-05	TRUE	8.57174e-13
	ebi-a-GCST90001930	CD127 on CD28- CD8+ T cell	0.0113816	4.92115e-05	TRUE	7.27742e-08
	ebi-a-GCST90001932	CD127 on CD45RA+ CD4+ T cell	0.0681466	0.000511902	TRUE	1.49368e-39
	ebi-a-GCST90001933	CD25 on CD45RA- CD4 not regulatory T cell	0.0439507	1.1495e-05	TRUE	2.67809e-34
	ebi-a-GCST90001934	CD25 on CD45RA+ CD4 not regulatory T cell	0.0167684	9.51122e-06	TRUE	1.22138e-13
	ebi-a-GCST90001935	CD25 on CD39+ CD4 regulatory T cell	0.0399696	8.75852e-06	TRUE	2.46501e-31
	ebi-a-GCST90001937	CD25 on resting CD4 regulatory T cell	0.012064	1.21911e-05	TRUE	4.76176e-10
	ebi-a-GCST90001938	CD25 on CD39+ resting CD4 regulatory T cell	0.009867	1.52658e-05	TRUE	1.02516e-07
	ebi-a-GCST90001940	CD25 on CD39+ activated CD4 regulatory T cell	0.0370965	8.75852e-06	TRUE	4.00293e-29
	ebi-a-GCST90001941	CD25 on secreting CD4 regulatory T cell	0.0122063	0.000108591	TRUE	4.58202e-09
	ebi-a-GCST90001942	CD25 on CD39+ secreting CD4 regulatory T cell	0.0117719	0.000108591	TRUE	9.21491e-09
	ebi-a-GCST90001943	CD25 on activated & secreting CD4 regulatory T cell	0.0096456	0.000108591	TRUE	2.77323e-07
	ebi-a-GCST90001944	CD123 on plasmacytoid Dendritic Cell	0.0335303	8.35359e-06	TRUE	2.28998e-22
	ebi-a-GCST90001945	CD123 on CD62L+ plasmacytoid Dendritic Cell	0.0327518	8.35359e-06	TRUE	7.25349e-22
	ebi-a-GCST90001946	CD33 on CD14+ monocyte	0.578418	0.000123006	TRUE	0
	ebi-a-GCST90001947	CD33 on CD33+ HLA DR+ CD14dim	0.509926	4.12308e-05	TRUE	2.10488e-271
	ebi-a-GCST90001948	CD33 on CD33dim HLA DR+ CD11b+	0.612006	0.000113079	TRUE	0
	ebi-a-GCST90001949	CD33 on CD33dim HLA DR+ CD11b-	0.586584	4.25282e-05	TRUE	0
	ebi-a-GCST90001950	CD33 on Granulocytic Myeloid-Derived Suppressor Cells	0.240991	6.54158e-05	TRUE	2.63087e-77
	ebi-a-GCST90001951	CD33 on CD66b++ myeloid cell	0.378895	5.65319e-05	TRUE	1.08696e-161
	ebi-a-GCST90001952	CD33 on Monocytic Myeloid-Derived Suppressor Cells	0.4556	4.12308e-05	TRUE	2.16343e-226
	ebi-a-GCST90001953	CD33 on CD33dim HLA DR-	0.509525	0.000100506	TRUE	1.13195e-265
	ebi-a-GCST90001954	CD33 on basophil	0.562655	0.000205273	TRUE	0
	ebi-a-GCST90001955	CD33 on Immature Myeloid-Derived Suppressor Cells	0.513422	0.000199063	TRUE	6.94068e-266
	ebi-a-GCST90001956	CD33 on CD33+ HLA DR+	0.52044	4.12308e-05	TRUE	5.52744e-281
	ebi-a-GCST90001957	CD33 on CD33+ HLA DR+ CD14-	0.525491	4.12308e-05	TRUE	2.44558e-285
	ebi-a-GCST90001958	CD4 on monocyte	0.106114	3.00164e-05	TRUE	3.71476e-76
	ebi-a-GCST90001959	CD4 on HLA DR+ CD4+ T cell	0.0115383	5.02551e-06	TRUE	6.08165e-09
	ebi-a-GCST90001960	CD25 on CD4+ T cell	0.0155232	2.01416e-06	TRUE	2.70548e-11
	ebi-a-GCST90001961	CD25 on CD39+ CD4+ T cell	0.113781	5.13811e-05	TRUE	2.00928e-76
	ebi-a-GCST90001979	CD16 on CD14- CD16+ monocyte	0.33824	0.000414182	TRUE	0
	ebi-a-GCST90001980	CD40 on CD14+ CD16- monocyte	0.190312	6.93912e-05	TRUE	9.5694e-167
	ebi-a-GCST90001981	CD40 on CD14+ CD16+ monocyte	0.214058	4.9207e-05	TRUE	8.69485e-192
	ebi-a-GCST90001983	CD14 on CD14+ CD16+ monocyte	0.022382	2.96469e-06	TRUE	4.80376e-19
	ebi-a-GCST90001984	HLA DR on CD14- CD16+ monocyte	0.210227	0.00123591	TRUE	4.27695e-167
	ebi-a-GCST90001985	CD40 on monocytes	0.23763	8.9799e-05	TRUE	7.60809e-216
	ebi-a-GCST90001986	CD14 on CD14+ CD16- monocyte	0.0149098	1.28999e-06	TRUE	3.19024e-13
	ebi-a-GCST90001987	CD64 on CD14+ CD16- monocyte	0.264861	0.000359822	TRUE	7.63782e-238
	ebi-a-GCST90001988	HLA DR on CD14+ CD16- monocyte	0.168322	0.00044633	TRUE	2.10296e-136
	ebi-a-GCST90001989	CD40 on CD14- CD16+ monocyte	0.306149	0.000218942	TRUE	2.35687e-290
	ebi-a-GCST90001990	CD64 on CD14- CD16+ monocyte	0.0159883	0.000104672	TRUE	2.73366e-12
	ebi-a-GCST90001991	HLA DR on CD14+ monocyte	0.159238	0.00044633	TRUE	7.58933e-128
	ebi-a-GCST90001992	CCR2 on CD14+ CD16+ monocyte	0.00860036	7.98793e-07	TRUE	3.55364e-08
	ebi-a-GCST90001993	PDL-1 on CD14+ CD16- monocyte	0.00837545	3.06514e-06	TRUE	6.85712e-08
	ebi-a-GCST90001994	CX3CR1 on CD14- CD16-	0.0873115	9.27598e-05	TRUE	3.49182e-69
	ebi-a-GCST90001995	CX3CR1 on monocyte	0.0986566	3.82241e-05	TRUE	1.44116e-80
	ebi-a-GCST90001996	CX3CR1 on CD14+ CD16+ monocyte	0.113345	4.25789e-05	TRUE	4.68571e-93
	ebi-a-GCST90001997	CX3CR1 on CD14+ CD16- monocyte	0.111092	3.82241e-05	TRUE	1.64753e-91
	ebi-a-GCST90001998	PDL-1 on CD14+ CD16+ monocyte	0.00832501	8.4655e-08	TRUE	4.82994e-08
	ebi-a-GCST90001999	PDL-1 on CD14- CD16+ monocyte	0.105334	2.98919e-07	TRUE	4.51407e-90
	ebi-a-GCST90002000	PDL-1 on CD14- CD16-	0.0110063	1.33999e-06	TRUE	4.35071e-10
	ebi-a-GCST90002001	CD64 on CD14- CD16-	0.0340134	0.000324198	TRUE	6.03262e-24
	ebi-a-GCST90002002	PDL-1 on monocyte	0.0330022	5.14219e-05	TRUE	3.72291e-26
	ebi-a-GCST90002003	CCR2 on CD14- CD16-	0.0327775	0.000216493	TRUE	6.19889e-24
	ebi-a-GCST90002004	CCR2 on CD14+ CD16- monocyte	0.0329685	4.32958e-05	TRUE	2.71111e-26
	ebi-a-GCST90002005	CD16 on CD14+ CD16+ monocyte	0.260992	5.68364e-05	TRUE	5.90739e-243
	ebi-a-GCST90002006	CD64 on monocyte	0.228886	0.000359822	TRUE	2.0249e-198
	ebi-a-GCST90002007	HLA DR on CD14+ CD16+ monocyte	0.116152	0.000324355	TRUE	1.98502e-90
	ebi-a-GCST90002008	CCR2 on monocyte	0.0190608	2.11871e-05	TRUE	8.2148e-16
	ebi-a-GCST90002009	HLA DR on CD14- CD16-	0.210509	0.000814872	TRUE	1.56862e-172
	ebi-a-GCST90002010	HLA DR on monocyte	0.116792	0.000140453	TRUE	1.53515e-94
	ebi-a-GCST90002011	CD64 on CD14+ CD16+ monocyte	0.0181928	1.67511e-05	TRUE	3.60613e-15
	ebi-a-GCST90002012	CX3CR1 on CD14- CD16+ monocyte	0.0323153	7.44984e-05	TRUE	6.54525e-25
	ebi-a-GCST90002013	CCR2 on myeloid Dendritic Cell	0.0852345	0.000459868	TRUE	3.53249e-50
	ebi-a-GCST90002014	CCR2 on CD62L+ myeloid Dendritic Cell	0.0828384	0.000294404	TRUE	4.22356e-50
	ebi-a-GCST90002015	CCR2 on plasmacytoid Dendritic Cell	0.0999959	0.000309157	TRUE	2.19482e-61
	ebi-a-GCST90002016	CCR2 on CD62L+ plasmacytoid Dendritic Cell	0.0998266	0.000309157	TRUE	2.85569e-61
	ebi-a-GCST90002017	CCR2 on monocyte	0.0664578	2.12717e-05	TRUE	3.63341e-43
	ebi-a-GCST90002018	CCR2 on granulocyte	0.036721	0.000129542	TRUE	2.77105e-22
	ebi-a-GCST90002019	CD14 on Monocytic Myeloid-Derived Suppressor Cells	0.0188706	7.87129e-06	TRUE	8.7845e-08
	ebi-a-GCST90002021	CD14 on CD33dim HLA DR+ CD11b+	0.0462707	8.4655e-08	TRUE	1.44078e-18
	ebi-a-GCST90002022	CD4 on CD4+ T cell	0.0659861	1.71777e-06	TRUE	8.02636e-45
	ebi-a-GCST90002023	CD4 on Central Memory CD4+ T cell	0.0667599	1.48316e-06	TRUE	2.19917e-45
	ebi-a-GCST90002024	CD4 on naive CD4+ T cell	0.06887	0.000498211	TRUE	5.62073e-40
	ebi-a-GCST90002025	CD4 on Effector Memory CD4+ T cell	0.0500602	1.0385e-06	TRUE	4.32328e-34
	ebi-a-GCST90002027	CD4 on CD45RA+ CD4+ T cell	0.0649053	1.07514e-06	TRUE	3.72337e-44
	ebi-a-GCST90002028	CD19 on B cell	0.012127	0.000140928	TRUE	4.23747e-08
	ebi-a-GCST90002029	CD39 on CD39+ CD8+ T cell	0.13384	2.61751e-05	TRUE	5.03419e-92
	ebi-a-GCST90002030	CD39 on CD39+ activated CD4 regulatory T cell	0.378126	7.25279e-05	TRUE	0
	ebi-a-GCST90002031	CD39 on CD39+ secreting CD4 regulatory T cell	0.349727	7.25279e-05	TRUE	1.34917e-285
	ebi-a-GCST90002032	CD39 on CD39+ CD4+ T cell	0.333538	3.85475e-05	TRUE	5.30955e-270
	ebi-a-GCST90002033	CD39 on granulocyte	0.0349922	0.000172244	TRUE	2.59656e-21
	ebi-a-GCST90002034	CD39 on monocyte	0.0210258	3.20284e-05	TRUE	4.77313e-14
	ebi-a-GCST90002035	CD80 on myeloid Dendritic Cell	0.109346	0.000175063	TRUE	1.59877e-69
	ebi-a-GCST90002036	CD80 on CD62L+ myeloid Dendritic Cell	0.0862104	0.000171622	TRUE	8.74316e-54
	ebi-a-GCST90002037	CD80 on plasmacytoid Dendritic Cell	0.0296218	8.35359e-06	TRUE	7.49786e-20
	ebi-a-GCST90002038	CD80 on CD62L+ plasmacytoid Dendritic Cell	0.0289294	8.35359e-06	TRUE	2.07933e-19
	ebi-a-GCST90002039	CD80 on monocyte	0.239416	0.0002205	TRUE	2.32468e-168
	ebi-a-GCST90002040	CD80 on granulocyte	0.04217	9.99766e-07	TRUE	3.05878e-28
	ebi-a-GCST90002042	CD45 on CD33+ HLA DR+ CD14-	0.0204338	8.44481e-10	TRUE	1.19217e-08
	ebi-a-GCST90002045	CD45 on CD33- HLA DR-	0.055497	6.23012e-05	TRUE	7.98583e-21
	ebi-a-GCST90002046	CD45 on CD33- HLA DR+	0.0655554	0.000127456	TRUE	5.48296e-24
	ebi-a-GCST90002052	CD45 on Immature Myeloid-Derived Suppressor Cells	0.154884	0.000130553	TRUE	5.81549e-57
	ebi-a-GCST90002054	CD8 on Central Memory CD8+ T cell	0.0635953	0.000164052	TRUE	1.5925e-39
	ebi-a-GCST90002055	CD8 on naive CD8+ T cell	0.0882747	7.66089e-05	TRUE	1.66574e-57
	ebi-a-GCST90002056	CD8 on Effector Memory CD8+ T cell	0.0626683	0.000205488	TRUE	1.77099e-38
	ebi-a-GCST90002057	CD8 on Terminally Differentiated CD8+ T cell	0.0420836	2.04513e-05	TRUE	7.79173e-28
	ebi-a-GCST90002058	CD8 on CD8+ T cell	0.0906705	0.000352293	TRUE	3.91482e-59
	ebi-a-GCST90002059	CD8 on Natural Killer T	0.0160706	8.50135e-05	TRUE	5.5262e-11
	ebi-a-GCST90002060	CD8 on HLA DR+ CD8+ T cell	0.0310643	0.000167711	TRUE	9.48347e-20
	ebi-a-GCST90002061	CD4 on CD39+ CD4+ T cell	0.224631	0.00153416	TRUE	1.265e-144
	ebi-a-GCST90002062	CD4 on CD28+ CD4+ T cell	0.0266577	0.000491024	TRUE	1.70568e-14
	ebi-a-GCST90002063	CD4 on CD4 regulatory T cell	0.0308038	4.23672e-07	TRUE	1.97558e-21
	ebi-a-GCST90002064	CD4 on resting CD4 regulatory T cell	0.0122244	1.56489e-08	TRUE	2.44536e-09
	ebi-a-GCST90002065	CD4 on CD39+ resting CD4 regulatory T cell	0.0111818	2.62102e-07	TRUE	6.11408e-08
	ebi-a-GCST90002066	CD4 on activated CD4 regulatory T cell	0.0470099	0.00117721	TRUE	1.42878e-23
	ebi-a-GCST90002067	CD4 on CD39+ activated CD4 regulatory T cell	0.060443	0.000981661	TRUE	3.17604e-32
	ebi-a-GCST90002068	CD4 on secreting CD4 regulatory T cell	0.0142326	1.56489e-08	TRUE	1.17601e-10
	ebi-a-GCST90002069	CD4 on CD39+ secreting CD4 regulatory T cell	0.0573628	1.30879e-05	TRUE	2.47194e-38
	ebi-a-GCST90002070	CD4 on activated & secreting CD4 regulatory T cell	0.0398236	0.00117721	TRUE	1.62907e-19
	ebi-a-GCST90002087	CD11c on myeloid Dendritic Cell	0.0908797	0.000166306	TRUE	5.11358e-57
	ebi-a-GCST90002088	CD11c on CD62L+ myeloid Dendritic Cell	0.0603925	0.000119297	TRUE	1.55398e-37
	ebi-a-GCST90002089	CD11c on monocyte	0.030021	8.4655e-08	TRUE	1.56477e-20
	ebi-a-GCST90002090	CD11c on granulocyte	0.0677779	4.81309e-07	TRUE	2.55751e-45
	ebi-a-GCST90002091	CD11b on CD14+ monocyte	0.153043	8.4655e-08	TRUE	3.25926e-62
	ebi-a-GCST90002094	CD11b on Monocytic Myeloid-Derived Suppressor Cells	0.0846552	8.4655e-08	TRUE	2.93427e-32
	ebi-a-GCST90002095	CD11b on CD33dim HLA DR-	0.0524525	9.72917e-05	TRUE	1.49589e-18
	ebi-a-GCST90002096	CD11b on basophil	0.0565893	9.72917e-05	TRUE	5.69046e-20
	ebi-a-GCST90002097	CD11b on CD33+ HLA DR+ CD14dim	0.101535	8.4655e-08	TRUE	5.35325e-39
	ebi-a-GCST90002098	CD45RA on naive CD4+ T cell	0.264173	0.000292616	TRUE	1.76989e-192
	ebi-a-GCST90002099	CD4RA on Terminally Differentiated CD4+ T cell	0.0489236	2.04705e-05	TRUE	2.99794e-32
	ebi-a-GCST90002100	CD45RA on naive CD8+ T cell	0.0284598	0.000172384	TRUE	3.09424e-17
	ebi-a-GCST90002101	CD45RA on Terminally Differentiated CD8+ T cell	0.0437942	6.92147e-05	TRUE	5.73966e-28
	ebi-a-GCST90002102	CD45RA on resting CD4 regulatory T cell	0.123273	0.000258839	TRUE	2.44143e-79
	ebi-a-GCST90002104	HLA DR on myeloid Dendritic Cell	0.278443	0.000667022	TRUE	6.0585e-197
	ebi-a-GCST90002105	HLA DR on plasmacytoid Dendritic Cell	0.353942	0.000390685	TRUE	3.39759e-276
	ebi-a-GCST90002106	HLA DR on Dendritic Cell	0.332207	0.000384112	TRUE	1.80521e-253
	ebi-a-GCST90002108	HLA DR on CD33+ HLA DR+ CD14-	0.307889	0.000616784	TRUE	4.07189e-125
	ebi-a-GCST90002109	HLA DR on CD33+ HLA DR+ CD14dim	0.158192	0.000582775	TRUE	1.19588e-55
	ebi-a-GCST90002110	HLA DR on CD33dim HLA DR+ CD11b+	0.203325	0.00114455	TRUE	3.92605e-74
	ebi-a-GCST90002111	HLA DR on CD33dim HLA DR+ CD11b-	0.207417	0.00115599	TRUE	5.96216e-76
	ebi-a-GCST90002112	HLA DR on CD33- HLA DR+	0.188153	0.000464857	TRUE	2.59466e-71
	ebi-a-GCST90002116	HLA DR on B cell	0.195211	0.000296751	TRUE	6.6013e-140
	ebi-a-GCST90002117	HLA DR on HLA DR+ Natural Killer	0.153611	0.00011539	TRUE	3.43891e-106
	ebi-a-GCST90002118	CD8 on CD28+ CD45RA- CD8+ T cell	0.0318674	0.000335791	TRUE	2.72847e-18
	ebi-a-GCST90002119	CD8 on CD28+ CD45RA+ CD8+ T cell	0.226152	0.000888336	TRUE	1.45699e-151
	ebi-a-GCST90002120	CD8 on CD28- CD8+ T cell	0.0430047	0.000345432	TRUE	5.65847e-25
	ebi-a-GCST90002121	CD8 on CD39+ CD8+ T cell	0.0779535	0.000136918	TRUE	1.73297e-49

## Sheet: MZL
	Trait ID	Trait	SNP R2 exposure	SNP R2 outcome	Correct causal direction	MR Steiger P-value
	ebi-a-GCST90001391	IgD+ B cell %B cell	0.00848639	8.15147e-05	TRUE	0.000452113
	ebi-a-GCST90001395	IgD+ CD38- B cell %B cell	0.00941636	0.000266563	TRUE	0.000652031
	ebi-a-GCST90001399	IgD- CD27- B cell %B cell	0.0799593	0.00106033	TRUE	1.76728e-27
	ebi-a-GCST90001422	CD20- CD38- B cell %B cell	0.00846265	2.76836e-05	TRUE	0.0002513
	ebi-a-GCST90001424	IgD+ B cell %Lymphocyte	0.0248579	0.00165523	TRUE	6.45373e-07
	ebi-a-GCST90001426	IgD- CD38dim B cell %lymphocyte	0.0171657	0.000520616	TRUE	4.55554e-06
	ebi-a-GCST90001429	IgD+ CD38+ B cell %lymphocyte	0.00856596	1.53558e-05	TRUE	0.000183682
	ebi-a-GCST90001431	IgD+ CD38- B cell %lymphocyte	0.0212569	0.000962233	TRUE	1.0997e-06
	ebi-a-GCST90001433	IgD- CD27- B cell %lymphocyte	0.0471008	0.000417505	TRUE	3.79116e-17
	ebi-a-GCST90001439	IgD+ CD24+ B cell %lymphocyte	0.0305649	0.00126854	TRUE	2.97307e-09
	ebi-a-GCST90001441	IgD+ CD24- B cell %lymphocyte	0.00815205	0.000114048	TRUE	0.000779595
	ebi-a-GCST90001442	CD24+ CD27+ B cell %lymphocyte	0.02623	0.00138962	TRUE	1.12233e-07
	ebi-a-GCST90001451	CD62L- monocyte %monocyte	0.0293887	0.000705114	TRUE	3.95689e-09
	ebi-a-GCST90001457	CD11c+ HLA DR++ monocyte %monocyte	0.0108516	4.00748e-05	TRUE	8.01239e-05
	ebi-a-GCST90001471	CD62L- plasmacytoid Dendritic Cell %Dendritic Cell	0.0393453	1.93089e-06	TRUE	1.5022e-16
	ebi-a-GCST90001475	HLA DR++ monocyte %monocyte	0.0389558	0.00828857	TRUE	5.23916e-06
	ebi-a-GCST90001476	HLA DR++ monocyte %leukocyte	0.0325201	0.0047428	TRUE	2.03697e-06
	ebi-a-GCST90001478	CD4 regulatory T cell %CD4+ T cell	0.0234781	0.000168128	TRUE	4.55473e-09
	ebi-a-GCST90001479	CD4 regulatory T cell %T cell	0.0100073	3.92626e-05	TRUE	9.63011e-05
	ebi-a-GCST90001484	CD39+ resting CD4 regulatory T cell %resting CD4 regulatory T cell	0.38843	0.00109555	TRUE	1.55735e-183
	ebi-a-GCST90001485	CD39+ resting CD4 regulatory T cell %CD4 regulatory T cell	0.401016	0.00126653	TRUE	6.33129e-191
	ebi-a-GCST90001491	CD39+ activated CD4 regulatory T cell %CD4 regulatory T cell	0.376464	0.00151908	TRUE	1.72899e-172
	ebi-a-GCST90001496	CD39+ secreting CD4 regulatory T cell %secreting CD4 regulatory T cell	0.42476	0.00024366	TRUE	3.0467e-219
	ebi-a-GCST90001497	CD39+ secreting CD4 regulatory T cell %CD4 regulatory T cell	0.425521	0.00152034	TRUE	1.10425e-206
	ebi-a-GCST90001499	Activated & resting CD4 regulatory T cell %CD4 regulatory T cell	0.074851	0.000515786	TRUE	1.10403e-26
	ebi-a-GCST90001500	Activated & resting CD4 regulatory T cell %CD4+ T cell	0.0340317	0.000198274	TRUE	8.6995e-13
	ebi-a-GCST90001502	Activated & secreting CD4 regulatory T cell %CD4 regulatory T cell	0.0813059	0.000515786	TRUE	3.57127e-29
	ebi-a-GCST90001503	Activated & secreting CD4 regulatory T cell %CD4+ T cell	0.0541343	0.000642697	TRUE	1.77455e-18
	ebi-a-GCST90001505	CD25++ CD4+ T cell %CD4+ T cell	0.0416367	0.000295601	TRUE	3.73126e-15
	ebi-a-GCST90001506	CD25++ CD4+ T cell %T cell	0.0244038	0.000290936	TRUE	5.87963e-09
	ebi-a-GCST90001508	CD25++ CD45RA+ CD4 not regulatory T cell %CD4+ T cell	0.0542284	0.000236712	TRUE	3.8279e-20
	ebi-a-GCST90001509	CD25++ CD45RA+ CD4 not regulatory T cell %T cell	0.0448135	0.000236712	TRUE	1.34501e-16
	ebi-a-GCST90001511	CD25++ CD45RA- CD4 not regulatory T cell %CD4+ T cell	0.0347954	0.000290936	TRUE	1.12202e-12
	ebi-a-GCST90001512	CD25++ CD45RA- CD4 not regulatory T cell %T cell	0.030574	0.000290936	TRUE	3.73473e-11
	ebi-a-GCST90001516	Immature Myeloid-Derived Suppressor Cells %CD33dim HLA DR- CD66b-	0.0475933	0.000166276	TRUE	4.28246e-13
	ebi-a-GCST90001519	CD33+ HLA DR+ CD14- %CD33+ HLA DR+	0.0331342	1.20331e-05	TRUE	3.64991e-10
	ebi-a-GCST90001521	CD33+ HLA DR+ CD14dim %CD33+ HLA DR+	0.0163982	0.00180322	TRUE	0.00275169
	ebi-a-GCST90001526	CD33dim HLA DR+ CD11b+ %CD33dim HLA DR+	0.0414975	0.000628279	TRUE	2.97311e-10
	ebi-a-GCST90001528	CD33dim HLA DR+ CD11b- %CD33dim HLA DR+	0.0398573	0.000628279	TRUE	7.59993e-10
	ebi-a-GCST90001533	Basophil %CD33dim HLA DR- CD66b-	0.136915	0.000671327	TRUE	2.72424e-36
	ebi-a-GCST90001535	CD45RA- CD4+ T cell %CD4+ T cell	0.0241697	0.000210238	TRUE	3.86344e-09
	ebi-a-GCST90001536	CD45RA- CD4+ T cell %T cell	0.0109783	8.4808e-05	TRUE	7.08498e-05
	ebi-a-GCST90001561	CD45RA+ CD8+ T cell %CD8+ T cell	0.0682273	0.00059984	TRUE	8.42779e-24
	ebi-a-GCST90001562	CD45RA+ CD8+ T cell %T cell	0.0541326	0.000421087	TRUE	3.12085e-19
	ebi-a-GCST90001568	Naive CD4-CD8- T cell %T cell	0.00982231	0.00061934	TRUE	0.00202352
	ebi-a-GCST90001570	Effector Memory CD4-CD8- T cell %CD4-CD8- T cell	0.0261604	0.000383079	TRUE	2.74114e-09
	ebi-a-GCST90001571	Effector Memory CD4-CD8- T cell %T cell	0.0227757	9.31416e-05	TRUE	3.68343e-09
	ebi-a-GCST90001573	Terminally Differentiated CD4-CD8- T cell %CD4-CD8- T cell	0.0307872	0.000383595	TRUE	6.54794e-11
	ebi-a-GCST90001574	Terminally Differentiated CD4-CD8- T cell %T cell	0.0453507	0.00301749	TRUE	2.41376e-11
	ebi-a-GCST90001575	Naive CD4+ T cell %T cell	0.00910188	0.000304007	TRUE	0.00119282
	ebi-a-GCST90001584	CD14- CD16+ monocyte %monocyte	0.00934145	0.000628279	TRUE	0.00253565
	ebi-a-GCST90001617	TCRgd T cell %lymphocyte	0.00844507	0.000388448	TRUE	0.00228707
	ebi-a-GCST90001619	HLA DR+ T cell%T cell	0.102889	0.00102117	TRUE	2.27712e-36
	ebi-a-GCST90001620	HLA DR+ T cell%lymphocyte	0.102982	0.00258447	TRUE	3.54214e-32
	ebi-a-GCST90001622	Natural Killer T %T cell	0.0699232	0.000421738	TRUE	5.55468e-26
	ebi-a-GCST90001623	Natural Killer T %lymphocyte	0.0746098	0.00231216	TRUE	1.43082e-22
	ebi-a-GCST90001625	HLA DR+ CD4+ T cell %T cell	0.0379388	0.000163373	TRUE	1.0599e-14
	ebi-a-GCST90001626	HLA DR+ CD4+ T cell %lymphocyte	0.0487298	0.000963911	TRUE	5.34131e-16
	ebi-a-GCST90001628	HLA DR+ CD8+ T cell %T cell	0.0950109	0.00260194	TRUE	3.60354e-29
	ebi-a-GCST90001629	HLA DR+ CD8+ T cell %lymphocyte	0.0865048	0.00257257	TRUE	4.00564e-26
	ebi-a-GCST90001631	CD8+ Natural Killer T %T cell	0.0293716	2.01955e-05	TRUE	1.25367e-12
	ebi-a-GCST90001632	CD8+ Natural Killer T %lymphocyte	0.0279336	1.49995e-05	TRUE	3.88436e-12
	ebi-a-GCST90001634	CD8dim Natural Killer T %T cell	0.0633792	0.000201865	TRUE	1.37472e-24
	ebi-a-GCST90001635	CD8dim Natural Killer T %lymphocyte	0.070811	0.000219158	TRUE	1.8241e-27
	ebi-a-GCST90001637	CD4-CD8- Natural Killer T %T cell	0.0719908	0.000278379	TRUE	1.45077e-27
	ebi-a-GCST90001638	CD4-CD8- Natural Killer T %lymphocyte	0.0778643	0.000279261	TRUE	6.1482e-30
	ebi-a-GCST90001641	CD3- lymphocyte %leukocyte	0.00955205	0.000258558	TRUE	0.000557017
	ebi-a-GCST90001649	HLA DR+ Natural Killer %Natural Killer	0.028393	0.000414148	TRUE	3.46692e-10
	ebi-a-GCST90001650	HLA DR+ Natural Killer %CD3- lymphocyte	0.0182349	0.000576521	TRUE	2.76929e-06
	ebi-a-GCST90001652	Granulocyte %leukocyte	0.00879944	0.000292711	TRUE	0.00118953
	ebi-a-GCST90001653	CD28- CD4-CD8- T cell %CD4-CD8- T cell	0.0123676	0.000258558	TRUE	7.42902e-05
	ebi-a-GCST90001655	CD28+ CD4-CD8- T cell %T cell	0.00957208	7.94946e-05	TRUE	0.000216731
	ebi-a-GCST90001656	CD28+ CD4-CD8- T cell %CD4-CD8- T cell	0.0123676	0.000258558	TRUE	7.42902e-05
	ebi-a-GCST90001658	CD39+ CD4+ T cell %T cell	0.41471	0.00154461	TRUE	9.93776e-199
	ebi-a-GCST90001659	CD39+ CD4+ T cell %CD4+ T cell	0.42591	0.00154461	TRUE	6.89641e-207
	ebi-a-GCST90001661	CD28- CD8dim T cell %T cell	0.0193004	0.000438874	TRUE	8.33581e-07
	ebi-a-GCST90001662	CD28- CD8dim T cell %CD8dim T cell	0.0112703	0.000258558	TRUE	0.000176572
	ebi-a-GCST90001664	CD28+ CD45RA+ CD8dim T cell %T cell	0.0546568	0.000548147	TRUE	5.47545e-19
	ebi-a-GCST90001665	CD28+ CD45RA+ CD8dim T cell %CD8dim T cell	0.0344064	0.000500409	TRUE	7.33366e-12
	ebi-a-GCST90001670	CD39+ CD8+ T cell %T cell	0.350267	0.000561079	TRUE	3.45131e-163
	ebi-a-GCST90001671	CD39+ CD8+ T cell %CD8+ T cell	0.352251	0.000555102	TRUE	1.60969e-164
	ebi-a-GCST90001679	CD25++ CD8+ T cell %T cell	0.0197442	0.00031969	TRUE	5.36763e-07
	ebi-a-GCST90001680	CD25++ CD8+ T cell %CD8+ T cell	0.0110731	4.799e-06	TRUE	2.72007e-05
	ebi-a-GCST90001686	CD28- CD8+ T cell %CD8+ T cell	0.0289745	0.00198643	TRUE	1.31929e-07
	ebi-a-GCST90001692	CD28+ CD45RA- CD8+ T cell %CD8+ T cell	0.0368966	0.00355417	TRUE	2.29893e-08
	ebi-a-GCST90001694	CD28- CD4-CD8- T cell %T cell	0.0236151	6.46131e-05	TRUE	1.14901e-09
	ebi-a-GCST90001696	CD45RA- CD28- CD8+ T cell %CD8+ T cell	0.0825668	0.00528962	TRUE	2.83213e-20
	ebi-a-GCST90001697	CD45RA- CD28- CD8+ T cell %T cell	0.15288	0.008814	TRUE	8.75459e-40
	ebi-a-GCST90001699	CD45RA+ CD28- CD8+ T cell %CD8+ T cell	0.0156663	0.000376169	TRUE	1.05073e-05
	ebi-a-GCST90001700	CD45RA+ CD28- CD8+ T cell %T cell	0.23571	0.00631463	TRUE	1.18988e-77
	ebi-a-GCST90001701	BAFF-R on CD20- CD38- B cell	0.0438692	0.000625221	TRUE	3.87683e-15
	ebi-a-GCST90001702	BAFF-R on CD24+ CD27+ B cell	0.375598	0.00174682	TRUE	9.98365e-176
	ebi-a-GCST90001703	BAFF-R on IgD+ CD24+ B cell	0.348205	0.00151044	TRUE	3.34067e-159
	ebi-a-GCST90001704	BAFF-R on IgD+ CD24- B cell	0.422879	0.00526246	TRUE	2.23124e-192
	ebi-a-GCST90001705	BAFF-R on IgD+ CD38- B cell	0.425027	0.00526271	TRUE	1.26726e-193
	ebi-a-GCST90001706	BAFF-R on IgD+ CD38- naive B cell	0.590348	0.00534067	TRUE	3.06917e-233
	ebi-a-GCST90001707	BAFF-R on IgD+ CD38- unswitched memory B cell	0.538478	0.00212637	TRUE	2.49006e-208
	ebi-a-GCST90001708	BAFF-R on IgD+ CD38+ B cell	0.411616	0.00526092	TRUE	2.39501e-184
	ebi-a-GCST90001709	BAFF-R on IgD+ CD38dim B cell	0.420664	0.00526439	TRUE	8.90031e-191
	ebi-a-GCST90001710	BAFF-R on IgD- CD24- B cell	0.389403	0.00219784	TRUE	1.67082e-182
	ebi-a-GCST90001711	BAFF-R on IgD- CD27- B cell	0.387449	0.00219784	TRUE	3.72484e-181
	ebi-a-GCST90001712	BAFF-R on IgD- CD38- B cell	0.376995	0.00154293	TRUE	5.55896e-178
	ebi-a-GCST90001713	BAFF-R on IgD- CD38+ B cell	0.0623693	0.000653285	TRUE	4.41171e-22
	ebi-a-GCST90001715	BAFF-R on memory B cell	0.36198	0.00164167	TRUE	2.6268e-167
	ebi-a-GCST90001716	BAFF-R on naive-mature B cell	0.419691	0.00526593	TRUE	4.48523e-190
	ebi-a-GCST90001717	BAFF-R on unswitched memory B cell	0.361904	0.00164167	TRUE	2.94429e-167
	ebi-a-GCST90001718	BAFF-R on switched memory B cell	0.377593	0.00174694	TRUE	4.45527e-177
	ebi-a-GCST90001719	BAFF-R on IgD+ B cell	0.422402	0.00530427	TRUE	6.66992e-192
	ebi-a-GCST90001720	BAFF-R on transitional B cell	0.391333	0.00526092	TRUE	1.97299e-170
	ebi-a-GCST90001721	CD19 on CD20- B cell	0.00812436	0.000128241	TRUE	0.000880121
	ebi-a-GCST90001722	CD19 on CD20- CD38- B cell	0.0086076	0.000283311	TRUE	0.00140563
	ebi-a-GCST90001723	CD19 on CD24+ CD27+ B cell	0.00996607	0.000910225	TRUE	0.00323349
	ebi-a-GCST90001724	CD19 on IgD+ CD24+ B cell	0.00907844	0.000910225	TRUE	0.00593466
	ebi-a-GCST90001733	CD19 on IgD- CD38- B cell	0.00891256	0.000504805	TRUE	0.00237575
	ebi-a-GCST90001735	CD19 on IgD- CD38dim B cell	0.0199436	0.00198045	TRUE	3.98203e-05
	ebi-a-GCST90001736	CD19 on memory B cell	0.00907133	0.000910225	TRUE	0.00596012
	ebi-a-GCST90001740	CD19 on switched memory B cell	0.0120192	0.000504805	TRUE	0.00022766
	ebi-a-GCST90001743	CD20 on B cell	0.0494411	0.00225989	TRUE	5.69968e-14
	ebi-a-GCST90001745	CD20 on CD24+ CD27+ B cell	0.0737052	0.00169569	TRUE	1.79648e-23
	ebi-a-GCST90001746	CD20 on IgD+ CD24+ B cell	0.0234089	0.000450961	TRUE	2.2039e-08
	ebi-a-GCST90001747	CD20 on IgD+ CD24- B cell	0.0629919	0.00199356	TRUE	5.04178e-19
	ebi-a-GCST90001748	CD20 on IgD+ CD38- B cell	0.0418893	0.000546971	TRUE	9.5612e-15
	ebi-a-GCST90001749	CD20 on IgD+ CD38- naive B cell	0.0245161	0.000791345	TRUE	7.33861e-06
	ebi-a-GCST90001751	CD20 on IgD+ CD38+ B cell	0.071518	0.00294967	TRUE	2.33694e-20
	ebi-a-GCST90001752	CD20 on IgD+ CD38dim B cell	0.1097	0.00338853	TRUE	2.45555e-33
	ebi-a-GCST90001753	CD20 on IgD- CD24- B cell	0.021588	7.0403e-05	TRUE	4.24223e-09
	ebi-a-GCST90001754	CD20 on IgD- CD27- B cell	0.0438537	0.000692228	TRUE	4.62768e-15
	ebi-a-GCST90001755	CD20 on IgD- CD38- B cell	0.0459154	0.000471408	TRUE	1.65697e-16
	ebi-a-GCST90001757	CD20 on IgD- CD38dim B cell	0.0937123	0.00372922	TRUE	6.97545e-27
	ebi-a-GCST90001758	CD20 on memory B cell	0.0714107	0.00127257	TRUE	1.21436e-23
	ebi-a-GCST90001759	CD20 on naive-mature B cell	0.0769591	0.0019094	TRUE	3.40606e-24
	ebi-a-GCST90001760	CD20 on unswitched memory B cell	0.0472523	0.00107414	TRUE	2.46307e-15
	ebi-a-GCST90001761	CD20 on switched memory B cell	0.0922608	0.00405263	TRUE	7.36726e-26
	ebi-a-GCST90001762	CD20 on IgD+ B cell	0.0716653	0.00171477	TRUE	1.09349e-22
	ebi-a-GCST90001763	CD20 on transitional B cell	0.036589	0.00116235	TRUE	1.89315e-11
	ebi-a-GCST90001765	CD24 on IgD+ CD24+ B cell	0.0707035	0.000138214	TRUE	5.45231e-28
	ebi-a-GCST90001766	CD24 on IgD+ CD38- B cell	0.0277747	0.000138214	TRUE	4.84539e-11
	ebi-a-GCST90001767	CD24 on IgD+ CD38- unswitched memory B cell	0.0878486	0.000138214	TRUE	3.3114e-24
	ebi-a-GCST90001768	CD24 on IgD+ CD38+ B cell	0.027781	0.000120486	TRUE	3.67345e-11
	ebi-a-GCST90001769	CD24 on IgD- CD38- B cell	0.042981	0.000138214	TRUE	6.70291e-17
	ebi-a-GCST90001771	CD24 on memory B cell	0.0668525	0.000112672	TRUE	1.2254e-26
	ebi-a-GCST90001772	CD24 on unswitched memory B cell	0.0596174	0.000138214	TRUE	1.68897e-23
	ebi-a-GCST90001773	CD24 on switched memory B cell	0.0600652	0.000112672	TRUE	6.99601e-24
	ebi-a-GCST90001774	CD24 on transitional B cell	0.018555	0.000154196	TRUE	1.56537e-07
	ebi-a-GCST90001775	CD25 on B cell	0.0591689	0.000811695	TRUE	2.30049e-20
	ebi-a-GCST90001777	CD25 on CD24+ CD27+ B cell	0.103321	0.00130519	TRUE	7.32317e-36
	ebi-a-GCST90001778	CD25 on IgD+ CD24+ B cell	0.077222	0.000970657	TRUE	1.04716e-26
	ebi-a-GCST90001779	CD25 on IgD+ CD24- B cell	0.0759138	0.00168265	TRUE	2.58998e-24
	ebi-a-GCST90001780	CD25 on IgD+ CD38- B cell	0.0197581	0.00040962	TRUE	3.4465e-07
	ebi-a-GCST90001781	CD25 on IgD+ CD38- naive B cell	0.0573008	0.000664098	TRUE	4.45645e-14
	ebi-a-GCST90001782	CD25 on IgD+ CD38- unswitched memory B cell	0.0749427	0.0004606	TRUE	2.92688e-19
	ebi-a-GCST90001783	CD25 on IgD+ CD38+ B cell	0.0310709	0.000959311	TRUE	5.969e-10
	ebi-a-GCST90001784	CD25 on IgD+ CD38dim B cell	0.0557654	0.00134811	TRUE	9.31752e-18
	ebi-a-GCST90001785	CD25 on IgD- CD24- B cell	0.033942	0.0010172	TRUE	8.25993e-11
	ebi-a-GCST90001786	CD25 on IgD- CD27- B cell	0.0217861	0.000171186	TRUE	1.17288e-08
	ebi-a-GCST90001787	CD25 on IgD- CD38- B cell	0.0685279	0.00077141	TRUE	5.05937e-24
	ebi-a-GCST90001789	CD25 on IgD- CD38dim B cell	0.101381	0.00153305	TRUE	2.09964e-34
	ebi-a-GCST90001790	CD25 on memory B cell	0.100138	0.00130519	TRUE	1.34902e-34
	ebi-a-GCST90001791	CD25 on naive-mature B cell	0.0940871	0.000858783	TRUE	1.02202e-33
	ebi-a-GCST90001792	CD25 on unswitched memory B cell	0.0926181	0.00130519	TRUE	1.21951e-31
	ebi-a-GCST90001793	CD25 on switched memory B cell	0.0933406	0.00107465	TRUE	1.18847e-32
	ebi-a-GCST90001794	CD25 on IgD+ B cell	0.0468996	0.000477158	TRUE	7.40336e-17
	ebi-a-GCST90001795	CD25 on transitional B cell	0.0147313	0.000624775	TRUE	4.49508e-05
	ebi-a-GCST90001798	CD27 on CD24+ CD27+ B cell	0.264941	0.0018875	TRUE	2.08105e-108
	ebi-a-GCST90001800	CD27 on IgD+ CD24+ B cell	0.181136	0.00103409	TRUE	1.20225e-70
	ebi-a-GCST90001801	CD27 on IgD+ CD38- unswitched memory B cell	0.286983	0.000868339	TRUE	4.8502e-86
	ebi-a-GCST90001802	CD27 on IgD- CD38- B cell	0.169604	0.00223152	TRUE	1.10881e-60
	ebi-a-GCST90001803	CD27 on IgD- CD38+ B cell	0.0209064	0.000814012	TRUE	8.59904e-07
	ebi-a-GCST90001804	CD27 on IgD- CD38dim B cell	0.24129	0.00120652	TRUE	2.16698e-99
	ebi-a-GCST90001805	CD27 on memory B cell	0.195122	0.00131576	TRUE	7.04519e-76
	ebi-a-GCST90001806	CD27 on unswitched memory B cell	0.21992	0.00209261	TRUE	1.65706e-84
	ebi-a-GCST90001808	CD27 on switched memory B cell	0.266132	0.00239146	TRUE	7.76558e-107
	ebi-a-GCST90001810	CD38 on CD3- CD19-	0.0182394	0.000477917	TRUE	8.13378e-05
	ebi-a-GCST90001811	CD38 on IgD+ CD24- B cell	0.0294022	0.000847771	TRUE	1.35095e-09
	ebi-a-GCST90001812	CD38 on IgD+ CD38+ B cell	0.0305209	1.75617e-05	TRUE	4.21201e-13
	ebi-a-GCST90001813	CD38 on IgD+ CD38dim B cell	0.0773313	0.00117589	TRUE	4.01296e-26
	ebi-a-GCST90001815	CD38 on IgD- CD38dim B cell	0.0582015	0.00115827	TRUE	4.54549e-19
	ebi-a-GCST90001816	CD38 on naive-mature B cell	0.0473061	0.00115827	TRUE	3.62161e-15
	ebi-a-GCST90001818	CD38 on IgD+ B cell	0.0122356	1.1217e-05	TRUE	5.81661e-06
	ebi-a-GCST90001819	CD38 on transitional B cell	0.0798909	0.00118473	TRUE	4.40734e-27
	ebi-a-GCST90001820	IgD on IgD+ CD24+ B cell	0.0443794	0.00613676	TRUE	1.22913e-08
	ebi-a-GCST90001821	IgD on IgD+ CD24- B cell	0.0397303	0.000605439	TRUE	8.33525e-14
	ebi-a-GCST90001823	IgD on IgD+ CD38- unswitched memory B cell	0.0364229	0.00600857	TRUE	6.5184e-05
	ebi-a-GCST90001824	IgD on IgD+ CD38+ B cell	0.0455056	0.00103601	TRUE	8.4433e-15
	ebi-a-GCST90001825	IgD on IgD+ CD38dim B cell	0.0408637	0.000660377	TRUE	4.60317e-14
	ebi-a-GCST90001826	IgD on unswitched memory B cell	0.0363309	0.00246911	TRUE	1.75893e-09
	ebi-a-GCST90001827	IgD on IgD+ B cell	0.012996	0.00051071	TRUE	0.000110296
	ebi-a-GCST90001828	IgD on transitional B cell	0.0371279	0.000599162	TRUE	6.95612e-13
	ebi-a-GCST90001829	BAFF-R on B cell	0.422359	0.00526092	TRUE	4.38991e-192
	ebi-a-GCST90001830	BAFF-R on CD20- B cell	0.0296976	0.000657238	TRUE	4.32901e-10
	ebi-a-GCST90001832	CD62L on CD62L+ plasmacytoid Dendritic Cell	0.0131351	0.000452184	TRUE	0.000206815
	ebi-a-GCST90001838	CD3 on naive CD8+ T cell	0.021463	0.000544656	TRUE	8.25862e-07
	ebi-a-GCST90001840	CD3 on Terminally Differentiated CD8+ T cell	0.0103754	0.00079225	TRUE	0.00329302
	ebi-a-GCST90001841	CD3 on Central Memory CD4+ T cell	0.0104578	2.64082e-05	TRUE	0.000109346
	ebi-a-GCST90001842	CD3 on Naive CD4+ T cell	0.0274161	3.06061e-05	TRUE	1.43924e-10
	ebi-a-GCST90001847	CD3 on HLA DR+ T cell	0.0147579	0.000253263	TRUE	1.95521e-05
	ebi-a-GCST90001848	CD3 on Natural Killer T	0.0124429	6.41144e-05	TRUE	2.6465e-05
	ebi-a-GCST90001849	CD3 on HLA DR+ CD4+ T cell	0.0130372	2.59814e-07	TRUE	4.39555e-06
	ebi-a-GCST90001854	CD3 on CD39+ activated CD4 regulatory T cell	0.0225558	2.01409e-05	TRUE	5.48973e-09
	ebi-a-GCST90001858	CD3 on CD45RA+ CD4+ T cell	0.0280736	4.2514e-05	TRUE	1.05795e-10
	ebi-a-GCST90001863	CD3 on CD28+ CD45RA- CD8+ T cell	0.0102969	1.11876e-05	TRUE	9.19381e-05
	ebi-a-GCST90001865	CD3 on CD28- CD8+ T cell	0.01025	0.00079225	TRUE	0.00354116
	ebi-a-GCST90001867	CD3 on CD4+ T cell	0.0102937	1.77279e-05	TRUE	0.000106218
	ebi-a-GCST90001869	CD3 on resting CD4 regulatory T cell	0.0102158	0.000159862	TRUE	0.000423103
	ebi-a-GCST90001870	CD34 on Hematopoietic Stem Cell	0.0498567	0.000624989	TRUE	1.80379e-11
	ebi-a-GCST90001872	HVEM on naive CD8+ T cell	0.0316895	0.00025401	TRUE	7.19926e-07
	ebi-a-GCST90001883	CD16-CD56 on Natural Killer T	0.137636	0.000532449	TRUE	1.32679e-49
	ebi-a-GCST90001884	CD16-CD56 on Natural Killer	0.266265	0.00041514	TRUE	1.38338e-109
	ebi-a-GCST90001885	CD16-CD56 on HLA DR+ Natural Killer	0.02137	1.89621e-05	TRUE	1.18746e-08
	ebi-a-GCST90001886	CD28 on CD39+ activated CD4 regulatory T cell	0.0843781	0.00133933	TRUE	1.91128e-25
	ebi-a-GCST90001887	CD28 on secreting CD4 regulatory T cell	0.0707643	0.000335377	TRUE	5.62259e-24
	ebi-a-GCST90001888	CD28 on CD39+ secreting CD4 regulatory T cell	0.107349	0.000300771	TRUE	1.2311e-37
	ebi-a-GCST90001889	CD28 on activated & secreting CD4 regulatory T cell	0.06044	1.25739e-05	TRUE	8.56543e-23
	ebi-a-GCST90001890	CD28 on CD45RA+ CD4+ T cell	0.0858069	0.000964005	TRUE	5.8179e-27
	ebi-a-GCST90001891	CD28 on CD45RA- CD4 not regulatory T cell	0.0882097	0.00100707	TRUE	1.13228e-27
	ebi-a-GCST90001892	CD28 on CD39+ CD4+ T cell	0.211018	0.00211141	TRUE	1.32366e-71
	ebi-a-GCST90001893	CD28 on CD28+ CD45RA- CD8+ T cell	0.0638072	4.05671e-06	TRUE	2.57742e-24
	ebi-a-GCST90001894	CD28 on CD28+ CD4+ T cell	0.0801943	0.00101594	TRUE	7.27351e-25
	ebi-a-GCST90001896	CD28 on CD28+ CD45RA+ CD8+ T cell	0.129059	0.00143913	TRUE	4.19816e-41
	ebi-a-GCST90001897	CD28 on CD39+ CD8+ T cell	0.055482	0.000524246	TRUE	6.70372e-18
	ebi-a-GCST90001898	CD28 on CD4+ T cell	0.0714948	0.00101594	TRUE	6.71876e-22
	ebi-a-GCST90001899	CD28 on CD4 regulatory T cell	0.0523932	1.23478e-05	TRUE	7.83549e-20
	ebi-a-GCST90001900	CD28 on resting CD4 regulatory T cell	0.0756967	7.31151e-08	TRUE	3.8739e-29
	ebi-a-GCST90001901	CD28 on CD39+ resting CD4 regulatory T cell	0.0305013	0.00113462	TRUE	3.3952e-08
	ebi-a-GCST90001902	CD28 on activated CD4 regulatory T cell	0.0399178	6.83301e-06	TRUE	2.02841e-15
	ebi-a-GCST90001906	CD86 on granulocyte	0.0257764	0.000426846	TRUE	2.49619e-08
	ebi-a-GCST90001907	CCR7 on naive CD4+ T cell	0.0849466	0.000339728	TRUE	5.17895e-29
	ebi-a-GCST90001908	CCR7 on naive CD8+ T cell	0.0287304	0.000239998	TRUE	6.55108e-10
	ebi-a-GCST90001909	CD45 on CD14+ monocyte	0.0111255	0.000183608	TRUE	0.000191871
	ebi-a-GCST90001910	CD45 on B cell	0.0207415	0.000670885	TRUE	1.4933e-06
	ebi-a-GCST90001911	CD45 on Natural Killer	0.0203181	1.72336e-05	TRUE	1.79635e-08
	ebi-a-GCST90001917	CD45 on CD8+ T cell	0.00963768	0.000376169	TRUE	0.00139663
	ebi-a-GCST90001918	CD45 on HLA DR+ T cell	0.0271515	0.000285411	TRUE	1.87263e-09
	ebi-a-GCST90001920	CD45 on HLA DR+ CD4+ T cell	0.023119	0.00162516	TRUE	5.60588e-06
	ebi-a-GCST90001923	CD127 on CD45RA- CD4 not regulatory T cell	0.0116122	0.00056368	TRUE	0.000798142
	ebi-a-GCST90001924	CD127 on CD28+ CD4+ T cell	0.0284488	0.000759797	TRUE	1.44012e-08
	ebi-a-GCST90001926	CD127 on granulocyte	0.0826167	0.000920161	TRUE	5.54884e-26
	ebi-a-GCST90001927	CD127 on CD8+ T cell	0.0123879	0.0003076	TRUE	0.000182356
	ebi-a-GCST90001929	CD127 on CD28+ CD45RA+ CD8+ T cell	0.0308754	0.000818843	TRUE	3.31493e-09
	ebi-a-GCST90001930	CD127 on CD28- CD8+ T cell	0.0113816	0.00162714	TRUE	0.00803953
	ebi-a-GCST90001932	CD127 on CD45RA+ CD4+ T cell	0.0681466	0.00513182	TRUE	8.25234e-15
	ebi-a-GCST90001933	CD25 on CD45RA- CD4 not regulatory T cell	0.0439507	0.000595646	TRUE	5.92059e-15
	ebi-a-GCST90001934	CD25 on CD45RA+ CD4 not regulatory T cell	0.0167684	0.00010565	TRUE	6.70341e-07
	ebi-a-GCST90001935	CD25 on CD39+ CD4 regulatory T cell	0.0399696	0.000470143	TRUE	6.50032e-14
	ebi-a-GCST90001937	CD25 on resting CD4 regulatory T cell	0.012064	7.04458e-05	TRUE	2.42924e-05
	ebi-a-GCST90001940	CD25 on CD39+ activated CD4 regulatory T cell	0.0370965	0.000470143	TRUE	6.83394e-13
	ebi-a-GCST90001941	CD25 on secreting CD4 regulatory T cell	0.0110987	7.50835e-05	TRUE	5.76372e-05
	ebi-a-GCST90001942	CD25 on CD39+ secreting CD4 regulatory T cell	0.00897867	7.50835e-05	TRUE	0.000345094
	ebi-a-GCST90001944	CD123 on plasmacytoid Dendritic Cell	0.048509	0.00039523	TRUE	7.19399e-16
	ebi-a-GCST90001945	CD123 on CD62L+ plasmacytoid Dendritic Cell	0.0476229	0.00039523	TRUE	1.4254e-15
	ebi-a-GCST90001946	CD33 on CD14+ monocyte	0.527058	0.000973264	TRUE	4.44446e-192
	ebi-a-GCST90001947	CD33 on CD33+ HLA DR+ CD14dim	0.509926	0.000904494	TRUE	8.15547e-178
	ebi-a-GCST90001948	CD33 on CD33dim HLA DR+ CD11b+	0.531344	0.000928524	TRUE	5.38901e-195
	ebi-a-GCST90001949	CD33 on CD33dim HLA DR+ CD11b-	0.539093	0.000949945	TRUE	7.30676e-200
	ebi-a-GCST90001950	CD33 on Granulocytic Myeloid-Derived Suppressor Cells	0.240991	0.000845423	TRUE	3.91751e-53
	ebi-a-GCST90001951	CD33 on CD66b++ myeloid cell	0.378895	0.000942413	TRUE	3.01397e-107
	ebi-a-GCST90001952	CD33 on Monocytic Myeloid-Derived Suppressor Cells	0.4556	0.000904494	TRUE	6.4266e-148
	ebi-a-GCST90001953	CD33 on CD33dim HLA DR-	0.391258	0.000662634	TRUE	8.69973e-119
	ebi-a-GCST90001954	CD33 on basophil	0.40156	0.000580245	TRUE	1.07363e-123
	ebi-a-GCST90001955	CD33 on Immature Myeloid-Derived Suppressor Cells	0.380078	0.000580245	TRUE	2.44031e-114
	ebi-a-GCST90001956	CD33 on CD33+ HLA DR+	0.52044	0.000904494	TRUE	3.65649e-184
	ebi-a-GCST90001957	CD33 on CD33+ HLA DR+ CD14-	0.525491	0.000904494	TRUE	4.01037e-187
	ebi-a-GCST90001958	CD4 on monocyte	0.106114	0.000408646	TRUE	9.74824e-38
	ebi-a-GCST90001959	CD4 on HLA DR+ CD4+ T cell	0.0246901	0.00293918	TRUE	2.7924e-05
	ebi-a-GCST90001960	CD25 on CD4+ T cell	0.0155232	0.000290936	TRUE	1.73318e-05
	ebi-a-GCST90001961	CD25 on CD39+ CD4+ T cell	0.279064	0.000266062	TRUE	4.99695e-114
	ebi-a-GCST90001980	CD40 on CD14+ CD16- monocyte	0.1164	2.50415e-05	TRUE	4.99098e-49
	ebi-a-GCST90001981	CD40 on CD14+ CD16+ monocyte	0.13074	0.000238339	TRUE	1.7614e-52
	ebi-a-GCST90001983	CD14 on CD14+ CD16+ monocyte	0.0104779	0.000223931	TRUE	0.000230527
	ebi-a-GCST90001984	HLA DR on CD14- CD16+ monocyte	0.189274	0.00629217	TRUE	3.12379e-59
	ebi-a-GCST90001985	CD40 on monocytes	0.120708	9.71747e-05	TRUE	1.23296e-49
	ebi-a-GCST90001986	CD14 on CD14+ CD16- monocyte	0.0149098	7.60448e-05	TRUE	1.68585e-06
	ebi-a-GCST90001988	HLA DR on CD14+ CD16- monocyte	0.225118	0.00735062	TRUE	7.2864e-73
	ebi-a-GCST90001989	CD40 on CD14- CD16+ monocyte	0.138016	0.00126577	TRUE	4.18695e-50
	ebi-a-GCST90001991	HLA DR on CD14+ monocyte	0.212152	0.00735062	TRUE	4.01918e-67
	ebi-a-GCST90001992	CCR2 on CD14+ CD16+ monocyte	0.00860036	0.000607273	TRUE	0.00411957
	ebi-a-GCST90001993	PDL-1 on CD14+ CD16- monocyte	0.00837545	0.000205205	TRUE	0.00114277
	ebi-a-GCST90001994	CX3CR1 on CD14- CD16-	0.0191954	0.000658873	TRUE	1.88193e-06
	ebi-a-GCST90001995	CX3CR1 on monocyte	0.0533035	0.000245448	TRUE	3.8436e-20
	ebi-a-GCST90001996	CX3CR1 on CD14+ CD16+ monocyte	0.0304119	0.000231232	TRUE	1.60197e-11
	ebi-a-GCST90001997	CX3CR1 on CD14+ CD16- monocyte	0.0609281	0.000245448	TRUE	4.10531e-23
	ebi-a-GCST90002000	PDL-1 on CD14- CD16-	0.0110063	0.00127822	TRUE	0.00349727
	ebi-a-GCST90002001	CD64 on CD14- CD16-	0.0171004	0.00314472	TRUE	0.0015527
	ebi-a-GCST90002003	CCR2 on CD14- CD16-	0.0327775	0.00133625	TRUE	7.62199e-10
	ebi-a-GCST90002004	CCR2 on CD14+ CD16- monocyte	0.0338918	0.00190657	TRUE	2.1491e-09
	ebi-a-GCST90002007	HLA DR on CD14+ CD16+ monocyte	0.127999	0.00413932	TRUE	1.13106e-38
	ebi-a-GCST90002008	CCR2 on monocyte	0.0286942	0.00190657	TRUE	8.86142e-08
	ebi-a-GCST90002009	HLA DR on CD14- CD16-	0.112272	0.00020441	TRUE	9.18638e-45
	ebi-a-GCST90002010	HLA DR on monocyte	0.20743	0.0106476	TRUE	1.06182e-59
	ebi-a-GCST90002011	CD64 on CD14+ CD16+ monocyte	0.00929276	1.32602e-05	TRUE	9.47539e-05
	ebi-a-GCST90002012	CX3CR1 on CD14- CD16+ monocyte	0.00927441	6.65569e-06	TRUE	8.2721e-05
	ebi-a-GCST90002013	CCR2 on myeloid Dendritic Cell	0.0177459	8.17104e-06	TRUE	2.16518e-07
	ebi-a-GCST90002014	CCR2 on CD62L+ myeloid Dendritic Cell	0.0218863	8.17104e-06	TRUE	7.53896e-09
	ebi-a-GCST90002015	CCR2 on plasmacytoid Dendritic Cell	0.0823688	1.76965e-05	TRUE	1.20166e-30
	ebi-a-GCST90002016	CCR2 on CD62L+ plasmacytoid Dendritic Cell	0.0823201	1.76965e-05	TRUE	1.25369e-30
	ebi-a-GCST90002017	CCR2 on monocyte	0.0402986	0.000519179	TRUE	1.0009e-12
	ebi-a-GCST90002018	CCR2 on granulocyte	0.036721	0.00128989	TRUE	4.43933e-10
	ebi-a-GCST90002019	CD14 on Monocytic Myeloid-Derived Suppressor Cells	0.0188706	0.000669578	TRUE	0.000227874
	ebi-a-GCST90002022	CD4 on CD4+ T cell	0.0784787	0.000596884	TRUE	1.41029e-25
	ebi-a-GCST90002023	CD4 on Central Memory CD4+ T cell	0.0667599	0.00171832	TRUE	9.06044e-19
	ebi-a-GCST90002024	CD4 on naive CD4+ T cell	0.0810012	0.0011953	TRUE	1.2924e-24
	ebi-a-GCST90002025	CD4 on Effector Memory CD4+ T cell	0.0665102	0.00155401	TRUE	5.275e-19
	ebi-a-GCST90002027	CD4 on CD45RA+ CD4+ T cell	0.0649053	0.00153855	TRUE	1.62975e-18
	ebi-a-GCST90002028	CD19 on B cell	0.012127	0.000883771	TRUE	0.00109279
	ebi-a-GCST90002029	CD39 on CD39+ CD8+ T cell	0.15073	0.000368292	TRUE	3.28083e-54
	ebi-a-GCST90002030	CD39 on CD39+ activated CD4 regulatory T cell	0.471446	0.00287755	TRUE	6.28282e-215
	ebi-a-GCST90002031	CD39 on CD39+ secreting CD4 regulatory T cell	0.418116	0.00287755	TRUE	9.03633e-178
	ebi-a-GCST90002032	CD39 on CD39+ CD4+ T cell	0.396957	0.0025374	TRUE	7.45532e-166
	ebi-a-GCST90002033	CD39 on granulocyte	0.0349922	0.000929072	TRUE	2.84335e-10
	ebi-a-GCST90002034	CD39 on monocyte	0.0210258	0.000350961	TRUE	4.4032e-07
	ebi-a-GCST90002035	CD80 on myeloid Dendritic Cell	0.0448033	0.000516001	TRUE	2.99638e-14
	ebi-a-GCST90002036	CD80 on CD62L+ myeloid Dendritic Cell	0.0580266	0.000477982	TRUE	8.76488e-19
	ebi-a-GCST90002037	CD80 on plasmacytoid Dendritic Cell	0.0433933	0.00039523	TRUE	3.68174e-14
	ebi-a-GCST90002038	CD80 on CD62L+ plasmacytoid Dendritic Cell	0.0426461	0.00039523	TRUE	6.51194e-14
	ebi-a-GCST90002039	CD80 on monocyte	0.0833724	0.000348376	TRUE	4.29572e-28
	ebi-a-GCST90002040	CD80 on granulocyte	0.04217	1.76134e-05	TRUE	8.03903e-16
	ebi-a-GCST90002045	CD45 on CD33- HLA DR-	0.0300605	2.87681e-05	TRUE	1.62899e-08
	ebi-a-GCST90002046	CD45 on CD33- HLA DR+	0.0655554	0.000184886	TRUE	1.48375e-16
	ebi-a-GCST90002052	CD45 on Immature Myeloid-Derived Suppressor Cells	0.134349	0.000170607	TRUE	6.35369e-34
	ebi-a-GCST90002054	CD8 on Central Memory CD8+ T cell	0.078709	0.000632605	TRUE	1.61505e-25
	ebi-a-GCST90002055	CD8 on naive CD8+ T cell	0.0882747	0.000133236	TRUE	1.30716e-31
	ebi-a-GCST90002056	CD8 on Effector Memory CD8+ T cell	0.0626683	0.00173383	TRUE	1.93854e-17
	ebi-a-GCST90002057	CD8 on Terminally Differentiated CD8+ T cell	0.0311781	0.00103441	TRUE	6.45396e-09
	ebi-a-GCST90002058	CD8 on CD8+ T cell	0.0704524	0.000711359	TRUE	3.81389e-23
	ebi-a-GCST90002059	CD8 on Natural Killer T	0.0276419	0.000275898	TRUE	1.03702e-09
	ebi-a-GCST90002060	CD8 on HLA DR+ CD8+ T cell	0.0310643	0.000693204	TRUE	1.03359e-09
	ebi-a-GCST90002061	CD4 on CD39+ CD4+ T cell	0.198486	0.00431872	TRUE	1.51012e-60
	ebi-a-GCST90002062	CD4 on CD28+ CD4+ T cell	0.0266577	0.000533285	TRUE	1.84565e-08
	ebi-a-GCST90002063	CD4 on CD4 regulatory T cell	0.0308038	0.000271211	TRUE	1.66404e-10
	ebi-a-GCST90002064	CD4 on resting CD4 regulatory T cell	0.0122244	9.14432e-05	TRUE	5.59891e-05
	ebi-a-GCST90002065	CD4 on CD39+ resting CD4 regulatory T cell	0.0111818	0.000592152	TRUE	0.00156225
	ebi-a-GCST90002066	CD4 on activated CD4 regulatory T cell	0.0588118	0.00169643	TRUE	2.59436e-16
	ebi-a-GCST90002067	CD4 on CD39+ activated CD4 regulatory T cell	0.060443	0.00678837	TRUE	2.24865e-11
	ebi-a-GCST90002068	CD4 on secreting CD4 regulatory T cell	0.0142326	9.14432e-05	TRUE	1.18076e-05
	ebi-a-GCST90002069	CD4 on CD39+ secreting CD4 regulatory T cell	0.0694119	0.00207379	TRUE	5.25786e-19
	ebi-a-GCST90002070	CD4 on activated & secreting CD4 regulatory T cell	0.0398236	0.000507577	TRUE	9.42102e-13
	ebi-a-GCST90002087	CD11c on myeloid Dendritic Cell	0.0673924	0.00186796	TRUE	1.43454e-18
	ebi-a-GCST90002088	CD11c on CD62L+ myeloid Dendritic Cell	0.0603925	0.00129085	TRUE	1.92234e-17
	ebi-a-GCST90002089	CD11c on monocyte	0.0516795	0.000126768	TRUE	3.79707e-18
	ebi-a-GCST90002090	CD11c on granulocyte	0.0669152	0.00140971	TRUE	3.20269e-19
	ebi-a-GCST90002095	CD11b on CD33dim HLA DR-	0.0524525	0.000271774	TRUE	1.33582e-12
	ebi-a-GCST90002096	CD11b on basophil	0.0565893	0.000271774	TRUE	1.44324e-13
	ebi-a-GCST90002098	CD45RA on naive CD4+ T cell	0.153143	0.00114409	TRUE	2.96199e-51
	ebi-a-GCST90002099	CD4RA on Terminally Differentiated CD4+ T cell	0.0188504	0.000376169	TRUE	2.47954e-06
	ebi-a-GCST90002100	CD45RA on naive CD8+ T cell	0.0173958	0.000111928	TRUE	1.27004e-06
	ebi-a-GCST90002101	CD45RA on Terminally Differentiated CD8+ T cell	0.0437942	0.000907835	TRUE	4.72001e-13
	ebi-a-GCST90002102	CD45RA on resting CD4 regulatory T cell	0.105114	0.00103669	TRUE	1.37381e-33
	ebi-a-GCST90002104	HLA DR on myeloid Dendritic Cell	0.099446	0.00479366	TRUE	2.79816e-24
	ebi-a-GCST90002105	HLA DR on plasmacytoid Dendritic Cell	0.341787	0.00657222	TRUE	1.20497e-119
	ebi-a-GCST90002106	HLA DR on Dendritic Cell	0.257706	0.00652132	TRUE	7.46954e-80
	ebi-a-GCST90002108	HLA DR on CD33+ HLA DR+ CD14-	0.223717	2.6671e-06	TRUE	1.28958e-63
	ebi-a-GCST90002109	HLA DR on CD33+ HLA DR+ CD14dim	0.136239	0.000227393	TRUE	2.03394e-34
	ebi-a-GCST90002110	HLA DR on CD33dim HLA DR+ CD11b+	0.18121	0.00150669	TRUE	1.75538e-43
	ebi-a-GCST90002111	HLA DR on CD33dim HLA DR+ CD11b-	0.186609	0.00141183	TRUE	2.5656e-45
	ebi-a-GCST90002112	HLA DR on CD33- HLA DR+	0.234017	0.00411979	TRUE	1.19773e-53
	ebi-a-GCST90002113	HLA DR on HLA DR+ T cell	0.0244545	2.05821e-06	TRUE	3.30772e-10
	ebi-a-GCST90002114	HLA DR on HLA DR+ CD4+ T cell	0.0117537	2.05821e-06	TRUE	1.56214e-05
	ebi-a-GCST90002116	HLA DR on B cell	0.320349	0.00715668	TRUE	4.52376e-111
	ebi-a-GCST90002117	HLA DR on HLA DR+ Natural Killer	0.0900191	0.00461603	TRUE	5.58673e-22
	ebi-a-GCST90002118	CD8 on CD28+ CD45RA- CD8+ T cell	0.0782338	0.00412593	TRUE	8.11751e-19
	ebi-a-GCST90002119	CD8 on CD28+ CD45RA+ CD8+ T cell	0.226152	0.00467469	TRUE	4.70221e-71
	ebi-a-GCST90002120	CD8 on CD28- CD8+ T cell	0.0430047	0.00397104	TRUE	4.8739e-09
	ebi-a-GCST90002121	CD8 on CD39+ CD8+ T cell	0.0779535	0.00215576	TRUE	1.40591e-21
