# Supplementary material for: Mendelian randomization of immune cell phenotypes to discover potential drug targets for B-cell malignancy
Source: Blood Cancer J. 2025 Apr 9;15(1):62. doi: 10.1038/s41408-025-01277-x (PMC11979003; doi:10.1038/s41408-025-01277-x)
Supplement: Supplementary file 7 — Supplementary Data 5 [file 41408_2025_1277_MOESM7_ESM.xlsx]

## Sheet: Legend
Supplementary Data 5 | MR-Egger regression analysis for each exposure trait and B-cell Malignancy.
MR-Egger estimates only computed if ≥5 SNPs available for use in MR analysis. Shown are tests for two-sided P-values.
SE, standard error; N, trait sample size; MR, Mendelian randomisation.

## Sheet: CLL
	Trait ID	Trait	MR Egger intercept	SE	P-value
	ebi-a-GCST90001399	IgD- CD27- B cell %B cell	0.0402221	0.170374	0.852408
	ebi-a-GCST90001451	CD62L- monocyte %monocyte	0.116123	0.104221	0.465645
	ebi-a-GCST90001463	CD62L- Dendritic Cell %Dendritic Cell	-0.00412651	0.0769538	0.965895
	ebi-a-GCST90001465	CD86+ myeloid Dendritic Cell %Dendritic Cell	-0.0604358	0.0961322	0.642706
	ebi-a-GCST90001469	CD62L- myeloid Dendritic Cell %Dendritic Cell	-0.0347184	0.0572411	0.576902
	ebi-a-GCST90001473	CD62L- CD86+ myeloid Dendritic Cell %Dendritic Cell	-0.0496299	0.059222	0.463526
	ebi-a-GCST90001484	CD39+ resting CD4 regulatory T cell %resting CD4 regulatory T cell	0.0148415	0.0404355	0.73795
	ebi-a-GCST90001485	CD39+ resting CD4 regulatory T cell %CD4 regulatory T cell	-0.010152	0.0228664	0.668829
	ebi-a-GCST90001491	CD39+ activated CD4 regulatory T cell %CD4 regulatory T cell	-0.00633437	0.0319765	0.852631
	ebi-a-GCST90001496	CD39+ secreting CD4 regulatory T cell %secreting CD4 regulatory T cell	-0.0124755	0.0554345	0.82941
	ebi-a-GCST90001497	CD39+ secreting CD4 regulatory T cell %CD4 regulatory T cell	-0.0048864	0.0317052	0.883543
	ebi-a-GCST90001499	Activated & resting CD4 regulatory T cell %CD4 regulatory T cell	-0.0301614	0.0444276	0.567235
	ebi-a-GCST90001502	Activated & secreting CD4 regulatory T cell %CD4 regulatory T cell	0.0290612	0.0434925	0.551826
	ebi-a-GCST90001503	Activated & secreting CD4 regulatory T cell %CD4+ T cell	-0.00235776	0.0265583	0.932706
	ebi-a-GCST90001508	CD25++ CD45RA+ CD4 not regulatory T cell %CD4+ T cell	-0.0554685	0.0410995	0.309609
	ebi-a-GCST90001509	CD25++ CD45RA+ CD4 not regulatory T cell %T cell	-0.0532933	0.0399183	0.313536
	ebi-a-GCST90001526	CD33dim HLA DR+ CD11b+ %CD33dim HLA DR+	0.0285714	0.218562	0.917247
	ebi-a-GCST90001528	CD33dim HLA DR+ CD11b- %CD33dim HLA DR+	-0.0289772	0.209479	0.912492
	ebi-a-GCST90001533	Basophil %CD33dim HLA DR- CD66b-	-0.0605109	0.10126	0.657092
	ebi-a-GCST90001535	CD45RA- CD4+ T cell %CD4+ T cell	0.0370349	0.0396406	0.521626
	ebi-a-GCST90001561	CD45RA+ CD8+ T cell %CD8+ T cell	0.0189098	0.0482825	0.762358
	ebi-a-GCST90001570	Effector Memory CD4-CD8- T cell %CD4-CD8- T cell	-0.00507613	0.0446307	0.919835
	ebi-a-GCST90001574	Terminally Differentiated CD4-CD8- T cell %T cell	0.0316796	0.0408258	0.51896
	ebi-a-GCST90001619	HLA DR+ T cell%T cell	0.00946373	0.0344422	0.829288
	ebi-a-GCST90001622	Natural Killer T %T cell	-0.0800454	0.0933562	0.45425
	ebi-a-GCST90001623	Natural Killer T %lymphocyte	0.00329125	0.0805093	0.96935
	ebi-a-GCST90001628	HLA DR+ CD8+ T cell %T cell	-0.00403698	0.0395569	0.935254
	ebi-a-GCST90001634	CD8dim Natural Killer T %T cell	-0.137939	0.112463	0.344801
	ebi-a-GCST90001635	CD8dim Natural Killer T %lymphocyte	-0.0380913	0.0851953	0.685108
	ebi-a-GCST90001637	CD4-CD8- Natural Killer T %T cell	0.069122	0.147043	0.684572
	ebi-a-GCST90001638	CD4-CD8- Natural Killer T %lymphocyte	0.00526925	0.0773919	0.950002
	ebi-a-GCST90001649	HLA DR+ Natural Killer %Natural Killer	-0.0111166	0.0295747	0.722424
	ebi-a-GCST90001650	HLA DR+ Natural Killer %CD3- lymphocyte	-0.043954	0.047877	0.455503
	ebi-a-GCST90001658	CD39+ CD4+ T cell %T cell	-0.00516188	0.0306502	0.874431
	ebi-a-GCST90001659	CD39+ CD4+ T cell %CD4+ T cell	-0.00531103	0.0310925	0.872662
	ebi-a-GCST90001664	CD28+ CD45RA+ CD8dim T cell %T cell	-0.000221354	0.0284597	0.994283
	ebi-a-GCST90001665	CD28+ CD45RA+ CD8dim T cell %CD8dim T cell	0.0220309	0.0311702	0.608306
	ebi-a-GCST90001670	CD39+ CD8+ T cell %T cell	0.0342593	0.039191	0.446371
	ebi-a-GCST90001671	CD39+ CD8+ T cell %CD8+ T cell	-0.0243092	0.0530061	0.691527
	ebi-a-GCST90001692	CD28+ CD45RA- CD8+ T cell %CD8+ T cell	0.043467	0.0372236	0.45084
	ebi-a-GCST90001696	CD45RA- CD28- CD8+ T cell %CD8+ T cell	0.0681705	0.0294834	0.259869
	ebi-a-GCST90001697	CD45RA- CD28- CD8+ T cell %T cell	0.0376133	0.0325526	0.264866
	ebi-a-GCST90001700	CD45RA+ CD28- CD8+ T cell %T cell	0.123895	0.0608159	0.0528011
	ebi-a-GCST90001702	BAFF-R on CD24+ CD27+ B cell	0.00748007	0.0449792	0.874436
	ebi-a-GCST90001703	BAFF-R on IgD+ CD24+ B cell	0.020342	0.0451332	0.682781
	ebi-a-GCST90001704	BAFF-R on IgD+ CD24- B cell	-0.0335147	0.0386583	0.419286
	ebi-a-GCST90001705	BAFF-R on IgD+ CD38- B cell	-0.11586	0.0883966	0.246935
	ebi-a-GCST90001706	BAFF-R on IgD+ CD38- naive B cell	-0.115354	0.104335	0.330914
	ebi-a-GCST90001707	BAFF-R on IgD+ CD38- unswitched memory B cell	0.0194738	0.0518246	0.726171
	ebi-a-GCST90001708	BAFF-R on IgD+ CD38+ B cell	-0.0317434	0.0383009	0.438941
	ebi-a-GCST90001709	BAFF-R on IgD+ CD38dim B cell	-0.0388109	0.0404437	0.374301
	ebi-a-GCST90001710	BAFF-R on IgD- CD24- B cell	-0.00872177	0.027708	0.763592
	ebi-a-GCST90001711	BAFF-R on IgD- CD27- B cell	-0.00814276	0.02793	0.780454
	ebi-a-GCST90001712	BAFF-R on IgD- CD38- B cell	0.00731227	0.045445	0.879969
	ebi-a-GCST90001713	BAFF-R on IgD- CD38+ B cell	-0.0402126	0.0545283	0.595473
	ebi-a-GCST90001715	BAFF-R on memory B cell	0.015847	0.0449637	0.742295
	ebi-a-GCST90001716	BAFF-R on naive-mature B cell	-0.0397999	0.0408427	0.367457
	ebi-a-GCST90001717	BAFF-R on unswitched memory B cell	0.0160666	0.0449462	0.738808
	ebi-a-GCST90001718	BAFF-R on switched memory B cell	-0.00993394	0.027491	0.73022
	ebi-a-GCST90001719	BAFF-R on IgD+ B cell	-0.0376394	0.0401981	0.385233
	ebi-a-GCST90001720	BAFF-R on transitional B cell	-0.105045	0.0986191	0.346831
	ebi-a-GCST90001724	CD19 on IgD+ CD24+ B cell	-0.0454832	0.0657156	0.614578
	ebi-a-GCST90001725	CD19 on IgD+ CD24- B cell	0.0307459	0.227069	0.91432
	ebi-a-GCST90001735	CD19 on IgD- CD38dim B cell	-0.0321394	0.0778543	0.750761
	ebi-a-GCST90001743	CD20 on B cell	-0.712962	0.340792	0.283862
	ebi-a-GCST90001745	CD20 on CD24+ CD27+ B cell	-0.199722	0.10626	0.156762
	ebi-a-GCST90001747	CD20 on IgD+ CD24- B cell	-0.175074	0.450558	0.764059
	ebi-a-GCST90001748	CD20 on IgD+ CD38- B cell	-0.277408	0.285595	0.433842
	ebi-a-GCST90001751	CD20 on IgD+ CD38+ B cell	-0.052493	0.148585	0.757637
	ebi-a-GCST90001752	CD20 on IgD+ CD38dim B cell	0.103271	0.144257	0.51363
	ebi-a-GCST90001754	CD20 on IgD- CD27- B cell	0.245253	0.358291	0.564331
	ebi-a-GCST90001755	CD20 on IgD- CD38- B cell	0.500556	0.981643	0.699802
	ebi-a-GCST90001757	CD20 on IgD- CD38dim B cell	-0.326662	0.133887	0.0712207
	ebi-a-GCST90001758	CD20 on memory B cell	0.185482	0.345872	0.645435
	ebi-a-GCST90001759	CD20 on naive-mature B cell	-0.114198	0.19563	0.600383
	ebi-a-GCST90001760	CD20 on unswitched memory B cell	0.21364	0.733014	0.819456
	ebi-a-GCST90001761	CD20 on switched memory B cell	-0.33476	0.11485	0.0434706
	ebi-a-GCST90001762	CD20 on IgD+ B cell	-0.0769722	0.348032	0.845491
	ebi-a-GCST90001775	CD25 on B cell	0.102227	0.0664947	0.367138
	ebi-a-GCST90001777	CD25 on CD24+ CD27+ B cell	0.00798223	0.0447116	0.874756
	ebi-a-GCST90001778	CD25 on IgD+ CD24+ B cell	-0.0223064	0.0484041	0.725089
	ebi-a-GCST90001779	CD25 on IgD+ CD24- B cell	0.0365135	0.0460832	0.573432
	ebi-a-GCST90001787	CD25 on IgD- CD38- B cell	-0.203681	0.0819582	0.243545
	ebi-a-GCST90001789	CD25 on IgD- CD38dim B cell	0.0587506	0.0548388	0.478085
	ebi-a-GCST90001790	CD25 on memory B cell	0.00681596	0.0448233	0.893092
	ebi-a-GCST90001791	CD25 on naive-mature B cell	0.0246488	0.0520083	0.682243
	ebi-a-GCST90001792	CD25 on unswitched memory B cell	0.00338652	0.04441	0.946157
	ebi-a-GCST90001793	CD25 on switched memory B cell	0.00980067	0.0659974	0.906147
	ebi-a-GCST90001798	CD27 on CD24+ CD27+ B cell	-0.0152614	0.0539234	0.785349
	ebi-a-GCST90001800	CD27 on IgD+ CD24+ B cell	0.0302912	0.111016	0.80267
	ebi-a-GCST90001801	CD27 on IgD+ CD38- unswitched memory B cell	-0.0351956	0.113802	0.777352
	ebi-a-GCST90001802	CD27 on IgD- CD38- B cell	-0.0709269	0.0457639	0.181868
	ebi-a-GCST90001804	CD27 on IgD- CD38dim B cell	-0.0349073	0.060957	0.59753
	ebi-a-GCST90001805	CD27 on memory B cell	0.0327827	0.0997979	0.755852
	ebi-a-GCST90001806	CD27 on unswitched memory B cell	-0.0371136	0.0519748	0.495488
	ebi-a-GCST90001808	CD27 on switched memory B cell	-0.0330172	0.0598746	0.598486
	ebi-a-GCST90001813	CD38 on IgD+ CD38dim B cell	0.266225	0.177634	0.272684
	ebi-a-GCST90001815	CD38 on IgD- CD38dim B cell	0.255687	0.233449	0.471077
	ebi-a-GCST90001816	CD38 on naive-mature B cell	0.267403	0.208611	0.421767
	ebi-a-GCST90001819	CD38 on transitional B cell	0.0702552	0.0492306	0.248839
	ebi-a-GCST90001820	IgD on IgD+ CD24+ B cell	0.0575865	0.211026	0.830403
	ebi-a-GCST90001821	IgD on IgD+ CD24- B cell	0.222415	0.173685	0.422073
	ebi-a-GCST90001824	IgD on IgD+ CD38+ B cell	-0.16389	0.112748	0.283249
	ebi-a-GCST90001825	IgD on IgD+ CD38dim B cell	0.178441	0.150028	0.445067
	ebi-a-GCST90001828	IgD on transitional B cell	-0.00646111	0.150968	0.969751
	ebi-a-GCST90001829	BAFF-R on B cell	-0.0333704	0.038556	0.420016
	ebi-a-GCST90001832	CD62L on CD62L+ plasmacytoid Dendritic Cell	-0.143314	0.0676065	0.168129
	ebi-a-GCST90001838	CD3 on naive CD8+ T cell	0.0304075	0.0393398	0.495869
	ebi-a-GCST90001842	CD3 on Naive CD4+ T cell	0.00102576	0.0586571	0.988868
	ebi-a-GCST90001853	CD3 on activated CD4 regulatory T cell	0.179866	0.146945	0.345562
	ebi-a-GCST90001854	CD3 on CD39+ activated CD4 regulatory T cell	-0.0111129	0.0636467	0.87251
	ebi-a-GCST90001855	CD3 on secreting CD4 regulatory T cell	-0.120333	0.0923183	0.416613
	ebi-a-GCST90001856	CD3 on CD39+ secreting CD4 regulatory T cell	-0.127188	0.101708	0.429423
	ebi-a-GCST90001857	CD3 on activated & secreting CD4 regulatory T cell	0.168099	0.145088	0.366265
	ebi-a-GCST90001858	CD3 on CD45RA+ CD4+ T cell	-0.0186851	0.0470389	0.729583
	ebi-a-GCST90001860	CD3 on CD39+ CD4+ T cell	0.0665688	0.0566385	0.4488
	ebi-a-GCST90001863	CD3 on CD28+ CD45RA- CD8+ T cell	0.0140516	0.137936	0.928153
	ebi-a-GCST90001868	CD3 on CD4 regulatory T cell	-0.121798	0.0938715	0.418022
	ebi-a-GCST90001869	CD3 on resting CD4 regulatory T cell	-0.011878	0.0452502	0.809932
	ebi-a-GCST90001870	CD34 on Hematopoietic Stem Cell	0.125667	0.178883	0.61013
	ebi-a-GCST90001883	CD16-CD56 on Natural Killer T	-0.0146301	0.1101	0.915898
	ebi-a-GCST90001884	CD16-CD56 on Natural Killer	-0.0166869	0.0589975	0.795692
	ebi-a-GCST90001886	CD28 on CD39+ activated CD4 regulatory T cell	0.0802942	0.0934063	0.547965
	ebi-a-GCST90001887	CD28 on secreting CD4 regulatory T cell	-0.0458874	0.0490549	0.521231
	ebi-a-GCST90001891	CD28 on CD45RA- CD4 not regulatory T cell	-0.0851186	0.0811019	0.484619
	ebi-a-GCST90001892	CD28 on CD39+ CD4+ T cell	-0.00340498	0.0387956	0.935592
	ebi-a-GCST90001896	CD28 on CD28+ CD45RA+ CD8+ T cell	0.0458411	0.124554	0.775492
	ebi-a-GCST90001907	CCR7 on naive CD4+ T cell	-0.0300928	0.0991596	0.812423
	ebi-a-GCST90001924	CD127 on CD28+ CD4+ T cell	-0.0330956	0.101423	0.799198
	ebi-a-GCST90001932	CD127 on CD45RA+ CD4+ T cell	-0.110317	0.278395	0.759817
	ebi-a-GCST90001946	CD33 on CD14+ monocyte	0.0312276	0.0466822	0.624665
	ebi-a-GCST90001947	CD33 on CD33+ HLA DR+ CD14dim	0.0315946	0.0418949	0.529463
	ebi-a-GCST90001948	CD33 on CD33dim HLA DR+ CD11b+	0.0039117	0.0278174	0.901054
	ebi-a-GCST90001949	CD33 on CD33dim HLA DR+ CD11b-	0.0181745	0.0308927	0.597681
	ebi-a-GCST90001950	CD33 on Granulocytic Myeloid-Derived Suppressor Cells	0.0259287	0.0471428	0.679878
	ebi-a-GCST90001951	CD33 on CD66b++ myeloid cell	0.020483	0.033698	0.605121
	ebi-a-GCST90001952	CD33 on Monocytic Myeloid-Derived Suppressor Cells	0.0329362	0.0418215	0.513475
	ebi-a-GCST90001953	CD33 on CD33dim HLA DR-	0.0353875	0.0567054	0.644815
	ebi-a-GCST90001954	CD33 on basophil	0.0287947	0.0566152	0.700466
	ebi-a-GCST90001956	CD33 on CD33+ HLA DR+	0.0319588	0.0422332	0.528211
	ebi-a-GCST90001957	CD33 on CD33+ HLA DR+ CD14-	0.0316557	0.0425233	0.5342
	ebi-a-GCST90001961	CD25 on CD39+ CD4+ T cell	-0.0253894	0.0784548	0.800749
	ebi-a-GCST90001979	CD16 on CD14- CD16+ monocyte	0.024055	0.0306086	0.467522
	ebi-a-GCST90001980	CD40 on CD14+ CD16- monocyte	0.0886003	0.0506068	0.222089
	ebi-a-GCST90001981	CD40 on CD14+ CD16+ monocyte	0.015827	0.0364475	0.693449
	ebi-a-GCST90001984	HLA DR on CD14- CD16+ monocyte	-0.122487	0.264216	0.723646
	ebi-a-GCST90001985	CD40 on monocytes	0.0733567	0.0349466	0.17066
	ebi-a-GCST90001987	CD64 on CD14+ CD16- monocyte	-0.0276877	0.100409	0.82871
	ebi-a-GCST90001988	HLA DR on CD14+ CD16- monocyte	0.168111	0.0546276	0.0913535
	ebi-a-GCST90001989	CD40 on CD14- CD16+ monocyte	0.127068	0.0882275	0.245431
	ebi-a-GCST90001991	HLA DR on CD14+ monocyte	0.170124	0.05512	0.0908908
	ebi-a-GCST90001994	CX3CR1 on CD14- CD16-	-0.00459008	0.0559326	0.947873
	ebi-a-GCST90001995	CX3CR1 on monocyte	-0.0382473	0.0856477	0.732623
	ebi-a-GCST90001996	CX3CR1 on CD14+ CD16+ monocyte	-0.00622874	0.0559303	0.929393
	ebi-a-GCST90001997	CX3CR1 on CD14+ CD16- monocyte	-0.0298915	0.106426	0.825685
	ebi-a-GCST90002003	CCR2 on CD14- CD16-	-0.0413644	0.110092	0.771194
	ebi-a-GCST90002005	CD16 on CD14+ CD16+ monocyte	0.0631374	0.100096	0.641752
	ebi-a-GCST90002006	CD64 on monocyte	-0.0253597	0.092959	0.830453
	ebi-a-GCST90002009	HLA DR on CD14- CD16-	-0.334454	0.111274	0.204472
	ebi-a-GCST90002013	CCR2 on myeloid Dendritic Cell	-0.00296095	0.131244	0.98564
	ebi-a-GCST90002014	CCR2 on CD62L+ myeloid Dendritic Cell	0.0778375	0.104542	0.592559
	ebi-a-GCST90002022	CD4 on CD4+ T cell	0.00668843	0.0853029	0.950186
	ebi-a-GCST90002024	CD4 on naive CD4+ T cell	-0.0318815	0.0619836	0.642497
	ebi-a-GCST90002030	CD39 on CD39+ activated CD4 regulatory T cell	0.0252769	0.0271032	0.419813
	ebi-a-GCST90002031	CD39 on CD39+ secreting CD4 regulatory T cell	0.025442	0.0280438	0.43117
	ebi-a-GCST90002032	CD39 on CD39+ CD4+ T cell	0.0252139	0.0272213	0.452098
	ebi-a-GCST90002033	CD39 on granulocyte	0.142116	0.143854	0.50387
	ebi-a-GCST90002035	CD80 on myeloid Dendritic Cell	-0.156354	0.0822247	0.308215
	ebi-a-GCST90002039	CD80 on monocyte	0.0669946	0.0467401	0.288159
	ebi-a-GCST90002040	CD80 on granulocyte	-0.0156426	0.0784872	0.874762
	ebi-a-GCST90002061	CD4 on CD39+ CD4+ T cell	0.0590232	0.0328541	0.132349
	ebi-a-GCST90002087	CD11c on myeloid Dendritic Cell	-0.03628	0.107651	0.758305
	ebi-a-GCST90002090	CD11c on granulocyte	-0.00352636	0.0707377	0.96829
	ebi-a-GCST90002098	CD45RA on naive CD4+ T cell	0.000608451	0.0337296	0.986305
	ebi-a-GCST90002099	CD4RA on Terminally Differentiated CD4+ T cell	-0.0405285	0.0407817	0.501982
	ebi-a-GCST90002102	CD45RA on resting CD4 regulatory T cell	-0.0383556	0.0390654	0.371273
	ebi-a-GCST90002104	HLA DR on myeloid Dendritic Cell	-0.118796	0.052364	0.151381
	ebi-a-GCST90002105	HLA DR on plasmacytoid Dendritic Cell	-0.0581673	0.0315823	0.162751
	ebi-a-GCST90002106	HLA DR on Dendritic Cell	-0.0612088	0.0372223	0.241819
	ebi-a-GCST90002112	HLA DR on CD33- HLA DR+	0.0858575	0.137703	0.645072
	ebi-a-GCST90002116	HLA DR on B cell	0.0500104	0.112218	0.686047
	ebi-a-GCST90002119	CD8 on CD28+ CD45RA+ CD8+ T cell	0.0569623	0.0758807	0.494592
	ebi-a-GCST90002121	CD8 on CD39+ CD8+ T cell	-0.152191	0.126444	0.35187

## Sheet: DLBCL
	Trait ID	Trait	MR Egger intercept	SE	P-value
	ebi-a-GCST90001399	IgD- CD27- B cell %B cell	0.0815991	0.108496	0.589481
	ebi-a-GCST90001451	CD62L- monocyte %monocyte	-0.0476391	0.140053	0.766146
	ebi-a-GCST90001463	CD62L- Dendritic Cell %Dendritic Cell	0.0293229	0.0520778	0.673533
	ebi-a-GCST90001465	CD86+ myeloid Dendritic Cell %Dendritic Cell	0.0624589	0.170029	0.775884
	ebi-a-GCST90001469	CD62L- myeloid Dendritic Cell %Dendritic Cell	-0.0642132	0.0869446	0.501167
	ebi-a-GCST90001473	CD62L- CD86+ myeloid Dendritic Cell %Dendritic Cell	-0.0810555	0.0723856	0.344378
	ebi-a-GCST90001484	CD39+ resting CD4 regulatory T cell %resting CD4 regulatory T cell	-0.022552	0.043443	0.631078
	ebi-a-GCST90001485	CD39+ resting CD4 regulatory T cell %CD4 regulatory T cell	-0.0374996	0.0256414	0.177637
	ebi-a-GCST90001491	CD39+ activated CD4 regulatory T cell %CD4 regulatory T cell	-0.0550391	0.0335696	0.162023
	ebi-a-GCST90001496	CD39+ secreting CD4 regulatory T cell %secreting CD4 regulatory T cell	-0.0497306	0.0640851	0.472834
	ebi-a-GCST90001497	CD39+ secreting CD4 regulatory T cell %CD4 regulatory T cell	-0.0474946	0.037036	0.24702
	ebi-a-GCST90001499	Activated & resting CD4 regulatory T cell %CD4 regulatory T cell	-0.0296368	0.0378108	0.490337
	ebi-a-GCST90001500	Activated & resting CD4 regulatory T cell %CD4+ T cell	0.0300014	0.0466029	0.635866
	ebi-a-GCST90001502	Activated & secreting CD4 regulatory T cell %CD4 regulatory T cell	0.0282819	0.0372832	0.490351
	ebi-a-GCST90001503	Activated & secreting CD4 regulatory T cell %CD4+ T cell	-0.02276	0.0340943	0.533984
	ebi-a-GCST90001508	CD25++ CD45RA+ CD4 not regulatory T cell %CD4+ T cell	0.0475576	0.038546	0.342597
	ebi-a-GCST90001509	CD25++ CD45RA+ CD4 not regulatory T cell %T cell	0.0466423	0.0376143	0.34072
	ebi-a-GCST90001512	CD25++ CD45RA- CD4 not regulatory T cell %T cell	-0.0406002	0.157698	0.839583
	ebi-a-GCST90001526	CD33dim HLA DR+ CD11b+ %CD33dim HLA DR+	0.147313	0.145204	0.49541
	ebi-a-GCST90001528	CD33dim HLA DR+ CD11b- %CD33dim HLA DR+	-0.142253	0.13931	0.493347
	ebi-a-GCST90001533	Basophil %CD33dim HLA DR- CD66b-	-0.0767135	0.0875128	0.541803
	ebi-a-GCST90001535	CD45RA- CD4+ T cell %CD4+ T cell	-0.0268735	0.0408681	0.629694
	ebi-a-GCST90001561	CD45RA+ CD8+ T cell %CD8+ T cell	0.0633276	0.0396195	0.251062
	ebi-a-GCST90001570	Effector Memory CD4-CD8- T cell %CD4-CD8- T cell	-0.0175418	0.075736	0.838374
	ebi-a-GCST90001574	Terminally Differentiated CD4-CD8- T cell %T cell	0.0615553	0.0422893	0.241522
	ebi-a-GCST90001585	CD14+ CD16+ monocyte %monocyte	0.0601596	0.113461	0.689626
	ebi-a-GCST90001619	HLA DR+ T cell%T cell	-0.0112271	0.0638168	0.889136
	ebi-a-GCST90001620	HLA DR+ T cell%lymphocyte	-0.0377611	0.0847859	0.733258
	ebi-a-GCST90001622	Natural Killer T %T cell	0.00840019	0.0662824	0.907169
	ebi-a-GCST90001623	Natural Killer T %lymphocyte	0.0969433	0.0600041	0.181482
	ebi-a-GCST90001628	HLA DR+ CD8+ T cell %T cell	0.0767537	0.049803	0.366425
	ebi-a-GCST90001634	CD8dim Natural Killer T %T cell	-0.106726	0.064969	0.24215
	ebi-a-GCST90001635	CD8dim Natural Killer T %lymphocyte	0.00301119	0.0770679	0.971288
	ebi-a-GCST90001637	CD4-CD8- Natural Killer T %T cell	0.203313	0.10659	0.196706
	ebi-a-GCST90001638	CD4-CD8- Natural Killer T %lymphocyte	0.108494	0.062123	0.179068
	ebi-a-GCST90001649	HLA DR+ Natural Killer %Natural Killer	0.0469606	0.0357882	0.246467
	ebi-a-GCST90001650	HLA DR+ Natural Killer %CD3- lymphocyte	0.0121483	0.0508685	0.826631
	ebi-a-GCST90001658	CD39+ CD4+ T cell %T cell	-0.0508037	0.0324699	0.178438
	ebi-a-GCST90001659	CD39+ CD4+ T cell %CD4+ T cell	-0.0514648	0.0327928	0.17735
	ebi-a-GCST90001664	CD28+ CD45RA+ CD8dim T cell %T cell	0.0302513	0.0366695	0.469866
	ebi-a-GCST90001665	CD28+ CD45RA+ CD8dim T cell %CD8dim T cell	0.0518544	0.0404364	0.421638
	ebi-a-GCST90001670	CD39+ CD8+ T cell %T cell	-0.0847562	0.0513953	0.197687
	ebi-a-GCST90001671	CD39+ CD8+ T cell %CD8+ T cell	-0.13494	0.0695203	0.191773
	ebi-a-GCST90001686	CD28- CD8+ T cell %CD8+ T cell	0.348081	0.266783	0.416311
	ebi-a-GCST90001692	CD28+ CD45RA- CD8+ T cell %CD8+ T cell	0.00375891	0.0504751	0.952678
	ebi-a-GCST90001696	CD45RA- CD28- CD8+ T cell %CD8+ T cell	0.040591	0.0744916	0.614775
	ebi-a-GCST90001697	CD45RA- CD28- CD8+ T cell %T cell	0.116454	0.0395937	0.0107303
	ebi-a-GCST90001700	CD45RA+ CD28- CD8+ T cell %T cell	0.119859	0.0718111	0.108659
	ebi-a-GCST90001702	BAFF-R on CD24+ CD27+ B cell	-0.0364321	0.057493	0.554142
	ebi-a-GCST90001703	BAFF-R on IgD+ CD24+ B cell	-0.0259667	0.0595974	0.692499
	ebi-a-GCST90001704	BAFF-R on IgD+ CD24- B cell	0.0166506	0.0457982	0.726915
	ebi-a-GCST90001705	BAFF-R on IgD+ CD38- B cell	0.0228418	0.0680661	0.748609
	ebi-a-GCST90001706	BAFF-R on IgD+ CD38- naive B cell	0.028881	0.0688024	0.689271
	ebi-a-GCST90001707	BAFF-R on IgD+ CD38- unswitched memory B cell	-0.00600048	0.0564564	0.919489
	ebi-a-GCST90001708	BAFF-R on IgD+ CD38+ B cell	0.0172075	0.0456511	0.717388
	ebi-a-GCST90001709	BAFF-R on IgD+ CD38dim B cell	0.0169108	0.0457686	0.722691
	ebi-a-GCST90001710	BAFF-R on IgD- CD24- B cell	-0.0086493	0.0357116	0.815569
	ebi-a-GCST90001711	BAFF-R on IgD- CD27- B cell	-0.00821199	0.0357204	0.824746
	ebi-a-GCST90001712	BAFF-R on IgD- CD38- B cell	-0.0287627	0.0593021	0.653028
	ebi-a-GCST90001713	BAFF-R on IgD- CD38+ B cell	-0.066562	0.0905184	0.596349
	ebi-a-GCST90001715	BAFF-R on memory B cell	-0.0400197	0.0583787	0.530681
	ebi-a-GCST90001716	BAFF-R on naive-mature B cell	0.0175947	0.0461704	0.714444
	ebi-a-GCST90001717	BAFF-R on unswitched memory B cell	-0.0397342	0.0583685	0.533398
	ebi-a-GCST90001718	BAFF-R on switched memory B cell	-0.0105056	0.0363132	0.782084
	ebi-a-GCST90001719	BAFF-R on IgD+ B cell	0.0160906	0.0456959	0.735109
	ebi-a-GCST90001720	BAFF-R on transitional B cell	0.0245846	0.0688557	0.73328
	ebi-a-GCST90001724	CD19 on IgD+ CD24+ B cell	-0.0321838	0.0729849	0.735602
	ebi-a-GCST90001725	CD19 on IgD+ CD24- B cell	-0.0542433	0.249281	0.863599
	ebi-a-GCST90001735	CD19 on IgD- CD38dim B cell	0.00232732	0.0934511	0.984149
	ebi-a-GCST90001743	CD20 on B cell	-0.12504	0.34909	0.754475
	ebi-a-GCST90001745	CD20 on CD24+ CD27+ B cell	-0.445053	0.139569	0.0332556
	ebi-a-GCST90001747	CD20 on IgD+ CD24- B cell	0.299275	0.172041	0.180317
	ebi-a-GCST90001748	CD20 on IgD+ CD38- B cell	0.00783732	0.172567	0.967903
	ebi-a-GCST90001751	CD20 on IgD+ CD38+ B cell	-0.0115626	0.103333	0.917973
	ebi-a-GCST90001752	CD20 on IgD+ CD38dim B cell	-0.0852157	0.109878	0.467472
	ebi-a-GCST90001754	CD20 on IgD- CD27- B cell	0.929339	0.448911	0.174276
	ebi-a-GCST90001755	CD20 on IgD- CD38- B cell	0.402145	0.545837	0.537977
	ebi-a-GCST90001757	CD20 on IgD- CD38dim B cell	-0.0896576	0.176468	0.633021
	ebi-a-GCST90001758	CD20 on memory B cell	0.0475854	0.151846	0.769653
	ebi-a-GCST90001759	CD20 on naive-mature B cell	-0.141913	0.183958	0.475305
	ebi-a-GCST90001760	CD20 on unswitched memory B cell	-0.798291	0.800296	0.423615
	ebi-a-GCST90001761	CD20 on switched memory B cell	-0.0343299	0.174563	0.851836
	ebi-a-GCST90001762	CD20 on IgD+ B cell	0.277569	0.161355	0.160504
	ebi-a-GCST90001775	CD25 on B cell	0.0798451	0.0867459	0.526356
	ebi-a-GCST90001777	CD25 on CD24+ CD27+ B cell	0.0226863	0.0592726	0.738757
	ebi-a-GCST90001778	CD25 on IgD+ CD24+ B cell	-0.0143519	0.0645898	0.860804
	ebi-a-GCST90001779	CD25 on IgD+ CD24- B cell	-0.0723922	0.12166	0.658285
	ebi-a-GCST90001787	CD25 on IgD- CD38- B cell	0.0565776	0.107972	0.692727
	ebi-a-GCST90001789	CD25 on IgD- CD38dim B cell	-0.0194073	0.15017	0.91818
	ebi-a-GCST90001790	CD25 on memory B cell	0.0195156	0.0593931	0.773684
	ebi-a-GCST90001791	CD25 on naive-mature B cell	0.0263228	0.0599868	0.69048
	ebi-a-GCST90001792	CD25 on unswitched memory B cell	0.0178948	0.0589102	0.789995
	ebi-a-GCST90001793	CD25 on switched memory B cell	-0.0841795	0.0827423	0.494519
	ebi-a-GCST90001798	CD27 on CD24+ CD27+ B cell	-0.0831077	0.0387846	0.0693469
	ebi-a-GCST90001800	CD27 on IgD+ CD24+ B cell	-0.1256	0.0698267	0.169893
	ebi-a-GCST90001801	CD27 on IgD+ CD38- unswitched memory B cell	-0.174729	0.0852847	0.13292
	ebi-a-GCST90001802	CD27 on IgD- CD38- B cell	-0.106492	0.0426099	0.0545412
	ebi-a-GCST90001804	CD27 on IgD- CD38dim B cell	-0.0669879	0.0410727	0.178234
	ebi-a-GCST90001805	CD27 on memory B cell	-0.167535	0.0838476	0.102188
	ebi-a-GCST90001806	CD27 on unswitched memory B cell	-0.0762629	0.0499503	0.165333
	ebi-a-GCST90001808	CD27 on switched memory B cell	-0.104562	0.0458749	0.0566953
	ebi-a-GCST90001813	CD38 on IgD+ CD38dim B cell	0.0528072	0.208653	0.823839
	ebi-a-GCST90001815	CD38 on IgD- CD38dim B cell	0.071986	0.252469	0.823174
	ebi-a-GCST90001816	CD38 on naive-mature B cell	0.0729436	0.249449	0.81889
	ebi-a-GCST90001819	CD38 on transitional B cell	0.135358	0.0619506	0.116807
	ebi-a-GCST90001820	IgD on IgD+ CD24+ B cell	-0.344482	0.722051	0.680347
	ebi-a-GCST90001821	IgD on IgD+ CD24- B cell	-0.0708632	0.273381	0.838535
	ebi-a-GCST90001824	IgD on IgD+ CD38+ B cell	0.0336938	0.335229	0.936228
	ebi-a-GCST90001825	IgD on IgD+ CD38dim B cell	-0.0573287	0.236632	0.848682
	ebi-a-GCST90001826	IgD on unswitched memory B cell	-0.143827	0.342016	0.746577
	ebi-a-GCST90001828	IgD on transitional B cell	-0.428787	0.208407	0.288017
	ebi-a-GCST90001829	BAFF-R on B cell	0.0154423	0.0457206	0.745452
	ebi-a-GCST90001832	CD62L on CD62L+ plasmacytoid Dendritic Cell	-0.0945036	0.125252	0.529286
	ebi-a-GCST90001838	CD3 on naive CD8+ T cell	0.0429764	0.0456698	0.416115
	ebi-a-GCST90001841	CD3 on Central Memory CD4+ T cell	-0.0881815	0.0885485	0.501322
	ebi-a-GCST90001842	CD3 on Naive CD4+ T cell	-0.0810878	0.0843359	0.512499
	ebi-a-GCST90001853	CD3 on activated CD4 regulatory T cell	0.00112484	0.0930126	0.991449
	ebi-a-GCST90001854	CD3 on CD39+ activated CD4 regulatory T cell	-0.0520353	0.0470352	0.349337
	ebi-a-GCST90001855	CD3 on secreting CD4 regulatory T cell	0.06419	0.223965	0.822304
	ebi-a-GCST90001856	CD3 on CD39+ secreting CD4 regulatory T cell	-0.00948928	0.137702	0.956199
	ebi-a-GCST90001857	CD3 on activated & secreting CD4 regulatory T cell	0.00102953	0.0910519	0.992005
	ebi-a-GCST90001858	CD3 on CD45RA+ CD4+ T cell	-0.00722168	0.0540194	0.905889
	ebi-a-GCST90001860	CD3 on CD39+ CD4+ T cell	0.0422025	0.0517651	0.500564
	ebi-a-GCST90001863	CD3 on CD28+ CD45RA- CD8+ T cell	-0.0573065	0.128859	0.700017
	ebi-a-GCST90001868	CD3 on CD4 regulatory T cell	0.0463093	0.231107	0.874101
	ebi-a-GCST90001869	CD3 on resting CD4 regulatory T cell	0.00579718	0.0543513	0.92179
	ebi-a-GCST90001870	CD34 on Hematopoietic Stem Cell	-0.146821	0.225232	0.632235
	ebi-a-GCST90001883	CD16-CD56 on Natural Killer T	-0.0491767	0.0907382	0.683822
	ebi-a-GCST90001884	CD16-CD56 on Natural Killer	0.00507387	0.0549943	0.930926
	ebi-a-GCST90001886	CD28 on CD39+ activated CD4 regulatory T cell	0.117254	0.121508	0.51134
	ebi-a-GCST90001887	CD28 on secreting CD4 regulatory T cell	-0.0811742	0.191982	0.745337
	ebi-a-GCST90001891	CD28 on CD45RA- CD4 not regulatory T cell	-0.0879199	0.206722	0.743997
	ebi-a-GCST90001892	CD28 on CD39+ CD4+ T cell	-0.0452868	0.043169	0.371211
	ebi-a-GCST90001896	CD28 on CD28+ CD45RA+ CD8+ T cell	0.00489357	0.156972	0.98016
	ebi-a-GCST90001907	CCR7 on naive CD4+ T cell	0.204611	0.0832842	0.133332
	ebi-a-GCST90001924	CD127 on CD28+ CD4+ T cell	0.297218	0.135251	0.271869
	ebi-a-GCST90001926	CD127 on granulocyte	-0.0620652	0.0644713	0.437285
	ebi-a-GCST90001932	CD127 on CD45RA+ CD4+ T cell	0.247952	0.387125	0.587439
	ebi-a-GCST90001946	CD33 on CD14+ monocyte	-0.00431303	0.0356645	0.914798
	ebi-a-GCST90001947	CD33 on CD33+ HLA DR+ CD14dim	-0.030023	0.0419472	0.548438
	ebi-a-GCST90001948	CD33 on CD33dim HLA DR+ CD11b+	-0.000355849	0.0307335	0.991489
	ebi-a-GCST90001949	CD33 on CD33dim HLA DR+ CD11b-	1.51116e-05	0.0301962	0.999625
	ebi-a-GCST90001950	CD33 on Granulocytic Myeloid-Derived Suppressor Cells	-0.0523058	0.0494995	0.482456
	ebi-a-GCST90001951	CD33 on CD66b++ myeloid cell	-0.0377749	0.0399661	0.444338
	ebi-a-GCST90001952	CD33 on Monocytic Myeloid-Derived Suppressor Cells	-0.0279566	0.0425243	0.578452
	ebi-a-GCST90001953	CD33 on CD33dim HLA DR-	-0.0632677	0.0689897	0.527526
	ebi-a-GCST90001954	CD33 on basophil	-0.075024	0.0689636	0.473221
	ebi-a-GCST90001956	CD33 on CD33+ HLA DR+	-0.0301208	0.0423426	0.550638
	ebi-a-GCST90001957	CD33 on CD33+ HLA DR+ CD14-	-0.030168	0.0424945	0.551361
	ebi-a-GCST90001961	CD25 on CD39+ CD4+ T cell	-0.0305381	0.101963	0.814744
	ebi-a-GCST90001979	CD16 on CD14- CD16+ monocyte	0.0180056	0.0492705	0.72973
	ebi-a-GCST90001980	CD40 on CD14+ CD16- monocyte	0.0856045	0.0831465	0.411438
	ebi-a-GCST90001981	CD40 on CD14+ CD16+ monocyte	-0.0176394	0.0468278	0.731472
	ebi-a-GCST90001984	HLA DR on CD14- CD16+ monocyte	-0.0347897	0.0931185	0.744583
	ebi-a-GCST90001985	CD40 on monocytes	0.118621	0.0467002	0.126292
	ebi-a-GCST90001987	CD64 on CD14+ CD16- monocyte	-0.0460464	0.12204	0.770314
	ebi-a-GCST90001988	HLA DR on CD14+ CD16- monocyte	0.184028	0.237894	0.580839
	ebi-a-GCST90001989	CD40 on CD14- CD16+ monocyte	0.0971723	0.0757723	0.255928
	ebi-a-GCST90001991	HLA DR on CD14+ monocyte	0.194906	0.245915	0.57334
	ebi-a-GCST90001994	CX3CR1 on CD14- CD16-	-0.0793498	0.0687604	0.454561
	ebi-a-GCST90001995	CX3CR1 on monocyte	-0.0304605	0.111131	0.829688
	ebi-a-GCST90001996	CX3CR1 on CD14+ CD16+ monocyte	-0.00253225	0.0658704	0.975538
	ebi-a-GCST90001997	CX3CR1 on CD14+ CD16- monocyte	-0.0258345	0.130046	0.875157
	ebi-a-GCST90002003	CCR2 on CD14- CD16-	0.00156579	0.142606	0.99301
	ebi-a-GCST90002005	CD16 on CD14+ CD16+ monocyte	-0.0665364	0.179925	0.774506
	ebi-a-GCST90002006	CD64 on monocyte	-0.0408282	0.113628	0.780399
	ebi-a-GCST90002009	HLA DR on CD14- CD16-	-0.0879602	0.125939	0.55719
	ebi-a-GCST90002010	HLA DR on monocyte	0.0989238	0.095152	0.407692
	ebi-a-GCST90002013	CCR2 on myeloid Dendritic Cell	-0.0328493	0.130635	0.843167
	ebi-a-GCST90002014	CCR2 on CD62L+ myeloid Dendritic Cell	0.0937046	0.121555	0.581912
	ebi-a-GCST90002022	CD4 on CD4+ T cell	-0.0965649	0.078914	0.345674
	ebi-a-GCST90002023	CD4 on Central Memory CD4+ T cell	-0.0701266	0.134692	0.654519
	ebi-a-GCST90002024	CD4 on naive CD4+ T cell	-0.0881187	0.0652394	0.248146
	ebi-a-GCST90002025	CD4 on Effector Memory CD4+ T cell	0.13525	0.186043	0.599817
	ebi-a-GCST90002027	CD4 on CD45RA+ CD4+ T cell	-0.139219	0.19483	0.605019
	ebi-a-GCST90002030	CD39 on CD39+ activated CD4 regulatory T cell	-0.0659111	0.0313485	0.103358
	ebi-a-GCST90002031	CD39 on CD39+ secreting CD4 regulatory T cell	-0.0656142	0.0317849	0.107923
	ebi-a-GCST90002032	CD39 on CD39+ CD4+ T cell	-0.0609009	0.0310364	0.144536
	ebi-a-GCST90002033	CD39 on granulocyte	0.0865969	0.192683	0.731107
	ebi-a-GCST90002035	CD80 on myeloid Dendritic Cell	-0.494391	0.110171	0.139585
	ebi-a-GCST90002039	CD80 on monocyte	-0.0332051	0.063727	0.654279
	ebi-a-GCST90002040	CD80 on granulocyte	0.0352495	0.0800895	0.73605
	ebi-a-GCST90002054	CD8 on Central Memory CD8+ T cell	-0.103685	0.103659	0.49992
	ebi-a-GCST90002056	CD8 on Effector Memory CD8+ T cell	-0.253303	0.242928	0.486692
	ebi-a-GCST90002061	CD4 on CD39+ CD4+ T cell	0.0475493	0.043773	0.326931
	ebi-a-GCST90002066	CD4 on activated CD4 regulatory T cell	-0.115445	0.404685	0.802265
	ebi-a-GCST90002067	CD4 on CD39+ activated CD4 regulatory T cell	1.87149	0.949334	0.187455
	ebi-a-GCST90002069	CD4 on CD39+ secreting CD4 regulatory T cell	-0.333884	0.104609	0.193292
	ebi-a-GCST90002070	CD4 on activated & secreting CD4 regulatory T cell	0.396073	0.177456	0.268158
	ebi-a-GCST90002087	CD11c on myeloid Dendritic Cell	0.0261891	0.0902351	0.790545
	ebi-a-GCST90002090	CD11c on granulocyte	-0.143042	0.0761464	0.201089
	ebi-a-GCST90002098	CD45RA on naive CD4+ T cell	-0.03602	0.0483964	0.490191
	ebi-a-GCST90002099	CD4RA on Terminally Differentiated CD4+ T cell	0.00660992	0.052484	0.920243
	ebi-a-GCST90002102	CD45RA on resting CD4 regulatory T cell	0.0113153	0.0381473	0.778682
	ebi-a-GCST90002104	HLA DR on myeloid Dendritic Cell	0.101446	0.118085	0.453457
	ebi-a-GCST90002105	HLA DR on plasmacytoid Dendritic Cell	0.0123216	0.0333866	0.727196
	ebi-a-GCST90002106	HLA DR on Dendritic Cell	-0.00978018	0.0371977	0.805596
	ebi-a-GCST90002111	HLA DR on CD33dim HLA DR+ CD11b-	-0.0154347	0.212013	0.953735
	ebi-a-GCST90002112	HLA DR on CD33- HLA DR+	0.272765	0.0976324	0.218823
	ebi-a-GCST90002116	HLA DR on B cell	0.0732101	0.0585767	0.266678
	ebi-a-GCST90002117	HLA DR on HLA DR+ Natural Killer	0.173782	0.164168	0.40076
	ebi-a-GCST90002118	CD8 on CD28+ CD45RA- CD8+ T cell	0.260805	0.218746	0.444307
	ebi-a-GCST90002119	CD8 on CD28+ CD45RA+ CD8+ T cell	0.0500375	0.0887754	0.593422
	ebi-a-GCST90002120	CD8 on CD28- CD8+ T cell	1.08912	0.255805	0.146863
	ebi-a-GCST90002121	CD8 on CD39+ CD8+ T cell	-0.283336	0.107657	0.0782009

## Sheet: FL
	Trait ID	Trait	MR Egger intercept	SE	P-value
	ebi-a-GCST90001399	IgD- CD27- B cell %B cell	-0.0246346	0.0741553	0.795815
	ebi-a-GCST90001451	CD62L- monocyte %monocyte	0.0730248	0.143445	0.661303
	ebi-a-GCST90001463	CD62L- Dendritic Cell %Dendritic Cell	0.0373856	0.0604887	0.647572
	ebi-a-GCST90001465	CD86+ myeloid Dendritic Cell %Dendritic Cell	0.0504908	0.119647	0.745782
	ebi-a-GCST90001469	CD62L- myeloid Dendritic Cell %Dendritic Cell	-0.0535389	0.0597666	0.420996
	ebi-a-GCST90001473	CD62L- CD86+ myeloid Dendritic Cell %Dendritic Cell	-0.0624523	0.0623995	0.390652
	ebi-a-GCST90001484	CD39+ resting CD4 regulatory T cell %resting CD4 regulatory T cell	-0.0531863	0.0537873	0.378725
	ebi-a-GCST90001485	CD39+ resting CD4 regulatory T cell %CD4 regulatory T cell	-0.031332	0.0266254	0.27311
	ebi-a-GCST90001491	CD39+ activated CD4 regulatory T cell %CD4 regulatory T cell	-0.0327399	0.0355627	0.399487
	ebi-a-GCST90001496	CD39+ secreting CD4 regulatory T cell %secreting CD4 regulatory T cell	-0.0249502	0.0610733	0.699794
	ebi-a-GCST90001497	CD39+ secreting CD4 regulatory T cell %CD4 regulatory T cell	-0.0356282	0.0347707	0.345046
	ebi-a-GCST90001499	Activated & resting CD4 regulatory T cell %CD4 regulatory T cell	-0.0520741	0.0400249	0.284155
	ebi-a-GCST90001500	Activated & resting CD4 regulatory T cell %CD4+ T cell	-0.0505075	0.045567	0.467291
	ebi-a-GCST90001502	Activated & secreting CD4 regulatory T cell %CD4 regulatory T cell	0.0502653	0.0394897	0.272014
	ebi-a-GCST90001503	Activated & secreting CD4 regulatory T cell %CD4+ T cell	0.0441442	0.0349939	0.253959
	ebi-a-GCST90001508	CD25++ CD45RA+ CD4 not regulatory T cell %CD4+ T cell	0.0226632	0.0403107	0.630577
	ebi-a-GCST90001509	CD25++ CD45RA+ CD4 not regulatory T cell %T cell	0.0224416	0.0393635	0.626109
	ebi-a-GCST90001512	CD25++ CD45RA- CD4 not regulatory T cell %T cell	0.139624	0.163196	0.549454
	ebi-a-GCST90001526	CD33dim HLA DR+ CD11b+ %CD33dim HLA DR+	0.261224	0.154959	0.340851
	ebi-a-GCST90001528	CD33dim HLA DR+ CD11b- %CD33dim HLA DR+	-0.252242	0.148648	0.339012
	ebi-a-GCST90001533	Basophil %CD33dim HLA DR- CD66b-	-0.0352839	0.0934265	0.770114
	ebi-a-GCST90001535	CD45RA- CD4+ T cell %CD4+ T cell	-0.00758112	0.070725	0.932019
	ebi-a-GCST90001561	CD45RA+ CD8+ T cell %CD8+ T cell	-0.0106992	0.0490996	0.847714
	ebi-a-GCST90001570	Effector Memory CD4-CD8- T cell %CD4-CD8- T cell	0.0378477	0.0564292	0.571486
	ebi-a-GCST90001574	Terminally Differentiated CD4-CD8- T cell %T cell	0.148395	0.186865	0.485136
	ebi-a-GCST90001585	CD14+ CD16+ monocyte %monocyte	-0.00816338	0.0603302	0.914378
	ebi-a-GCST90001619	HLA DR+ T cell%T cell	-0.00174979	0.0486504	0.977113
	ebi-a-GCST90001620	HLA DR+ T cell%lymphocyte	0.222027	0.521073	0.743571
	ebi-a-GCST90001622	Natural Killer T %T cell	0.0156051	0.0781441	0.854488
	ebi-a-GCST90001623	Natural Killer T %lymphocyte	0.108031	0.0633642	0.163408
	ebi-a-GCST90001628	HLA DR+ CD8+ T cell %T cell	0.376314	0.526223	0.604785
	ebi-a-GCST90001634	CD8dim Natural Killer T %T cell	-0.0904569	0.0680911	0.315334
	ebi-a-GCST90001635	CD8dim Natural Killer T %lymphocyte	0.015744	0.0778637	0.852697
	ebi-a-GCST90001637	CD4-CD8- Natural Killer T %T cell	0.0475592	0.111725	0.711772
	ebi-a-GCST90001638	CD4-CD8- Natural Killer T %lymphocyte	0.0770264	0.0654279	0.323984
	ebi-a-GCST90001649	HLA DR+ Natural Killer %Natural Killer	-0.0036617	0.0542304	0.948784
	ebi-a-GCST90001650	HLA DR+ Natural Killer %CD3- lymphocyte	-0.0257849	0.0629094	0.709409
	ebi-a-GCST90001658	CD39+ CD4+ T cell %T cell	-0.033374	0.0343885	0.376371
	ebi-a-GCST90001659	CD39+ CD4+ T cell %CD4+ T cell	-0.0327463	0.0347328	0.389069
	ebi-a-GCST90001664	CD28+ CD45RA+ CD8dim T cell %T cell	-0.0196504	0.0455755	0.695454
	ebi-a-GCST90001665	CD28+ CD45RA+ CD8dim T cell %CD8dim T cell	-0.0158501	0.0542382	0.819
	ebi-a-GCST90001670	CD39+ CD8+ T cell %T cell	-0.0691493	0.0548929	0.296859
	ebi-a-GCST90001671	CD39+ CD8+ T cell %CD8+ T cell	-0.125411	0.0742278	0.233179
	ebi-a-GCST90001686	CD28- CD8+ T cell %CD8+ T cell	0.315937	0.171632	0.31681
	ebi-a-GCST90001692	CD28+ CD45RA- CD8+ T cell %CD8+ T cell	-0.182316	0.171479	0.480505
	ebi-a-GCST90001696	CD45RA- CD28- CD8+ T cell %CD8+ T cell	0.0859956	0.0748635	0.3147
	ebi-a-GCST90001697	CD45RA- CD28- CD8+ T cell %T cell	0.098262	0.0427152	0.0373218
	ebi-a-GCST90001700	CD45RA+ CD28- CD8+ T cell %T cell	-0.00447391	0.0841217	0.958008
	ebi-a-GCST90001702	BAFF-R on CD24+ CD27+ B cell	-0.0524953	0.0608135	0.427474
	ebi-a-GCST90001703	BAFF-R on IgD+ CD24+ B cell	-0.0466944	0.0630001	0.51233
	ebi-a-GCST90001704	BAFF-R on IgD+ CD24- B cell	-0.0190513	0.0457945	0.689855
	ebi-a-GCST90001705	BAFF-R on IgD+ CD38- B cell	-0.0450882	0.0654872	0.516858
	ebi-a-GCST90001706	BAFF-R on IgD+ CD38- naive B cell	-0.0394269	0.067313	0.579409
	ebi-a-GCST90001707	BAFF-R on IgD+ CD38- unswitched memory B cell	-0.0461756	0.0656363	0.51314
	ebi-a-GCST90001708	BAFF-R on IgD+ CD38+ B cell	-0.0197698	0.0455791	0.677526
	ebi-a-GCST90001709	BAFF-R on IgD+ CD38dim B cell	-0.0188602	0.0456322	0.691748
	ebi-a-GCST90001710	BAFF-R on IgD- CD24- B cell	-0.0301075	0.0406766	0.483279
	ebi-a-GCST90001711	BAFF-R on IgD- CD27- B cell	-0.029397	0.0407492	0.49404
	ebi-a-GCST90001712	BAFF-R on IgD- CD38- B cell	-0.0474763	0.0627221	0.491229
	ebi-a-GCST90001713	BAFF-R on IgD- CD38+ B cell	-0.0662333	0.0653414	0.495685
	ebi-a-GCST90001715	BAFF-R on memory B cell	-0.0564825	0.0617155	0.411863
	ebi-a-GCST90001716	BAFF-R on naive-mature B cell	-0.0189973	0.0460516	0.692298
	ebi-a-GCST90001717	BAFF-R on unswitched memory B cell	-0.0559324	0.0617079	0.415984
	ebi-a-GCST90001718	BAFF-R on switched memory B cell	-0.0222935	0.0389023	0.58742
	ebi-a-GCST90001719	BAFF-R on IgD+ B cell	-0.0190978	0.0454673	0.687054
	ebi-a-GCST90001720	BAFF-R on transitional B cell	-0.0431818	0.0665485	0.540444
	ebi-a-GCST90001724	CD19 on IgD+ CD24+ B cell	0.0723906	0.0784313	0.525485
	ebi-a-GCST90001725	CD19 on IgD+ CD24- B cell	0.0448459	0.267102	0.894101
	ebi-a-GCST90001735	CD19 on IgD- CD38dim B cell	0.151528	0.100744	0.373535
	ebi-a-GCST90001743	CD20 on B cell	0.589179	2.4874	0.834812
	ebi-a-GCST90001745	CD20 on CD24+ CD27+ B cell	-0.33148	0.249525	0.254754
	ebi-a-GCST90001747	CD20 on IgD+ CD24- B cell	0.621579	0.971556	0.567825
	ebi-a-GCST90001748	CD20 on IgD+ CD38- B cell	0.345812	0.1844	0.201579
	ebi-a-GCST90001751	CD20 on IgD+ CD38+ B cell	-0.0455872	0.305466	0.890834
	ebi-a-GCST90001752	CD20 on IgD+ CD38dim B cell	-0.311495	0.369534	0.431575
	ebi-a-GCST90001754	CD20 on IgD- CD27- B cell	0.453892	0.546852	0.493833
	ebi-a-GCST90001755	CD20 on IgD- CD38- B cell	0.70519	0.487147	0.284695
	ebi-a-GCST90001757	CD20 on IgD- CD38dim B cell	0.0998868	0.236242	0.689998
	ebi-a-GCST90001758	CD20 on memory B cell	-0.0727062	0.24483	0.781275
	ebi-a-GCST90001759	CD20 on naive-mature B cell	-0.166902	0.546562	0.77239
	ebi-a-GCST90001760	CD20 on unswitched memory B cell	0.453642	0.853422	0.648165
	ebi-a-GCST90001761	CD20 on switched memory B cell	0.192217	0.22278	0.427677
	ebi-a-GCST90001762	CD20 on IgD+ B cell	0.0993685	0.833822	0.910884
	ebi-a-GCST90001775	CD25 on B cell	0.081044	0.0929741	0.543577
	ebi-a-GCST90001777	CD25 on CD24+ CD27+ B cell	0.0631236	0.0625233	0.418972
	ebi-a-GCST90001778	CD25 on IgD+ CD24+ B cell	0.0638606	0.0677185	0.518661
	ebi-a-GCST90001779	CD25 on IgD+ CD24- B cell	-0.0467227	0.0949329	0.708835
	ebi-a-GCST90001787	CD25 on IgD- CD38- B cell	0.0182753	0.113575	0.898432
	ebi-a-GCST90001789	CD25 on IgD- CD38dim B cell	0.0144402	0.0915459	0.900402
	ebi-a-GCST90001790	CD25 on memory B cell	0.0658416	0.0625999	0.403228
	ebi-a-GCST90001791	CD25 on naive-mature B cell	0.100647	0.0585289	0.183992
	ebi-a-GCST90001792	CD25 on unswitched memory B cell	0.0629745	0.0620542	0.416984
	ebi-a-GCST90001793	CD25 on switched memory B cell	0.0575794	0.13329	0.740404
	ebi-a-GCST90001798	CD27 on CD24+ CD27+ B cell	-0.0768741	0.0464056	0.141576
	ebi-a-GCST90001800	CD27 on IgD+ CD24+ B cell	-0.000404309	0.0749357	0.996034
	ebi-a-GCST90001801	CD27 on IgD+ CD38- unswitched memory B cell	-0.0308354	0.0919874	0.759536
	ebi-a-GCST90001802	CD27 on IgD- CD38- B cell	-0.0938588	0.0456468	0.0948913
	ebi-a-GCST90001804	CD27 on IgD- CD38dim B cell	-0.104037	0.0440081	0.0773207
	ebi-a-GCST90001805	CD27 on memory B cell	0.0128873	0.113955	0.914358
	ebi-a-GCST90001806	CD27 on unswitched memory B cell	-0.00759405	0.0537992	0.891237
	ebi-a-GCST90001808	CD27 on switched memory B cell	-0.117583	0.0490826	0.0477726
	ebi-a-GCST90001813	CD38 on IgD+ CD38dim B cell	0.194757	0.21996	0.469339
	ebi-a-GCST90001815	CD38 on IgD- CD38dim B cell	0.175715	0.268172	0.630732
	ebi-a-GCST90001816	CD38 on naive-mature B cell	0.197673	0.264495	0.591411
	ebi-a-GCST90001819	CD38 on transitional B cell	0.0230526	0.0659718	0.749856
	ebi-a-GCST90001820	IgD on IgD+ CD24+ B cell	-0.027595	0.292193	0.933368
	ebi-a-GCST90001821	IgD on IgD+ CD24- B cell	0.111729	0.303036	0.775123
	ebi-a-GCST90001824	IgD on IgD+ CD38+ B cell	0.0416654	0.130692	0.803527
	ebi-a-GCST90001825	IgD on IgD+ CD38dim B cell	0.0949444	0.261558	0.778326
	ebi-a-GCST90001826	IgD on unswitched memory B cell	0.208635	0.381364	0.681311
	ebi-a-GCST90001828	IgD on transitional B cell	0.0787059	0.224197	0.785067
	ebi-a-GCST90001829	BAFF-R on B cell	-0.0200086	0.0455848	0.67394
	ebi-a-GCST90001832	CD62L on CD62L+ plasmacytoid Dendritic Cell	-0.138204	0.106179	0.32279
	ebi-a-GCST90001838	CD3 on naive CD8+ T cell	0.0471915	0.0485747	0.402945
	ebi-a-GCST90001841	CD3 on Central Memory CD4+ T cell	-0.146744	0.140858	0.486972
	ebi-a-GCST90001842	CD3 on Naive CD4+ T cell	-0.137277	0.13711	0.499612
	ebi-a-GCST90001853	CD3 on activated CD4 regulatory T cell	0.156888	0.100453	0.258736
	ebi-a-GCST90001854	CD3 on CD39+ activated CD4 regulatory T cell	0.0520529	0.0492927	0.36849
	ebi-a-GCST90001855	CD3 on secreting CD4 regulatory T cell	0.102989	0.257321	0.757632
	ebi-a-GCST90001856	CD3 on CD39+ secreting CD4 regulatory T cell	0.0285144	0.269197	0.932817
	ebi-a-GCST90001857	CD3 on activated & secreting CD4 regulatory T cell	0.15674	0.0960132	0.244172
	ebi-a-GCST90001858	CD3 on CD45RA+ CD4+ T cell	-0.00520155	0.0658877	0.944264
	ebi-a-GCST90001860	CD3 on CD39+ CD4+ T cell	0.0490669	0.0548121	0.465155
	ebi-a-GCST90001863	CD3 on CD28+ CD45RA- CD8+ T cell	0.214675	0.136284	0.255893
	ebi-a-GCST90001868	CD3 on CD4 regulatory T cell	0.0828886	0.272797	0.812208
	ebi-a-GCST90001869	CD3 on resting CD4 regulatory T cell	0.0145279	0.0568444	0.814802
	ebi-a-GCST90001870	CD34 on Hematopoietic Stem Cell	0.0535659	0.238231	0.859199
	ebi-a-GCST90001883	CD16-CD56 on Natural Killer T	-0.0515091	0.0961429	0.686884
	ebi-a-GCST90001884	CD16-CD56 on Natural Killer	0.0358378	0.0634972	0.611927
	ebi-a-GCST90001886	CD28 on CD39+ activated CD4 regulatory T cell	0.149847	0.184254	0.56533
	ebi-a-GCST90001887	CD28 on secreting CD4 regulatory T cell	-0.121566	0.0697801	0.331737
	ebi-a-GCST90001891	CD28 on CD45RA- CD4 not regulatory T cell	0.0313732	0.072351	0.739525
	ebi-a-GCST90001892	CD28 on CD39+ CD4+ T cell	0.00896425	0.0603676	0.891372
	ebi-a-GCST90001896	CD28 on CD28+ CD45RA+ CD8+ T cell	0.282263	0.201799	0.395136
	ebi-a-GCST90001907	CCR7 on naive CD4+ T cell	-0.07599	0.0876528	0.477365
	ebi-a-GCST90001924	CD127 on CD28+ CD4+ T cell	0.239805	0.14367	0.343626
	ebi-a-GCST90001926	CD127 on granulocyte	-0.0510052	0.0925137	0.636779
	ebi-a-GCST90001932	CD127 on CD45RA+ CD4+ T cell	0.0983134	0.937253	0.926031
	ebi-a-GCST90001946	CD33 on CD14+ monocyte	0.0093745	0.0377019	0.826836
	ebi-a-GCST90001947	CD33 on CD33+ HLA DR+ CD14dim	-0.016614	0.0447301	0.745976
	ebi-a-GCST90001948	CD33 on CD33dim HLA DR+ CD11b+	0.00849879	0.0326308	0.811369
	ebi-a-GCST90001949	CD33 on CD33dim HLA DR+ CD11b-	0.00662018	0.0320458	0.846424
	ebi-a-GCST90001950	CD33 on Granulocytic Myeloid-Derived Suppressor Cells	-0.0192323	0.0528391	0.777774
	ebi-a-GCST90001951	CD33 on CD66b++ myeloid cell	-0.0121507	0.0423467	0.801159
	ebi-a-GCST90001952	CD33 on Monocytic Myeloid-Derived Suppressor Cells	-0.0187345	0.0453051	0.71935
	ebi-a-GCST90001953	CD33 on CD33dim HLA DR-	0.0149719	0.0745235	0.873782
	ebi-a-GCST90001954	CD33 on basophil	0.0126478	0.0745072	0.892953
	ebi-a-GCST90001956	CD33 on CD33+ HLA DR+	-0.0168815	0.045147	0.744381
	ebi-a-GCST90001957	CD33 on CD33+ HLA DR+ CD14-	-0.0169917	0.0453061	0.743666
	ebi-a-GCST90001961	CD25 on CD39+ CD4+ T cell	0.001806	0.108544	0.989409
	ebi-a-GCST90001979	CD16 on CD14- CD16+ monocyte	-0.0289407	0.0460256	0.557087
	ebi-a-GCST90001980	CD40 on CD14+ CD16- monocyte	0.0637882	0.084055	0.527163
	ebi-a-GCST90001981	CD40 on CD14+ CD16+ monocyte	0.0112969	0.0490882	0.832786
	ebi-a-GCST90001984	HLA DR on CD14- CD16+ monocyte	-0.0547897	0.309858	0.870912
	ebi-a-GCST90001985	CD40 on monocytes	0.0352943	0.0496234	0.550697
	ebi-a-GCST90001987	CD64 on CD14+ CD16- monocyte	-0.0872114	0.131018	0.626116
	ebi-a-GCST90001988	HLA DR on CD14+ CD16- monocyte	-0.279764	0.170564	0.34855
	ebi-a-GCST90001989	CD40 on CD14- CD16+ monocyte	0.0678139	0.0704013	0.379663
	ebi-a-GCST90001991	HLA DR on CD14+ monocyte	-0.304209	0.178015	0.337056
	ebi-a-GCST90001994	CX3CR1 on CD14- CD16-	-0.118895	0.0727567	0.349603
	ebi-a-GCST90001995	CX3CR1 on monocyte	-0.110338	0.118188	0.521858
	ebi-a-GCST90001996	CX3CR1 on CD14+ CD16+ monocyte	-0.0763142	0.0700917	0.472959
	ebi-a-GCST90001997	CX3CR1 on CD14+ CD16- monocyte	-0.132888	0.138544	0.513264
	ebi-a-GCST90002003	CCR2 on CD14- CD16-	0.105238	0.148821	0.608158
	ebi-a-GCST90002005	CD16 on CD14+ CD16+ monocyte	-0.0548165	0.125515	0.737862
	ebi-a-GCST90002006	CD64 on monocyte	-0.0770775	0.12201	0.641312
	ebi-a-GCST90002007	HLA DR on CD14+ CD16+ monocyte	0.299954	0.47962	0.644202
	ebi-a-GCST90002009	HLA DR on CD14- CD16-	-0.278178	0.0601445	0.0190299
	ebi-a-GCST90002010	HLA DR on monocyte	-0.46456	0.110075	0.0518175
	ebi-a-GCST90002013	CCR2 on myeloid Dendritic Cell	-0.0205191	0.136817	0.905229
	ebi-a-GCST90002014	CCR2 on CD62L+ myeloid Dendritic Cell	-0.0363049	0.129042	0.825406
	ebi-a-GCST90002022	CD4 on CD4+ T cell	0.215903	0.0849218	0.126103
	ebi-a-GCST90002023	CD4 on Central Memory CD4+ T cell	0.00951399	0.110277	0.939108
	ebi-a-GCST90002024	CD4 on naive CD4+ T cell	-0.00810027	0.0684145	0.911458
	ebi-a-GCST90002025	CD4 on Effector Memory CD4+ T cell	-0.23017	0.1387	0.345257
	ebi-a-GCST90002027	CD4 on CD45RA+ CD4+ T cell	-0.0350697	0.151505	0.855189
	ebi-a-GCST90002030	CD39 on CD39+ activated CD4 regulatory T cell	-0.00347112	0.0333405	0.922092
	ebi-a-GCST90002031	CD39 on CD39+ secreting CD4 regulatory T cell	-0.00165507	0.0337956	0.963289
	ebi-a-GCST90002032	CD39 on CD39+ CD4+ T cell	0.00238913	0.0344123	0.949019
	ebi-a-GCST90002033	CD39 on granulocyte	0.00501761	0.202734	0.984247
	ebi-a-GCST90002035	CD80 on myeloid Dendritic Cell	-0.091175	0.115736	0.575216
	ebi-a-GCST90002039	CD80 on monocyte	0.0465455	0.0681788	0.565265
	ebi-a-GCST90002040	CD80 on granulocyte	0.0544301	0.0843573	0.635207
	ebi-a-GCST90002054	CD8 on Central Memory CD8+ T cell	0.0725904	0.200877	0.779242
	ebi-a-GCST90002056	CD8 on Effector Memory CD8+ T cell	-0.515762	0.199455	0.234916
	ebi-a-GCST90002061	CD4 on CD39+ CD4+ T cell	0.105409	0.0635117	0.157873
	ebi-a-GCST90002066	CD4 on activated CD4 regulatory T cell	0.0577084	0.502784	0.919106
	ebi-a-GCST90002067	CD4 on CD39+ activated CD4 regulatory T cell	0.780735	0.445029	0.221461
	ebi-a-GCST90002069	CD4 on CD39+ secreting CD4 regulatory T cell	0.00398953	0.202905	0.987484
	ebi-a-GCST90002070	CD4 on activated & secreting CD4 regulatory T cell	0.61832	0.236744	0.232788
	ebi-a-GCST90002087	CD11c on myeloid Dendritic Cell	0.0044644	0.0953811	0.965609
	ebi-a-GCST90002090	CD11c on granulocyte	-0.132752	0.0810257	0.243004
	ebi-a-GCST90002098	CD45RA on naive CD4+ T cell	-0.0728975	0.0462375	0.175714
	ebi-a-GCST90002099	CD4RA on Terminally Differentiated CD4+ T cell	0.0141112	0.0551421	0.840508
	ebi-a-GCST90002102	CD45RA on resting CD4 regulatory T cell	-0.00900497	0.050655	0.865881
	ebi-a-GCST90002104	HLA DR on myeloid Dendritic Cell	-0.183609	0.0501112	0.0215038
	ebi-a-GCST90002105	HLA DR on plasmacytoid Dendritic Cell	-0.161347	0.0386512	0.00870153
	ebi-a-GCST90002106	HLA DR on Dendritic Cell	-0.178505	0.0518669	0.0262551
	ebi-a-GCST90002110	HLA DR on CD33dim HLA DR+ CD11b+	0.969808	1.41658	0.617822
	ebi-a-GCST90002111	HLA DR on CD33dim HLA DR+ CD11b-	0.0255778	0.69517	0.973992
	ebi-a-GCST90002112	HLA DR on CD33- HLA DR+	-0.256054	0.0638694	0.155621
	ebi-a-GCST90002116	HLA DR on B cell	0.069197	0.0846757	0.450982
	ebi-a-GCST90002117	HLA DR on HLA DR+ Natural Killer	0.0995934	0.339084	0.796653
	ebi-a-GCST90002118	CD8 on CD28+ CD45RA- CD8+ T cell	0.210172	0.0897943	0.257047
	ebi-a-GCST90002119	CD8 on CD28+ CD45RA+ CD8+ T cell	0.00265714	0.0861162	0.976386
	ebi-a-GCST90002120	CD8 on CD28- CD8+ T cell	0.592553	0.27323	0.275053
	ebi-a-GCST90002121	CD8 on CD39+ CD8+ T cell	-0.131457	0.120173	0.353968

## Sheet: HL
	Trait ID	Trait	MR Egger intercept	SE	P-value
	ebi-a-GCST90001399	IgD- CD27- B cell %B cell	0.193534	0.0538472	0.172758
	ebi-a-GCST90001442	CD24+ CD27+ B cell %lymphocyte	0.0809002	0.0841529	0.512544
	ebi-a-GCST90001451	CD62L- monocyte %monocyte	-0.0865598	0.0952907	0.459563
	ebi-a-GCST90001463	CD62L- Dendritic Cell %Dendritic Cell	-0.00499728	0.0402	0.912437
	ebi-a-GCST90001465	CD86+ myeloid Dendritic Cell %Dendritic Cell	-0.00132874	0.0744603	0.987383
	ebi-a-GCST90001469	CD62L- myeloid Dendritic Cell %Dendritic Cell	0.0222746	0.0482118	0.663476
	ebi-a-GCST90001473	CD62L- CD86+ myeloid Dendritic Cell %Dendritic Cell	0.031712	0.0557942	0.60017
	ebi-a-GCST90001475	HLA DR++ monocyte %monocyte	0.265999	0.798616	0.795315
	ebi-a-GCST90001484	CD39+ resting CD4 regulatory T cell %resting CD4 regulatory T cell	0.00939236	0.033887	0.792746
	ebi-a-GCST90001485	CD39+ resting CD4 regulatory T cell %CD4 regulatory T cell	0.0127401	0.019309	0.522957
	ebi-a-GCST90001491	CD39+ activated CD4 regulatory T cell %CD4 regulatory T cell	0.0440085	0.028729	0.20032
	ebi-a-GCST90001496	CD39+ secreting CD4 regulatory T cell %secreting CD4 regulatory T cell	0.0832769	0.0472694	0.152904
	ebi-a-GCST90001497	CD39+ secreting CD4 regulatory T cell %CD4 regulatory T cell	0.0394744	0.0282294	0.220871
	ebi-a-GCST90001499	Activated & resting CD4 regulatory T cell %CD4 regulatory T cell	-0.00463664	0.0280467	0.876712
	ebi-a-GCST90001500	Activated & resting CD4 regulatory T cell %CD4+ T cell	-0.0225892	0.0319012	0.607753
	ebi-a-GCST90001502	Activated & secreting CD4 regulatory T cell %CD4 regulatory T cell	0.00620696	0.0272818	0.826527
	ebi-a-GCST90001503	Activated & secreting CD4 regulatory T cell %CD4+ T cell	0.0198844	0.0242431	0.43913
	ebi-a-GCST90001508	CD25++ CD45RA+ CD4 not regulatory T cell %CD4+ T cell	0.0127752	0.0275016	0.673907
	ebi-a-GCST90001509	CD25++ CD45RA+ CD4 not regulatory T cell %T cell	0.0125615	0.0270288	0.673768
	ebi-a-GCST90001511	CD25++ CD45RA- CD4 not regulatory T cell %CD4+ T cell	0.0633736	0.0946554	0.62441
	ebi-a-GCST90001512	CD25++ CD45RA- CD4 not regulatory T cell %T cell	0.032148	0.107457	0.814938
	ebi-a-GCST90001526	CD33dim HLA DR+ CD11b+ %CD33dim HLA DR+	-0.0396719	0.109363	0.778461
	ebi-a-GCST90001528	CD33dim HLA DR+ CD11b- %CD33dim HLA DR+	0.0353104	0.104894	0.793281
	ebi-a-GCST90001535	CD45RA- CD4+ T cell %CD4+ T cell	-0.0221726	0.0282637	0.514917
	ebi-a-GCST90001561	CD45RA+ CD8+ T cell %CD8+ T cell	-0.0291267	0.0285826	0.383205
	ebi-a-GCST90001562	CD45RA+ CD8+ T cell %T cell	-0.0928799	0.0519553	0.324687
	ebi-a-GCST90001570	Effector Memory CD4-CD8- T cell %CD4-CD8- T cell	0.0335002	0.0391822	0.455406
	ebi-a-GCST90001571	Effector Memory CD4-CD8- T cell %T cell	0.161397	0.127926	0.426677
	ebi-a-GCST90001574	Terminally Differentiated CD4-CD8- T cell %T cell	0.0413782	0.133972	0.786634
	ebi-a-GCST90001585	CD14+ CD16+ monocyte %monocyte	-0.0479701	0.0423113	0.460149
	ebi-a-GCST90001619	HLA DR+ T cell%T cell	-0.0450274	0.0482009	0.521662
	ebi-a-GCST90001620	HLA DR+ T cell%lymphocyte	-0.0836761	0.0466263	0.214567
	ebi-a-GCST90001622	Natural Killer T %T cell	-0.0364129	0.0425525	0.431241
	ebi-a-GCST90001623	Natural Killer T %lymphocyte	-0.028605	0.0382236	0.482537
	ebi-a-GCST90001634	CD8dim Natural Killer T %T cell	-0.0378282	0.043964	0.438065
	ebi-a-GCST90001635	CD8dim Natural Killer T %lymphocyte	-0.0237076	0.0338846	0.515345
	ebi-a-GCST90001637	CD4-CD8- Natural Killer T %T cell	0.0346942	0.0641196	0.617174
	ebi-a-GCST90001638	CD4-CD8- Natural Killer T %lymphocyte	0.0227455	0.0407008	0.600369
	ebi-a-GCST90001649	HLA DR+ Natural Killer %Natural Killer	-0.0108752	0.0247162	0.678302
	ebi-a-GCST90001650	HLA DR+ Natural Killer %CD3- lymphocyte	-0.0493285	0.0342133	0.286098
	ebi-a-GCST90001658	CD39+ CD4+ T cell %T cell	0.0415202	0.0289405	0.224697
	ebi-a-GCST90001659	CD39+ CD4+ T cell %CD4+ T cell	0.0417	0.0292879	0.227606
	ebi-a-GCST90001664	CD28+ CD45RA+ CD8dim T cell %T cell	-0.0401619	0.0268857	0.209529
	ebi-a-GCST90001665	CD28+ CD45RA+ CD8dim T cell %CD8dim T cell	-0.0128428	0.0263277	0.659115
	ebi-a-GCST90001667	CD28+ CD45RA- CD8dim T cell %T cell	-0.0761237	0.147443	0.69659
	ebi-a-GCST90001670	CD39+ CD8+ T cell %T cell	0.0506452	0.0600308	0.431207
	ebi-a-GCST90001671	CD39+ CD8+ T cell %CD8+ T cell	0.0369729	0.0603323	0.566793
	ebi-a-GCST90001692	CD28+ CD45RA- CD8+ T cell %CD8+ T cell	0.0980208	0.0373809	0.231941
	ebi-a-GCST90001694	CD28- CD4-CD8- T cell %T cell	0.153795	0.102702	0.374828
	ebi-a-GCST90001696	CD45RA- CD28- CD8+ T cell %CD8+ T cell	0.0253465	0.0209053	0.279499
	ebi-a-GCST90001702	BAFF-R on CD24+ CD27+ B cell	-0.0917856	0.0376828	0.0408347
	ebi-a-GCST90001703	BAFF-R on IgD+ CD24+ B cell	-0.0878708	0.0496096	0.136728
	ebi-a-GCST90001704	BAFF-R on IgD+ CD24- B cell	-0.0637367	0.0307095	0.0716172
	ebi-a-GCST90001705	BAFF-R on IgD+ CD38- B cell	-0.00585322	0.0362379	0.876984
	ebi-a-GCST90001706	BAFF-R on IgD+ CD38- naive B cell	-0.00196979	0.0374359	0.960074
	ebi-a-GCST90001707	BAFF-R on IgD+ CD38- unswitched memory B cell	-0.0628883	0.0493496	0.249671
	ebi-a-GCST90001708	BAFF-R on IgD+ CD38+ B cell	-0.0636602	0.0302426	0.0684054
	ebi-a-GCST90001709	BAFF-R on IgD+ CD38dim B cell	-0.052147	0.0276851	0.10163
	ebi-a-GCST90001710	BAFF-R on IgD- CD24- B cell	-0.084982	0.0335674	0.0321465
	ebi-a-GCST90001711	BAFF-R on IgD- CD27- B cell	-0.085603	0.0333018	0.0301621
	ebi-a-GCST90001712	BAFF-R on IgD- CD38- B cell	-0.0927639	0.0485747	0.104749
	ebi-a-GCST90001713	BAFF-R on IgD- CD38+ B cell	-0.0168114	0.0457827	0.775965
	ebi-a-GCST90001715	BAFF-R on memory B cell	-0.0883168	0.0400624	0.0633112
	ebi-a-GCST90001716	BAFF-R on naive-mature B cell	-0.0530462	0.0281124	0.101131
	ebi-a-GCST90001717	BAFF-R on unswitched memory B cell	-0.0878738	0.03986	0.0633034
	ebi-a-GCST90001718	BAFF-R on switched memory B cell	-0.0909532	0.0258884	0.00658461
	ebi-a-GCST90001719	BAFF-R on IgD+ B cell	-0.048549	0.0415365	0.286805
	ebi-a-GCST90001720	BAFF-R on transitional B cell	-0.0301221	0.0428843	0.508746
	ebi-a-GCST90001724	CD19 on IgD+ CD24+ B cell	-0.0343426	0.0574963	0.657223
	ebi-a-GCST90001725	CD19 on IgD+ CD24- B cell	-0.050821	0.197553	0.839703
	ebi-a-GCST90001728	CD19 on IgD+ CD38- unswitched memory B cell	0.799601	1.37841	0.665361
	ebi-a-GCST90001729	CD19 on IgD+ CD38+ B cell	1.03929	2.30623	0.730462
	ebi-a-GCST90001730	CD19 on IgD+ CD38dim B cell	0.903893	2.19593	0.751409
	ebi-a-GCST90001735	CD19 on IgD- CD38dim B cell	-0.105891	0.0840312	0.427046
	ebi-a-GCST90001738	CD19 on unswitched memory B cell	0.92799	1.54031	0.654804
	ebi-a-GCST90001742	CD19 on transitional B cell	0.91179	2.68573	0.791644
	ebi-a-GCST90001743	CD20 on B cell	-1.00721	1.26011	0.50796
	ebi-a-GCST90001745	CD20 on CD24+ CD27+ B cell	-0.0198947	0.170405	0.917725
	ebi-a-GCST90001747	CD20 on IgD+ CD24- B cell	0.0115594	0.858767	0.990482
	ebi-a-GCST90001748	CD20 on IgD+ CD38- B cell	0.035335	0.145327	0.830559
	ebi-a-GCST90001751	CD20 on IgD+ CD38+ B cell	0.0142727	0.0522379	0.810309
	ebi-a-GCST90001752	CD20 on IgD+ CD38dim B cell	0.147785	0.229428	0.547863
	ebi-a-GCST90001754	CD20 on IgD- CD27- B cell	0.0879253	0.589487	0.895113
	ebi-a-GCST90001755	CD20 on IgD- CD38- B cell	-0.978634	0.733057	0.313551
	ebi-a-GCST90001757	CD20 on IgD- CD38dim B cell	-0.113399	0.183525	0.570089
	ebi-a-GCST90001758	CD20 on memory B cell	-0.85141	0.358862	0.253944
	ebi-a-GCST90001759	CD20 on naive-mature B cell	0.149232	0.367778	0.705683
	ebi-a-GCST90001760	CD20 on unswitched memory B cell	0.533212	1.46659	0.751011
	ebi-a-GCST90001761	CD20 on switched memory B cell	-0.127676	0.180377	0.518114
	ebi-a-GCST90001762	CD20 on IgD+ B cell	0.206648	0.61461	0.758844
	ebi-a-GCST90001775	CD25 on B cell	0.0350446	0.0655626	0.687495
	ebi-a-GCST90001777	CD25 on CD24+ CD27+ B cell	0.0348864	0.0636223	0.638491
	ebi-a-GCST90001778	CD25 on IgD+ CD24+ B cell	0.0169813	0.0908401	0.882351
	ebi-a-GCST90001779	CD25 on IgD+ CD24- B cell	-0.00900296	0.0449166	0.874066
	ebi-a-GCST90001784	CD25 on IgD+ CD38dim B cell	-0.056742	0.0592909	0.513982
	ebi-a-GCST90001789	CD25 on IgD- CD38dim B cell	-0.00600427	0.0533688	0.928677
	ebi-a-GCST90001790	CD25 on memory B cell	0.0381902	0.0626772	0.604313
	ebi-a-GCST90001791	CD25 on naive-mature B cell	0.0119908	0.0463326	0.812532
	ebi-a-GCST90001792	CD25 on unswitched memory B cell	0.0316283	0.0640815	0.670489
	ebi-a-GCST90001793	CD25 on switched memory B cell	-0.00920772	0.0740187	0.921211
	ebi-a-GCST90001798	CD27 on CD24+ CD27+ B cell	-0.0612229	0.0337304	0.107058
	ebi-a-GCST90001800	CD27 on IgD+ CD24+ B cell	-0.0474937	0.0534962	0.424811
	ebi-a-GCST90001801	CD27 on IgD+ CD38- unswitched memory B cell	-0.0395319	0.0892402	0.687774
	ebi-a-GCST90001802	CD27 on IgD- CD38- B cell	-0.0986831	0.0559873	0.13826
	ebi-a-GCST90001804	CD27 on IgD- CD38dim B cell	-0.0499594	0.0360676	0.215303
	ebi-a-GCST90001805	CD27 on memory B cell	-0.0602216	0.0656501	0.401062
	ebi-a-GCST90001806	CD27 on unswitched memory B cell	-0.113575	0.045644	0.0376225
	ebi-a-GCST90001808	CD27 on switched memory B cell	-0.0681385	0.0459704	0.176563
	ebi-a-GCST90001812	CD38 on IgD+ CD38+ B cell	0.134583	0.14163	0.516239
	ebi-a-GCST90001813	CD38 on IgD+ CD38dim B cell	-0.11439	0.1763	0.582997
	ebi-a-GCST90001815	CD38 on IgD- CD38dim B cell	-0.305213	0.189445	0.353642
	ebi-a-GCST90001816	CD38 on naive-mature B cell	-0.286287	0.186349	0.367341
	ebi-a-GCST90001819	CD38 on transitional B cell	0.0698875	0.0528929	0.278136
	ebi-a-GCST90001820	IgD on IgD+ CD24+ B cell	0.233307	0.210505	0.467321
	ebi-a-GCST90001821	IgD on IgD+ CD24- B cell	0.0978636	0.200713	0.711189
	ebi-a-GCST90001824	IgD on IgD+ CD38+ B cell	-0.115235	0.0935853	0.434233
	ebi-a-GCST90001825	IgD on IgD+ CD38dim B cell	0.0861339	0.17172	0.704021
	ebi-a-GCST90001826	IgD on unswitched memory B cell	0.313095	0.215434	0.383679
	ebi-a-GCST90001828	IgD on transitional B cell	-0.113931	0.972702	0.925772
	ebi-a-GCST90001829	BAFF-R on B cell	-0.062595	0.0307277	0.076017
	ebi-a-GCST90001832	CD62L on CD62L+ plasmacytoid Dendritic Cell	0.0771724	0.102836	0.590156
	ebi-a-GCST90001838	CD3 on naive CD8+ T cell	-0.0565429	0.0464081	0.290023
	ebi-a-GCST90001839	CD3 on Effector Memory CD8+ T cell	0.177157	0.173863	0.494026
	ebi-a-GCST90001841	CD3 on Central Memory CD4+ T cell	-0.116789	0.110383	0.400951
	ebi-a-GCST90001842	CD3 on Naive CD4+ T cell	-0.118127	0.0961702	0.344259
	ebi-a-GCST90001845	CD3 on CD45RA- CD4+ T cell	-0.192551	0.196342	0.506205
	ebi-a-GCST90001846	CD3 on Central Memory CD8+ T cell	-0.172911	0.0559246	0.199141
	ebi-a-GCST90001851	CD3 on T cell	-0.0978254	0.195511	0.704651
	ebi-a-GCST90001853	CD3 on activated CD4 regulatory T cell	-0.568984	0.315639	0.322433
	ebi-a-GCST90001854	CD3 on CD39+ activated CD4 regulatory T cell	-0.00564666	0.0982666	0.963458
	ebi-a-GCST90001855	CD3 on secreting CD4 regulatory T cell	-0.0734699	0.182352	0.756171
	ebi-a-GCST90001856	CD3 on CD39+ secreting CD4 regulatory T cell	-0.144628	0.101154	0.388547
	ebi-a-GCST90001857	CD3 on activated & secreting CD4 regulatory T cell	-0.400408	0.268004	0.375505
	ebi-a-GCST90001858	CD3 on CD45RA+ CD4+ T cell	-0.0651548	0.0537363	0.312098
	ebi-a-GCST90001860	CD3 on CD39+ CD4+ T cell	-0.0261832	0.146321	0.887274
	ebi-a-GCST90001863	CD3 on CD28+ CD45RA- CD8+ T cell	-0.160591	0.0553629	0.0624671
	ebi-a-GCST90001868	CD3 on CD4 regulatory T cell	-0.0911581	0.172622	0.690693
	ebi-a-GCST90001869	CD3 on resting CD4 regulatory T cell	-0.0632185	0.0601295	0.403379
	ebi-a-GCST90001870	CD34 on Hematopoietic Stem Cell	-0.0314603	0.108549	0.799235
	ebi-a-GCST90001883	CD16-CD56 on Natural Killer T	-0.014083	0.0653078	0.843097
	ebi-a-GCST90001884	CD16-CD56 on Natural Killer	-0.018741	0.0411221	0.667687
	ebi-a-GCST90001886	CD28 on CD39+ activated CD4 regulatory T cell	0.0917946	0.0955701	0.512827
	ebi-a-GCST90001887	CD28 on secreting CD4 regulatory T cell	-0.0835133	0.0494089	0.340109
	ebi-a-GCST90001891	CD28 on CD45RA- CD4 not regulatory T cell	-0.0139868	0.0528123	0.835182
	ebi-a-GCST90001892	CD28 on CD39+ CD4+ T cell	0.0612167	0.0334951	0.141616
	ebi-a-GCST90001896	CD28 on CD28+ CD45RA+ CD8+ T cell	0.105975	0.127909	0.55953
	ebi-a-GCST90001907	CCR7 on naive CD4+ T cell	-0.0331059	0.0947359	0.760114
	ebi-a-GCST90001924	CD127 on CD28+ CD4+ T cell	-0.0662653	0.100707	0.629501
	ebi-a-GCST90001926	CD127 on granulocyte	0.0421546	0.043287	0.367745
	ebi-a-GCST90001946	CD33 on CD14+ monocyte	-0.00696608	0.0263695	0.8047
	ebi-a-GCST90001947	CD33 on CD33+ HLA DR+ CD14dim	-0.00436907	0.0311988	0.901459
	ebi-a-GCST90001948	CD33 on CD33dim HLA DR+ CD11b+	-0.0310088	0.0229393	0.234379
	ebi-a-GCST90001949	CD33 on CD33dim HLA DR+ CD11b-	-0.034945	0.0235379	0.197769
	ebi-a-GCST90001950	CD33 on Granulocytic Myeloid-Derived Suppressor Cells	0.025885	0.0366805	0.608776
	ebi-a-GCST90001951	CD33 on CD66b++ myeloid cell	-0.00250189	0.0296841	0.940508
	ebi-a-GCST90001952	CD33 on Monocytic Myeloid-Derived Suppressor Cells	-0.00443045	0.0315635	0.901231
	ebi-a-GCST90001953	CD33 on CD33dim HLA DR-	0.00218783	0.0338763	0.951605
	ebi-a-GCST90001954	CD33 on basophil	0.000904027	0.0412033	0.983344
	ebi-a-GCST90001955	CD33 on Immature Myeloid-Derived Suppressor Cells	0.0141599	0.0427949	0.757343
	ebi-a-GCST90001956	CD33 on CD33+ HLA DR+	-0.00417854	0.0314855	0.906568
	ebi-a-GCST90001957	CD33 on CD33+ HLA DR+ CD14-	-0.00380125	0.0315899	0.915219
	ebi-a-GCST90001961	CD25 on CD39+ CD4+ T cell	-0.0536314	0.0889873	0.579219
	ebi-a-GCST90001979	CD16 on CD14- CD16+ monocyte	-0.0273025	0.0310404	0.412926
	ebi-a-GCST90001980	CD40 on CD14+ CD16- monocyte	0.105706	0.08807	0.352925
	ebi-a-GCST90001981	CD40 on CD14+ CD16+ monocyte	0.0778673	0.075819	0.379982
	ebi-a-GCST90001984	HLA DR on CD14- CD16+ monocyte	0.011703	0.0483521	0.848822
	ebi-a-GCST90001985	CD40 on monocytes	0.0408661	0.0709296	0.604896
	ebi-a-GCST90001987	CD64 on CD14+ CD16- monocyte	0.140867	0.124364	0.339686
	ebi-a-GCST90001988	HLA DR on CD14+ CD16- monocyte	-0.153736	0.0742091	0.174092
	ebi-a-GCST90001989	CD40 on CD14- CD16+ monocyte	0.186595	0.0867236	0.0749395
	ebi-a-GCST90001991	HLA DR on CD14+ monocyte	-0.157942	0.0734517	0.164503
	ebi-a-GCST90001994	CX3CR1 on CD14- CD16-	-0.0323952	0.0512097	0.640918
	ebi-a-GCST90001995	CX3CR1 on monocyte	0.033158	0.100451	0.797025
	ebi-a-GCST90001996	CX3CR1 on CD14+ CD16+ monocyte	-0.0370027	0.0491623	0.589251
	ebi-a-GCST90001997	CX3CR1 on CD14+ CD16- monocyte	0.0494017	0.116659	0.744986
	ebi-a-GCST90002001	CD64 on CD14- CD16-	0.0751498	0.166075	0.729478
	ebi-a-GCST90002003	CCR2 on CD14- CD16-	0.0207153	0.110665	0.882194
	ebi-a-GCST90002004	CCR2 on CD14+ CD16- monocyte	-0.0304225	0.102816	0.816854
	ebi-a-GCST90002005	CD16 on CD14+ CD16+ monocyte	-0.00112644	0.0754155	0.989021
	ebi-a-GCST90002006	CD64 on monocyte	0.139482	0.115979	0.315372
	ebi-a-GCST90002007	HLA DR on CD14+ CD16+ monocyte	0.573108	0.215358	0.228831
	ebi-a-GCST90002009	HLA DR on CD14- CD16-	0.280562	0.0770983	0.170729
	ebi-a-GCST90002010	HLA DR on monocyte	0.352535	0.296832	0.445524
	ebi-a-GCST90002014	CCR2 on CD62L+ myeloid Dendritic Cell	0.0717798	0.129261	0.67729
	ebi-a-GCST90002023	CD4 on Central Memory CD4+ T cell	-0.26152	0.133054	0.299618
	ebi-a-GCST90002024	CD4 on naive CD4+ T cell	0.195474	0.393588	0.668656
	ebi-a-GCST90002030	CD39 on CD39+ activated CD4 regulatory T cell	0.0289665	0.0232265	0.280384
	ebi-a-GCST90002031	CD39 on CD39+ secreting CD4 regulatory T cell	0.0293132	0.0235586	0.281331
	ebi-a-GCST90002032	CD39 on CD39+ CD4+ T cell	0.02326	0.0229616	0.385664
	ebi-a-GCST90002033	CD39 on granulocyte	0.294009	0.143583	0.289213
	ebi-a-GCST90002035	CD80 on myeloid Dendritic Cell	0.0536259	0.0813169	0.577377
	ebi-a-GCST90002036	CD80 on CD62L+ myeloid Dendritic Cell	0.0578157	0.106307	0.68289
	ebi-a-GCST90002039	CD80 on monocyte	0.0248921	0.0408592	0.575286
	ebi-a-GCST90002040	CD80 on granulocyte	-0.0906353	0.0724868	0.429461
	ebi-a-GCST90002061	CD4 on CD39+ CD4+ T cell	-0.0143836	0.0662142	0.835229
	ebi-a-GCST90002066	CD4 on activated CD4 regulatory T cell	-0.780119	0.186806	0.149626
	ebi-a-GCST90002070	CD4 on activated & secreting CD4 regulatory T cell	-0.655708	0.132606	0.127033
	ebi-a-GCST90002087	CD11c on myeloid Dendritic Cell	-0.156481	0.0887456	0.21991
	ebi-a-GCST90002090	CD11c on granulocyte	-0.0542853	0.0578217	0.44692
	ebi-a-GCST90002098	CD45RA on naive CD4+ T cell	0.0429221	0.0323718	0.226497
	ebi-a-GCST90002099	CD4RA on Terminally Differentiated CD4+ T cell	-0.045567	0.0377411	0.440371
	ebi-a-GCST90002102	CD45RA on resting CD4 regulatory T cell	0.0365977	0.030037	0.277413
	ebi-a-GCST90002104	HLA DR on myeloid Dendritic Cell	0.0409684	0.0828113	0.646738
	ebi-a-GCST90002105	HLA DR on plasmacytoid Dendritic Cell	0.058692	0.0447662	0.2312
	ebi-a-GCST90002106	HLA DR on Dendritic Cell	0.0805564	0.0527599	0.187328
	ebi-a-GCST90002116	HLA DR on B cell	0.130483	0.0816812	0.161276
	ebi-a-GCST90002117	HLA DR on HLA DR+ Natural Killer	-0.0730305	0.241324	0.812921
	ebi-a-GCST90002119	CD8 on CD28+ CD45RA+ CD8+ T cell	-0.00507382	0.0360275	0.896927
	ebi-a-GCST90002121	CD8 on CD39+ CD8+ T cell	0.0697391	0.144728	0.66287

## Sheet: MM
	Trait ID	Trait	MR Egger intercept	SE	P-value
	ebi-a-GCST90001399	IgD- CD27- B cell %B cell	-0.0197135	0.0309112	0.638584
	ebi-a-GCST90001417	CD24+ CD27+ B cell %B cell	-0.606213	0.468728	0.419016
	ebi-a-GCST90001442	CD24+ CD27+ B cell %lymphocyte	-0.000632955	0.0737192	0.994534
	ebi-a-GCST90001451	CD62L- monocyte %monocyte	0.00726889	0.0574654	0.910913
	ebi-a-GCST90001463	CD62L- Dendritic Cell %Dendritic Cell	0.0244115	0.0231514	0.402263
	ebi-a-GCST90001465	CD86+ myeloid Dendritic Cell %Dendritic Cell	0.0340894	0.0850114	0.757215
	ebi-a-GCST90001469	CD62L- myeloid Dendritic Cell %Dendritic Cell	0.0693089	0.0419416	0.173775
	ebi-a-GCST90001473	CD62L- CD86+ myeloid Dendritic Cell %Dendritic Cell	0.0631275	0.0414783	0.225383
	ebi-a-GCST90001475	HLA DR++ monocyte %monocyte	-0.0840549	0.115329	0.599049
	ebi-a-GCST90001484	CD39+ resting CD4 regulatory T cell %resting CD4 regulatory T cell	0.0272876	0.0404448	0.569415
	ebi-a-GCST90001485	CD39+ resting CD4 regulatory T cell %CD4 regulatory T cell	-0.00268264	0.0128015	0.83868
	ebi-a-GCST90001491	CD39+ activated CD4 regulatory T cell %CD4 regulatory T cell	-0.000697189	0.0162037	0.968384
	ebi-a-GCST90001496	CD39+ secreting CD4 regulatory T cell %secreting CD4 regulatory T cell	0.0473076	0.0451156	0.353546
	ebi-a-GCST90001497	CD39+ secreting CD4 regulatory T cell %CD4 regulatory T cell	-0.000542982	0.0157165	0.974095
	ebi-a-GCST90001499	Activated & resting CD4 regulatory T cell %CD4 regulatory T cell	-0.0166014	0.0167379	0.377416
	ebi-a-GCST90001500	Activated & resting CD4 regulatory T cell %CD4+ T cell	-0.01368	0.0190647	0.603762
	ebi-a-GCST90001502	Activated & secreting CD4 regulatory T cell %CD4 regulatory T cell	0.0197155	0.0163593	0.267298
	ebi-a-GCST90001503	Activated & secreting CD4 regulatory T cell %CD4+ T cell	-0.0118319	0.0151455	0.460278
	ebi-a-GCST90001508	CD25++ CD45RA+ CD4 not regulatory T cell %CD4+ T cell	-0.000348174	0.0165994	0.98517
	ebi-a-GCST90001509	CD25++ CD45RA+ CD4 not regulatory T cell %T cell	0.000547615	0.016359	0.976336
	ebi-a-GCST90001511	CD25++ CD45RA- CD4 not regulatory T cell %CD4+ T cell	0.0287441	0.0573496	0.704217
	ebi-a-GCST90001512	CD25++ CD45RA- CD4 not regulatory T cell %T cell	0.0458677	0.0649649	0.608627
	ebi-a-GCST90001533	Basophil %CD33dim HLA DR- CD66b-	0.00534494	0.0395637	0.914512
	ebi-a-GCST90001535	CD45RA- CD4+ T cell %CD4+ T cell	-0.0217603	0.0169309	0.327445
	ebi-a-GCST90001561	CD45RA+ CD8+ T cell %CD8+ T cell	-0.0269277	0.0265363	0.417014
	ebi-a-GCST90001562	CD45RA+ CD8+ T cell %T cell	-0.0484869	0.0589211	0.561651
	ebi-a-GCST90001570	Effector Memory CD4-CD8- T cell %CD4-CD8- T cell	-0.0204179	0.0543402	0.743219
	ebi-a-GCST90001571	Effector Memory CD4-CD8- T cell %T cell	-0.14234	0.107913	0.412968
	ebi-a-GCST90001574	Terminally Differentiated CD4-CD8- T cell %T cell	-0.0483875	0.0327266	0.277349
	ebi-a-GCST90001585	CD14+ CD16+ monocyte %monocyte	0.0122	0.0250511	0.711486
	ebi-a-GCST90001619	HLA DR+ T cell%T cell	0.0325657	0.0204838	0.357443
	ebi-a-GCST90001620	HLA DR+ T cell%lymphocyte	0.0232479	0.0270845	0.453811
	ebi-a-GCST90001622	Natural Killer T %T cell	0.0514076	0.027315	0.132969
	ebi-a-GCST90001623	Natural Killer T %lymphocyte	0.0366127	0.0236931	0.182937
	ebi-a-GCST90001628	HLA DR+ CD8+ T cell %T cell	-0.0189495	0.0235523	0.505506
	ebi-a-GCST90001629	HLA DR+ CD8+ T cell %lymphocyte	0.0122104	0.0565389	0.864592
	ebi-a-GCST90001634	CD8dim Natural Killer T %T cell	0.00083248	0.0257336	0.976225
	ebi-a-GCST90001635	CD8dim Natural Killer T %lymphocyte	0.00466026	0.0200777	0.827843
	ebi-a-GCST90001637	CD4-CD8- Natural Killer T %T cell	-0.0568641	0.0392273	0.243035
	ebi-a-GCST90001638	CD4-CD8- Natural Killer T %lymphocyte	-0.00118155	0.0303288	0.970791
	ebi-a-GCST90001649	HLA DR+ Natural Killer %Natural Killer	0.00975207	0.0191193	0.636863
	ebi-a-GCST90001650	HLA DR+ Natural Killer %CD3- lymphocyte	0.00740601	0.043437	0.89249
	ebi-a-GCST90001658	CD39+ CD4+ T cell %T cell	-0.00129277	0.0157128	0.93961
	ebi-a-GCST90001659	CD39+ CD4+ T cell %CD4+ T cell	-0.00110317	0.0158509	0.948894
	ebi-a-GCST90001661	CD28- CD8dim T cell %T cell	-0.0951863	0.0865915	0.469922
	ebi-a-GCST90001664	CD28+ CD45RA+ CD8dim T cell %T cell	-0.00756015	0.0161439	0.66395
	ebi-a-GCST90001665	CD28+ CD45RA+ CD8dim T cell %CD8dim T cell	-0.0150542	0.0161369	0.419687
	ebi-a-GCST90001667	CD28+ CD45RA- CD8dim T cell %T cell	-0.0946278	0.115986	0.56434
	ebi-a-GCST90001670	CD39+ CD8+ T cell %T cell	0.0174254	0.0346298	0.632765
	ebi-a-GCST90001671	CD39+ CD8+ T cell %CD8+ T cell	0.000792233	0.0293729	0.979774
	ebi-a-GCST90001686	CD28- CD8+ T cell %CD8+ T cell	0.147488	0.154485	0.514747
	ebi-a-GCST90001691	CD28+ CD45RA- CD8+ T cell %T cell	-0.0440665	0.144851	0.811992
	ebi-a-GCST90001692	CD28+ CD45RA- CD8+ T cell %CD8+ T cell	0.0270966	0.0294127	0.454172
	ebi-a-GCST90001696	CD45RA- CD28- CD8+ T cell %CD8+ T cell	-0.0475679	0.0241295	0.0893121
	ebi-a-GCST90001697	CD45RA- CD28- CD8+ T cell %T cell	-0.053745	0.0151601	0.00113687
	ebi-a-GCST90001702	BAFF-R on CD24+ CD27+ B cell	0.0126712	0.0229556	0.59813
	ebi-a-GCST90001703	BAFF-R on IgD+ CD24+ B cell	0.0171555	0.0234136	0.496622
	ebi-a-GCST90001704	BAFF-R on IgD+ CD24- B cell	0.00245057	0.0165947	0.886256
	ebi-a-GCST90001705	BAFF-R on IgD+ CD38- B cell	0.00102535	0.024243	0.967445
	ebi-a-GCST90001706	BAFF-R on IgD+ CD38- naive B cell	0.00175733	0.0269825	0.950187
	ebi-a-GCST90001707	BAFF-R on IgD+ CD38- unswitched memory B cell	0.0480717	0.0437154	0.333219
	ebi-a-GCST90001708	BAFF-R on IgD+ CD38+ B cell	0.00309731	0.0165237	0.855977
	ebi-a-GCST90001709	BAFF-R on IgD+ CD38dim B cell	-0.0002205	0.0175538	0.990328
	ebi-a-GCST90001710	BAFF-R on IgD- CD24- B cell	0.00561454	0.0157548	0.73078
	ebi-a-GCST90001711	BAFF-R on IgD- CD27- B cell	0.00591534	0.0157568	0.71711
	ebi-a-GCST90001712	BAFF-R on IgD- CD38- B cell	0.0136864	0.0237393	0.585223
	ebi-a-GCST90001713	BAFF-R on IgD- CD38+ B cell	0.0236936	0.0268938	0.540219
	ebi-a-GCST90001715	BAFF-R on memory B cell	0.014671	0.0230965	0.548739
	ebi-a-GCST90001716	BAFF-R on naive-mature B cell	-0.000257247	0.0177231	0.988824
	ebi-a-GCST90001717	BAFF-R on unswitched memory B cell	0.0149057	0.0230446	0.541686
	ebi-a-GCST90001718	BAFF-R on switched memory B cell	0.00627655	0.0155637	0.697305
	ebi-a-GCST90001719	BAFF-R on IgD+ B cell	0.0161296	0.0252044	0.545849
	ebi-a-GCST90001720	BAFF-R on transitional B cell	0.00327426	0.0265071	0.905726
	ebi-a-GCST90001723	CD19 on CD24+ CD27+ B cell	-0.0510898	0.0454848	0.463093
	ebi-a-GCST90001724	CD19 on IgD+ CD24+ B cell	-0.0524276	0.0362679	0.285184
	ebi-a-GCST90001725	CD19 on IgD+ CD24- B cell	0.0165407	0.0698232	0.834792
	ebi-a-GCST90001728	CD19 on IgD+ CD38- unswitched memory B cell	-0.755583	0.962109	0.576178
	ebi-a-GCST90001729	CD19 on IgD+ CD38+ B cell	0.169373	0.116508	0.283216
	ebi-a-GCST90001730	CD19 on IgD+ CD38dim B cell	0.164401	0.113836	0.285516
	ebi-a-GCST90001735	CD19 on IgD- CD38dim B cell	-0.050688	0.0464837	0.472473
	ebi-a-GCST90001736	CD19 on memory B cell	-0.052453	0.0460522	0.458691
	ebi-a-GCST90001738	CD19 on unswitched memory B cell	0.162645	0.108591	0.272904
	ebi-a-GCST90001742	CD19 on transitional B cell	0.171016	0.1109	0.262999
	ebi-a-GCST90001743	CD20 on B cell	0.138197	0.17631	0.576773
	ebi-a-GCST90001745	CD20 on CD24+ CD27+ B cell	-0.0903503	0.0611201	0.235872
	ebi-a-GCST90001747	CD20 on IgD+ CD24- B cell	-0.135446	0.422286	0.778816
	ebi-a-GCST90001748	CD20 on IgD+ CD38- B cell	-0.129402	0.0740531	0.330903
	ebi-a-GCST90001751	CD20 on IgD+ CD38+ B cell	0.0544931	0.0370965	0.279598
	ebi-a-GCST90001752	CD20 on IgD+ CD38dim B cell	0.0869445	0.0888426	0.372705
	ebi-a-GCST90001754	CD20 on IgD- CD27- B cell	-0.00823477	0.225872	0.974229
	ebi-a-GCST90001755	CD20 on IgD- CD38- B cell	0.0759865	0.242618	0.783777
	ebi-a-GCST90001757	CD20 on IgD- CD38dim B cell	0.0254635	0.0649909	0.711348
	ebi-a-GCST90001758	CD20 on memory B cell	-0.0829397	0.214605	0.736387
	ebi-a-GCST90001759	CD20 on naive-mature B cell	0.0324539	0.144177	0.836365
	ebi-a-GCST90001760	CD20 on unswitched memory B cell	-0.614449	0.375026	0.242998
	ebi-a-GCST90001761	CD20 on switched memory B cell	0.117257	0.0536473	0.0941429
	ebi-a-GCST90001762	CD20 on IgD+ B cell	-0.208722	0.462505	0.695996
	ebi-a-GCST90001775	CD25 on B cell	0.0372155	0.0390272	0.515125
	ebi-a-GCST90001777	CD25 on CD24+ CD27+ B cell	-0.00599469	0.0395623	0.893465
	ebi-a-GCST90001778	CD25 on IgD+ CD24+ B cell	-0.0365617	0.0289028	0.425856
	ebi-a-GCST90001779	CD25 on IgD+ CD24- B cell	-0.00895804	0.0333583	0.832982
	ebi-a-GCST90001787	CD25 on IgD- CD38- B cell	-0.0787319	0.0522396	0.372942
	ebi-a-GCST90001789	CD25 on IgD- CD38dim B cell	-1.4854e-05	0.0512209	0.999815
	ebi-a-GCST90001790	CD25 on memory B cell	-0.00672684	0.0395368	0.880553
	ebi-a-GCST90001791	CD25 on naive-mature B cell	0.0326229	0.0382147	0.483216
	ebi-a-GCST90001792	CD25 on unswitched memory B cell	-0.0106345	0.038379	0.807723
	ebi-a-GCST90001793	CD25 on switched memory B cell	-0.000165415	0.0607969	0.998268
	ebi-a-GCST90001798	CD27 on CD24+ CD27+ B cell	0.009694	0.0173994	0.592669
	ebi-a-GCST90001800	CD27 on IgD+ CD24+ B cell	-0.0045105	0.0358259	0.905885
	ebi-a-GCST90001801	CD27 on IgD+ CD38- unswitched memory B cell	-0.0249911	0.0379714	0.557436
	ebi-a-GCST90001802	CD27 on IgD- CD38- B cell	0.0130579	0.0190298	0.523117
	ebi-a-GCST90001804	CD27 on IgD- CD38dim B cell	0.00589269	0.0183417	0.760998
	ebi-a-GCST90001805	CD27 on memory B cell	-0.00857657	0.034826	0.815264
	ebi-a-GCST90001806	CD27 on unswitched memory B cell	-2.2946e-05	0.0224772	0.99921
	ebi-a-GCST90001808	CD27 on switched memory B cell	0.0077155	0.0205204	0.716697
	ebi-a-GCST90001813	CD38 on IgD+ CD38dim B cell	-0.111204	0.0880859	0.334054
	ebi-a-GCST90001815	CD38 on IgD- CD38dim B cell	-0.045385	0.114002	0.758801
	ebi-a-GCST90001816	CD38 on naive-mature B cell	-0.0471655	0.112242	0.746747
	ebi-a-GCST90001819	CD38 on transitional B cell	-0.024504	0.0258448	0.443142
	ebi-a-GCST90001820	IgD on IgD+ CD24+ B cell	-0.00461514	0.403156	0.991906
	ebi-a-GCST90001821	IgD on IgD+ CD24- B cell	0.00806294	0.102801	0.95017
	ebi-a-GCST90001824	IgD on IgD+ CD38+ B cell	0.114607	0.193937	0.614442
	ebi-a-GCST90001825	IgD on IgD+ CD38dim B cell	0.00452909	0.0881916	0.967335
	ebi-a-GCST90001828	IgD on transitional B cell	0.465253	0.111512	0.0529272
	ebi-a-GCST90001829	BAFF-R on B cell	0.00227578	0.0165316	0.893909
	ebi-a-GCST90001838	CD3 on naive CD8+ T cell	-0.00402993	0.0283334	0.895911
	ebi-a-GCST90001842	CD3 on Naive CD4+ T cell	-0.0186901	0.0591591	0.80519
	ebi-a-GCST90001851	CD3 on T cell	0.0405923	0.09184	0.735057
	ebi-a-GCST90001853	CD3 on activated CD4 regulatory T cell	-0.0677994	0.105253	0.635689
	ebi-a-GCST90001854	CD3 on CD39+ activated CD4 regulatory T cell	0.0103328	0.0444304	0.837733
	ebi-a-GCST90001857	CD3 on activated & secreting CD4 regulatory T cell	-0.0562347	0.104918	0.686769
	ebi-a-GCST90001858	CD3 on CD45RA+ CD4+ T cell	-0.0280607	0.0390226	0.546756
	ebi-a-GCST90001863	CD3 on CD28+ CD45RA- CD8+ T cell	0.0749178	0.0571186	0.319989
	ebi-a-GCST90001864	CD3 on CD28+ CD45RA+ CD8+ T cell	-0.22497	0.0611386	0.16893
	ebi-a-GCST90001869	CD3 on resting CD4 regulatory T cell	-0.0159162	0.0264058	0.589188
	ebi-a-GCST90001870	CD34 on Hematopoietic Stem Cell	-0.162894	0.0667685	0.134846
	ebi-a-GCST90001883	CD16-CD56 on Natural Killer T	-0.0254296	0.0397392	0.587752
	ebi-a-GCST90001884	CD16-CD56 on Natural Killer	0.00853701	0.0315374	0.797445
	ebi-a-GCST90001887	CD28 on secreting CD4 regulatory T cell	-0.076721	0.0294274	0.233167
	ebi-a-GCST90001891	CD28 on CD45RA- CD4 not regulatory T cell	0.0439171	0.0308497	0.389848
	ebi-a-GCST90001892	CD28 on CD39+ CD4+ T cell	0.0315533	0.025214	0.29948
	ebi-a-GCST90001896	CD28 on CD28+ CD45RA+ CD8+ T cell	0.00270944	0.0758537	0.97727
	ebi-a-GCST90001907	CCR7 on naive CD4+ T cell	0.00993492	0.0681139	0.897407
	ebi-a-GCST90001926	CD127 on granulocyte	-0.0258652	0.0320182	0.45002
	ebi-a-GCST90001932	CD127 on CD45RA+ CD4+ T cell	0.0816832	0.230261	0.756697
	ebi-a-GCST90001946	CD33 on CD14+ monocyte	-0.00246516	0.0155447	0.88168
	ebi-a-GCST90001947	CD33 on CD33+ HLA DR+ CD14dim	-0.00882201	0.0186085	0.682155
	ebi-a-GCST90001948	CD33 on CD33dim HLA DR+ CD11b+	-0.000206063	0.013476	0.988391
	ebi-a-GCST90001949	CD33 on CD33dim HLA DR+ CD11b-	-0.00222899	0.0133355	0.873804
	ebi-a-GCST90001950	CD33 on Granulocytic Myeloid-Derived Suppressor Cells	-0.00624633	0.0287214	0.863671
	ebi-a-GCST90001951	CD33 on CD66b++ myeloid cell	-0.000749437	0.0187264	0.971713
	ebi-a-GCST90001952	CD33 on Monocytic Myeloid-Derived Suppressor Cells	-0.0100837	0.0188123	0.645583
	ebi-a-GCST90001953	CD33 on CD33dim HLA DR-	0.0341764	0.0232794	0.215992
	ebi-a-GCST90001954	CD33 on basophil	0.0449084	0.0267741	0.154326
	ebi-a-GCST90001955	CD33 on Immature Myeloid-Derived Suppressor Cells	0.0435893	0.0280925	0.195696
	ebi-a-GCST90001956	CD33 on CD33+ HLA DR+	-0.00894353	0.0187771	0.680821
	ebi-a-GCST90001957	CD33 on CD33+ HLA DR+ CD14-	-0.00901992	0.0188381	0.67931
	ebi-a-GCST90001961	CD25 on CD39+ CD4+ T cell	-0.0040606	0.0885727	0.966315
	ebi-a-GCST90001979	CD16 on CD14- CD16+ monocyte	-0.0353041	0.0160841	0.07059
	ebi-a-GCST90001980	CD40 on CD14+ CD16- monocyte	0.0474284	0.02929	0.246813
	ebi-a-GCST90001981	CD40 on CD14+ CD16+ monocyte	0.0220302	0.0313827	0.555384
	ebi-a-GCST90001984	HLA DR on CD14- CD16+ monocyte	0.0262792	0.0728678	0.733102
	ebi-a-GCST90001985	CD40 on monocytes	0.024479	0.0203797	0.315876
	ebi-a-GCST90001987	CD64 on CD14+ CD16- monocyte	-0.015176	0.04277	0.737194
	ebi-a-GCST90001988	HLA DR on CD14+ CD16- monocyte	-0.133218	0.0343191	0.0604145
	ebi-a-GCST90001989	CD40 on CD14- CD16+ monocyte	0.0648772	0.0408466	0.163315
	ebi-a-GCST90001991	HLA DR on CD14+ monocyte	-0.135398	0.0346882	0.0598077
	ebi-a-GCST90001994	CX3CR1 on CD14- CD16-	-0.0535553	0.0303511	0.328236
	ebi-a-GCST90001996	CX3CR1 on CD14+ CD16+ monocyte	-0.0170119	0.0293304	0.665399
	ebi-a-GCST90002001	CD64 on CD14- CD16-	-0.0263532	0.0379719	0.613763
	ebi-a-GCST90002003	CCR2 on CD14- CD16-	-0.0462764	0.106044	0.738046
	ebi-a-GCST90002005	CD16 on CD14+ CD16+ monocyte	-0.0327971	0.0648071	0.663076
	ebi-a-GCST90002006	CD64 on monocyte	-0.014929	0.0403934	0.726825
	ebi-a-GCST90002009	HLA DR on CD14- CD16-	0.104248	0.0523893	0.140702
	ebi-a-GCST90002010	HLA DR on monocyte	-0.0830048	0.0480545	0.33409
	ebi-a-GCST90002013	CCR2 on myeloid Dendritic Cell	-0.226648	0.119423	0.308723
	ebi-a-GCST90002014	CCR2 on CD62L+ myeloid Dendritic Cell	-0.0776338	0.123618	0.643006
	ebi-a-GCST90002022	CD4 on CD4+ T cell	0.00819848	0.0846374	0.938525
	ebi-a-GCST90002023	CD4 on Central Memory CD4+ T cell	0.0104257	0.0510431	0.857055
	ebi-a-GCST90002024	CD4 on naive CD4+ T cell	-0.0329518	0.0638121	0.641235
	ebi-a-GCST90002027	CD4 on CD45RA+ CD4+ T cell	0.0112409	0.0594898	0.881109
	ebi-a-GCST90002030	CD39 on CD39+ activated CD4 regulatory T cell	0.0132674	0.0145415	0.428842
	ebi-a-GCST90002031	CD39 on CD39+ secreting CD4 regulatory T cell	0.0133733	0.0147462	0.431316
	ebi-a-GCST90002032	CD39 on CD39+ CD4+ T cell	0.0138813	0.014448	0.438044
	ebi-a-GCST90002033	CD39 on granulocyte	-0.0063458	0.0923878	0.956341
	ebi-a-GCST90002035	CD80 on myeloid Dendritic Cell	-0.0381645	0.04836	0.512706
	ebi-a-GCST90002036	CD80 on CD62L+ myeloid Dendritic Cell	-0.0325477	0.0489546	0.626465
	ebi-a-GCST90002039	CD80 on monocyte	0.0362163	0.0265468	0.244207
	ebi-a-GCST90002056	CD8 on Effector Memory CD8+ T cell	0.0683424	0.170263	0.756998
	ebi-a-GCST90002058	CD8 on CD8+ T cell	-0.0267192	0.0808422	0.796786
	ebi-a-GCST90002061	CD4 on CD39+ CD4+ T cell	-0.0669129	0.045404	0.190991
	ebi-a-GCST90002066	CD4 on activated CD4 regulatory T cell	-0.550442	0.199362	0.221219
	ebi-a-GCST90002067	CD4 on CD39+ activated CD4 regulatory T cell	-0.0856323	0.616053	0.902182
	ebi-a-GCST90002070	CD4 on activated & secreting CD4 regulatory T cell	-0.444778	0.192666	0.260234
	ebi-a-GCST90002087	CD11c on myeloid Dendritic Cell	-0.0458483	0.056997	0.480007
	ebi-a-GCST90002098	CD45RA on naive CD4+ T cell	0.00861217	0.0206215	0.6872
	ebi-a-GCST90002099	CD4RA on Terminally Differentiated CD4+ T cell	0.00875852	0.0223746	0.762469
	ebi-a-GCST90002102	CD45RA on resting CD4 regulatory T cell	-0.0019602	0.0264575	0.944497
	ebi-a-GCST90002104	HLA DR on myeloid Dendritic Cell	0.0466436	0.0400668	0.328531
	ebi-a-GCST90002105	HLA DR on plasmacytoid Dendritic Cell	0.0280628	0.0186795	0.193324
	ebi-a-GCST90002106	HLA DR on Dendritic Cell	0.0411892	0.0230455	0.148417
	ebi-a-GCST90002108	HLA DR on CD33+ HLA DR+ CD14-	0.0441739	0.0642036	0.616344
	ebi-a-GCST90002109	HLA DR on CD33+ HLA DR+ CD14dim	0.00446939	0.0794096	0.964207
	ebi-a-GCST90002110	HLA DR on CD33dim HLA DR+ CD11b+	0.757839	3.46034	0.862743
	ebi-a-GCST90002111	HLA DR on CD33dim HLA DR+ CD11b-	-0.0405275	0.19558	0.855023
	ebi-a-GCST90002116	HLA DR on B cell	-0.0107648	0.0367795	0.781519
	ebi-a-GCST90002117	HLA DR on HLA DR+ Natural Killer	-0.0498435	0.164288	0.812475
	ebi-a-GCST90002119	CD8 on CD28+ CD45RA+ CD8+ T cell	-0.00203129	0.0413023	0.962371
	ebi-a-GCST90002120	CD8 on CD28- CD8+ T cell	-0.417285	0.135334	0.199655
	ebi-a-GCST90002121	CD8 on CD39+ CD8+ T cell	-0.000772145	0.0565278	0.989959

## Sheet: MZL
	Trait ID	Trait	MR Egger intercept	SE	P-value
	ebi-a-GCST90001399	IgD- CD27- B cell %B cell	-0.113137	0.102746	0.469382
	ebi-a-GCST90001451	CD62L- monocyte %monocyte	0.241639	0.19596	0.433787
	ebi-a-GCST90001484	CD39+ resting CD4 regulatory T cell %resting CD4 regulatory T cell	-0.0974727	0.0954856	0.382486
	ebi-a-GCST90001485	CD39+ resting CD4 regulatory T cell %CD4 regulatory T cell	-0.0670883	0.0439761	0.177966
	ebi-a-GCST90001491	CD39+ activated CD4 regulatory T cell %CD4 regulatory T cell	-0.0294931	0.0489807	0.573344
	ebi-a-GCST90001496	CD39+ secreting CD4 regulatory T cell %secreting CD4 regulatory T cell	-0.0312589	0.0838608	0.724615
	ebi-a-GCST90001497	CD39+ secreting CD4 regulatory T cell %CD4 regulatory T cell	-0.031511	0.047903	0.535069
	ebi-a-GCST90001499	Activated & resting CD4 regulatory T cell %CD4 regulatory T cell	-0.523586	0.455901	0.456078
	ebi-a-GCST90001502	Activated & secreting CD4 regulatory T cell %CD4 regulatory T cell	0.370038	0.402813	0.526982
	ebi-a-GCST90001503	Activated & secreting CD4 regulatory T cell %CD4+ T cell	0.021394	0.0501352	0.69835
	ebi-a-GCST90001508	CD25++ CD45RA+ CD4 not regulatory T cell %CD4+ T cell	-0.101116	0.256682	0.761097
	ebi-a-GCST90001509	CD25++ CD45RA+ CD4 not regulatory T cell %T cell	-0.112428	0.295775	0.76875
	ebi-a-GCST90001533	Basophil %CD33dim HLA DR- CD66b-	-0.0625505	0.152599	0.752346
	ebi-a-GCST90001561	CD45RA+ CD8+ T cell %CD8+ T cell	0.028995	0.0756642	0.767032
	ebi-a-GCST90001574	Terminally Differentiated CD4-CD8- T cell %T cell	1.18167	1.05207	0.378073
	ebi-a-GCST90001619	HLA DR+ T cell%T cell	0.119416	0.0669252	0.325198
	ebi-a-GCST90001620	HLA DR+ T cell%lymphocyte	0.0997513	0.228269	0.737724
	ebi-a-GCST90001622	Natural Killer T %T cell	-0.102729	0.0962785	0.364217
	ebi-a-GCST90001623	Natural Killer T %lymphocyte	0.00305353	0.10642	0.978484
	ebi-a-GCST90001628	HLA DR+ CD8+ T cell %T cell	-0.0625977	0.180845	0.787858
	ebi-a-GCST90001634	CD8dim Natural Killer T %T cell	-0.030905	0.0942319	0.774087
	ebi-a-GCST90001635	CD8dim Natural Killer T %lymphocyte	-0.0215753	0.0736785	0.788738
	ebi-a-GCST90001637	CD4-CD8- Natural Killer T %T cell	-0.0163977	0.154851	0.925331
	ebi-a-GCST90001638	CD4-CD8- Natural Killer T %lymphocyte	-0.0266625	0.0900882	0.786565
	ebi-a-GCST90001658	CD39+ CD4+ T cell %T cell	-0.0269997	0.0473731	0.593373
	ebi-a-GCST90001659	CD39+ CD4+ T cell %CD4+ T cell	-0.0280157	0.0478502	0.583647
	ebi-a-GCST90001664	CD28+ CD45RA+ CD8dim T cell %T cell	0.182668	0.311911	0.662723
	ebi-a-GCST90001670	CD39+ CD8+ T cell %T cell	-0.0338903	0.0753994	0.683576
	ebi-a-GCST90001671	CD39+ CD8+ T cell %CD8+ T cell	-0.0191847	0.102419	0.868694
	ebi-a-GCST90001686	CD28- CD8+ T cell %CD8+ T cell	0.440821	0.23659	0.313584
	ebi-a-GCST90001696	CD45RA- CD28- CD8+ T cell %CD8+ T cell	0.0964601	0.077059	0.278858
	ebi-a-GCST90001697	CD45RA- CD28- CD8+ T cell %T cell	0.0763879	0.066707	0.278824
	ebi-a-GCST90001700	CD45RA+ CD28- CD8+ T cell %T cell	-0.0250629	0.12068	0.83781
	ebi-a-GCST90001702	BAFF-R on CD24+ CD27+ B cell	-0.0182035	0.0847965	0.838504
	ebi-a-GCST90001703	BAFF-R on IgD+ CD24+ B cell	-0.0127845	0.0932913	0.89968
	ebi-a-GCST90001704	BAFF-R on IgD+ CD24- B cell	0.0311876	0.110214	0.786706
	ebi-a-GCST90001705	BAFF-R on IgD+ CD38- B cell	0.0266845	0.110282	0.816865
	ebi-a-GCST90001706	BAFF-R on IgD+ CD38- naive B cell	0.030321	0.113051	0.797523
	ebi-a-GCST90001707	BAFF-R on IgD+ CD38- unswitched memory B cell	0.0177629	0.0861152	0.844717
	ebi-a-GCST90001708	BAFF-R on IgD+ CD38+ B cell	0.0323215	0.112507	0.783558
	ebi-a-GCST90001709	BAFF-R on IgD+ CD38dim B cell	0.0275838	0.110479	0.811166
	ebi-a-GCST90001710	BAFF-R on IgD- CD24- B cell	-0.017147	0.0840067	0.845012
	ebi-a-GCST90001711	BAFF-R on IgD- CD27- B cell	-0.0160859	0.0839542	0.854373
	ebi-a-GCST90001712	BAFF-R on IgD- CD38- B cell	-0.00933509	0.0873646	0.920051
	ebi-a-GCST90001713	BAFF-R on IgD- CD38+ B cell	-0.0602749	0.0894936	0.622659
	ebi-a-GCST90001715	BAFF-R on memory B cell	-0.0259425	0.0859905	0.777923
	ebi-a-GCST90001716	BAFF-R on naive-mature B cell	0.0279796	0.110741	0.808965
	ebi-a-GCST90001717	BAFF-R on unswitched memory B cell	-0.0255853	0.0859701	0.780819
	ebi-a-GCST90001718	BAFF-R on switched memory B cell	-0.0179588	0.0846546	0.840373
	ebi-a-GCST90001719	BAFF-R on IgD+ B cell	0.0251089	0.110922	0.828433
	ebi-a-GCST90001720	BAFF-R on transitional B cell	0.0291576	0.111485	0.802424
	ebi-a-GCST90001743	CD20 on B cell	0.0436111	1.0039	0.969297
	ebi-a-GCST90001745	CD20 on CD24+ CD27+ B cell	-0.410559	0.200839	0.110413
	ebi-a-GCST90001747	CD20 on IgD+ CD24- B cell	0.00241809	0.333557	0.994671
	ebi-a-GCST90001748	CD20 on IgD+ CD38- B cell	-0.152895	0.250296	0.603468
	ebi-a-GCST90001751	CD20 on IgD+ CD38+ B cell	-0.0995659	0.175067	0.609329
	ebi-a-GCST90001752	CD20 on IgD+ CD38dim B cell	-0.265687	0.15373	0.134676
	ebi-a-GCST90001754	CD20 on IgD- CD27- B cell	-0.139998	0.633903	0.845705
	ebi-a-GCST90001755	CD20 on IgD- CD38- B cell	0.283069	0.654954	0.707735
	ebi-a-GCST90001757	CD20 on IgD- CD38dim B cell	0.0378295	0.233491	0.877636
	ebi-a-GCST90001758	CD20 on memory B cell	0.12061	0.221468	0.614971
	ebi-a-GCST90001759	CD20 on naive-mature B cell	-0.0992211	0.183688	0.612266
	ebi-a-GCST90001760	CD20 on unswitched memory B cell	0.629857	1.59212	0.730604
	ebi-a-GCST90001761	CD20 on switched memory B cell	0.10088	0.223792	0.671026
	ebi-a-GCST90001762	CD20 on IgD+ B cell	0.0778586	0.277127	0.792683
	ebi-a-GCST90001775	CD25 on B cell	0.0848953	0.161762	0.692321
	ebi-a-GCST90001777	CD25 on CD24+ CD27+ B cell	0.129011	0.102937	0.336751
	ebi-a-GCST90001778	CD25 on IgD+ CD24+ B cell	0.0894529	0.142838	0.643811
	ebi-a-GCST90001779	CD25 on IgD+ CD24- B cell	-0.13241	0.151542	0.542829
	ebi-a-GCST90001787	CD25 on IgD- CD38- B cell	-0.11699	0.155156	0.588703
	ebi-a-GCST90001789	CD25 on IgD- CD38dim B cell	-0.0810822	0.224784	0.779611
	ebi-a-GCST90001790	CD25 on memory B cell	0.134062	0.0996875	0.310896
	ebi-a-GCST90001791	CD25 on naive-mature B cell	-0.0102976	0.0797248	0.905401
	ebi-a-GCST90001792	CD25 on unswitched memory B cell	0.122661	0.105895	0.366354
	ebi-a-GCST90001793	CD25 on switched memory B cell	-0.105524	0.194486	0.683519
	ebi-a-GCST90001798	CD27 on CD24+ CD27+ B cell	-0.0534529	0.0641296	0.436473
	ebi-a-GCST90001800	CD27 on IgD+ CD24+ B cell	0.00408701	0.102778	0.970779
	ebi-a-GCST90001801	CD27 on IgD+ CD38- unswitched memory B cell	-0.046816	0.126296	0.7355
	ebi-a-GCST90001802	CD27 on IgD- CD38- B cell	-0.0598386	0.0906095	0.54509
	ebi-a-GCST90001804	CD27 on IgD- CD38dim B cell	-0.11416	0.0756597	0.228467
	ebi-a-GCST90001805	CD27 on memory B cell	0.00824467	0.113307	0.944815
	ebi-a-GCST90001806	CD27 on unswitched memory B cell	-0.0292986	0.115948	0.807769
	ebi-a-GCST90001808	CD27 on switched memory B cell	-0.100732	0.0747406	0.226396
	ebi-a-GCST90001813	CD38 on IgD+ CD38dim B cell	0.0929613	0.304544	0.789016
	ebi-a-GCST90001815	CD38 on IgD- CD38dim B cell	0.129082	0.419048	0.809769
	ebi-a-GCST90001816	CD38 on naive-mature B cell	0.166808	0.416655	0.75757
	ebi-a-GCST90001819	CD38 on transitional B cell	0.0694245	0.313924	0.845501
	ebi-a-GCST90001820	IgD on IgD+ CD24+ B cell	-0.506684	1.30778	0.735776
	ebi-a-GCST90001821	IgD on IgD+ CD24- B cell	0.163529	0.28304	0.666471
	ebi-a-GCST90001824	IgD on IgD+ CD38+ B cell	-0.3215	0.177808	0.321612
	ebi-a-GCST90001825	IgD on IgD+ CD38dim B cell	0.147019	0.243818	0.654561
	ebi-a-GCST90001826	IgD on unswitched memory B cell	0.328526	0.469263	0.611161
	ebi-a-GCST90001828	IgD on transitional B cell	-0.414817	0.306971	0.405578
	ebi-a-GCST90001829	BAFF-R on B cell	0.0288758	0.110236	0.802124
	ebi-a-GCST90001883	CD16-CD56 on Natural Killer T	0.0673944	0.132163	0.699793
	ebi-a-GCST90001884	CD16-CD56 on Natural Killer	0.0725272	0.107389	0.569062
	ebi-a-GCST90001886	CD28 on CD39+ activated CD4 regulatory T cell	0.252431	0.280784	0.53382
	ebi-a-GCST90001887	CD28 on secreting CD4 regulatory T cell	0.0309423	0.0968332	0.803101
	ebi-a-GCST90001891	CD28 on CD45RA- CD4 not regulatory T cell	-0.0833961	0.184343	0.729535
	ebi-a-GCST90001892	CD28 on CD39+ CD4+ T cell	-0.0805688	0.0881623	0.428171
	ebi-a-GCST90001896	CD28 on CD28+ CD45RA+ CD8+ T cell	-0.176753	0.224118	0.574873
	ebi-a-GCST90001907	CCR7 on naive CD4+ T cell	-0.123126	0.119516	0.411197
	ebi-a-GCST90001926	CD127 on granulocyte	-0.0811237	0.114011	0.550547
	ebi-a-GCST90001932	CD127 on CD45RA+ CD4+ T cell	0.0847507	0.38644	0.846755
	ebi-a-GCST90001946	CD33 on CD14+ monocyte	-0.0582609	0.0518065	0.377597
	ebi-a-GCST90001947	CD33 on CD33+ HLA DR+ CD14dim	-0.0801335	0.0609343	0.319026
	ebi-a-GCST90001948	CD33 on CD33dim HLA DR+ CD11b+	-0.0567468	0.0521049	0.389856
	ebi-a-GCST90001949	CD33 on CD33dim HLA DR+ CD11b-	-0.0529412	0.050301	0.369863
	ebi-a-GCST90001950	CD33 on Granulocytic Myeloid-Derived Suppressor Cells	-0.119302	0.0719851	0.345624
	ebi-a-GCST90001951	CD33 on CD66b++ myeloid cell	-0.0607584	0.0581615	0.405844
	ebi-a-GCST90001952	CD33 on Monocytic Myeloid-Derived Suppressor Cells	-0.0775159	0.0618138	0.33654
	ebi-a-GCST90001956	CD33 on CD33+ HLA DR+	-0.0802447	0.0615151	0.321988
	ebi-a-GCST90001957	CD33 on CD33+ HLA DR+ CD14-	-0.0803975	0.0617373	0.322612
	ebi-a-GCST90001961	CD25 on CD39+ CD4+ T cell	0.0148611	0.147747	0.936181
	ebi-a-GCST90001980	CD40 on CD14+ CD16- monocyte	0.0268684	0.106467	0.842626
	ebi-a-GCST90001981	CD40 on CD14+ CD16+ monocyte	0.0291867	0.0803933	0.778296
	ebi-a-GCST90001984	HLA DR on CD14- CD16+ monocyte	-0.135763	0.0754876	0.169939
	ebi-a-GCST90001988	HLA DR on CD14+ CD16- monocyte	-0.263033	0.78792	0.794881
	ebi-a-GCST90001989	CD40 on CD14- CD16+ monocyte	-0.0457508	0.15159	0.791291
	ebi-a-GCST90001991	HLA DR on CD14+ monocyte	-0.262909	0.826181	0.803864
	ebi-a-GCST90002003	CCR2 on CD14- CD16-	-0.0072108	0.407913	0.988747
	ebi-a-GCST90002007	HLA DR on CD14+ CD16+ monocyte	-0.135717	0.682524	0.875041
	ebi-a-GCST90002009	HLA DR on CD14- CD16-	-0.124186	0.181654	0.564778
	ebi-a-GCST90002010	HLA DR on monocyte	0.253185	0.29717	0.483965
	ebi-a-GCST90002022	CD4 on CD4+ T cell	-0.036302	0.116454	0.784742
	ebi-a-GCST90002023	CD4 on Central Memory CD4+ T cell	0.118248	0.213491	0.635321
	ebi-a-GCST90002024	CD4 on naive CD4+ T cell	-0.132035	0.0928811	0.228212
	ebi-a-GCST90002025	CD4 on Effector Memory CD4+ T cell	0.216401	0.203102	0.479825
	ebi-a-GCST90002027	CD4 on CD45RA+ CD4+ T cell	0.303669	0.184911	0.348202
	ebi-a-GCST90002030	CD39 on CD39+ activated CD4 regulatory T cell	-0.0938515	0.0456957	0.109214
	ebi-a-GCST90002031	CD39 on CD39+ secreting CD4 regulatory T cell	-0.0939173	0.0463088	0.11246
	ebi-a-GCST90002032	CD39 on CD39+ CD4+ T cell	-0.112196	0.0452456	0.0892931
	ebi-a-GCST90002033	CD39 on granulocyte	-0.0500465	0.277326	0.886338
	ebi-a-GCST90002054	CD8 on Central Memory CD8+ T cell	0.114464	0.150623	0.586305
	ebi-a-GCST90002056	CD8 on Effector Memory CD8+ T cell	-0.450926	0.273405	0.346992
	ebi-a-GCST90002061	CD4 on CD39+ CD4+ T cell	-0.0957735	0.0739376	0.251785
	ebi-a-GCST90002066	CD4 on activated CD4 regulatory T cell	-0.29292	0.341894	0.48185
	ebi-a-GCST90002067	CD4 on CD39+ activated CD4 regulatory T cell	3.04606	0.915875	0.0797416
	ebi-a-GCST90002069	CD4 on CD39+ secreting CD4 regulatory T cell	-0.235806	0.151926	0.364367
	ebi-a-GCST90002070	CD4 on activated & secreting CD4 regulatory T cell	0.0704184	0.324185	0.863831
	ebi-a-GCST90002087	CD11c on myeloid Dendritic Cell	0.358733	1.22158	0.818161
	ebi-a-GCST90002090	CD11c on granulocyte	-0.161322	0.198201	0.565074
	ebi-a-GCST90002098	CD45RA on naive CD4+ T cell	-0.119532	0.111176	0.361076
	ebi-a-GCST90002102	CD45RA on resting CD4 regulatory T cell	0.0384593	0.125127	0.787621
	ebi-a-GCST90002104	HLA DR on myeloid Dendritic Cell	-0.0818723	1.05851	0.945389
	ebi-a-GCST90002105	HLA DR on plasmacytoid Dendritic Cell	0.167888	0.0557279	0.029666
	ebi-a-GCST90002106	HLA DR on Dendritic Cell	0.22014	0.0745595	0.0599018
	ebi-a-GCST90002110	HLA DR on CD33dim HLA DR+ CD11b+	-0.196145	0.403729	0.712089
	ebi-a-GCST90002111	HLA DR on CD33dim HLA DR+ CD11b-	-0.0366728	0.175136	0.853532
	ebi-a-GCST90002112	HLA DR on CD33- HLA DR+	0.310546	0.0873384	0.174535
	ebi-a-GCST90002116	HLA DR on B cell	0.155953	0.0852011	0.1267
	ebi-a-GCST90002117	HLA DR on HLA DR+ Natural Killer	0.115195	0.205999	0.6754
	ebi-a-GCST90002118	CD8 on CD28+ CD45RA- CD8+ T cell	0.394242	0.23435	0.341428
	ebi-a-GCST90002119	CD8 on CD28+ CD45RA+ CD8+ T cell	-0.00579291	0.108072	0.958992
	ebi-a-GCST90002120	CD8 on CD28- CD8+ T cell	1.30663	0.377523	0.179061
	ebi-a-GCST90002121	CD8 on CD39+ CD8+ T cell	-0.0109658	0.245992	0.967245
