# Supplementary material for: Mendelian randomization of immune cell phenotypes to discover potential drug targets for B-cell malignancy
Source: Blood Cancer J. 2025 Apr 9;15(1):62. doi: 10.1038/s41408-025-01277-x (PMC11979003; doi:10.1038/s41408-025-01277-x)
Supplement: Supplementary file 8 — Supplementary Data 6 [file 41408_2025_1277_MOESM8_ESM.xlsx]

## Sheet: Legend
Supplementary Data 6 | Leave one out inverse variance weighted random-effects MR analysis for each exposure trait and B cell malignancy.
Results reported as effect size beta and standard error (SE) per genetically predicted standard deviation (SD) unit increase in the risk factor. Two-sided P-value reported.
Leave-one-out analysis not conducted if ≤2 SNPs available for use in MR analysis. Traits with NA indicate those with too few SNPs to perform leave-one-out analysis.
N, trait sample size; MR, Mendelian randomisation

## Sheet: CLL
	Trait ID	Trait	N	SNP	Beta	SE	P-value
	ebi-a-GCST90001399	IgD- CD27- B cell %B cell	11796	rs2250246	-0.245074	0.265546	0.356056
	ebi-a-GCST90001399	IgD- CD27- B cell %B cell	11796	rs35574803	-0.138615	0.0797109	0.0820405
	ebi-a-GCST90001399	IgD- CD27- B cell %B cell	11796	rs4810485	-0.421306	0.488173	0.388123
	ebi-a-GCST90001399	IgD- CD27- B cell %B cell	11796	All	-0.216243	0.181439	0.23333
	ebi-a-GCST90001424	IgD+ B cell %Lymphocyte	11796	All	0.27439	0.193388	0.155941
	ebi-a-GCST90001426	IgD- CD38dim B cell %lymphocyte	11796	All	0.233236	0.207523	0.261055
	ebi-a-GCST90001431	IgD+ CD38- B cell %lymphocyte	11796	All	-0.0230449	0.292128	0.937123
	ebi-a-GCST90001433	IgD- CD27- B cell %lymphocyte	11796	All	-0.305365	0.318939	0.338346
	ebi-a-GCST90001439	IgD+ CD24+ B cell %lymphocyte	11796	All	0.294421	0.179808	0.101544
	ebi-a-GCST90001442	CD24+ CD27+ B cell %lymphocyte	11796	All	0.320662	0.192269	0.09536
	ebi-a-GCST90001451	CD62L- monocyte %monocyte	11796	rs45487297	0.0600166	0.087785	0.494179
	ebi-a-GCST90001451	CD62L- monocyte %monocyte	11796	rs4987360	-0.108469	0.155394	0.485163
	ebi-a-GCST90001451	CD62L- monocyte %monocyte	11796	rs9859349	0.00390763	0.118646	0.973726
	ebi-a-GCST90001451	CD62L- monocyte %monocyte	11796	All	0.0115138	0.0806103	0.886422
	ebi-a-GCST90001463	CD62L- Dendritic Cell %Dendritic Cell	11796	rs56199187	-0.0629335	0.207223	0.761357
	ebi-a-GCST90001463	CD62L- Dendritic Cell %Dendritic Cell	11796	rs6537835	-0.0184446	0.0753258	0.806562
	ebi-a-GCST90001463	CD62L- Dendritic Cell %Dendritic Cell	11796	rs75072970	-0.00903562	0.0742755	0.903176
	ebi-a-GCST90001463	CD62L- Dendritic Cell %Dendritic Cell	11796	All	-0.0166865	0.072472	0.817899
	ebi-a-GCST90001465	CD86+ myeloid Dendritic Cell %Dendritic Cell	11796	rs115805162	-0.0251564	0.0706281	0.721704
	ebi-a-GCST90001465	CD86+ myeloid Dendritic Cell %Dendritic Cell	11796	rs71632979	-0.165747	0.211463	0.433152
	ebi-a-GCST90001465	CD86+ myeloid Dendritic Cell %Dendritic Cell	11796	rs75072970	-0.0285691	0.0694247	0.680697
	ebi-a-GCST90001465	CD86+ myeloid Dendritic Cell %Dendritic Cell	11796	All	-0.0341084	0.068175	0.616859
	ebi-a-GCST90001469	CD62L- myeloid Dendritic Cell %Dendritic Cell	11796	rs115805162	-0.0270786	0.0647067	0.675595
	ebi-a-GCST90001469	CD62L- myeloid Dendritic Cell %Dendritic Cell	11796	rs148765873	-0.0496813	0.06303	0.43057
	ebi-a-GCST90001469	CD62L- myeloid Dendritic Cell %Dendritic Cell	11796	rs191217950	-0.0265676	0.0645252	0.68053
	ebi-a-GCST90001469	CD62L- myeloid Dendritic Cell %Dendritic Cell	11796	rs3933769	-0.0275908	0.0635786	0.664315
	ebi-a-GCST90001469	CD62L- myeloid Dendritic Cell %Dendritic Cell	11796	rs71632979	-0.0931089	0.132809	0.483258
	ebi-a-GCST90001469	CD62L- myeloid Dendritic Cell %Dendritic Cell	11796	rs75072970	-0.0300262	0.0636287	0.637
	ebi-a-GCST90001469	CD62L- myeloid Dendritic Cell %Dendritic Cell	11796	All	-0.0350088	0.0624558	0.575113
	ebi-a-GCST90001471	CD62L- plasmacytoid Dendritic Cell %Dendritic Cell	11796	All	-0.13611	0.109669	0.214567
	ebi-a-GCST90001473	CD62L- CD86+ myeloid Dendritic Cell %Dendritic Cell	11796	rs115805162	-0.0374926	0.058442	0.521176
	ebi-a-GCST90001473	CD62L- CD86+ myeloid Dendritic Cell %Dendritic Cell	11796	rs143140559	-0.037723	0.0576776	0.513091
	ebi-a-GCST90001473	CD62L- CD86+ myeloid Dendritic Cell %Dendritic Cell	11796	rs3933769	-0.0365358	0.057923	0.528194
	ebi-a-GCST90001473	CD62L- CD86+ myeloid Dendritic Cell %Dendritic Cell	11796	rs71632979	-0.161346	0.1302	0.215267
	ebi-a-GCST90001473	CD62L- CD86+ myeloid Dendritic Cell %Dendritic Cell	11796	rs75072970	-0.0397489	0.0574779	0.489219
	ebi-a-GCST90001473	CD62L- CD86+ myeloid Dendritic Cell %Dendritic Cell	11796	All	-0.0436956	0.0564981	0.439286
	ebi-a-GCST90001478	CD4 regulatory T cell %CD4+ T cell	11796	All	0.210939	0.140478	0.133204
	ebi-a-GCST90001484	CD39+ resting CD4 regulatory T cell %resting CD4 regulatory T cell	11796	rs10882701	0.00514865	0.0683459	0.93995
	ebi-a-GCST90001484	CD39+ resting CD4 regulatory T cell %resting CD4 regulatory T cell	11796	rs115328872	-0.0179503	0.0713164	0.801274
	ebi-a-GCST90001484	CD39+ resting CD4 regulatory T cell %resting CD4 regulatory T cell	11796	rs12777195	-0.024689	0.060106	0.681251
	ebi-a-GCST90001484	CD39+ resting CD4 regulatory T cell %resting CD4 regulatory T cell	11796	rs1923692	0.0034079	0.0576357	0.95285
	ebi-a-GCST90001484	CD39+ resting CD4 regulatory T cell %resting CD4 regulatory T cell	11796	rs72809757	-0.0133965	0.0586167	0.819224
	ebi-a-GCST90001484	CD39+ resting CD4 regulatory T cell %resting CD4 regulatory T cell	11796	All	-0.00948287	0.055911	0.86532
	ebi-a-GCST90001485	CD39+ resting CD4 regulatory T cell %CD4 regulatory T cell	11796	rs10882701	0.00743578	0.0267046	0.78067
	ebi-a-GCST90001485	CD39+ resting CD4 regulatory T cell %CD4 regulatory T cell	11796	rs113435341	0.00377264	0.0273514	0.890294
	ebi-a-GCST90001485	CD39+ resting CD4 regulatory T cell %CD4 regulatory T cell	11796	rs11579717	0.00519107	0.0283848	0.85489
	ebi-a-GCST90001485	CD39+ resting CD4 regulatory T cell %CD4 regulatory T cell	11796	rs11890666	0.008178	0.0259588	0.752733
	ebi-a-GCST90001485	CD39+ resting CD4 regulatory T cell %CD4 regulatory T cell	11796	rs12712610	0.00347158	0.0260262	0.893887
	ebi-a-GCST90001485	CD39+ resting CD4 regulatory T cell %CD4 regulatory T cell	11796	rs12777195	0.00182723	0.026155	0.944304
	ebi-a-GCST90001485	CD39+ resting CD4 regulatory T cell %CD4 regulatory T cell	11796	rs1923692	0.00692749	0.0259443	0.789458
	ebi-a-GCST90001485	CD39+ resting CD4 regulatory T cell %CD4 regulatory T cell	11796	rs34645541	0.000489463	0.0259697	0.984963
	ebi-a-GCST90001485	CD39+ resting CD4 regulatory T cell %CD4 regulatory T cell	11796	rs4918969	-0.00138557	0.0383844	0.971205
	ebi-a-GCST90001485	CD39+ resting CD4 regulatory T cell %CD4 regulatory T cell	11796	rs72809757	0.00378009	0.0260087	0.884443
	ebi-a-GCST90001485	CD39+ resting CD4 regulatory T cell %CD4 regulatory T cell	11796	All	0.00425132	0.0257935	0.869084
	ebi-a-GCST90001491	CD39+ activated CD4 regulatory T cell %CD4 regulatory T cell	11796	rs10736092	-0.0198831	0.0651896	0.760362
	ebi-a-GCST90001491	CD39+ activated CD4 regulatory T cell %CD4 regulatory T cell	11796	rs10882701	-0.000412282	0.0301058	0.989074
	ebi-a-GCST90001491	CD39+ activated CD4 regulatory T cell %CD4 regulatory T cell	11796	rs12268044	-0.00336285	0.0293371	0.90874
	ebi-a-GCST90001491	CD39+ activated CD4 regulatory T cell %CD4 regulatory T cell	11796	rs141018090	-0.00171414	0.0289739	0.952823
	ebi-a-GCST90001491	CD39+ activated CD4 regulatory T cell %CD4 regulatory T cell	11796	rs202211780	-0.00345629	0.0296845	0.907308
	ebi-a-GCST90001491	CD39+ activated CD4 regulatory T cell %CD4 regulatory T cell	11796	rs72809762	-0.00606104	0.0291263	0.835155
	ebi-a-GCST90001491	CD39+ activated CD4 regulatory T cell %CD4 regulatory T cell	11796	All	-0.00368833	0.0288547	0.898288
	ebi-a-GCST90001496	CD39+ secreting CD4 regulatory T cell %secreting CD4 regulatory T cell	11796	rs10882701	0.0117171	0.029501	0.691238
	ebi-a-GCST90001496	CD39+ secreting CD4 regulatory T cell %secreting CD4 regulatory T cell	11796	rs117200502	0.000989173	0.0256646	0.969255
	ebi-a-GCST90001496	CD39+ secreting CD4 regulatory T cell %secreting CD4 regulatory T cell	11796	rs12245404	0.00693821	0.0272302	0.798879
	ebi-a-GCST90001496	CD39+ secreting CD4 regulatory T cell %secreting CD4 regulatory T cell	11796	rs141018090	0.00985862	0.0276907	0.721821
	ebi-a-GCST90001496	CD39+ secreting CD4 regulatory T cell %secreting CD4 regulatory T cell	11796	rs145557266	0.00574099	0.0278385	0.836615
	ebi-a-GCST90001496	CD39+ secreting CD4 regulatory T cell %secreting CD4 regulatory T cell	11796	rs202211780	0.0086819	0.0295499	0.768907
	ebi-a-GCST90001496	CD39+ secreting CD4 regulatory T cell %secreting CD4 regulatory T cell	11796	rs2861152	0.00706865	0.066019	0.914733
	ebi-a-GCST90001496	CD39+ secreting CD4 regulatory T cell %secreting CD4 regulatory T cell	11796	rs7914975	0.0112888	0.0255223	0.658262
	ebi-a-GCST90001496	CD39+ secreting CD4 regulatory T cell %secreting CD4 regulatory T cell	11796	All	0.00783089	0.026626	0.768676
	ebi-a-GCST90001497	CD39+ secreting CD4 regulatory T cell %CD4 regulatory T cell	11796	rs10882701	2.27428e-05	0.0269069	0.999326
	ebi-a-GCST90001497	CD39+ secreting CD4 regulatory T cell %CD4 regulatory T cell	11796	rs12268044	-0.00265516	0.0261487	0.919121
	ebi-a-GCST90001497	CD39+ secreting CD4 regulatory T cell %CD4 regulatory T cell	11796	rs147121076	-0.00344827	0.0258594	0.893919
	ebi-a-GCST90001497	CD39+ secreting CD4 regulatory T cell %CD4 regulatory T cell	11796	rs202211780	-0.00270947	0.0265572	0.918738
	ebi-a-GCST90001497	CD39+ secreting CD4 regulatory T cell %CD4 regulatory T cell	11796	rs2275759	-0.00920474	0.0565335	0.870661
	ebi-a-GCST90001497	CD39+ secreting CD4 regulatory T cell %CD4 regulatory T cell	11796	rs72809762	-0.00545574	0.0261248	0.834578
	ebi-a-GCST90001497	CD39+ secreting CD4 regulatory T cell %CD4 regulatory T cell	11796	rs7918541	-0.00187936	0.0259246	0.942209
	ebi-a-GCST90001497	CD39+ secreting CD4 regulatory T cell %CD4 regulatory T cell	11796	All	-0.00293916	0.0257869	0.909255
	ebi-a-GCST90001499	Activated & resting CD4 regulatory T cell %CD4 regulatory T cell	11796	rs113435341	-0.0115374	0.0541468	0.831268
	ebi-a-GCST90001499	Activated & resting CD4 regulatory T cell %CD4 regulatory T cell	11796	rs11579717	-0.0089667	0.0617351	0.884518
	ebi-a-GCST90001499	Activated & resting CD4 regulatory T cell %CD4 regulatory T cell	11796	rs17607399	0.00259483	0.0430896	0.951981
	ebi-a-GCST90001499	Activated & resting CD4 regulatory T cell %CD4 regulatory T cell	11796	rs413431	-0.00447355	0.0437657	0.918585
	ebi-a-GCST90001499	Activated & resting CD4 regulatory T cell %CD4 regulatory T cell	11796	All	-0.00434214	0.0424589	0.918545
	ebi-a-GCST90001500	Activated & resting CD4 regulatory T cell %CD4+ T cell	11796	All	0.0134094	0.0606265	0.824952
	ebi-a-GCST90001502	Activated & secreting CD4 regulatory T cell %CD4 regulatory T cell	11796	rs113435341	0.00980487	0.0414706	0.813099
	ebi-a-GCST90001502	Activated & secreting CD4 regulatory T cell %CD4 regulatory T cell	11796	rs11579717	0.0080218	0.0442997	0.856305
	ebi-a-GCST90001502	Activated & secreting CD4 regulatory T cell %CD4 regulatory T cell	11796	rs138915779	0.00391784	0.0422635	0.926142
	ebi-a-GCST90001502	Activated & secreting CD4 regulatory T cell %CD4 regulatory T cell	11796	rs17607399	0.000655595	0.0355967	0.985306
	ebi-a-GCST90001502	Activated & secreting CD4 regulatory T cell %CD4 regulatory T cell	11796	rs413431	0.00525685	0.0359156	0.883632
	ebi-a-GCST90001502	Activated & secreting CD4 regulatory T cell %CD4 regulatory T cell	11796	All	0.00515499	0.0352711	0.8838
	ebi-a-GCST90001503	Activated & secreting CD4 regulatory T cell %CD4+ T cell	11796	rs11256966	0.0377475	0.0338893	0.265345
	ebi-a-GCST90001503	Activated & secreting CD4 regulatory T cell %CD4+ T cell	11796	rs113435341	0.0450109	0.0366782	0.219753
	ebi-a-GCST90001503	Activated & secreting CD4 regulatory T cell %CD4+ T cell	11796	rs11579717	0.0481465	0.0386948	0.213402
	ebi-a-GCST90001503	Activated & secreting CD4 regulatory T cell %CD4+ T cell	11796	rs12712610	0.0381066	0.0338823	0.260726
	ebi-a-GCST90001503	Activated & secreting CD4 regulatory T cell %CD4+ T cell	11796	rs138915779	0.0435814	0.0378048	0.248993
	ebi-a-GCST90001503	Activated & secreting CD4 regulatory T cell %CD4+ T cell	11796	rs138960714	0.00571696	0.0407698	0.888482
	ebi-a-GCST90001503	Activated & secreting CD4 regulatory T cell %CD4+ T cell	11796	rs74830391	0.0317322	0.0338962	0.349192
	ebi-a-GCST90001503	Activated & secreting CD4 regulatory T cell %CD4+ T cell	11796	All	0.0362889	0.0335683	0.279677
	ebi-a-GCST90001508	CD25++ CD45RA+ CD4 not regulatory T cell %CD4+ T cell	11796	rs10905719	0.0499769	0.129029	0.698512
	ebi-a-GCST90001508	CD25++ CD45RA+ CD4 not regulatory T cell %CD4+ T cell	11796	rs11124653	0.137404	0.078829	0.0813218
	ebi-a-GCST90001508	CD25++ CD45RA+ CD4 not regulatory T cell %CD4+ T cell	11796	rs116517602	-0.0470225	0.121189	0.69801
	ebi-a-GCST90001508	CD25++ CD45RA+ CD4 not regulatory T cell %CD4+ T cell	11796	rs13024840	0.0282846	0.12492	0.820874
	ebi-a-GCST90001508	CD25++ CD45RA+ CD4 not regulatory T cell %CD4+ T cell	11796	All	0.0481254	0.0966158	0.618406
	ebi-a-GCST90001509	CD25++ CD45RA+ CD4 not regulatory T cell %T cell	11796	rs10905719	0.0566072	0.13704	0.679554
	ebi-a-GCST90001509	CD25++ CD45RA+ CD4 not regulatory T cell %T cell	11796	rs11124653	0.145651	0.0833878	0.0806954
	ebi-a-GCST90001509	CD25++ CD45RA+ CD4 not regulatory T cell %T cell	11796	rs116517602	-0.0519929	0.132307	0.694341
	ebi-a-GCST90001509	CD25++ CD45RA+ CD4 not regulatory T cell %T cell	11796	rs13024840	0.0343284	0.131406	0.793908
	ebi-a-GCST90001509	CD25++ CD45RA+ CD4 not regulatory T cell %T cell	11796	All	0.0540538	0.102552	0.598132
	ebi-a-GCST90001512	CD25++ CD45RA- CD4 not regulatory T cell %T cell	11796	All	-0.0406951	0.0775602	0.599799
	ebi-a-GCST90001516	Immature Myeloid-Derived Suppressor Cells %CD33dim HLA DR- CD66b-	11796	All	0.0490602	0.082197	0.5506
	ebi-a-GCST90001526	CD33dim HLA DR+ CD11b+ %CD33dim HLA DR+	11796	rs1801274	-0.0288484	0.141797	0.838784
	ebi-a-GCST90001526	CD33dim HLA DR+ CD11b+ %CD33dim HLA DR+	11796	rs3820097	0.0288952	0.0459274	0.529252
	ebi-a-GCST90001526	CD33dim HLA DR+ CD11b+ %CD33dim HLA DR+	11796	rs3826007	-0.0284356	0.0802408	0.723056
	ebi-a-GCST90001526	CD33dim HLA DR+ CD11b+ %CD33dim HLA DR+	11796	All	-0.0039929	0.0608327	0.947666
	ebi-a-GCST90001528	CD33dim HLA DR+ CD11b- %CD33dim HLA DR+	11796	rs1801274	0.0302416	0.143503	0.833091
	ebi-a-GCST90001528	CD33dim HLA DR+ CD11b- %CD33dim HLA DR+	11796	rs3820097	-0.0287033	0.0461005	0.533532
	ebi-a-GCST90001528	CD33dim HLA DR+ CD11b- %CD33dim HLA DR+	11796	rs3826007	0.0282447	0.0803116	0.725071
	ebi-a-GCST90001528	CD33dim HLA DR+ CD11b- %CD33dim HLA DR+	11796	All	0.00422799	0.0610666	0.944802
	ebi-a-GCST90001533	Basophil %CD33dim HLA DR- CD66b-	11796	rs3865444	-0.123391	0.173376	0.476653
	ebi-a-GCST90001533	Basophil %CD33dim HLA DR- CD66b-	11796	rs4499342	-0.0200553	0.0561461	0.720943
	ebi-a-GCST90001533	Basophil %CD33dim HLA DR- CD66b-	11796	rs7351079	-0.0633161	0.0907849	0.485533
	ebi-a-GCST90001533	Basophil %CD33dim HLA DR- CD66b-	11796	All	-0.0508427	0.0647696	0.432467
	ebi-a-GCST90001535	CD45RA- CD4+ T cell %CD4+ T cell	11796	rs11124653	-0.00911517	0.0885056	0.917971
	ebi-a-GCST90001535	CD45RA- CD4+ T cell %CD4+ T cell	11796	rs11579717	0.145849	0.216797	0.501111
	ebi-a-GCST90001535	CD45RA- CD4+ T cell %CD4+ T cell	11796	rs12712610	0.0614753	0.140855	0.662514
	ebi-a-GCST90001535	CD45RA- CD4+ T cell %CD4+ T cell	11796	All	0.0433362	0.0956613	0.650536
	ebi-a-GCST90001561	CD45RA+ CD8+ T cell %CD8+ T cell	11796	rs11896593	-0.0146436	0.056301	0.79479
	ebi-a-GCST90001561	CD45RA+ CD8+ T cell %CD8+ T cell	11796	rs17583875	-0.0248193	0.0865811	0.774373
	ebi-a-GCST90001561	CD45RA+ CD8+ T cell %CD8+ T cell	11796	rs2463509	0.0157418	0.0589162	0.789323
	ebi-a-GCST90001561	CD45RA+ CD8+ T cell %CD8+ T cell	11796	All	-0.00460743	0.0520944	0.929524
	ebi-a-GCST90001570	Effector Memory CD4-CD8- T cell %CD4-CD8- T cell	11796	rs111902980	-0.0143041	0.084169	0.865053
	ebi-a-GCST90001570	Effector Memory CD4-CD8- T cell %CD4-CD8- T cell	11796	rs113435341	-0.0745754	0.119525	0.532672
	ebi-a-GCST90001570	Effector Memory CD4-CD8- T cell %CD4-CD8- T cell	11796	rs116877116	-0.0348539	0.0765276	0.648792
	ebi-a-GCST90001570	Effector Memory CD4-CD8- T cell %CD4-CD8- T cell	11796	rs6729180	-0.0399594	0.0839127	0.633931
	ebi-a-GCST90001570	Effector Memory CD4-CD8- T cell %CD4-CD8- T cell	11796	All	-0.0360082	0.0756706	0.634178
	ebi-a-GCST90001571	Effector Memory CD4-CD8- T cell %T cell	11796	All	0.219571	0.150811	0.145412
	ebi-a-GCST90001573	Terminally Differentiated CD4-CD8- T cell %CD4-CD8- T cell	11796	All	0.0178821	0.0936997	0.848647
	ebi-a-GCST90001574	Terminally Differentiated CD4-CD8- T cell %T cell	11796	rs113435341	0.160261	0.112895	0.155738
	ebi-a-GCST90001574	Terminally Differentiated CD4-CD8- T cell %T cell	11796	rs6729180	0.122704	0.0980702	0.210868
	ebi-a-GCST90001574	Terminally Differentiated CD4-CD8- T cell %T cell	11796	rs6755452	0.0689249	0.0978318	0.481106
	ebi-a-GCST90001574	Terminally Differentiated CD4-CD8- T cell %T cell	11796	rs9269614	0.0622766	0.0907102	0.49237
	ebi-a-GCST90001574	Terminally Differentiated CD4-CD8- T cell %T cell	11796	All	0.0981817	0.0857024	0.251955
	ebi-a-GCST90001585	CD14+ CD16+ monocyte %monocyte	11796	All	0.0287614	0.0757723	0.70426
	ebi-a-GCST90001619	HLA DR+ T cell%T cell	11796	rs1084560	-0.0649611	0.0679858	0.33932
	ebi-a-GCST90001619	HLA DR+ T cell%T cell	11796	rs3087456	-0.0247502	0.154163	0.872451
	ebi-a-GCST90001619	HLA DR+ T cell%T cell	11796	rs7032773	-0.082001	0.0692453	0.23633
	ebi-a-GCST90001619	HLA DR+ T cell%T cell	11796	All	-0.068948	0.0654431	0.292087
	ebi-a-GCST90001620	HLA DR+ T cell%lymphocyte	11796	All	-0.0631531	0.0665624	0.342732
	ebi-a-GCST90001622	Natural Killer T %T cell	11796	rs115536607	-0.277159	0.115948	0.0168314
	ebi-a-GCST90001622	Natural Killer T %T cell	11796	rs12224032	-0.0636159	0.198639	0.748772
	ebi-a-GCST90001622	Natural Killer T %T cell	11796	rs77738700	-0.0907851	0.192408	0.637044
	ebi-a-GCST90001622	Natural Killer T %T cell	11796	rs7819099	-0.0980852	0.223189	0.66032
	ebi-a-GCST90001622	Natural Killer T %T cell	11796	rs79251210	-0.191743	0.223892	0.391772
	ebi-a-GCST90001622	Natural Killer T %T cell	11796	All	-0.144198	0.172342	0.402765
	ebi-a-GCST90001623	Natural Killer T %lymphocyte	11796	rs115536607	-0.0448361	0.127058	0.72418
	ebi-a-GCST90001623	Natural Killer T %lymphocyte	11796	rs7218011	-0.0024192	0.165741	0.988354
	ebi-a-GCST90001623	Natural Killer T %lymphocyte	11796	rs77738700	0.0865109	0.126122	0.492757
	ebi-a-GCST90001623	Natural Killer T %lymphocyte	11796	rs7819099	0.10767	0.145455	0.45916
	ebi-a-GCST90001623	Natural Killer T %lymphocyte	11796	rs79251210	0.0353525	0.168481	0.8338
	ebi-a-GCST90001623	Natural Killer T %lymphocyte	11796	rs9912354	-0.0164671	0.160498	0.918281
	ebi-a-GCST90001623	Natural Killer T %lymphocyte	11796	All	0.0276697	0.135705	0.838435
	ebi-a-GCST90001626	HLA DR+ CD4+ T cell %lymphocyte	11796	All	-0.0858859	0.0963095	0.372516
	ebi-a-GCST90001628	HLA DR+ CD8+ T cell %T cell	11796	rs3087456	-0.125464	0.15727	0.425008
	ebi-a-GCST90001628	HLA DR+ CD8+ T cell %T cell	11796	rs542160	-0.0913333	0.0698053	0.190737
	ebi-a-GCST90001628	HLA DR+ CD8+ T cell %T cell	11796	rs9378213	-0.0778644	0.0700045	0.266019
	ebi-a-GCST90001628	HLA DR+ CD8+ T cell %T cell	11796	All	-0.0882903	0.0666883	0.185528
	ebi-a-GCST90001629	HLA DR+ CD8+ T cell %lymphocyte	11796	All	-0.0913495	0.0691536	0.186513
	ebi-a-GCST90001634	CD8dim Natural Killer T %T cell	11796	rs11544989	0.0646488	0.208811	0.756861
	ebi-a-GCST90001634	CD8dim Natural Killer T %T cell	11796	rs115536607	-0.192575	0.2191	0.379435
	ebi-a-GCST90001634	CD8dim Natural Killer T %T cell	11796	rs77738700	0.0167932	0.238524	0.943871
	ebi-a-GCST90001634	CD8dim Natural Killer T %T cell	11796	rs79251210	-0.0696297	0.387567	0.857421
	ebi-a-GCST90001634	CD8dim Natural Killer T %T cell	11796	All	-0.0340647	0.216483	0.874965
	ebi-a-GCST90001635	CD8dim Natural Killer T %lymphocyte	11796	rs11544989	0.0926365	0.156467	0.553815
	ebi-a-GCST90001635	CD8dim Natural Killer T %lymphocyte	11796	rs115536607	-0.100765	0.183788	0.583507
	ebi-a-GCST90001635	CD8dim Natural Killer T %lymphocyte	11796	rs77738700	0.0503526	0.181	0.780865
	ebi-a-GCST90001635	CD8dim Natural Killer T %lymphocyte	11796	rs79251210	0.0146894	0.269143	0.956474
	ebi-a-GCST90001635	CD8dim Natural Killer T %lymphocyte	11796	rs9916257	-0.0381565	0.220586	0.862669
	ebi-a-GCST90001635	CD8dim Natural Killer T %lymphocyte	11796	All	0.00701873	0.176602	0.968298
	ebi-a-GCST90001637	CD4-CD8- Natural Killer T %T cell	11796	rs115536607	0.021668	0.156711	0.890029
	ebi-a-GCST90001637	CD4-CD8- Natural Killer T %T cell	11796	rs34613828	0.0500365	0.220119	0.820178
	ebi-a-GCST90001637	CD4-CD8- Natural Killer T %T cell	11796	rs77738700	0.156474	0.115221	0.174452
	ebi-a-GCST90001637	CD4-CD8- Natural Killer T %T cell	11796	rs79251210	0.160085	0.21976	0.466337
	ebi-a-GCST90001637	CD4-CD8- Natural Killer T %T cell	11796	All	0.0977742	0.148423	0.510055
	ebi-a-GCST90001638	CD4-CD8- Natural Killer T %lymphocyte	11796	rs115536607	0.0110277	0.120329	0.926979
	ebi-a-GCST90001638	CD4-CD8- Natural Killer T %lymphocyte	11796	rs34613828	0.0314064	0.165339	0.849347
	ebi-a-GCST90001638	CD4-CD8- Natural Killer T %lymphocyte	11796	rs77738700	0.129614	0.0984235	0.187872
	ebi-a-GCST90001638	CD4-CD8- Natural Killer T %lymphocyte	11796	rs79251210	0.11979	0.170933	0.483427
	ebi-a-GCST90001638	CD4-CD8- Natural Killer T %lymphocyte	11796	rs9916629	0.0992561	0.152902	0.516243
	ebi-a-GCST90001638	CD4-CD8- Natural Killer T %lymphocyte	11796	All	0.079346	0.124755	0.524767
	ebi-a-GCST90001649	HLA DR+ Natural Killer %Natural Killer	11796	rs115805162	-0.0333187	0.0669752	0.618852
	ebi-a-GCST90001649	HLA DR+ Natural Killer %Natural Killer	11796	rs3933769	-0.0320731	0.0655366	0.624564
	ebi-a-GCST90001649	HLA DR+ Natural Killer %Natural Killer	11796	rs509749	0.013352	0.0616705	0.828594
	ebi-a-GCST90001649	HLA DR+ Natural Killer %Natural Killer	11796	rs71632989	-0.0615921	0.0907844	0.49749
	ebi-a-GCST90001649	HLA DR+ Natural Killer %Natural Killer	11796	rs7180804	0.00455411	0.0695568	0.947797
	ebi-a-GCST90001649	HLA DR+ Natural Killer %Natural Killer	11796	rs865239	-0.0265185	0.0703689	0.706285
	ebi-a-GCST90001649	HLA DR+ Natural Killer %Natural Killer	11796	rs9916257	-0.0426907	0.0645617	0.508459
	ebi-a-GCST90001649	HLA DR+ Natural Killer %Natural Killer	11796	All	-0.0237972	0.0619569	0.70091
	ebi-a-GCST90001650	HLA DR+ Natural Killer %CD3- lymphocyte	11796	rs115805162	-0.029705	0.107841	0.78297
	ebi-a-GCST90001650	HLA DR+ Natural Killer %CD3- lymphocyte	11796	rs3933769	-0.0271916	0.104196	0.794118
	ebi-a-GCST90001650	HLA DR+ Natural Killer %CD3- lymphocyte	11796	rs509749	0.0441875	0.0758138	0.559999
	ebi-a-GCST90001650	HLA DR+ Natural Killer %CD3- lymphocyte	11796	rs71632979	-0.117677	0.193578	0.543251
	ebi-a-GCST90001650	HLA DR+ Natural Killer %CD3- lymphocyte	11796	All	-0.0157161	0.0890329	0.859886
	ebi-a-GCST90001658	CD39+ CD4+ T cell %T cell	11796	rs10736092	-0.0150992	0.0608704	0.804091
	ebi-a-GCST90001658	CD39+ CD4+ T cell %T cell	11796	rs10882701	0.000495281	0.0273984	0.985577
	ebi-a-GCST90001658	CD39+ CD4+ T cell %T cell	11796	rs12268044	-0.0023358	0.0265132	0.929798
	ebi-a-GCST90001658	CD39+ CD4+ T cell %T cell	11796	rs202211780	-0.00236577	0.0268738	0.929851
	ebi-a-GCST90001658	CD39+ CD4+ T cell %T cell	11796	rs72809762	-0.00477724	0.0264669	0.856761
	ebi-a-GCST90001658	CD39+ CD4+ T cell %T cell	11796	rs7918541	-0.00150375	0.0263616	0.954511
	ebi-a-GCST90001658	CD39+ CD4+ T cell %T cell	11796	All	-0.00261107	0.0262147	0.920659
	ebi-a-GCST90001659	CD39+ CD4+ T cell %CD4+ T cell	11796	rs10736092	-0.0143409	0.0591111	0.808308
	ebi-a-GCST90001659	CD39+ CD4+ T cell %CD4+ T cell	11796	rs10882701	0.000485835	0.0270385	0.985664
	ebi-a-GCST90001659	CD39+ CD4+ T cell %CD4+ T cell	11796	rs12268044	-0.00227952	0.0262112	0.930698
	ebi-a-GCST90001659	CD39+ CD4+ T cell %CD4+ T cell	11796	rs202211780	-0.002318	0.02656	0.930454
	ebi-a-GCST90001659	CD39+ CD4+ T cell %CD4+ T cell	11796	rs72809762	-0.00479856	0.0261548	0.854431
	ebi-a-GCST90001659	CD39+ CD4+ T cell %CD4+ T cell	11796	rs7918541	-0.00140625	0.0260465	0.956943
	ebi-a-GCST90001659	CD39+ CD4+ T cell %CD4+ T cell	11796	All	-0.00256347	0.0258838	0.921109
	ebi-a-GCST90001661	CD28- CD8dim T cell %T cell	11796	All	0.213464	0.146078	0.143932
	ebi-a-GCST90001664	CD28+ CD45RA+ CD8dim T cell %T cell	11796	rs113435341	-0.00384784	0.0683031	0.955075
	ebi-a-GCST90001664	CD28+ CD45RA+ CD8dim T cell %T cell	11796	rs11579717	0.00231963	0.0683124	0.972912
	ebi-a-GCST90001664	CD28+ CD45RA+ CD8dim T cell %T cell	11796	rs12712610	-0.0018189	0.0538179	0.973039
	ebi-a-GCST90001664	CD28+ CD45RA+ CD8dim T cell %T cell	11796	rs4832054	0.000589787	0.0546729	0.991393
	ebi-a-GCST90001664	CD28+ CD45RA+ CD8dim T cell %T cell	11796	rs79827501	0.00736047	0.053349	0.890266
	ebi-a-GCST90001664	CD28+ CD45RA+ CD8dim T cell %T cell	11796	All	0.00125206	0.052346	0.980917
	ebi-a-GCST90001665	CD28+ CD45RA+ CD8dim T cell %CD8dim T cell	11796	rs11579717	0.116156	0.140074	0.406967
	ebi-a-GCST90001665	CD28+ CD45RA+ CD8dim T cell %CD8dim T cell	11796	rs12712610	0.0262513	0.0734499	0.72079
	ebi-a-GCST90001665	CD28+ CD45RA+ CD8dim T cell %CD8dim T cell	11796	rs2367376	0.00576824	0.0769732	0.940264
	ebi-a-GCST90001665	CD28+ CD45RA+ CD8dim T cell %CD8dim T cell	11796	All	0.0290282	0.0702636	0.679509
	ebi-a-GCST90001670	CD39+ CD8+ T cell %T cell	11796	rs10736092	0.121731	0.0677374	0.0723193
	ebi-a-GCST90001670	CD39+ CD8+ T cell %T cell	11796	rs11818051	0.0184833	0.0269126	0.492215
	ebi-a-GCST90001670	CD39+ CD8+ T cell %T cell	11796	rs12777195	0.0168653	0.0272984	0.5367
	ebi-a-GCST90001670	CD39+ CD8+ T cell %T cell	11796	rs17111341	0.0134485	0.0272229	0.621296
	ebi-a-GCST90001670	CD39+ CD8+ T cell %T cell	11796	rs72812685	0.0111941	0.0278896	0.688147
	ebi-a-GCST90001670	CD39+ CD8+ T cell %T cell	11796	All	0.0192305	0.0267847	0.472779
	ebi-a-GCST90001671	CD39+ CD8+ T cell %CD8+ T cell	11796	rs11818051	0.120772	0.070345	0.0860061
	ebi-a-GCST90001671	CD39+ CD8+ T cell %CD8+ T cell	11796	rs17111341	0.0995374	0.0768716	0.195371
	ebi-a-GCST90001671	CD39+ CD8+ T cell %CD8+ T cell	11796	rs2901833	0.137122	0.0785898	0.0810241
	ebi-a-GCST90001671	CD39+ CD8+ T cell %CD8+ T cell	11796	rs72812685	0.119339	0.0931875	0.200321
	ebi-a-GCST90001671	CD39+ CD8+ T cell %CD8+ T cell	11796	All	0.119058	0.0680217	0.0800677
	ebi-a-GCST90001686	CD28- CD8+ T cell %CD8+ T cell	11796	All	-0.119475	0.295146	0.685623
	ebi-a-GCST90001691	CD28+ CD45RA- CD8+ T cell %T cell	11796	All	-0.000763864	0.0524945	0.98839
	ebi-a-GCST90001692	CD28+ CD45RA- CD8+ T cell %CD8+ T cell	11796	rs1051488	0.0196816	0.0785681	0.802198
	ebi-a-GCST90001692	CD28+ CD45RA- CD8+ T cell %CD8+ T cell	11796	rs11579717	0.241025	0.112564	0.032256
	ebi-a-GCST90001692	CD28+ CD45RA- CD8+ T cell %CD8+ T cell	11796	rs4368632	0.082104	0.129397	0.525747
	ebi-a-GCST90001692	CD28+ CD45RA- CD8+ T cell %CD8+ T cell	11796	All	0.0876943	0.0871358	0.314219
	ebi-a-GCST90001694	CD28- CD4-CD8- T cell %T cell	11796	All	0.0730588	0.116483	0.530525
	ebi-a-GCST90001696	CD45RA- CD28- CD8+ T cell %CD8+ T cell	11796	rs140385926	0.014841	0.00848354	0.0802246
	ebi-a-GCST90001696	CD45RA- CD28- CD8+ T cell %CD8+ T cell	11796	rs450175	-0.000475592	0.00808274	0.953079
	ebi-a-GCST90001696	CD45RA- CD28- CD8+ T cell %CD8+ T cell	11796	rs58905133	-0.00159925	0.0126263	0.899209
	ebi-a-GCST90001696	CD45RA- CD28- CD8+ T cell %CD8+ T cell	11796	All	0.00229263	0.00835175	0.783694
	ebi-a-GCST90001697	CD45RA- CD28- CD8+ T cell %T cell	11796	rs111388649	-0.00173252	0.00174259	0.320117
	ebi-a-GCST90001697	CD45RA- CD28- CD8+ T cell %T cell	11796	rs11233425	-0.00237509	0.00169684	0.161601
	ebi-a-GCST90001697	CD45RA- CD28- CD8+ T cell %T cell	11796	rs117975109	-0.00243057	0.0016023	0.129285
	ebi-a-GCST90001697	CD45RA- CD28- CD8+ T cell %T cell	11796	rs12656604	-0.00229522	0.00166983	0.16928
	ebi-a-GCST90001697	CD45RA- CD28- CD8+ T cell %T cell	11796	rs140112233	-0.00211905	0.00175624	0.227591
	ebi-a-GCST90001697	CD45RA- CD28- CD8+ T cell %T cell	11796	rs147264423	-0.00294626	0.00156237	0.0593257
	ebi-a-GCST90001697	CD45RA- CD28- CD8+ T cell %T cell	11796	rs190272290	-0.00181439	0.00159489	0.255277
	ebi-a-GCST90001697	CD45RA- CD28- CD8+ T cell %T cell	11796	rs34375694	-0.00236442	0.00167417	0.157864
	ebi-a-GCST90001697	CD45RA- CD28- CD8+ T cell %T cell	11796	rs55881385	-0.00254297	0.00169067	0.13255
	ebi-a-GCST90001697	CD45RA- CD28- CD8+ T cell %T cell	11796	rs55971473	-0.00242983	0.00163719	0.137768
	ebi-a-GCST90001697	CD45RA- CD28- CD8+ T cell %T cell	11796	rs58905133	-0.00240161	0.00159876	0.133054
	ebi-a-GCST90001697	CD45RA- CD28- CD8+ T cell %T cell	11796	rs61772921	-0.00279849	0.00167176	0.0941348
	ebi-a-GCST90001697	CD45RA- CD28- CD8+ T cell %T cell	11796	rs62021713	-0.00275118	0.00199329	0.167519
	ebi-a-GCST90001697	CD45RA- CD28- CD8+ T cell %T cell	11796	rs74707627	-0.00115585	0.00160632	0.471792
	ebi-a-GCST90001697	CD45RA- CD28- CD8+ T cell %T cell	11796	rs75420474	-0.00238923	0.00170908	0.162124
	ebi-a-GCST90001697	CD45RA- CD28- CD8+ T cell %T cell	11796	rs76343453	-0.00232107	0.00166241	0.162652
	ebi-a-GCST90001697	CD45RA- CD28- CD8+ T cell %T cell	11796	rs76938777	-0.00214304	0.00166329	0.197595
	ebi-a-GCST90001697	CD45RA- CD28- CD8+ T cell %T cell	11796	rs79190516	-0.00231984	0.001663	0.163024
	ebi-a-GCST90001697	CD45RA- CD28- CD8+ T cell %T cell	11796	All	-0.00229557	0.00161634	0.155542
	ebi-a-GCST90001700	CD45RA+ CD28- CD8+ T cell %T cell	11796	rs10824158	-0.000538916	0.00109486	0.622563
	ebi-a-GCST90001700	CD45RA+ CD28- CD8+ T cell %T cell	11796	rs111747460	-0.000518853	0.00110135	0.637564
	ebi-a-GCST90001700	CD45RA+ CD28- CD8+ T cell %T cell	11796	rs114421150	-0.000674172	0.0010654	0.526873
	ebi-a-GCST90001700	CD45RA+ CD28- CD8+ T cell %T cell	11796	rs116399750	-0.000360443	0.00110416	0.74409
	ebi-a-GCST90001700	CD45RA+ CD28- CD8+ T cell %T cell	11796	rs116581718	-0.000431917	0.00112461	0.700934
	ebi-a-GCST90001700	CD45RA+ CD28- CD8+ T cell %T cell	11796	rs117478414	-0.000382018	0.0011219	0.733472
	ebi-a-GCST90001700	CD45RA+ CD28- CD8+ T cell %T cell	11796	rs117692894	-0.000405197	0.00113552	0.721212
	ebi-a-GCST90001700	CD45RA+ CD28- CD8+ T cell %T cell	11796	rs117867588	-0.000580093	0.00113584	0.60955
	ebi-a-GCST90001700	CD45RA+ CD28- CD8+ T cell %T cell	11796	rs12279408	-0.000305358	0.00106198	0.7737
	ebi-a-GCST90001700	CD45RA+ CD28- CD8+ T cell %T cell	11796	rs12499962	-0.000413349	0.00110341	0.707951
	ebi-a-GCST90001700	CD45RA+ CD28- CD8+ T cell %T cell	11796	rs12501785	-0.000625289	0.00106419	0.55682
	ebi-a-GCST90001700	CD45RA+ CD28- CD8+ T cell %T cell	11796	rs138327786	-0.000360753	0.00109968	0.742872
	ebi-a-GCST90001700	CD45RA+ CD28- CD8+ T cell %T cell	11796	rs140963286	-0.00031813	0.00110567	0.773557
	ebi-a-GCST90001700	CD45RA+ CD28- CD8+ T cell %T cell	11796	rs145604620	-0.000411463	0.00111875	0.713031
	ebi-a-GCST90001700	CD45RA+ CD28- CD8+ T cell %T cell	11796	rs149208831	-0.000787268	0.00109279	0.471266
	ebi-a-GCST90001700	CD45RA+ CD28- CD8+ T cell %T cell	11796	rs16864501	-0.000325379	0.001117	0.770823
	ebi-a-GCST90001700	CD45RA+ CD28- CD8+ T cell %T cell	11796	rs17791728	-0.000379212	0.00111633	0.734087
	ebi-a-GCST90001700	CD45RA+ CD28- CD8+ T cell %T cell	11796	rs185587352	-0.000458272	0.00110886	0.679399
	ebi-a-GCST90001700	CD45RA+ CD28- CD8+ T cell %T cell	11796	rs375356899	-0.00047711	0.0010597	0.652542
	ebi-a-GCST90001700	CD45RA+ CD28- CD8+ T cell %T cell	11796	rs41276984	-0.000483516	0.00111028	0.663207
	ebi-a-GCST90001700	CD45RA+ CD28- CD8+ T cell %T cell	11796	rs75993384	-0.000506817	0.00113999	0.656624
	ebi-a-GCST90001700	CD45RA+ CD28- CD8+ T cell %T cell	11796	rs76444609	-0.000893291	0.00109494	0.414593
	ebi-a-GCST90001700	CD45RA+ CD28- CD8+ T cell %T cell	11796	rs76552842	0.000688727	0.00118091	0.559747
	ebi-a-GCST90001700	CD45RA+ CD28- CD8+ T cell %T cell	11796	rs77214871	-7.82427e-05	0.00113278	0.944933
	ebi-a-GCST90001700	CD45RA+ CD28- CD8+ T cell %T cell	11796	rs79027575	-0.000429724	0.00110073	0.69624
	ebi-a-GCST90001700	CD45RA+ CD28- CD8+ T cell %T cell	11796	rs79851411	-0.000429912	0.00111588	0.700039
	ebi-a-GCST90001700	CD45RA+ CD28- CD8+ T cell %T cell	11796	All	-0.000425841	0.00107772	0.692746
	ebi-a-GCST90001702	BAFF-R on CD24+ CD27+ B cell	11796	rs117086217	0.0791304	0.0333883	0.0177878
	ebi-a-GCST90001702	BAFF-R on CD24+ CD27+ B cell	11796	rs13058590	0.0782794	0.0332873	0.0186914
	ebi-a-GCST90001702	BAFF-R on CD24+ CD27+ B cell	11796	rs143944768	0.0787958	0.0332562	0.0178192
	ebi-a-GCST90001702	BAFF-R on CD24+ CD27+ B cell	11796	rs146069723	0.0733268	0.0333497	0.0278976
	ebi-a-GCST90001702	BAFF-R on CD24+ CD27+ B cell	11796	rs5758649	0.0661362	0.0339641	0.051506
	ebi-a-GCST90001702	BAFF-R on CD24+ CD27+ B cell	11796	rs73165130	0.127092	0.0822163	0.122147
	ebi-a-GCST90001702	BAFF-R on CD24+ CD27+ B cell	11796	rs9614288	0.0761021	0.0349709	0.0295437
	ebi-a-GCST90001702	BAFF-R on CD24+ CD27+ B cell	11796	All	0.0767496	0.0331932	0.0207662
	ebi-a-GCST90001703	BAFF-R on IgD+ CD24+ B cell	11796	rs117086217	0.0821609	0.0335884	0.0144408
	ebi-a-GCST90001703	BAFF-R on IgD+ CD24+ B cell	11796	rs5758649	0.069376	0.0341048	0.0419315
	ebi-a-GCST90001703	BAFF-R on IgD+ CD24+ B cell	11796	rs73165129	0.144994	0.0834262	0.0822123
	ebi-a-GCST90001703	BAFF-R on IgD+ CD24+ B cell	11796	rs75056525	0.0770847	0.033778	0.0224834
	ebi-a-GCST90001703	BAFF-R on IgD+ CD24+ B cell	11796	rs9614288	0.0790588	0.0348597	0.0233345
	ebi-a-GCST90001703	BAFF-R on IgD+ CD24+ B cell	11796	All	0.0796629	0.0333836	0.0170193
	ebi-a-GCST90001704	BAFF-R on IgD+ CD24- B cell	11796	rs117430146	0.0463229	0.0415335	0.264716
	ebi-a-GCST90001704	BAFF-R on IgD+ CD24- B cell	11796	rs117705111	0.0365198	0.0402192	0.363868
	ebi-a-GCST90001704	BAFF-R on IgD+ CD24- B cell	11796	rs149806587	0.0471097	0.0417826	0.259532
	ebi-a-GCST90001704	BAFF-R on IgD+ CD24- B cell	11796	rs1801274	0.049716	0.0420324	0.236888
	ebi-a-GCST90001704	BAFF-R on IgD+ CD24- B cell	11796	rs182240980	-0.0196492	0.0839837	0.815013
	ebi-a-GCST90001704	BAFF-R on IgD+ CD24- B cell	11796	rs1894588	0.0583245	0.0321205	0.0694004
	ebi-a-GCST90001704	BAFF-R on IgD+ CD24- B cell	11796	rs5759079	0.0533157	0.0414793	0.198668
	ebi-a-GCST90001704	BAFF-R on IgD+ CD24- B cell	11796	rs76146864	0.0496875	0.0413621	0.229643
	ebi-a-GCST90001704	BAFF-R on IgD+ CD24- B cell	11796	All	0.0466416	0.0385789	0.226666
	ebi-a-GCST90001705	BAFF-R on IgD+ CD38- B cell	11796	rs117430146	0.0474336	0.0475659	0.318659
	ebi-a-GCST90001705	BAFF-R on IgD+ CD38- B cell	11796	rs117705111	0.0373612	0.0461222	0.417912
	ebi-a-GCST90001705	BAFF-R on IgD+ CD38- B cell	11796	rs149806587	0.04827	0.0478522	0.313103
	ebi-a-GCST90001705	BAFF-R on IgD+ CD38- B cell	11796	rs182240980	-0.0308432	0.103744	0.766236
	ebi-a-GCST90001705	BAFF-R on IgD+ CD38- B cell	11796	rs1894588	0.0596781	0.0330711	0.0711471
	ebi-a-GCST90001705	BAFF-R on IgD+ CD38- B cell	11796	rs5759077	0.05787	0.0462601	0.210945
	ebi-a-GCST90001705	BAFF-R on IgD+ CD38- B cell	11796	rs76146864	0.0508224	0.0473846	0.283473
	ebi-a-GCST90001705	BAFF-R on IgD+ CD38- B cell	11796	All	0.0477687	0.0435566	0.272771
	ebi-a-GCST90001706	BAFF-R on IgD+ CD38- naive B cell	11796	rs117705111	0.0340915	0.0502505	0.497498
	ebi-a-GCST90001706	BAFF-R on IgD+ CD38- naive B cell	11796	rs149806587	0.0443635	0.0525415	0.398472
	ebi-a-GCST90001706	BAFF-R on IgD+ CD38- naive B cell	11796	rs1894588	0.0575943	0.0323962	0.0754349
	ebi-a-GCST90001706	BAFF-R on IgD+ CD38- naive B cell	11796	rs2018340	0.0538492	0.0511442	0.292392
	ebi-a-GCST90001706	BAFF-R on IgD+ CD38- naive B cell	11796	rs6002543	-0.0451099	0.110618	0.683421
	ebi-a-GCST90001706	BAFF-R on IgD+ CD38- naive B cell	11796	rs76146864	0.0470785	0.0521232	0.366411
	ebi-a-GCST90001706	BAFF-R on IgD+ CD38- naive B cell	11796	All	0.0439615	0.0468758	0.348333
	ebi-a-GCST90001707	BAFF-R on IgD+ CD38- unswitched memory B cell	11796	rs11090614	0.0743816	0.0403108	0.0650081
	ebi-a-GCST90001707	BAFF-R on IgD+ CD38- unswitched memory B cell	11796	rs139290596	0.079236	0.0346411	0.0221759
	ebi-a-GCST90001707	BAFF-R on IgD+ CD38- unswitched memory B cell	11796	rs146069723	0.0730743	0.034707	0.0352512
	ebi-a-GCST90001707	BAFF-R on IgD+ CD38- unswitched memory B cell	11796	rs150612106	0.081167	0.0352356	0.0212477
	ebi-a-GCST90001707	BAFF-R on IgD+ CD38- unswitched memory B cell	11796	rs5758649	0.0657317	0.0339922	0.0531464
	ebi-a-GCST90001707	BAFF-R on IgD+ CD38- unswitched memory B cell	11796	rs73165129	0.126787	0.0930295	0.172925
	ebi-a-GCST90001707	BAFF-R on IgD+ CD38- unswitched memory B cell	11796	All	0.0764465	0.0347191	0.0276753
	ebi-a-GCST90001708	BAFF-R on IgD+ CD38+ B cell	11796	rs117430146	0.0496977	0.0434035	0.252203
	ebi-a-GCST90001708	BAFF-R on IgD+ CD38+ B cell	11796	rs117705111	0.0395007	0.0421325	0.348483
	ebi-a-GCST90001708	BAFF-R on IgD+ CD38+ B cell	11796	rs149806587	0.0505039	0.0436288	0.247034
	ebi-a-GCST90001708	BAFF-R on IgD+ CD38+ B cell	11796	rs1894588	0.0624085	0.0335436	0.0628122
	ebi-a-GCST90001708	BAFF-R on IgD+ CD38+ B cell	11796	rs4657041	0.0525911	0.0437955	0.229816
	ebi-a-GCST90001708	BAFF-R on IgD+ CD38+ B cell	11796	rs5759079	0.0575812	0.0433386	0.183968
	ebi-a-GCST90001708	BAFF-R on IgD+ CD38+ B cell	11796	rs73165129	-0.0199703	0.0882271	0.820928
	ebi-a-GCST90001708	BAFF-R on IgD+ CD38+ B cell	11796	rs76146864	0.0532928	0.0431929	0.217265
	ebi-a-GCST90001708	BAFF-R on IgD+ CD38+ B cell	11796	All	0.0500608	0.0403004	0.214166
	ebi-a-GCST90001709	BAFF-R on IgD+ CD38dim B cell	11796	rs117430146	0.0427957	0.0440418	0.331197
	ebi-a-GCST90001709	BAFF-R on IgD+ CD38dim B cell	11796	rs117705111	0.0329501	0.0427703	0.441066
	ebi-a-GCST90001709	BAFF-R on IgD+ CD38dim B cell	11796	rs149806587	0.043542	0.0442893	0.325546
	ebi-a-GCST90001709	BAFF-R on IgD+ CD38dim B cell	11796	rs1801274	0.045935	0.0446168	0.303224
	ebi-a-GCST90001709	BAFF-R on IgD+ CD38dim B cell	11796	rs1894588	0.0546532	0.0320279	0.0879295
	ebi-a-GCST90001709	BAFF-R on IgD+ CD38dim B cell	11796	rs3819676	0.0543702	0.041376	0.188829
	ebi-a-GCST90001709	BAFF-R on IgD+ CD38dim B cell	11796	rs73165129	-0.0423634	0.0878872	0.629791
	ebi-a-GCST90001709	BAFF-R on IgD+ CD38dim B cell	11796	rs76146864	0.0459985	0.0439671	0.295467
	ebi-a-GCST90001709	BAFF-R on IgD+ CD38dim B cell	11796	All	0.0431279	0.0408904	0.291554
	ebi-a-GCST90001710	BAFF-R on IgD- CD24- B cell	11796	rs13058590	0.0759694	0.0342434	0.0265199
	ebi-a-GCST90001710	BAFF-R on IgD- CD24- B cell	11796	rs142780018	0.0767499	0.0342118	0.0248726
	ebi-a-GCST90001710	BAFF-R on IgD- CD24- B cell	11796	rs146069723	0.0707981	0.0343239	0.0391459
	ebi-a-GCST90001710	BAFF-R on IgD- CD24- B cell	11796	rs150612106	0.0797075	0.0345282	0.0209727
	ebi-a-GCST90001710	BAFF-R on IgD- CD24- B cell	11796	rs4657041	0.07777	0.0346744	0.0249053
	ebi-a-GCST90001710	BAFF-R on IgD- CD24- B cell	11796	rs5758649	0.0632927	0.0349522	0.0701662
	ebi-a-GCST90001710	BAFF-R on IgD- CD24- B cell	11796	rs73165129	0.0932965	0.0793826	0.239884
	ebi-a-GCST90001710	BAFF-R on IgD- CD24- B cell	11796	rs9614288	0.0729617	0.0361607	0.0436215
	ebi-a-GCST90001710	BAFF-R on IgD- CD24- B cell	11796	All	0.0744663	0.034151	0.0292201
	ebi-a-GCST90001711	BAFF-R on IgD- CD27- B cell	11796	rs13058590	0.0749225	0.0340526	0.0277926
	ebi-a-GCST90001711	BAFF-R on IgD- CD27- B cell	11796	rs142780018	0.0756155	0.0340109	0.0261974
	ebi-a-GCST90001711	BAFF-R on IgD- CD27- B cell	11796	rs146069723	0.0697469	0.0341102	0.0408792
	ebi-a-GCST90001711	BAFF-R on IgD- CD27- B cell	11796	rs150612106	0.0784607	0.0343189	0.0222413
	ebi-a-GCST90001711	BAFF-R on IgD- CD27- B cell	11796	rs4657041	0.0766309	0.0345876	0.0267219
	ebi-a-GCST90001711	BAFF-R on IgD- CD27- B cell	11796	rs5758649	0.0625491	0.0346756	0.0712571
	ebi-a-GCST90001711	BAFF-R on IgD- CD27- B cell	11796	rs73165129	0.0901379	0.0804272	0.262399
	ebi-a-GCST90001711	BAFF-R on IgD- CD27- B cell	11796	rs9614288	0.0717383	0.0361882	0.0474382
	ebi-a-GCST90001711	BAFF-R on IgD- CD27- B cell	11796	All	0.07331	0.0339486	0.0308159
	ebi-a-GCST90001712	BAFF-R on IgD- CD38- B cell	11796	rs117086217	0.082006	0.0337113	0.0149911
	ebi-a-GCST90001712	BAFF-R on IgD- CD38- B cell	11796	rs142780018	0.0819158	0.0335812	0.0147143
	ebi-a-GCST90001712	BAFF-R on IgD- CD38- B cell	11796	rs5758649	0.0683073	0.0344555	0.0474254
	ebi-a-GCST90001712	BAFF-R on IgD- CD38- B cell	11796	rs73165129	0.129896	0.0784499	0.097766
	ebi-a-GCST90001712	BAFF-R on IgD- CD38- B cell	11796	rs75056525	0.0769622	0.0340133	0.0236538
	ebi-a-GCST90001712	BAFF-R on IgD- CD38- B cell	11796	rs9614288	0.0790883	0.03505	0.0240429
	ebi-a-GCST90001712	BAFF-R on IgD- CD38- B cell	11796	All	0.0796302	0.0335205	0.0175221
	ebi-a-GCST90001713	BAFF-R on IgD- CD38+ B cell	11796	rs149192849	0.146875	0.091559	0.108679
	ebi-a-GCST90001713	BAFF-R on IgD- CD38+ B cell	11796	rs4822134	0.218231	0.0996795	0.0285733
	ebi-a-GCST90001713	BAFF-R on IgD- CD38+ B cell	11796	rs73165129	0.126947	0.25208	0.614544
	ebi-a-GCST90001713	BAFF-R on IgD- CD38+ B cell	11796	All	0.173325	0.0915668	0.058373
	ebi-a-GCST90001715	BAFF-R on memory B cell	11796	rs117086217	0.0815446	0.033668	0.0154345
	ebi-a-GCST90001715	BAFF-R on memory B cell	11796	rs13058590	0.0805884	0.0335565	0.0163247
	ebi-a-GCST90001715	BAFF-R on memory B cell	11796	rs146069723	0.0756237	0.0336215	0.0244955
	ebi-a-GCST90001715	BAFF-R on memory B cell	11796	rs5758649	0.0685438	0.0342195	0.0451709
	ebi-a-GCST90001715	BAFF-R on memory B cell	11796	rs73165129	0.143936	0.0850101	0.0904232
	ebi-a-GCST90001715	BAFF-R on memory B cell	11796	rs9614288	0.078434	0.0353866	0.0266581
	ebi-a-GCST90001715	BAFF-R on memory B cell	11796	All	0.0790587	0.0334637	0.018151
	ebi-a-GCST90001716	BAFF-R on naive-mature B cell	11796	rs117430146	0.0418837	0.0443606	0.345085
	ebi-a-GCST90001716	BAFF-R on naive-mature B cell	11796	rs117705111	0.0317369	0.0430799	0.461305
	ebi-a-GCST90001716	BAFF-R on naive-mature B cell	11796	rs149806587	0.0426202	0.0446246	0.339536
	ebi-a-GCST90001716	BAFF-R on naive-mature B cell	11796	rs1801274	0.0452999	0.0450487	0.314619
	ebi-a-GCST90001716	BAFF-R on naive-mature B cell	11796	rs182240980	-0.0410061	0.0870565	0.63762
	ebi-a-GCST90001716	BAFF-R on naive-mature B cell	11796	rs1894588	0.0537379	0.0323022	0.0961926
	ebi-a-GCST90001716	BAFF-R on naive-mature B cell	11796	rs3819676	0.0535228	0.041736	0.199698
	ebi-a-GCST90001716	BAFF-R on naive-mature B cell	11796	rs76146864	0.0451646	0.0443196	0.308172
	ebi-a-GCST90001716	BAFF-R on naive-mature B cell	11796	All	0.0422023	0.0411948	0.305619
	ebi-a-GCST90001717	BAFF-R on unswitched memory B cell	11796	rs117086217	0.0810699	0.0335376	0.0156368
	ebi-a-GCST90001717	BAFF-R on unswitched memory B cell	11796	rs13058590	0.0802683	0.0334421	0.0163852
	ebi-a-GCST90001717	BAFF-R on unswitched memory B cell	11796	rs146069723	0.0752729	0.0334935	0.024615
	ebi-a-GCST90001717	BAFF-R on unswitched memory B cell	11796	rs5758649	0.0681978	0.0340892	0.0454388
	ebi-a-GCST90001717	BAFF-R on unswitched memory B cell	11796	rs73165129	0.143091	0.0848613	0.0917623
	ebi-a-GCST90001717	BAFF-R on unswitched memory B cell	11796	rs9614288	0.0780164	0.0353231	0.027199
	ebi-a-GCST90001717	BAFF-R on unswitched memory B cell	11796	All	0.0786544	0.033341	0.0183197
	ebi-a-GCST90001718	BAFF-R on switched memory B cell	11796	rs117086217	0.0778214	0.0334249	0.0198992
	ebi-a-GCST90001718	BAFF-R on switched memory B cell	11796	rs13058590	0.0770209	0.0333297	0.0208396
	ebi-a-GCST90001718	BAFF-R on switched memory B cell	11796	rs143944768	0.0774936	0.0332974	0.0199486
	ebi-a-GCST90001718	BAFF-R on switched memory B cell	11796	rs146069723	0.0719996	0.0334054	0.0311363
	ebi-a-GCST90001718	BAFF-R on switched memory B cell	11796	rs4657041	0.0788431	0.0337488	0.0194823
	ebi-a-GCST90001718	BAFF-R on switched memory B cell	11796	rs5758649	0.0645003	0.034079	0.0584019
	ebi-a-GCST90001718	BAFF-R on switched memory B cell	11796	rs73165129	0.106742	0.0761019	0.160731
	ebi-a-GCST90001718	BAFF-R on switched memory B cell	11796	rs9614288	0.0745503	0.0346896	0.0316289
	ebi-a-GCST90001718	BAFF-R on switched memory B cell	11796	All	0.075528	0.0332384	0.0230679
	ebi-a-GCST90001719	BAFF-R on IgD+ B cell	11796	rs117430146	0.0413983	0.0440797	0.347644
	ebi-a-GCST90001719	BAFF-R on IgD+ B cell	11796	rs117705111	0.0313468	0.0427393	0.463289
	ebi-a-GCST90001719	BAFF-R on IgD+ B cell	11796	rs149806587	0.0421501	0.0443461	0.341868
	ebi-a-GCST90001719	BAFF-R on IgD+ B cell	11796	rs1801274	0.0443206	0.0446339	0.32072
	ebi-a-GCST90001719	BAFF-R on IgD+ B cell	11796	rs1894588	0.053192	0.0321786	0.0983257
	ebi-a-GCST90001719	BAFF-R on IgD+ B cell	11796	rs3819676	0.0530309	0.0414638	0.200908
	ebi-a-GCST90001719	BAFF-R on IgD+ B cell	11796	rs73165134	-0.0424093	0.088584	0.632119
	ebi-a-GCST90001719	BAFF-R on IgD+ B cell	11796	rs76146864	0.0445596	0.0440237	0.311455
	ebi-a-GCST90001719	BAFF-R on IgD+ B cell	11796	All	0.0417227	0.0409327	0.30806
	ebi-a-GCST90001720	BAFF-R on transitional B cell	11796	rs117705111	0.0436993	0.0540498	0.418802
	ebi-a-GCST90001720	BAFF-R on transitional B cell	11796	rs149806587	0.0551134	0.056208	0.326827
	ebi-a-GCST90001720	BAFF-R on transitional B cell	11796	rs1894588	0.0677635	0.0357147	0.0577809
	ebi-a-GCST90001720	BAFF-R on transitional B cell	11796	rs5759079	0.0627532	0.0557276	0.260136
	ebi-a-GCST90001720	BAFF-R on transitional B cell	11796	rs73165129	-0.0248976	0.124242	0.841171
	ebi-a-GCST90001720	BAFF-R on transitional B cell	11796	rs76146864	0.0581215	0.0555932	0.295801
	ebi-a-GCST90001720	BAFF-R on transitional B cell	11796	All	0.0545856	0.0501501	0.276399
	ebi-a-GCST90001723	CD19 on CD24+ CD27+ B cell	11796	All	-0.156393	0.182809	0.392273
	ebi-a-GCST90001724	CD19 on IgD+ CD24+ B cell	11796	rs113812519	-0.148526	0.186468	0.42573
	ebi-a-GCST90001724	CD19 on IgD+ CD24+ B cell	11796	rs11643297	-0.0325552	0.243953	0.893839
	ebi-a-GCST90001724	CD19 on IgD+ CD24+ B cell	11796	rs55712453	-0.23578	0.182564	0.196534
	ebi-a-GCST90001724	CD19 on IgD+ CD24+ B cell	11796	All	-0.157382	0.162686	0.333345
	ebi-a-GCST90001725	CD19 on IgD+ CD24- B cell	11796	rs112417310	-0.0733414	0.215168	0.733212
	ebi-a-GCST90001725	CD19 on IgD+ CD24- B cell	11796	rs113812519	0.0473232	0.224864	0.833314
	ebi-a-GCST90001725	CD19 on IgD+ CD24- B cell	11796	rs79856590	-0.046754	0.260418	0.857518
	ebi-a-GCST90001725	CD19 on IgD+ CD24- B cell	11796	All	-0.0238344	0.188777	0.899528
	ebi-a-GCST90001728	CD19 on IgD+ CD38- unswitched memory B cell	11796	All	-0.0216519	0.184242	0.906449
	ebi-a-GCST90001729	CD19 on IgD+ CD38+ B cell	11796	All	-0.0388826	0.206358	0.850545
	ebi-a-GCST90001730	CD19 on IgD+ CD38dim B cell	11796	All	-0.0428816	0.246061	0.861652
	ebi-a-GCST90001735	CD19 on IgD- CD38dim B cell	11796	rs112417310	-0.235348	0.138631	0.0895721
	ebi-a-GCST90001735	CD19 on IgD- CD38dim B cell	11796	rs113612962	-0.153769	0.172737	0.373363
	ebi-a-GCST90001735	CD19 on IgD- CD38dim B cell	11796	rs11643297	-0.162328	0.176442	0.357567
	ebi-a-GCST90001735	CD19 on IgD- CD38dim B cell	11796	All	-0.19218	0.130372	0.140458
	ebi-a-GCST90001736	CD19 on memory B cell	11796	All	-0.166153	0.192432	0.387897
	ebi-a-GCST90001738	CD19 on unswitched memory B cell	11796	All	-0.0308918	0.247395	0.900628
	ebi-a-GCST90001740	CD19 on switched memory B cell	11796	All	-0.154602	0.167677	0.356518
	ebi-a-GCST90001741	CD19 on IgD+ B cell	11796	All	-0.0451294	0.267514	0.866033
	ebi-a-GCST90001742	CD19 on transitional B cell	11796	All	-0.0385983	0.23941	0.871918
	ebi-a-GCST90001743	CD20 on B cell	11796	rs12212931	-0.16745	0.145492	0.249764
	ebi-a-GCST90001743	CD20 on B cell	11796	rs35139284	0.0831779	0.124484	0.504018
	ebi-a-GCST90001743	CD20 on B cell	11796	rs354026	-0.0560946	0.270141	0.835503
	ebi-a-GCST90001743	CD20 on B cell	11796	All	-0.0470348	0.152274	0.757411
	ebi-a-GCST90001745	CD20 on CD24+ CD27+ B cell	11796	rs111259171	-0.119865	0.10697	0.262483
	ebi-a-GCST90001745	CD20 on CD24+ CD27+ B cell	11796	rs11187166	-0.0482499	0.0919304	0.599685
	ebi-a-GCST90001745	CD20 on CD24+ CD27+ B cell	11796	rs55809481	-0.241639	0.120587	0.0450863
	ebi-a-GCST90001745	CD20 on CD24+ CD27+ B cell	11796	rs6459417	-0.125916	0.112884	0.26466
	ebi-a-GCST90001745	CD20 on CD24+ CD27+ B cell	11796	rs74621542	-0.11674	0.119347	0.327997
	ebi-a-GCST90001745	CD20 on CD24+ CD27+ B cell	11796	All	-0.120395	0.0918441	0.189902
	ebi-a-GCST90001746	CD20 on IgD+ CD24+ B cell	11796	All	0.0249526	0.135566	0.853964
	ebi-a-GCST90001747	CD20 on IgD+ CD24- B cell	11796	rs2066399	-0.281921	0.429585	0.511655
	ebi-a-GCST90001747	CD20 on IgD+ CD24- B cell	11796	rs72836542	-0.290063	0.361693	0.422577
	ebi-a-GCST90001747	CD20 on IgD+ CD24- B cell	11796	rs9270560	0.0991163	0.129362	0.443561
	ebi-a-GCST90001747	CD20 on IgD+ CD24- B cell	11796	All	-0.156465	0.26258	0.551259
	ebi-a-GCST90001748	CD20 on IgD+ CD38- B cell	11796	rs12554596	-0.0423545	0.112511	0.706584
	ebi-a-GCST90001748	CD20 on IgD+ CD38- B cell	11796	rs2066399	-0.310448	0.299199	0.299458
	ebi-a-GCST90001748	CD20 on IgD+ CD38- B cell	11796	rs2070770	-0.230118	0.322017	0.474849
	ebi-a-GCST90001748	CD20 on IgD+ CD38- B cell	11796	rs30003	-0.333984	0.320571	0.297486
	ebi-a-GCST90001748	CD20 on IgD+ CD38- B cell	11796	All	-0.221356	0.230251	0.336368
	ebi-a-GCST90001751	CD20 on IgD+ CD38+ B cell	11796	rs2066399	-0.208183	0.332887	0.531718
	ebi-a-GCST90001751	CD20 on IgD+ CD38+ B cell	11796	rs34486765	-0.122759	0.255286	0.630611
	ebi-a-GCST90001751	CD20 on IgD+ CD38+ B cell	11796	rs72836542	-0.131494	0.249302	0.597882
	ebi-a-GCST90001751	CD20 on IgD+ CD38+ B cell	11796	rs7768875	0.0771321	0.0918964	0.40128
	ebi-a-GCST90001751	CD20 on IgD+ CD38+ B cell	11796	All	-0.0844483	0.199581	0.672203
	ebi-a-GCST90001752	CD20 on IgD+ CD38dim B cell	11796	rs1007337	-0.0783783	0.152467	0.607206
	ebi-a-GCST90001752	CD20 on IgD+ CD38dim B cell	11796	rs2066399	-0.118418	0.158427	0.454784
	ebi-a-GCST90001752	CD20 on IgD+ CD38dim B cell	11796	rs34486765	-0.114389	0.147211	0.437133
	ebi-a-GCST90001752	CD20 on IgD+ CD38dim B cell	11796	rs72836542	-0.132992	0.145412	0.360409
	ebi-a-GCST90001752	CD20 on IgD+ CD38dim B cell	11796	rs7404890	-0.121913	0.14331	0.394939
	ebi-a-GCST90001752	CD20 on IgD+ CD38dim B cell	11796	rs9270560	0.0832466	0.088214	0.345329
	ebi-a-GCST90001752	CD20 on IgD+ CD38dim B cell	11796	All	-0.0843568	0.128834	0.512616
	ebi-a-GCST90001754	CD20 on IgD- CD27- B cell	11796	rs1883832	0.0257299	0.125006	0.836924
	ebi-a-GCST90001754	CD20 on IgD- CD27- B cell	11796	rs30006	0.198214	0.126064	0.115874
	ebi-a-GCST90001754	CD20 on IgD- CD27- B cell	11796	rs4716010	0.119399	0.124222	0.336463
	ebi-a-GCST90001754	CD20 on IgD- CD27- B cell	11796	rs61731791	0.134874	0.107113	0.207964
	ebi-a-GCST90001754	CD20 on IgD- CD27- B cell	11796	All	0.120504	0.102768	0.240962
	ebi-a-GCST90001755	CD20 on IgD- CD38- B cell	11796	rs10501383	-0.00644556	0.130894	0.960726
	ebi-a-GCST90001755	CD20 on IgD- CD38- B cell	11796	rs55809481	-0.130759	0.179764	0.466986
	ebi-a-GCST90001755	CD20 on IgD- CD38- B cell	11796	rs61731791	-0.0500847	0.115699	0.665096
	ebi-a-GCST90001755	CD20 on IgD- CD38- B cell	11796	All	-0.0497764	0.110427	0.652159
	ebi-a-GCST90001757	CD20 on IgD- CD38dim B cell	11796	rs11187166	-0.233112	0.218413	0.285838
	ebi-a-GCST90001757	CD20 on IgD- CD38dim B cell	11796	rs2070770	-0.278166	0.226364	0.219132
	ebi-a-GCST90001757	CD20 on IgD- CD38dim B cell	11796	rs55809481	-0.503013	0.234966	0.032291
	ebi-a-GCST90001757	CD20 on IgD- CD38dim B cell	11796	rs61731791	-0.278833	0.216023	0.196788
	ebi-a-GCST90001757	CD20 on IgD- CD38dim B cell	11796	rs909846	-0.2954	0.21479	0.169039
	ebi-a-GCST90001757	CD20 on IgD- CD38dim B cell	11796	rs9271146	-0.0942008	0.0936636	0.314543
	ebi-a-GCST90001757	CD20 on IgD- CD38dim B cell	11796	All	-0.266489	0.189627	0.159922
	ebi-a-GCST90001758	CD20 on memory B cell	11796	rs1569590	-0.0577878	0.10486	0.581568
	ebi-a-GCST90001758	CD20 on memory B cell	11796	rs2070770	0.00978399	0.109291	0.928667
	ebi-a-GCST90001758	CD20 on memory B cell	11796	rs28572463	-0.0314335	0.0967035	0.745143
	ebi-a-GCST90001758	CD20 on memory B cell	11796	rs30003	-0.0771816	0.149535	0.605755
	ebi-a-GCST90001758	CD20 on memory B cell	11796	All	-0.0344733	0.0958822	0.719192
	ebi-a-GCST90001759	CD20 on naive-mature B cell	11796	rs30003	-0.125012	0.217197	0.564907
	ebi-a-GCST90001759	CD20 on naive-mature B cell	11796	rs388354	-0.0834977	0.212928	0.694954
	ebi-a-GCST90001759	CD20 on naive-mature B cell	11796	rs6910382	-0.208732	0.194347	0.282814
	ebi-a-GCST90001759	CD20 on naive-mature B cell	11796	rs72836542	-0.165717	0.200767	0.409134
	ebi-a-GCST90001759	CD20 on naive-mature B cell	11796	rs9270560	0.067047	0.0999188	0.502211
	ebi-a-GCST90001759	CD20 on naive-mature B cell	11796	All	-0.103256	0.171307	0.546673
	ebi-a-GCST90001760	CD20 on unswitched memory B cell	11796	rs4447195	-0.0567707	0.119458	0.63462
	ebi-a-GCST90001760	CD20 on unswitched memory B cell	11796	rs6459417	-0.0849191	0.116734	0.466946
	ebi-a-GCST90001760	CD20 on unswitched memory B cell	11796	rs6509428	-0.123494	0.154111	0.422941
	ebi-a-GCST90001760	CD20 on unswitched memory B cell	11796	All	-0.0830419	0.103817	0.423775
	ebi-a-GCST90001761	CD20 on switched memory B cell	11796	rs10501383	-0.271526	0.233288	0.244462
	ebi-a-GCST90001761	CD20 on switched memory B cell	11796	rs1569590	-0.276927	0.217235	0.202387
	ebi-a-GCST90001761	CD20 on switched memory B cell	11796	rs35039517	-0.209102	0.221481	0.345115
	ebi-a-GCST90001761	CD20 on switched memory B cell	11796	rs55809481	-0.461695	0.246846	0.0614312
	ebi-a-GCST90001761	CD20 on switched memory B cell	11796	rs61731791	-0.256559	0.217693	0.238582
	ebi-a-GCST90001761	CD20 on switched memory B cell	11796	rs9271146	-0.0944515	0.0939325	0.314644
	ebi-a-GCST90001761	CD20 on switched memory B cell	11796	All	-0.248438	0.191777	0.195165
	ebi-a-GCST90001762	CD20 on IgD+ B cell	11796	rs12212931	-0.208544	0.255806	0.414933
	ebi-a-GCST90001762	CD20 on IgD+ B cell	11796	rs30003	-0.116053	0.288461	0.687451
	ebi-a-GCST90001762	CD20 on IgD+ B cell	11796	rs72836542	-0.155094	0.260645	0.551817
	ebi-a-GCST90001762	CD20 on IgD+ B cell	11796	rs9270560	0.130614	0.110213	0.235977
	ebi-a-GCST90001762	CD20 on IgD+ B cell	11796	All	-0.0898734	0.207048	0.664237
	ebi-a-GCST90001765	CD24 on IgD+ CD24+ B cell	11796	All	0.0503039	0.0714556	0.481439
	ebi-a-GCST90001766	CD24 on IgD+ CD38- B cell	11796	All	0.0943606	0.112928	0.403392
	ebi-a-GCST90001767	CD24 on IgD+ CD38- unswitched memory B cell	11796	All	0.0467983	0.0626054	0.454754
	ebi-a-GCST90001769	CD24 on IgD- CD38- B cell	11796	All	0.0773992	0.0906518	0.393212
	ebi-a-GCST90001771	CD24 on memory B cell	11796	All	0.0698102	0.0760866	0.358876
	ebi-a-GCST90001772	CD24 on unswitched memory B cell	11796	All	0.0560956	0.0774729	0.469025
	ebi-a-GCST90001773	CD24 on switched memory B cell	11796	All	0.0724144	0.0793011	0.361159
	ebi-a-GCST90001775	CD25 on B cell	11796	rs147487472	0.0919777	0.161411	0.56879
	ebi-a-GCST90001775	CD25 on B cell	11796	rs3793662	-0.0756676	0.119094	0.525194
	ebi-a-GCST90001775	CD25 on B cell	11796	rs41294937	0.037377	0.250297	0.881293
	ebi-a-GCST90001775	CD25 on B cell	11796	All	0.0119562	0.128397	0.925809
	ebi-a-GCST90001777	CD25 on CD24+ CD27+ B cell	11796	rs11598494	0.108883	0.0721462	0.131247
	ebi-a-GCST90001777	CD25 on CD24+ CD27+ B cell	11796	rs1887027	0.0900865	0.104128	0.386954
	ebi-a-GCST90001777	CD25 on CD24+ CD27+ B cell	11796	rs3793662	0.0699767	0.0694575	0.313707
	ebi-a-GCST90001777	CD25 on CD24+ CD27+ B cell	11796	rs4747882	0.0997827	0.0738331	0.176547
	ebi-a-GCST90001777	CD25 on CD24+ CD27+ B cell	11796	All	0.091896	0.0666631	0.168045
	ebi-a-GCST90001778	CD25 on IgD+ CD24+ B cell	11796	rs11598494	0.0931396	0.0828765	0.261083
	ebi-a-GCST90001778	CD25 on IgD+ CD24+ B cell	11796	rs1887027	0.0331288	0.13549	0.806835
	ebi-a-GCST90001778	CD25 on IgD+ CD24+ B cell	11796	rs4747882	0.0808041	0.0844101	0.338426
	ebi-a-GCST90001778	CD25 on IgD+ CD24+ B cell	11796	All	0.0784508	0.0766497	0.306073
	ebi-a-GCST90001779	CD25 on IgD+ CD24- B cell	11796	rs3793662	0.0100508	0.106986	0.925153
	ebi-a-GCST90001779	CD25 on IgD+ CD24- B cell	11796	rs62626323	0.174867	0.142839	0.220868
	ebi-a-GCST90001779	CD25 on IgD+ CD24- B cell	11796	rs7920946	0.0790639	0.134163	0.555653
	ebi-a-GCST90001779	CD25 on IgD+ CD24- B cell	11796	All	0.0731363	0.0942714	0.437863
	ebi-a-GCST90001780	CD25 on IgD+ CD38- B cell	11796	All	0.240205	0.165408	0.146446
	ebi-a-GCST90001781	CD25 on IgD+ CD38- naive B cell	11796	All	0.107849	0.141059	0.444528
	ebi-a-GCST90001783	CD25 on IgD+ CD38+ B cell	11796	All	0.149596	0.157467	0.342105
	ebi-a-GCST90001784	CD25 on IgD+ CD38dim B cell	11796	All	0.0112502	0.113569	0.92109
	ebi-a-GCST90001785	CD25 on IgD- CD24- B cell	11796	All	-0.22782	0.350369	0.515545
	ebi-a-GCST90001786	CD25 on IgD- CD27- B cell	11796	All	-0.190676	0.156888	0.224228
	ebi-a-GCST90001787	CD25 on IgD- CD38- B cell	11796	rs12342539	0.0428473	0.0993541	0.66628
	ebi-a-GCST90001787	CD25 on IgD- CD38- B cell	11796	rs12722531	-0.0836586	0.188341	0.656907
	ebi-a-GCST90001787	CD25 on IgD- CD38- B cell	11796	rs706779	-0.102202	0.389608	0.793076
	ebi-a-GCST90001787	CD25 on IgD- CD38- B cell	11796	All	-0.0313115	0.150235	0.834904
	ebi-a-GCST90001789	CD25 on IgD- CD38dim B cell	11796	rs3793662	0.00904522	0.0941721	0.923481
	ebi-a-GCST90001789	CD25 on IgD- CD38dim B cell	11796	rs41294937	0.116469	0.131102	0.374333
	ebi-a-GCST90001789	CD25 on IgD- CD38dim B cell	11796	rs7920946	0.0714925	0.146588	0.625755
	ebi-a-GCST90001789	CD25 on IgD- CD38dim B cell	11796	All	0.0571638	0.0867458	0.509909
	ebi-a-GCST90001790	CD25 on memory B cell	11796	rs11598494	0.112027	0.0734192	0.127046
	ebi-a-GCST90001790	CD25 on memory B cell	11796	rs1887027	0.093791	0.106357	0.377859
	ebi-a-GCST90001790	CD25 on memory B cell	11796	rs3793662	0.0711562	0.0706785	0.314051
	ebi-a-GCST90001790	CD25 on memory B cell	11796	rs4747882	0.100686	0.0741591	0.174559
	ebi-a-GCST90001790	CD25 on memory B cell	11796	All	0.0939521	0.0676287	0.164762
	ebi-a-GCST90001791	CD25 on naive-mature B cell	11796	rs11051398	0.0162328	0.112804	0.885577
	ebi-a-GCST90001791	CD25 on naive-mature B cell	11796	rs147487472	0.0422876	0.0992272	0.669984
	ebi-a-GCST90001791	CD25 on naive-mature B cell	11796	rs3793662	-0.0696035	0.0940924	0.459461
	ebi-a-GCST90001791	CD25 on naive-mature B cell	11796	rs41294937	0.00573675	0.139561	0.967212
	ebi-a-GCST90001791	CD25 on naive-mature B cell	11796	All	-0.00213051	0.08689	0.980438
	ebi-a-GCST90001792	CD25 on unswitched memory B cell	11796	rs11598494	0.116448	0.0754482	0.122731
	ebi-a-GCST90001792	CD25 on unswitched memory B cell	11796	rs1887027	0.103605	0.110763	0.349592
	ebi-a-GCST90001792	CD25 on unswitched memory B cell	11796	rs3793662	0.0753473	0.0739647	0.308349
	ebi-a-GCST90001792	CD25 on unswitched memory B cell	11796	rs4747882	0.108193	0.0774242	0.162292
	ebi-a-GCST90001792	CD25 on unswitched memory B cell	11796	All	0.100072	0.0703139	0.154672
	ebi-a-GCST90001793	CD25 on switched memory B cell	11796	rs41294937	0.00986197	0.0968902	0.918927
	ebi-a-GCST90001793	CD25 on switched memory B cell	11796	rs4747882	-0.0176542	0.0911286	0.846388
	ebi-a-GCST90001793	CD25 on switched memory B cell	11796	rs7072398	0.0166286	0.0996918	0.867528
	ebi-a-GCST90001793	CD25 on switched memory B cell	11796	All	0.00182498	0.0781394	0.981367
	ebi-a-GCST90001794	CD25 on IgD+ B cell	11796	All	-0.0758404	0.125253	0.54485
	ebi-a-GCST90001798	CD27 on CD24+ CD27+ B cell	11796	rs147714617	0.161989	0.0735172	0.0275657
	ebi-a-GCST90001798	CD27 on CD24+ CD27+ B cell	11796	rs162076	0.182727	0.0788291	0.0204486
	ebi-a-GCST90001798	CD27 on CD24+ CD27+ B cell	11796	rs1801274	0.195675	0.0792685	0.013568
	ebi-a-GCST90001798	CD27 on CD24+ CD27+ B cell	11796	rs1883832	0.257831	0.109148	0.0181657
	ebi-a-GCST90001798	CD27 on CD24+ CD27+ B cell	11796	rs25680	0.16352	0.0828746	0.0484842
	ebi-a-GCST90001798	CD27 on CD24+ CD27+ B cell	11796	rs35574803	0.128162	0.0699957	0.0671019
	ebi-a-GCST90001798	CD27 on CD24+ CD27+ B cell	11796	rs6011967	0.161741	0.0770395	0.035777
	ebi-a-GCST90001798	CD27 on CD24+ CD27+ B cell	11796	rs75918255	0.181862	0.0745734	0.01474
	ebi-a-GCST90001798	CD27 on CD24+ CD27+ B cell	11796	rs7621492	0.162415	0.0734749	0.0270714
	ebi-a-GCST90001798	CD27 on CD24+ CD27+ B cell	11796	All	0.172615	0.0740658	0.0197767
	ebi-a-GCST90001800	CD27 on IgD+ CD24+ B cell	11796	rs1883832	0.410693	0.147654	0.00541151
	ebi-a-GCST90001800	CD27 on IgD+ CD24+ B cell	11796	rs25680	0.20805	0.121631	0.0871741
	ebi-a-GCST90001800	CD27 on IgD+ CD24+ B cell	11796	rs35574803	0.152633	0.0986531	0.121823
	ebi-a-GCST90001800	CD27 on IgD+ CD24+ B cell	11796	rs75918255	0.236763	0.103161	0.021729
	ebi-a-GCST90001800	CD27 on IgD+ CD24+ B cell	11796	rs7621492	0.203497	0.106477	0.0559823
	ebi-a-GCST90001800	CD27 on IgD+ CD24+ B cell	11796	All	0.220401	0.10227	0.0311552
	ebi-a-GCST90001801	CD27 on IgD+ CD38- unswitched memory B cell	11796	rs25680	0.172651	0.0879067	0.0495277
	ebi-a-GCST90001801	CD27 on IgD+ CD38- unswitched memory B cell	11796	rs35574803	0.123304	0.058931	0.0364083
	ebi-a-GCST90001801	CD27 on IgD+ CD38- unswitched memory B cell	11796	rs4810485	0.28589	0.101096	0.00468549
	ebi-a-GCST90001801	CD27 on IgD+ CD38- unswitched memory B cell	11796	rs56237381	0.176735	0.083485	0.0342625
	ebi-a-GCST90001801	CD27 on IgD+ CD38- unswitched memory B cell	11796	rs75918255	0.193477	0.0675277	0.00416806
	ebi-a-GCST90001801	CD27 on IgD+ CD38- unswitched memory B cell	11796	All	0.180679	0.071451	0.0114481
	ebi-a-GCST90001802	CD27 on IgD- CD38- B cell	11796	rs11064198	0.127845	0.0898773	0.154898
	ebi-a-GCST90001802	CD27 on IgD- CD38- B cell	11796	rs162076	0.13059	0.0870368	0.133511
	ebi-a-GCST90001802	CD27 on IgD- CD38- B cell	11796	rs1801274	0.142029	0.0889174	0.110195
	ebi-a-GCST90001802	CD27 on IgD- CD38- B cell	11796	rs1883832	0.114358	0.120552	0.342812
	ebi-a-GCST90001802	CD27 on IgD- CD38- B cell	11796	rs2250246	0.132557	0.0907791	0.144232
	ebi-a-GCST90001802	CD27 on IgD- CD38- B cell	11796	rs35574803	0.0607569	0.0528355	0.250174
	ebi-a-GCST90001802	CD27 on IgD- CD38- B cell	11796	rs75918255	0.129342	0.080166	0.106652
	ebi-a-GCST90001802	CD27 on IgD- CD38- B cell	11796	All	0.120147	0.0790726	0.128649
	ebi-a-GCST90001803	CD27 on IgD- CD38+ B cell	11796	All	0.172315	0.183969	0.348937
	ebi-a-GCST90001804	CD27 on IgD- CD38dim B cell	11796	rs162076	0.138165	0.0906169	0.127331
	ebi-a-GCST90001804	CD27 on IgD- CD38dim B cell	11796	rs1801274	0.143586	0.0915325	0.116719
	ebi-a-GCST90001804	CD27 on IgD- CD38dim B cell	11796	rs1883832	0.208173	0.158062	0.187826
	ebi-a-GCST90001804	CD27 on IgD- CD38dim B cell	11796	rs35574803	0.079549	0.05801	0.170282
	ebi-a-GCST90001804	CD27 on IgD- CD38dim B cell	11796	rs6011967	0.114	0.0849756	0.179739
	ebi-a-GCST90001804	CD27 on IgD- CD38dim B cell	11796	rs75918255	0.134737	0.0843326	0.110113
	ebi-a-GCST90001804	CD27 on IgD- CD38dim B cell	11796	All	0.127457	0.0809794	0.1155
	ebi-a-GCST90001805	CD27 on memory B cell	11796	rs147714617	0.200691	0.0814468	0.0137365
	ebi-a-GCST90001805	CD27 on memory B cell	11796	rs1883832	0.37434	0.115568	0.00119895
	ebi-a-GCST90001805	CD27 on memory B cell	11796	rs25680	0.204911	0.094549	0.0302162
	ebi-a-GCST90001805	CD27 on memory B cell	11796	rs35574803	0.158663	0.0721471	0.0278666
	ebi-a-GCST90001805	CD27 on memory B cell	11796	rs56237381	0.210995	0.0916144	0.0212747
	ebi-a-GCST90001805	CD27 on memory B cell	11796	rs72485816	0.220159	0.0931609	0.0181172
	ebi-a-GCST90001805	CD27 on memory B cell	11796	rs75918255	0.228023	0.0811926	0.00497855
	ebi-a-GCST90001805	CD27 on memory B cell	11796	All	0.215603	0.0828261	0.00923895
	ebi-a-GCST90001806	CD27 on unswitched memory B cell	11796	rs144642376	0.211716	0.0713316	0.00299693
	ebi-a-GCST90001806	CD27 on unswitched memory B cell	11796	rs147714617	0.198034	0.0638947	0.00193926
	ebi-a-GCST90001806	CD27 on unswitched memory B cell	11796	rs1801274	0.23116	0.0692391	0.000842111
	ebi-a-GCST90001806	CD27 on unswitched memory B cell	11796	rs25680	0.204728	0.0762815	0.00727813
	ebi-a-GCST90001806	CD27 on unswitched memory B cell	11796	rs35574803	0.155557	0.0606987	0.0103837
	ebi-a-GCST90001806	CD27 on unswitched memory B cell	11796	rs4810485	0.296256	0.0913857	0.00118769
	ebi-a-GCST90001806	CD27 on unswitched memory B cell	11796	rs56237381	0.207175	0.0716552	0.00383673
	ebi-a-GCST90001806	CD27 on unswitched memory B cell	11796	rs6066198	0.212859	0.0709926	0.00271469
	ebi-a-GCST90001806	CD27 on unswitched memory B cell	11796	rs72645230	0.20548	0.0705714	0.00359518
	ebi-a-GCST90001806	CD27 on unswitched memory B cell	11796	rs75918255	0.225363	0.0634519	0.00038274
	ebi-a-GCST90001806	CD27 on unswitched memory B cell	11796	All	0.211469	0.0669205	0.00157772
	ebi-a-GCST90001808	CD27 on switched memory B cell	11796	rs144642376	0.145681	0.071479	0.0415403
	ebi-a-GCST90001808	CD27 on switched memory B cell	11796	rs147714617	0.134798	0.0655303	0.0396827
	ebi-a-GCST90001808	CD27 on switched memory B cell	11796	rs162076	0.155802	0.071083	0.0283916
	ebi-a-GCST90001808	CD27 on switched memory B cell	11796	rs1801274	0.178565	0.0719146	0.0130275
	ebi-a-GCST90001808	CD27 on switched memory B cell	11796	rs1883832	0.188748	0.0971724	0.0520881
	ebi-a-GCST90001808	CD27 on switched memory B cell	11796	rs25680	0.136162	0.0758195	0.0725144
	ebi-a-GCST90001808	CD27 on switched memory B cell	11796	rs35574803	0.106102	0.0567474	0.0615211
	ebi-a-GCST90001808	CD27 on switched memory B cell	11796	rs6011967	0.135605	0.0681896	0.0467396
	ebi-a-GCST90001808	CD27 on switched memory B cell	11796	rs75918255	0.153372	0.0670815	0.0222332
	ebi-a-GCST90001808	CD27 on switched memory B cell	11796	All	0.145932	0.0666419	0.0285395
	ebi-a-GCST90001811	CD38 on IgD+ CD24- B cell	11796	All	-0.376028	0.180185	0.0368979
	ebi-a-GCST90001812	CD38 on IgD+ CD38+ B cell	11796	All	-0.351501	0.184335	0.0565385
	ebi-a-GCST90001813	CD38 on IgD+ CD38dim B cell	11796	rs115062208	-0.15767	0.127545	0.216386
	ebi-a-GCST90001813	CD38 on IgD+ CD38dim B cell	11796	rs572542	-0.188377	0.113179	0.096028
	ebi-a-GCST90001813	CD38 on IgD+ CD38dim B cell	11796	rs76112278	-0.0777094	0.104354	0.456469
	ebi-a-GCST90001813	CD38 on IgD+ CD38dim B cell	11796	rs76354299	-0.218501	0.11104	0.0490943
	ebi-a-GCST90001813	CD38 on IgD+ CD38dim B cell	11796	All	-0.159476	0.0910939	0.0800009
	ebi-a-GCST90001815	CD38 on IgD- CD38dim B cell	11796	rs115062208	-0.21467	0.220064	0.329318
	ebi-a-GCST90001815	CD38 on IgD- CD38dim B cell	11796	rs76112278	-0.0980991	0.12596	0.436091
	ebi-a-GCST90001815	CD38 on IgD- CD38dim B cell	11796	rs76354299	-0.298369	0.157608	0.0583436
	ebi-a-GCST90001815	CD38 on IgD- CD38dim B cell	11796	All	-0.196979	0.125736	0.117205
	ebi-a-GCST90001816	CD38 on naive-mature B cell	11796	rs115062208	-0.238914	0.233788	0.306816
	ebi-a-GCST90001816	CD38 on naive-mature B cell	11796	rs76112278	-0.109123	0.141248	0.439784
	ebi-a-GCST90001816	CD38 on naive-mature B cell	11796	rs76354299	-0.334445	0.161806	0.038739
	ebi-a-GCST90001816	CD38 on naive-mature B cell	11796	All	-0.221581	0.135498	0.101984
	ebi-a-GCST90001819	CD38 on transitional B cell	11796	rs115062208	-0.100217	0.110142	0.36288
	ebi-a-GCST90001819	CD38 on transitional B cell	11796	rs149852991	-0.152209	0.11011	0.16687
	ebi-a-GCST90001819	CD38 on transitional B cell	11796	rs197429	-0.151338	0.0919577	0.0998187
	ebi-a-GCST90001819	CD38 on transitional B cell	11796	rs572542	-0.126344	0.104887	0.228367
	ebi-a-GCST90001819	CD38 on transitional B cell	11796	rs76112278	-0.040101	0.0917633	0.662108
	ebi-a-GCST90001819	CD38 on transitional B cell	11796	All	-0.113569	0.0854276	0.183711
	ebi-a-GCST90001820	IgD on IgD+ CD24+ B cell	11796	rs112421400	-0.224389	0.205622	0.275155
	ebi-a-GCST90001820	IgD on IgD+ CD24+ B cell	11796	rs139084170	-0.167744	0.196731	0.393849
	ebi-a-GCST90001820	IgD on IgD+ CD24+ B cell	11796	rs2819455	-0.351386	0.241973	0.146454
	ebi-a-GCST90001820	IgD on IgD+ CD24+ B cell	11796	All	-0.234986	0.173333	0.175197
	ebi-a-GCST90001821	IgD on IgD+ CD24- B cell	11796	rs10272514	-0.185157	0.221636	0.403485
	ebi-a-GCST90001821	IgD on IgD+ CD24- B cell	11796	rs28634695	-0.0165201	0.135436	0.902917
	ebi-a-GCST90001821	IgD on IgD+ CD24- B cell	11796	rs35501848	-0.280688	0.116076	0.0156004
	ebi-a-GCST90001821	IgD on IgD+ CD24- B cell	11796	All	-0.174887	0.135636	0.197265
	ebi-a-GCST90001824	IgD on IgD+ CD38+ B cell	11796	rs200468	-0.0613531	0.168961	0.716515
	ebi-a-GCST90001824	IgD on IgD+ CD38+ B cell	11796	rs2018404	-0.0371517	0.16541	0.822287
	ebi-a-GCST90001824	IgD on IgD+ CD38+ B cell	11796	rs28669075	0.108692	0.102818	0.290456
	ebi-a-GCST90001824	IgD on IgD+ CD38+ B cell	11796	rs62442539	-0.142221	0.197106	0.470574
	ebi-a-GCST90001824	IgD on IgD+ CD38+ B cell	11796	All	-0.0251149	0.132777	0.849974
	ebi-a-GCST90001825	IgD on IgD+ CD38dim B cell	11796	rs10272514	-0.175477	0.207003	0.396603
	ebi-a-GCST90001825	IgD on IgD+ CD38dim B cell	11796	rs28669075	-0.015708	0.135087	0.90743
	ebi-a-GCST90001825	IgD on IgD+ CD38dim B cell	11796	rs35501848	-0.267873	0.113255	0.0180199
	ebi-a-GCST90001825	IgD on IgD+ CD38dim B cell	11796	All	-0.1682	0.127499	0.187093
	ebi-a-GCST90001828	IgD on transitional B cell	11796	rs1037633	0.132751	0.114331	0.245597
	ebi-a-GCST90001828	IgD on transitional B cell	11796	rs200474	0.153151	0.116324	0.187974
	ebi-a-GCST90001828	IgD on transitional B cell	11796	rs2018404	0.151453	0.107461	0.158726
	ebi-a-GCST90001828	IgD on transitional B cell	11796	rs55871547	0.181235	0.150474	0.228425
	ebi-a-GCST90001828	IgD on transitional B cell	11796	All	0.151489	0.103295	0.142495
	ebi-a-GCST90001829	BAFF-R on B cell	11796	rs117430146	0.0477953	0.0419381	0.254426
	ebi-a-GCST90001829	BAFF-R on B cell	11796	rs117705111	0.0381634	0.0405698	0.346866
	ebi-a-GCST90001829	BAFF-R on B cell	11796	rs149806587	0.0485907	0.0421876	0.249412
	ebi-a-GCST90001829	BAFF-R on B cell	11796	rs1801274	0.0510583	0.0423908	0.228409
	ebi-a-GCST90001829	BAFF-R on B cell	11796	rs1894588	0.0595714	0.0323632	0.0656635
	ebi-a-GCST90001829	BAFF-R on B cell	11796	rs5759079	0.0553493	0.0419016	0.186523
	ebi-a-GCST90001829	BAFF-R on B cell	11796	rs73165129	-0.0203653	0.0852116	0.811108
	ebi-a-GCST90001829	BAFF-R on B cell	11796	rs76146864	0.051105	0.0417462	0.220883
	ebi-a-GCST90001829	BAFF-R on B cell	11796	All	0.0481106	0.0389548	0.216817
	ebi-a-GCST90001832	CD62L on CD62L+ plasmacytoid Dendritic Cell	11796	rs11773763	-0.00021383	0.140996	0.99879
	ebi-a-GCST90001832	CD62L on CD62L+ plasmacytoid Dendritic Cell	11796	rs343813	-0.00151864	0.143724	0.991569
	ebi-a-GCST90001832	CD62L on CD62L+ plasmacytoid Dendritic Cell	11796	rs3917761	0.0198476	0.0770887	0.796821
	ebi-a-GCST90001832	CD62L on CD62L+ plasmacytoid Dendritic Cell	11796	rs4987358	-0.167154	0.126112	0.185024
	ebi-a-GCST90001832	CD62L on CD62L+ plasmacytoid Dendritic Cell	11796	All	-0.0203168	0.106183	0.848262
	ebi-a-GCST90001833	CD62L on CD62L+ Dendritic Cell	11796	All	0.141445	0.208876	0.498298
	ebi-a-GCST90001834	CD62L on monocyte	11796	All	-0.000137373	0.0869037	0.998739
	ebi-a-GCST90001838	CD3 on naive CD8+ T cell	11796	rs111780443	-0.00954357	0.0479786	0.842331
	ebi-a-GCST90001838	CD3 on naive CD8+ T cell	11796	rs12142987	-0.0208341	0.04422	0.637536
	ebi-a-GCST90001838	CD3 on naive CD8+ T cell	11796	rs12921174	-0.0111861	0.0547622	0.838145
	ebi-a-GCST90001838	CD3 on naive CD8+ T cell	11796	rs2949661	0.022957	0.107992	0.831655
	ebi-a-GCST90001838	CD3 on naive CD8+ T cell	11796	rs61814886	0.013556	0.04435	0.759863
	ebi-a-GCST90001838	CD3 on naive CD8+ T cell	11796	All	-0.00531677	0.0467137	0.909384
	ebi-a-GCST90001839	CD3 on Effector Memory CD8+ T cell	11796	All	-0.0625082	0.0977091	0.522344
	ebi-a-GCST90001840	CD3 on Terminally Differentiated CD8+ T cell	11796	All	-0.0881241	0.111305	0.428516
	ebi-a-GCST90001841	CD3 on Central Memory CD4+ T cell	11796	All	-0.0369934	0.0617448	0.549084
	ebi-a-GCST90001842	CD3 on Naive CD4+ T cell	11796	rs2003830	-0.0297611	0.0519187	0.566493
	ebi-a-GCST90001842	CD3 on Naive CD4+ T cell	11796	rs2949661	-0.0687357	0.127544	0.589943
	ebi-a-GCST90001842	CD3 on Naive CD4+ T cell	11796	rs61814886	-0.00609145	0.0418066	0.884154
	ebi-a-GCST90001842	CD3 on Naive CD4+ T cell	11796	All	-0.0222164	0.0399282	0.577932
	ebi-a-GCST90001843	CD3 on Effector Memory CD4+ T cell	11796	All	0.0222687	0.0719376	0.756898
	ebi-a-GCST90001845	CD3 on CD45RA- CD4+ T cell	11796	All	-0.0406245	0.0667551	0.542816
	ebi-a-GCST90001847	CD3 on HLA DR+ T cell	11796	All	-0.0473958	0.0876334	0.588616
	ebi-a-GCST90001849	CD3 on HLA DR+ CD4+ T cell	11796	All	0.0218274	0.11371	0.847775
	ebi-a-GCST90001851	CD3 on T cell	11796	All	0.035377	0.0789551	0.654106
	ebi-a-GCST90001853	CD3 on activated CD4 regulatory T cell	11796	rs114672530	-0.00414095	0.0642402	0.948604
	ebi-a-GCST90001853	CD3 on activated CD4 regulatory T cell	11796	rs12138291	-0.0492971	0.0602319	0.413097
	ebi-a-GCST90001853	CD3 on activated CD4 regulatory T cell	11796	rs2949661	-0.0726122	0.170307	0.669845
	ebi-a-GCST90001853	CD3 on activated CD4 regulatory T cell	11796	rs35055340	-0.0195579	0.0893478	0.826731
	ebi-a-GCST90001853	CD3 on activated CD4 regulatory T cell	11796	All	-0.0285192	0.0701296	0.684255
	ebi-a-GCST90001854	CD3 on CD39+ activated CD4 regulatory T cell	11796	rs10882659	-0.0181078	0.072857	0.803718
	ebi-a-GCST90001854	CD3 on CD39+ activated CD4 regulatory T cell	11796	rs12138291	-0.0389371	0.0467078	0.404489
	ebi-a-GCST90001854	CD3 on CD39+ activated CD4 regulatory T cell	11796	rs2949661	-0.0282394	0.128843	0.826512
	ebi-a-GCST90001854	CD3 on CD39+ activated CD4 regulatory T cell	11796	rs35055340	-0.00884537	0.0703189	0.899899
	ebi-a-GCST90001854	CD3 on CD39+ activated CD4 regulatory T cell	11796	rs552999	-0.00684788	0.0530785	0.897346
	ebi-a-GCST90001854	CD3 on CD39+ activated CD4 regulatory T cell	11796	All	-0.0189629	0.0595643	0.750211
	ebi-a-GCST90001855	CD3 on secreting CD4 regulatory T cell	11796	rs12752576	-0.0336184	0.0575105	0.558843
	ebi-a-GCST90001855	CD3 on secreting CD4 regulatory T cell	11796	rs2949661	-0.0603504	0.101765	0.553156
	ebi-a-GCST90001855	CD3 on secreting CD4 regulatory T cell	11796	rs61814886	-0.00971256	0.0440657	0.825551
	ebi-a-GCST90001855	CD3 on secreting CD4 regulatory T cell	11796	All	-0.0260492	0.0421897	0.53695
	ebi-a-GCST90001856	CD3 on CD39+ secreting CD4 regulatory T cell	11796	rs2949661	-0.155894	0.152501	0.306663
	ebi-a-GCST90001856	CD3 on CD39+ secreting CD4 regulatory T cell	11796	rs61814886	-0.0114605	0.0542089	0.832564
	ebi-a-GCST90001856	CD3 on CD39+ secreting CD4 regulatory T cell	11796	rs76540213	-0.0383688	0.0638347	0.547797
	ebi-a-GCST90001856	CD3 on CD39+ secreting CD4 regulatory T cell	11796	All	-0.0337161	0.0512629	0.510725
	ebi-a-GCST90001857	CD3 on activated & secreting CD4 regulatory T cell	11796	rs114672530	-0.0034324	0.0634395	0.956851
	ebi-a-GCST90001857	CD3 on activated & secreting CD4 regulatory T cell	11796	rs12138291	-0.0485906	0.0592774	0.412379
	ebi-a-GCST90001857	CD3 on activated & secreting CD4 regulatory T cell	11796	rs2949661	-0.0749672	0.17109	0.661259
	ebi-a-GCST90001857	CD3 on activated & secreting CD4 regulatory T cell	11796	rs35055340	-0.019902	0.0871562	0.819375
	ebi-a-GCST90001857	CD3 on activated & secreting CD4 regulatory T cell	11796	All	-0.0282045	0.069041	0.682893
	ebi-a-GCST90001858	CD3 on CD45RA+ CD4+ T cell	11796	rs12921174	-0.0417118	0.050728	0.410928
	ebi-a-GCST90001858	CD3 on CD45RA+ CD4+ T cell	11796	rs2949661	-0.108502	0.0995943	0.275959
	ebi-a-GCST90001858	CD3 on CD45RA+ CD4+ T cell	11796	rs61814886	-0.0176686	0.0434376	0.684185
	ebi-a-GCST90001858	CD3 on CD45RA+ CD4+ T cell	11796	rs79179998	-0.0237953	0.0423855	0.574524
	ebi-a-GCST90001858	CD3 on CD45RA+ CD4+ T cell	11796	All	-0.0332092	0.0429693	0.439605
	ebi-a-GCST90001860	CD3 on CD39+ CD4+ T cell	11796	rs12138291	-0.00349909	0.0452573	0.938373
	ebi-a-GCST90001860	CD3 on CD39+ CD4+ T cell	11796	rs2949661	0.259671	0.132781	0.0505084
	ebi-a-GCST90001860	CD3 on CD39+ CD4+ T cell	11796	rs858496	0.00774165	0.0862949	0.928516
	ebi-a-GCST90001860	CD3 on CD39+ CD4+ T cell	11796	All	0.0162572	0.0644135	0.800741
	ebi-a-GCST90001863	CD3 on CD28+ CD45RA- CD8+ T cell	11796	rs1723018	0.0354568	0.162169	0.82693
	ebi-a-GCST90001863	CD3 on CD28+ CD45RA- CD8+ T cell	11796	rs2949670	0.0441902	0.0702917	0.529566
	ebi-a-GCST90001863	CD3 on CD28+ CD45RA- CD8+ T cell	11796	rs62028293	0.00173161	0.0937129	0.985258
	ebi-a-GCST90001863	CD3 on CD28+ CD45RA- CD8+ T cell	11796	rs6684311	-0.0400969	0.0772769	0.603849
	ebi-a-GCST90001863	CD3 on CD28+ CD45RA- CD8+ T cell	11796	All	0.00704575	0.0778699	0.927905
	ebi-a-GCST90001864	CD3 on CD28+ CD45RA+ CD8+ T cell	11796	All	-0.00610899	0.283064	0.982782
	ebi-a-GCST90001865	CD3 on CD28- CD8+ T cell	11796	All	-0.0615409	0.10085	0.541717
	ebi-a-GCST90001868	CD3 on CD4 regulatory T cell	11796	rs12752576	-0.0328101	0.0563579	0.560449
	ebi-a-GCST90001868	CD3 on CD4 regulatory T cell	11796	rs2949661	-0.0642364	0.102196	0.529638
	ebi-a-GCST90001868	CD3 on CD4 regulatory T cell	11796	rs61814886	-0.00982622	0.0435756	0.821592
	ebi-a-GCST90001868	CD3 on CD4 regulatory T cell	11796	All	-0.0260228	0.0417038	0.532634
	ebi-a-GCST90001869	CD3 on resting CD4 regulatory T cell	11796	rs10918641	-0.0965321	0.0664055	0.146036
	ebi-a-GCST90001869	CD3 on resting CD4 regulatory T cell	11796	rs12752576	-0.160937	0.0742487	0.030194
	ebi-a-GCST90001869	CD3 on resting CD4 regulatory T cell	11796	rs6668517	-0.0961397	0.0621373	0.121812
	ebi-a-GCST90001869	CD3 on resting CD4 regulatory T cell	11796	rs74620952	-0.0720975	0.0719233	0.316139
	ebi-a-GCST90001869	CD3 on resting CD4 regulatory T cell	11796	rs75169391	-0.0845122	0.0611691	0.16709
	ebi-a-GCST90001869	CD3 on resting CD4 regulatory T cell	11796	All	-0.0997642	0.059556	0.0939084
	ebi-a-GCST90001870	CD34 on Hematopoietic Stem Cell	11796	rs36102158	0.121794	0.0921082	0.186072
	ebi-a-GCST90001870	CD34 on Hematopoietic Stem Cell	11796	rs4406271	0.08983	0.100868	0.373162
	ebi-a-GCST90001870	CD34 on Hematopoietic Stem Cell	11796	rs586030	0.0647502	0.0859347	0.45116
	ebi-a-GCST90001870	CD34 on Hematopoietic Stem Cell	11796	All	0.0908864	0.075424	0.228201
	ebi-a-GCST90001883	CD16-CD56 on Natural Killer T	11796	rs11214436	-0.172393	0.153621	0.261778
	ebi-a-GCST90001883	CD16-CD56 on Natural Killer T	11796	rs77738700	-0.196156	0.115441	0.0892831
	ebi-a-GCST90001883	CD16-CD56 on Natural Killer T	11796	rs79251210	-0.279879	0.0924121	0.00245695
	ebi-a-GCST90001883	CD16-CD56 on Natural Killer T	11796	All	-0.224313	0.0825717	0.00659596
	ebi-a-GCST90001884	CD16-CD56 on Natural Killer	11796	rs10919544	-0.13472	0.0782948	0.0853085
	ebi-a-GCST90001884	CD16-CD56 on Natural Killer	11796	rs11214436	-0.0706215	0.0724336	0.329569
	ebi-a-GCST90001884	CD16-CD56 on Natural Killer	11796	rs148849191	-0.157458	0.0568435	0.00560506
	ebi-a-GCST90001884	CD16-CD56 on Natural Killer	11796	rs17504675	-0.127447	0.070646	0.0712272
	ebi-a-GCST90001884	CD16-CD56 on Natural Killer	11796	rs77291736	-0.0998071	0.0870135	0.25137
	ebi-a-GCST90001884	CD16-CD56 on Natural Killer	11796	All	-0.121679	0.0626518	0.0521201
	ebi-a-GCST90001885	CD16-CD56 on HLA DR+ Natural Killer	11796	All	-0.235049	0.306861	0.44369
	ebi-a-GCST90001886	CD28 on CD39+ activated CD4 regulatory T cell	11796	rs2226163	0.0221022	0.101353	0.827373
	ebi-a-GCST90001886	CD28 on CD39+ activated CD4 regulatory T cell	11796	rs3116493	0.0609828	0.106562	0.567135
	ebi-a-GCST90001886	CD28 on CD39+ activated CD4 regulatory T cell	11796	rs77594357	0.00147626	0.0814674	0.985542
	ebi-a-GCST90001886	CD28 on CD39+ activated CD4 regulatory T cell	11796	All	0.0230431	0.0771421	0.765162
	ebi-a-GCST90001887	CD28 on secreting CD4 regulatory T cell	11796	rs34460712	-0.0684969	0.0992184	0.489964
	ebi-a-GCST90001887	CD28 on secreting CD4 regulatory T cell	11796	rs3757247	-0.00705273	0.0885745	0.936536
	ebi-a-GCST90001887	CD28 on secreting CD4 regulatory T cell	11796	rs62183989	-0.149063	0.179466	0.406204
	ebi-a-GCST90001887	CD28 on secreting CD4 regulatory T cell	11796	All	-0.0535485	0.0804538	0.505679
	ebi-a-GCST90001890	CD28 on CD45RA+ CD4+ T cell	11796	All	-0.123904	0.127188	0.329967
	ebi-a-GCST90001891	CD28 on CD45RA- CD4 not regulatory T cell	11796	rs13390252	-0.259255	0.268114	0.333566
	ebi-a-GCST90001891	CD28 on CD45RA- CD4 not regulatory T cell	11796	rs59639671	-0.0616124	0.160594	0.701235
	ebi-a-GCST90001891	CD28 on CD45RA- CD4 not regulatory T cell	11796	rs72923074	0.0179728	0.078143	0.818093
	ebi-a-GCST90001891	CD28 on CD45RA- CD4 not regulatory T cell	11796	All	-0.0483175	0.115776	0.676432
	ebi-a-GCST90001892	CD28 on CD39+ CD4+ T cell	11796	rs10882701	0.00595504	0.0458284	0.896612
	ebi-a-GCST90001892	CD28 on CD39+ CD4+ T cell	11796	rs117458836	-0.00641864	0.0472285	0.891896
	ebi-a-GCST90001892	CD28 on CD39+ CD4+ T cell	11796	rs1539433	0.00665684	0.080535	0.934124
	ebi-a-GCST90001892	CD28 on CD39+ CD4+ T cell	11796	rs7084635	-0.00520465	0.0454695	0.90887
	ebi-a-GCST90001892	CD28 on CD39+ CD4+ T cell	11796	rs7426056	0.0135053	0.0486856	0.781474
	ebi-a-GCST90001892	CD28 on CD39+ CD4+ T cell	11796	All	0.00209882	0.0448989	0.962716
	ebi-a-GCST90001894	CD28 on CD28+ CD4+ T cell	11796	All	-0.107938	0.155895	0.488701
	ebi-a-GCST90001896	CD28 on CD28+ CD45RA+ CD8+ T cell	11796	rs17187559	-0.16892	0.0700008	0.0158166
	ebi-a-GCST90001896	CD28 on CD28+ CD45RA+ CD8+ T cell	11796	rs72928038	-0.0418652	0.247152	0.86549
	ebi-a-GCST90001896	CD28 on CD28+ CD45RA+ CD8+ T cell	11796	rs78307830	-0.168286	0.0690405	0.0147894
	ebi-a-GCST90001896	CD28 on CD28+ CD45RA+ CD8+ T cell	11796	All	-0.163776	0.0681803	0.0163009
	ebi-a-GCST90001897	CD28 on CD39+ CD8+ T cell	11796	All	0.00525612	0.0439238	0.904749
	ebi-a-GCST90001898	CD28 on CD4+ T cell	11796	All	-0.112754	0.166124	0.497306
	ebi-a-GCST90001901	CD28 on CD39+ resting CD4 regulatory T cell	11796	All	-0.215577	0.150941	0.15323
	ebi-a-GCST90001906	CD86 on granulocyte	11796	All	0.131462	0.176782	0.457095
	ebi-a-GCST90001907	CCR7 on naive CD4+ T cell	11796	rs5020353	0.0736071	0.136505	0.589729
	ebi-a-GCST90001907	CCR7 on naive CD4+ T cell	11796	rs61968809	-0.00675604	0.0925729	0.941821
	ebi-a-GCST90001907	CCR7 on naive CD4+ T cell	11796	rs75983909	-0.00847489	0.0967449	0.930194
	ebi-a-GCST90001907	CCR7 on naive CD4+ T cell	11796	All	0.00814007	0.0849414	0.923654
	ebi-a-GCST90001911	CD45 on Natural Killer	11796	All	0.124018	0.25169	0.622196
	ebi-a-GCST90001917	CD45 on CD8+ T cell	11796	All	0.0075873	0.0410144	0.853236
	ebi-a-GCST90001924	CD127 on CD28+ CD4+ T cell	11796	rs1573734	0.036126	0.118294	0.760068
	ebi-a-GCST90001924	CD127 on CD28+ CD4+ T cell	11796	rs16899999	-0.0193749	0.12428	0.876114
	ebi-a-GCST90001924	CD127 on CD28+ CD4+ T cell	11796	rs28680958	-0.00184598	0.110778	0.986705
	ebi-a-GCST90001924	CD127 on CD28+ CD4+ T cell	11796	All	0.00540582	0.0958504	0.955024
	ebi-a-GCST90001926	CD127 on granulocyte	11796	All	0.0528743	0.129987	0.684179
	ebi-a-GCST90001929	CD127 on CD28+ CD45RA+ CD8+ T cell	11796	All	-0.0249313	0.121997	0.838072
	ebi-a-GCST90001932	CD127 on CD45RA+ CD4+ T cell	11796	rs11567754	0.165029	0.214164	0.44096
	ebi-a-GCST90001932	CD127 on CD45RA+ CD4+ T cell	11796	rs1573735	0.20454	0.17368	0.238923
	ebi-a-GCST90001932	CD127 on CD45RA+ CD4+ T cell	11796	rs9271772	-0.00534707	0.101279	0.957895
	ebi-a-GCST90001932	CD127 on CD45RA+ CD4+ T cell	11796	All	0.120694	0.130511	0.35508
	ebi-a-GCST90001944	CD123 on plasmacytoid Dendritic Cell	11796	All	-0.222743	0.0864827	0.0100071
	ebi-a-GCST90001945	CD123 on CD62L+ plasmacytoid Dendritic Cell	11796	All	-0.224803	0.0872836	0.0100081
	ebi-a-GCST90001946	CD33 on CD14+ monocyte	11796	rs3865444	0.0439264	0.088598	0.62004
	ebi-a-GCST90001946	CD33 on CD14+ monocyte	11796	rs7351079	-0.0107558	0.0269963	0.690323
	ebi-a-GCST90001946	CD33 on CD14+ monocyte	11796	rs78949787	-0.0107546	0.0264879	0.684728
	ebi-a-GCST90001946	CD33 on CD14+ monocyte	11796	All	-0.00837344	0.0261497	0.748808
	ebi-a-GCST90001947	CD33 on CD33+ HLA DR+ CD14dim	11796	rs3865444	0.0858399	0.0735214	0.242989
	ebi-a-GCST90001947	CD33 on CD33+ HLA DR+ CD14dim	11796	rs58301181	-0.0104519	0.0246032	0.67097
	ebi-a-GCST90001947	CD33 on CD33+ HLA DR+ CD14dim	11796	rs62114147	0.000298198	0.0360886	0.993407
	ebi-a-GCST90001947	CD33 on CD33+ HLA DR+ CD14dim	11796	rs7351079	-0.00114847	0.0355049	0.974195
	ebi-a-GCST90001947	CD33 on CD33+ HLA DR+ CD14dim	11796	All	7.4151e-05	0.0287271	0.99794
	ebi-a-GCST90001948	CD33 on CD33dim HLA DR+ CD11b+	11796	rs1801274	-0.0104655	0.0258145	0.685174
	ebi-a-GCST90001948	CD33 on CD33dim HLA DR+ CD11b+	11796	rs3865444	0.00190259	0.0628155	0.975837
	ebi-a-GCST90001948	CD33 on CD33dim HLA DR+ CD11b+	11796	rs62114147	-0.0113652	0.0259109	0.660934
	ebi-a-GCST90001948	CD33 on CD33dim HLA DR+ CD11b+	11796	rs7351079	-0.0132141	0.0258734	0.609545
	ebi-a-GCST90001948	CD33 on CD33dim HLA DR+ CD11b+	11796	All	-0.0109534	0.0251648	0.663368
	ebi-a-GCST90001949	CD33 on CD33dim HLA DR+ CD11b-	11796	rs1801274	0.000768833	0.0305903	0.979949
	ebi-a-GCST90001949	CD33 on CD33dim HLA DR+ CD11b-	11796	rs3865444	0.0523945	0.057121	0.359009
	ebi-a-GCST90001949	CD33 on CD33dim HLA DR+ CD11b-	11796	rs58301181	-0.0111084	0.0255241	0.663409
	ebi-a-GCST90001949	CD33 on CD33dim HLA DR+ CD11b-	11796	rs62114147	-4.5072e-05	0.0308206	0.998833
	ebi-a-GCST90001949	CD33 on CD33dim HLA DR+ CD11b-	11796	rs7351079	-0.00186941	0.0304589	0.951061
	ebi-a-GCST90001949	CD33 on CD33dim HLA DR+ CD11b-	11796	All	-0.000275452	0.0259173	0.99152
	ebi-a-GCST90001950	CD33 on Granulocytic Myeloid-Derived Suppressor Cells	11796	rs7245846	0.0617899	0.120555	0.60827
	ebi-a-GCST90001950	CD33 on Granulocytic Myeloid-Derived Suppressor Cells	11796	rs7351079	4.18099e-05	0.0368778	0.999095
	ebi-a-GCST90001950	CD33 on Granulocytic Myeloid-Derived Suppressor Cells	11796	rs78949787	-0.000902948	0.0363696	0.980193
	ebi-a-GCST90001950	CD33 on Granulocytic Myeloid-Derived Suppressor Cells	11796	All	0.00230729	0.0358044	0.948619
	ebi-a-GCST90001951	CD33 on CD66b++ myeloid cell	11796	rs12459503	-0.00986508	0.0314792	0.753989
	ebi-a-GCST90001951	CD33 on CD66b++ myeloid cell	11796	rs3865444	0.0354186	0.0778296	0.649053
	ebi-a-GCST90001951	CD33 on CD66b++ myeloid cell	11796	rs7351079	-0.0105782	0.0311198	0.733918
	ebi-a-GCST90001951	CD33 on CD66b++ myeloid cell	11796	rs78949787	-0.0112968	0.0308111	0.713882
	ebi-a-GCST90001951	CD33 on CD66b++ myeloid cell	11796	All	-0.00826051	0.0303346	0.785381
	ebi-a-GCST90001952	CD33 on Monocytic Myeloid-Derived Suppressor Cells	11796	rs3865444	0.0838564	0.0787633	0.287029
	ebi-a-GCST90001952	CD33 on Monocytic Myeloid-Derived Suppressor Cells	11796	rs58301181	-0.0106496	0.0258075	0.679858
	ebi-a-GCST90001952	CD33 on Monocytic Myeloid-Derived Suppressor Cells	11796	rs62114147	-0.000139422	0.037886	0.997064
	ebi-a-GCST90001952	CD33 on Monocytic Myeloid-Derived Suppressor Cells	11796	rs7351079	-0.0019138	0.0376129	0.95942
	ebi-a-GCST90001952	CD33 on Monocytic Myeloid-Derived Suppressor Cells	11796	All	-0.000344017	0.0302206	0.990917
	ebi-a-GCST90001953	CD33 on CD33dim HLA DR-	11796	rs3865444	0.0491903	0.0844244	0.560126
	ebi-a-GCST90001953	CD33 on CD33dim HLA DR-	11796	rs56043070	-0.0110706	0.0267446	0.678919
	ebi-a-GCST90001953	CD33 on CD33dim HLA DR-	11796	rs7351079	-0.0094659	0.0268323	0.724253
	ebi-a-GCST90001953	CD33 on CD33dim HLA DR-	11796	All	-0.007421	0.0261385	0.776479
	ebi-a-GCST90001954	CD33 on basophil	11796	rs56043070	-0.000750699	0.0269485	0.977776
	ebi-a-GCST90001954	CD33 on basophil	11796	rs7245846	0.049541	0.0854531	0.562087
	ebi-a-GCST90001954	CD33 on basophil	11796	rs7351079	0.00086667	0.027069	0.974458
	ebi-a-GCST90001954	CD33 on basophil	11796	All	0.00240855	0.0263583	0.927193
	ebi-a-GCST90001955	CD33 on Immature Myeloid-Derived Suppressor Cells	11796	All	-0.000879833	0.0274312	0.974413
	ebi-a-GCST90001956	CD33 on CD33+ HLA DR+	11796	rs3865444	0.0834126	0.0723975	0.249261
	ebi-a-GCST90001956	CD33 on CD33+ HLA DR+	11796	rs58301181	-0.0103373	0.0244542	0.6725
	ebi-a-GCST90001956	CD33 on CD33+ HLA DR+	11796	rs62114147	0.000400819	0.0358916	0.99109
	ebi-a-GCST90001956	CD33 on CD33+ HLA DR+	11796	rs7351079	-0.00107619	0.035317	0.975691
	ebi-a-GCST90001956	CD33 on CD33+ HLA DR+	11796	All	0.000169119	0.0285472	0.995273
	ebi-a-GCST90001957	CD33 on CD33+ HLA DR+ CD14-	11796	rs3865444	0.0834026	0.0708678	0.239245
	ebi-a-GCST90001957	CD33 on CD33+ HLA DR+ CD14-	11796	rs58301181	-0.0102846	0.0243686	0.672994
	ebi-a-GCST90001957	CD33 on CD33+ HLA DR+ CD14-	11796	rs62114147	0.000656718	0.0357182	0.985331
	ebi-a-GCST90001957	CD33 on CD33+ HLA DR+ CD14-	11796	rs7351079	-0.000828571	0.0351727	0.981206
	ebi-a-GCST90001957	CD33 on CD33+ HLA DR+ CD14-	11796	All	0.000414065	0.0284169	0.988374
	ebi-a-GCST90001961	CD25 on CD39+ CD4+ T cell	11796	rs35025323	0.00110508	0.040749	0.978365
	ebi-a-GCST90001961	CD25 on CD39+ CD4+ T cell	11796	rs4075310	-0.0210899	0.133259	0.87425
	ebi-a-GCST90001961	CD25 on CD39+ CD4+ T cell	11796	rs7079761	-0.00607612	0.0396691	0.878264
	ebi-a-GCST90001961	CD25 on CD39+ CD4+ T cell	11796	All	-0.00338736	0.0393138	0.931338
	ebi-a-GCST90001979	CD16 on CD14- CD16+ monocyte	11796	rs115805162	0.0237568	0.0447042	0.595126
	ebi-a-GCST90001979	CD16 on CD14- CD16+ monocyte	11796	rs148765873	0.0346949	0.0436232	0.42642
	ebi-a-GCST90001979	CD16 on CD14- CD16+ monocyte	11796	rs347311	0.0252184	0.0440806	0.567256
	ebi-a-GCST90001979	CD16 on CD14- CD16+ monocyte	11796	rs3933769	0.023941	0.0441094	0.587292
	ebi-a-GCST90001979	CD16 on CD14- CD16+ monocyte	11796	rs4971121	0.0245098	0.044907	0.58521
	ebi-a-GCST90001979	CD16 on CD14- CD16+ monocyte	11796	rs71632979	0.0903564	0.0963652	0.348426
	ebi-a-GCST90001979	CD16 on CD14- CD16+ monocyte	11796	rs75072970	0.0257603	0.0439861	0.558114
	ebi-a-GCST90001979	CD16 on CD14- CD16+ monocyte	11796	All	0.0285367	0.0434721	0.511544
	ebi-a-GCST90001980	CD40 on CD14+ CD16- monocyte	11796	rs117295081	-0.0278953	0.0487808	0.567423
	ebi-a-GCST90001980	CD40 on CD14+ CD16- monocyte	11796	rs1801274	-0.0522501	0.0530838	0.324971
	ebi-a-GCST90001980	CD40 on CD14+ CD16- monocyte	11796	rs60629714	-0.0417884	0.0391375	0.285641
	ebi-a-GCST90001980	CD40 on CD14+ CD16- monocyte	11796	rs745307	0.0215097	0.0591555	0.716147
	ebi-a-GCST90001980	CD40 on CD14+ CD16- monocyte	11796	All	-0.0308199	0.0394589	0.434764
	ebi-a-GCST90001981	CD40 on CD14+ CD16+ monocyte	11796	rs11087000	-0.039192	0.036669	0.285158
	ebi-a-GCST90001981	CD40 on CD14+ CD16+ monocyte	11796	rs1801274	-0.0643424	0.0436446	0.140419
	ebi-a-GCST90001981	CD40 on CD14+ CD16+ monocyte	11796	rs2664523	-0.0342726	0.0367332	0.350812
	ebi-a-GCST90001981	CD40 on CD14+ CD16+ monocyte	11796	rs6687275	-0.0429015	0.0361586	0.235433
	ebi-a-GCST90001981	CD40 on CD14+ CD16+ monocyte	11796	rs745307	-0.00715573	0.053658	0.89391
	ebi-a-GCST90001981	CD40 on CD14+ CD16+ monocyte	11796	All	-0.0395981	0.0357945	0.268613
	ebi-a-GCST90001983	CD14 on CD14+ CD16+ monocyte	11796	All	-0.101608	0.126737	0.42271
	ebi-a-GCST90001984	HLA DR on CD14- CD16+ monocyte	11796	rs6808893	0.0708371	0.0796086	0.373564
	ebi-a-GCST90001984	HLA DR on CD14- CD16+ monocyte	11796	rs73499473	-0.581926	0.512044	0.255757
	ebi-a-GCST90001984	HLA DR on CD14- CD16+ monocyte	11796	rs8057874	-0.196591	0.435859	0.651959
	ebi-a-GCST90001984	HLA DR on CD14- CD16+ monocyte	11796	All	-0.158259	0.30029	0.598178
	ebi-a-GCST90001985	CD40 on monocytes	11796	rs10887024	-0.0285054	0.0356591	0.424067
	ebi-a-GCST90001985	CD40 on monocytes	11796	rs113063605	-0.02372	0.050401	0.637909
	ebi-a-GCST90001985	CD40 on monocytes	11796	rs1801274	-0.0362113	0.0649647	0.577255
	ebi-a-GCST90001985	CD40 on monocytes	11796	rs745307	0.0399152	0.0594296	0.501814
	ebi-a-GCST90001985	CD40 on monocytes	11796	All	-0.0185817	0.0437696	0.671176
	ebi-a-GCST90001987	CD64 on CD14+ CD16- monocyte	11796	rs116275309	0.0126105	0.0645854	0.845194
	ebi-a-GCST90001987	CD64 on CD14+ CD16- monocyte	11796	rs145828126	0.0227336	0.0574558	0.692347
	ebi-a-GCST90001987	CD64 on CD14+ CD16- monocyte	11796	rs1801274	0.0430656	0.0967003	0.656066
	ebi-a-GCST90001987	CD64 on CD14+ CD16- monocyte	11796	All	0.0223449	0.0554872	0.687166
	ebi-a-GCST90001988	HLA DR on CD14+ CD16- monocyte	11796	rs1800973	-0.125985	0.0972204	0.195019
	ebi-a-GCST90001988	HLA DR on CD14+ CD16- monocyte	11796	rs241432	-0.171917	0.0494193	0.000503767
	ebi-a-GCST90001988	HLA DR on CD14+ CD16- monocyte	11796	rs80032720	-0.119201	0.0993495	0.23021
	ebi-a-GCST90001988	HLA DR on CD14+ CD16- monocyte	11796	rs9270585	0.140958	0.0969769	0.146079
	ebi-a-GCST90001988	HLA DR on CD14+ CD16- monocyte	11796	All	-0.117178	0.0808697	0.147346
	ebi-a-GCST90001989	CD40 on CD14- CD16+ monocyte	11796	rs111436326	-0.0232403	0.0419156	0.579268
	ebi-a-GCST90001989	CD40 on CD14- CD16+ monocyte	11796	rs148765873	-0.027415	0.0347131	0.429669
	ebi-a-GCST90001989	CD40 on CD14- CD16+ monocyte	11796	rs1801274	-0.0456541	0.0499738	0.360948
	ebi-a-GCST90001989	CD40 on CD14- CD16+ monocyte	11796	rs6687275	-0.0290691	0.0408337	0.476534
	ebi-a-GCST90001989	CD40 on CD14- CD16+ monocyte	11796	rs745307	0.0238801	0.0508713	0.638768
	ebi-a-GCST90001989	CD40 on CD14- CD16+ monocyte	11796	All	-0.0235701	0.0362306	0.515332
	ebi-a-GCST90001991	HLA DR on CD14+ monocyte	11796	rs1800973	-0.129649	0.100306	0.196174
	ebi-a-GCST90001991	HLA DR on CD14+ monocyte	11796	rs241432	-0.176308	0.0508411	0.000524698
	ebi-a-GCST90001991	HLA DR on CD14+ monocyte	11796	rs80032720	-0.122092	0.102507	0.233632
	ebi-a-GCST90001991	HLA DR on CD14+ monocyte	11796	rs9270585	0.143095	0.0988813	0.147859
	ebi-a-GCST90001991	HLA DR on CD14+ monocyte	11796	All	-0.120012	0.0834321	0.150309
	ebi-a-GCST90001994	CX3CR1 on CD14- CD16-	11796	rs144126567	0.178789	0.149488	0.231692
	ebi-a-GCST90001994	CX3CR1 on CD14- CD16-	11796	rs876036	0.195669	0.122303	0.109628
	ebi-a-GCST90001994	CX3CR1 on CD14- CD16-	11796	rs9823718	0.15551	0.113333	0.170014
	ebi-a-GCST90001994	CX3CR1 on CD14- CD16-	11796	All	0.175179	0.102744	0.0881939
	ebi-a-GCST90001995	CX3CR1 on monocyte	11796	rs1801274	0.0480044	0.0921757	0.602511
	ebi-a-GCST90001995	CX3CR1 on monocyte	11796	rs72865957	0.023051	0.0646866	0.721579
	ebi-a-GCST90001995	CX3CR1 on monocyte	11796	rs9823718	-0.0201281	0.0620627	0.745697
	ebi-a-GCST90001995	CX3CR1 on monocyte	11796	All	0.0102952	0.0558554	0.853764
	ebi-a-GCST90001996	CX3CR1 on CD14+ CD16+ monocyte	11796	rs1801274	0.0755294	0.12348	0.540755
	ebi-a-GCST90001996	CX3CR1 on CD14+ CD16+ monocyte	11796	rs2649752	0.0135631	0.0632791	0.830284
	ebi-a-GCST90001996	CX3CR1 on CD14+ CD16+ monocyte	11796	rs9823718	-0.0169178	0.059758	0.777096
	ebi-a-GCST90001996	CX3CR1 on CD14+ CD16+ monocyte	11796	All	0.00655711	0.0559783	0.906752
	ebi-a-GCST90001997	CX3CR1 on CD14+ CD16- monocyte	11796	rs1801274	0.036788	0.0869548	0.672244
	ebi-a-GCST90001997	CX3CR1 on CD14+ CD16- monocyte	11796	rs72865957	0.0192664	0.0606977	0.750928
	ebi-a-GCST90001997	CX3CR1 on CD14+ CD16- monocyte	11796	rs9823718	-0.0183637	0.0554431	0.74048
	ebi-a-GCST90001997	CX3CR1 on CD14+ CD16- monocyte	11796	All	0.00679668	0.0508069	0.893581
	ebi-a-GCST90001999	PDL-1 on CD14- CD16+ monocyte	11796	All	0.0366106	0.0939148	0.696664
	ebi-a-GCST90002001	CD64 on CD14- CD16-	11796	All	0.234498	0.0970972	0.0157316
	ebi-a-GCST90002003	CCR2 on CD14- CD16-	11796	rs1800973	-0.154668	0.15106	0.305891
	ebi-a-GCST90002003	CCR2 on CD14- CD16-	11796	rs762789	0.00713293	0.203252	0.972005
	ebi-a-GCST90002003	CCR2 on CD14- CD16-	11796	rs77465361	-0.0965662	0.143934	0.502279
	ebi-a-GCST90002003	CCR2 on CD14- CD16-	11796	All	-0.0968758	0.131138	0.460069
	ebi-a-GCST90002005	CD16 on CD14+ CD16+ monocyte	11796	rs115805162	0.0233601	0.0671113	0.72778
	ebi-a-GCST90002005	CD16 on CD14+ CD16+ monocyte	11796	rs71632979	0.147918	0.190993	0.438653
	ebi-a-GCST90002005	CD16 on CD14+ CD16+ monocyte	11796	rs75072970	0.0277828	0.0651824	0.669939
	ebi-a-GCST90002005	CD16 on CD14+ CD16+ monocyte	11796	All	0.0325504	0.064229	0.612304
	ebi-a-GCST90002006	CD64 on monocyte	11796	rs116275309	0.0136778	0.0699584	0.844992
	ebi-a-GCST90002006	CD64 on monocyte	11796	rs145828126	0.0247812	0.0613986	0.686498
	ebi-a-GCST90002006	CD64 on monocyte	11796	rs1801274	0.0443319	0.0993443	0.65542
	ebi-a-GCST90002006	CD64 on monocyte	11796	All	0.0242772	0.0591873	0.681677
	ebi-a-GCST90002009	HLA DR on CD14- CD16-	11796	rs116683794	0.105175	0.259332	0.685065
	ebi-a-GCST90002009	HLA DR on CD14- CD16-	11796	rs34291045	-0.708317	0.473454	0.134638
	ebi-a-GCST90002009	HLA DR on CD14- CD16-	11796	rs72502555	0.169336	0.0634527	0.00761467
	ebi-a-GCST90002009	HLA DR on CD14- CD16-	11796	All	0.1067	0.182214	0.55816
	ebi-a-GCST90002010	HLA DR on monocyte	11796	All	-0.195784	0.0613574	0.00141841
	ebi-a-GCST90002011	CD64 on CD14+ CD16+ monocyte	11796	All	-0.247212	0.32456	0.446247
	ebi-a-GCST90002012	CX3CR1 on CD14- CD16+ monocyte	11796	All	-0.0232122	0.112916	0.837126
	ebi-a-GCST90002013	CCR2 on myeloid Dendritic Cell	11796	rs2169052	-0.019924	0.0856555	0.816067
	ebi-a-GCST90002013	CCR2 on myeloid Dendritic Cell	11796	rs35587265	0.0124642	0.102222	0.902952
	ebi-a-GCST90002013	CCR2 on myeloid Dendritic Cell	11796	rs55971447	-0.0648261	0.111489	0.560931
	ebi-a-GCST90002013	CCR2 on myeloid Dendritic Cell	11796	All	-0.0215657	0.0800065	0.787507
	ebi-a-GCST90002014	CCR2 on CD62L+ myeloid Dendritic Cell	11796	rs35587265	0.0431579	0.121067	0.721481
	ebi-a-GCST90002014	CCR2 on CD62L+ myeloid Dendritic Cell	11796	rs61802333	-0.0294999	0.101279	0.770842
	ebi-a-GCST90002014	CCR2 on CD62L+ myeloid Dendritic Cell	11796	rs6687275	-0.0358773	0.0902675	0.691031
	ebi-a-GCST90002014	CCR2 on CD62L+ myeloid Dendritic Cell	11796	All	-0.0150274	0.0832694	0.856785
	ebi-a-GCST90002015	CCR2 on plasmacytoid Dendritic Cell	11796	All	-0.108609	0.071828	0.130515
	ebi-a-GCST90002016	CCR2 on CD62L+ plasmacytoid Dendritic Cell	11796	All	-0.10886	0.0719955	0.130525
	ebi-a-GCST90002017	CCR2 on monocyte	11796	All	0.00331785	0.0722879	0.963392
	ebi-a-GCST90002022	CD4 on CD4+ T cell	11796	rs11628611	0.0434702	0.104347	0.676977
	ebi-a-GCST90002022	CD4 on CD4+ T cell	11796	rs12298133	0.0376421	0.107654	0.726594
	ebi-a-GCST90002022	CD4 on CD4+ T cell	11796	rs28584364	0.0594381	0.170184	0.726896
	ebi-a-GCST90002022	CD4 on CD4+ T cell	11796	All	0.0436979	0.0969789	0.652283
	ebi-a-GCST90002023	CD4 on Central Memory CD4+ T cell	11796	All	0.0475292	0.114355	0.677683
	ebi-a-GCST90002024	CD4 on naive CD4+ T cell	11796	rs11158593	-0.0891894	0.115356	0.439425
	ebi-a-GCST90002024	CD4 on naive CD4+ T cell	11796	rs12298133	-0.118317	0.101482	0.243654
	ebi-a-GCST90002024	CD4 on naive CD4+ T cell	11796	rs139306421	-0.0788112	0.0997321	0.429394
	ebi-a-GCST90002024	CD4 on naive CD4+ T cell	11796	rs17205675	-0.086799	0.0920025	0.345455
	ebi-a-GCST90002024	CD4 on naive CD4+ T cell	11796	rs3184504	-0.0380022	0.104126	0.715139
	ebi-a-GCST90002024	CD4 on naive CD4+ T cell	11796	All	-0.082528	0.0909881	0.364396
	ebi-a-GCST90002029	CD39 on CD39+ CD8+ T cell	11796	All	0.0114837	0.122186	0.92512
	ebi-a-GCST90002030	CD39 on CD39+ activated CD4 regulatory T cell	11796	rs10882701	0.00847133	0.0236282	0.719949
	ebi-a-GCST90002030	CD39 on CD39+ activated CD4 regulatory T cell	11796	rs12778797	0.00285363	0.0234553	0.903167
	ebi-a-GCST90002030	CD39 on CD39+ activated CD4 regulatory T cell	11796	rs1410600	-0.00146378	0.0230838	0.949439
	ebi-a-GCST90002030	CD39 on CD39+ activated CD4 regulatory T cell	11796	rs1923692	0.006807	0.0226655	0.763929
	ebi-a-GCST90002030	CD39 on CD39+ activated CD4 regulatory T cell	11796	rs7094484	0.0264702	0.0533445	0.619745
	ebi-a-GCST90002030	CD39 on CD39+ activated CD4 regulatory T cell	11796	All	0.00516771	0.0226003	0.819136
	ebi-a-GCST90002031	CD39 on CD39+ secreting CD4 regulatory T cell	11796	rs10882701	0.010831	0.027284	0.691387
	ebi-a-GCST90002031	CD39 on CD39+ secreting CD4 regulatory T cell	11796	rs12778797	0.00403988	0.0271827	0.881854
	ebi-a-GCST90002031	CD39 on CD39+ secreting CD4 regulatory T cell	11796	rs1410600	-0.00130279	0.0267433	0.961147
	ebi-a-GCST90002031	CD39 on CD39+ secreting CD4 regulatory T cell	11796	rs1923692	0.00854532	0.0261635	0.743961
	ebi-a-GCST90002031	CD39 on CD39+ secreting CD4 regulatory T cell	11796	rs7094484	0.0326978	0.0586648	0.577277
	ebi-a-GCST90002031	CD39 on CD39+ secreting CD4 regulatory T cell	11796	All	0.0068612	0.026104	0.792673
	ebi-a-GCST90002032	CD39 on CD39+ CD4+ T cell	11796	rs10882701	0.0178367	0.0270244	0.509239
	ebi-a-GCST90002032	CD39 on CD39+ CD4+ T cell	11796	rs1410600	0.00617225	0.0265262	0.816006
	ebi-a-GCST90002032	CD39 on CD39+ CD4+ T cell	11796	rs2901833	0.0112524	0.0272684	0.679859
	ebi-a-GCST90002032	CD39 on CD39+ CD4+ T cell	11796	rs7099844	0.0437647	0.0620768	0.480805
	ebi-a-GCST90002032	CD39 on CD39+ CD4+ T cell	11796	All	0.0135505	0.0259566	0.601638
	ebi-a-GCST90002033	CD39 on granulocyte	11796	rs11766311	0.0129515	0.14143	0.927036
	ebi-a-GCST90002033	CD39 on granulocyte	11796	rs445	0.0947466	0.149953	0.527489
	ebi-a-GCST90002033	CD39 on granulocyte	11796	rs7073937	0.192257	0.151319	0.203891
	ebi-a-GCST90002033	CD39 on granulocyte	11796	All	0.0958779	0.115588	0.406833
	ebi-a-GCST90002034	CD39 on monocyte	11796	All	-0.141668	0.384725	0.7127
	ebi-a-GCST90002035	CD80 on myeloid Dendritic Cell	11796	rs2325259	0.0766759	0.114909	0.504596
	ebi-a-GCST90002035	CD80 on myeloid Dendritic Cell	11796	rs6787493	-0.167393	0.116573	0.151016
	ebi-a-GCST90002035	CD80 on myeloid Dendritic Cell	11796	rs71632979	-0.041863	0.216269	0.846514
	ebi-a-GCST90002035	CD80 on myeloid Dendritic Cell	11796	All	-0.042976	0.129895	0.740756
	ebi-a-GCST90002036	CD80 on CD62L+ myeloid Dendritic Cell	11796	All	-0.0274111	0.202642	0.8924
	ebi-a-GCST90002037	CD80 on plasmacytoid Dendritic Cell	11796	All	-0.236304	0.0917527	0.0100111
	ebi-a-GCST90002038	CD80 on CD62L+ plasmacytoid Dendritic Cell	11796	All	-0.238338	0.0925481	0.0100156
	ebi-a-GCST90002039	CD80 on monocyte	11796	rs141264358	0.156529	0.0822383	0.0569944
	ebi-a-GCST90002039	CD80 on monocyte	11796	rs35075155	0.0786166	0.0800896	0.326293
	ebi-a-GCST90002039	CD80 on monocyte	11796	rs758800	0.144738	0.133532	0.278398
	ebi-a-GCST90002039	CD80 on monocyte	11796	rs76064946	0.131754	0.0887853	0.13782
	ebi-a-GCST90002039	CD80 on monocyte	11796	All	0.125087	0.0740899	0.0913524
	ebi-a-GCST90002040	CD80 on granulocyte	11796	rs12675298	0.103744	0.115675	0.369796
	ebi-a-GCST90002040	CD80 on granulocyte	11796	rs1886654	0.144747	0.113735	0.203136
	ebi-a-GCST90002040	CD80 on granulocyte	11796	rs2981398	0.0622724	0.155594	0.688992
	ebi-a-GCST90002040	CD80 on granulocyte	11796	All	0.111278	0.101706	0.273904
	ebi-a-GCST90002045	CD45 on CD33- HLA DR-	11796	All	0.125319	0.093886	0.181943
	ebi-a-GCST90002046	CD45 on CD33- HLA DR+	11796	All	-0.0468764	0.0975143	0.63072
	ebi-a-GCST90002054	CD8 on Central Memory CD8+ T cell	11796	All	-0.186652	0.140595	0.184315
	ebi-a-GCST90002055	CD8 on naive CD8+ T cell	11796	All	-0.127181	0.132145	0.33583
	ebi-a-GCST90002056	CD8 on Effector Memory CD8+ T cell	11796	All	-0.168585	0.100667	0.0939974
	ebi-a-GCST90002058	CD8 on CD8+ T cell	11796	All	-0.0629346	0.0712228	0.376896
	ebi-a-GCST90002061	CD4 on CD39+ CD4+ T cell	11796	rs10786281	0.0577188	0.057827	0.318217
	ebi-a-GCST90002061	CD4 on CD39+ CD4+ T cell	11796	rs111856689	0.0576655	0.0564436	0.306948
	ebi-a-GCST90002061	CD4 on CD39+ CD4+ T cell	11796	rs117458836	0.0567552	0.0619777	0.359805
	ebi-a-GCST90002061	CD4 on CD39+ CD4+ T cell	11796	rs4293064	0.0613082	0.0571267	0.283183
	ebi-a-GCST90002061	CD4 on CD39+ CD4+ T cell	11796	rs7084635	0.051104	0.0545347	0.348712
	ebi-a-GCST90002061	CD4 on CD39+ CD4+ T cell	11796	rs7086986	0.148307	0.0751045	0.0483052
	ebi-a-GCST90002061	CD4 on CD39+ CD4+ T cell	11796	rs9264532	0.0249175	0.048786	0.609526
	ebi-a-GCST90002061	CD4 on CD39+ CD4+ T cell	11796	All	0.057916	0.0513589	0.259459
	ebi-a-GCST90002066	CD4 on activated CD4 regulatory T cell	11796	All	0.321393	0.178705	0.0721042
	ebi-a-GCST90002070	CD4 on activated & secreting CD4 regulatory T cell	11796	All	0.357022	0.1999	0.0740984
	ebi-a-GCST90002087	CD11c on myeloid Dendritic Cell	11796	rs61802329	0.132106	0.113832	0.245833
	ebi-a-GCST90002087	CD11c on myeloid Dendritic Cell	11796	rs67898294	-0.043633	0.148835	0.769396
	ebi-a-GCST90002087	CD11c on myeloid Dendritic Cell	11796	rs75841521	0.106049	0.102642	0.301516
	ebi-a-GCST90002087	CD11c on myeloid Dendritic Cell	11796	rs78520150	0.164451	0.098385	0.0946211
	ebi-a-GCST90002087	CD11c on myeloid Dendritic Cell	11796	rs79298699	0.152388	0.107512	0.156366
	ebi-a-GCST90002087	CD11c on myeloid Dendritic Cell	11796	All	0.120062	0.0941024	0.202002
	ebi-a-GCST90002088	CD11c on CD62L+ myeloid Dendritic Cell	11796	All	0.102181	0.0812143	0.208333
	ebi-a-GCST90002089	CD11c on monocyte	11796	All	0.0539252	0.097441	0.57998
	ebi-a-GCST90002090	CD11c on granulocyte	11796	rs1801274	0.0102664	0.130114	0.93711
	ebi-a-GCST90002090	CD11c on granulocyte	11796	rs28432694	0.0199152	0.0995103	0.841378
	ebi-a-GCST90002090	CD11c on granulocyte	11796	rs8046381	0.0160241	0.0982039	0.870383
	ebi-a-GCST90002090	CD11c on granulocyte	11796	All	0.0162245	0.0870808	0.852197
	ebi-a-GCST90002098	CD45RA on naive CD4+ T cell	11796	rs138915779	0.0169535	0.039225	0.665589
	ebi-a-GCST90002098	CD45RA on naive CD4+ T cell	11796	rs147071297	0.00920506	0.0393832	0.815194
	ebi-a-GCST90002098	CD45RA on naive CD4+ T cell	11796	rs17583875	0.0182767	0.0492613	0.710626
	ebi-a-GCST90002098	CD45RA on naive CD4+ T cell	11796	rs34558770	0.0080581	0.0377559	0.830995
	ebi-a-GCST90002098	CD45RA on naive CD4+ T cell	11796	rs7605193	0.00994408	0.0362149	0.783635
	ebi-a-GCST90002098	CD45RA on naive CD4+ T cell	11796	rs79747818	0.0105194	0.035769	0.768686
	ebi-a-GCST90002098	CD45RA on naive CD4+ T cell	11796	rs917116	0.015043	0.0362521	0.678174
	ebi-a-GCST90002098	CD45RA on naive CD4+ T cell	11796	All	0.012176	0.0356792	0.732906
	ebi-a-GCST90002099	CD4RA on Terminally Differentiated CD4+ T cell	11796	rs113435341	-0.0418776	0.0763456	0.58333
	ebi-a-GCST90002099	CD4RA on Terminally Differentiated CD4+ T cell	11796	rs11579717	-0.0407735	0.081849	0.618375
	ebi-a-GCST90002099	CD4RA on Terminally Differentiated CD4+ T cell	11796	rs7559619	0.00447631	0.0660777	0.94599
	ebi-a-GCST90002099	CD4RA on Terminally Differentiated CD4+ T cell	11796	All	-0.0222706	0.0603097	0.711925
	ebi-a-GCST90002100	CD45RA on naive CD8+ T cell	11796	All	-0.0035891	0.258693	0.988931
	ebi-a-GCST90002102	CD45RA on resting CD4 regulatory T cell	11796	rs11124653	-0.0290113	0.0462986	0.530913
	ebi-a-GCST90002102	CD45RA on resting CD4 regulatory T cell	11796	rs113435341	-0.0587953	0.054064	0.27681
	ebi-a-GCST90002102	CD45RA on resting CD4 regulatory T cell	11796	rs11579717	-0.0590441	0.0555097	0.287478
	ebi-a-GCST90002102	CD45RA on resting CD4 regulatory T cell	11796	rs13024840	-0.0562821	0.0469631	0.230749
	ebi-a-GCST90002102	CD45RA on resting CD4 regulatory T cell	11796	rs138915779	-0.0556227	0.0558009	0.318859
	ebi-a-GCST90002102	CD45RA on resting CD4 regulatory T cell	11796	rs2565661	-0.0410388	0.0500292	0.412046
	ebi-a-GCST90002102	CD45RA on resting CD4 regulatory T cell	11796	rs78689347	-0.0170881	0.0371403	0.645447
	ebi-a-GCST90002102	CD45RA on resting CD4 regulatory T cell	11796	All	-0.0443753	0.0451138	0.325297
	ebi-a-GCST90002104	HLA DR on myeloid Dendritic Cell	11796	rs35525122	-0.0412181	0.0732782	0.573784
	ebi-a-GCST90002104	HLA DR on myeloid Dendritic Cell	11796	rs55971447	0.0897334	0.0824087	0.276206
	ebi-a-GCST90002104	HLA DR on myeloid Dendritic Cell	11796	rs6925683	0.10556	0.0587198	0.0722261
	ebi-a-GCST90002104	HLA DR on myeloid Dendritic Cell	11796	rs9267650	0.0824228	0.0676196	0.222875
	ebi-a-GCST90002104	HLA DR on myeloid Dendritic Cell	11796	All	0.074183	0.0615032	0.227754
	ebi-a-GCST90002105	HLA DR on plasmacytoid Dendritic Cell	11796	rs11644019	0.0427648	0.0315549	0.175338
	ebi-a-GCST90002105	HLA DR on plasmacytoid Dendritic Cell	11796	rs34039593	-0.0841771	0.0695754	0.226329
	ebi-a-GCST90002105	HLA DR on plasmacytoid Dendritic Cell	11796	rs7204799	0.0452207	0.0298108	0.129286
	ebi-a-GCST90002105	HLA DR on plasmacytoid Dendritic Cell	11796	rs7748976	0.0464628	0.0277339	0.0938735
	ebi-a-GCST90002105	HLA DR on plasmacytoid Dendritic Cell	11796	rs9267650	0.0439276	0.0281293	0.118374
	ebi-a-GCST90002105	HLA DR on plasmacytoid Dendritic Cell	11796	All	0.0396643	0.0277889	0.153481
	ebi-a-GCST90002106	HLA DR on Dendritic Cell	11796	rs34039593	-0.0715684	0.0848972	0.399228
	ebi-a-GCST90002106	HLA DR on Dendritic Cell	11796	rs55971447	0.0523293	0.0410087	0.201937
	ebi-a-GCST90002106	HLA DR on Dendritic Cell	11796	rs7748976	0.0627252	0.0321786	0.0512617
	ebi-a-GCST90002106	HLA DR on Dendritic Cell	11796	rs9267650	0.0557995	0.0333916	0.0947095
	ebi-a-GCST90002106	HLA DR on Dendritic Cell	11796	All	0.05115	0.0327491	0.118318
	ebi-a-GCST90002112	HLA DR on CD33- HLA DR+	11796	rs2760980	0.213178	0.268809	0.42775
	ebi-a-GCST90002112	HLA DR on CD33- HLA DR+	11796	rs3130913	0.0790011	0.0451232	0.0799828
	ebi-a-GCST90002112	HLA DR on CD33- HLA DR+	11796	rs9267650	0.111115	0.0836492	0.184063
	ebi-a-GCST90002112	HLA DR on CD33- HLA DR+	11796	All	0.101468	0.0672138	0.131136
	ebi-a-GCST90002116	HLA DR on B cell	11796	rs111983490	-0.065155	0.0581062	0.262156
	ebi-a-GCST90002116	HLA DR on B cell	11796	rs147210938	-0.0756165	0.0576637	0.189745
	ebi-a-GCST90002116	HLA DR on B cell	11796	rs3869145	-0.0798874	0.0588277	0.174467
	ebi-a-GCST90002116	HLA DR on B cell	11796	rs7192768	-0.0689648	0.0798015	0.387476
	ebi-a-GCST90002116	HLA DR on B cell	11796	rs74405933	-0.0461199	0.0739393	0.53279
	ebi-a-GCST90002116	HLA DR on B cell	11796	All	-0.0688421	0.0571236	0.228149
	ebi-a-GCST90002117	HLA DR on HLA DR+ Natural Killer	11796	All	0.0618559	0.0723163	0.392356
	ebi-a-GCST90002119	CD8 on CD28+ CD45RA+ CD8+ T cell	11796	rs10205992	-0.0552848	0.105873	0.601545
	ebi-a-GCST90002119	CD8 on CD28+ CD45RA+ CD8+ T cell	11796	rs130065	0.00336226	0.0727945	0.96316
	ebi-a-GCST90002119	CD8 on CD28+ CD45RA+ CD8+ T cell	11796	rs13024436	-0.0984517	0.0766771	0.19915
	ebi-a-GCST90002119	CD8 on CD28+ CD45RA+ CD8+ T cell	11796	rs1356625	-0.0755337	0.103491	0.465476
	ebi-a-GCST90002119	CD8 on CD28+ CD45RA+ CD8+ T cell	11796	rs6903896	-0.0662819	0.102287	0.516986
	ebi-a-GCST90002119	CD8 on CD28+ CD45RA+ CD8+ T cell	11796	rs938487	-0.119733	0.159635	0.453229
	ebi-a-GCST90002119	CD8 on CD28+ CD45RA+ CD8+ T cell	11796	All	-0.0645727	0.0912096	0.478971
	ebi-a-GCST90002121	CD8 on CD39+ CD8+ T cell	11796	rs117519014	-0.185067	0.197755	0.349355
	ebi-a-GCST90002121	CD8 on CD39+ CD8+ T cell	11796	rs17197199	-0.168497	0.168519	0.317371
	ebi-a-GCST90002121	CD8 on CD39+ CD8+ T cell	11796	rs72847706	-0.284845	0.194374	0.142798
	ebi-a-GCST90002121	CD8 on CD39+ CD8+ T cell	11796	rs9357097	-0.0324879	0.0938581	0.729238
	ebi-a-GCST90002121	CD8 on CD39+ CD8+ T cell	11796	All	-0.15759	0.139461	0.258481

## Sheet: DLCBL
	Trait ID	Trait	N	SNP	Beta	SE	P-value
	ebi-a-GCST90001399	IgD- CD27- B cell %B cell	5197	rs2250246	-0.318489	0.160851	0.0477002
	ebi-a-GCST90001399	IgD- CD27- B cell %B cell	5197	rs35574803	-0.221786	0.111497	0.0466834
	ebi-a-GCST90001399	IgD- CD27- B cell %B cell	5197	rs4810485	-0.277323	0.423854	0.512926
	ebi-a-GCST90001399	IgD- CD27- B cell %B cell	5197	All	-0.269604	0.137955	0.0506682
	ebi-a-GCST90001424	IgD+ B cell %Lymphocyte	5197	All	-0.153172	0.235261	0.515
	ebi-a-GCST90001426	IgD- CD38dim B cell %lymphocyte	5197	All	-0.0324043	0.198451	0.870293
	ebi-a-GCST90001431	IgD+ CD38- B cell %lymphocyte	5197	All	-0.465715	0.31226	0.135848
	ebi-a-GCST90001433	IgD- CD27- B cell %lymphocyte	5197	All	-0.392789	0.189763	0.0384625
	ebi-a-GCST90001439	IgD+ CD24+ B cell %lymphocyte	5197	All	-0.25994	0.218335	0.233828
	ebi-a-GCST90001442	CD24+ CD27+ B cell %lymphocyte	5197	All	-0.248731	0.233997	0.287798
	ebi-a-GCST90001451	CD62L- monocyte %monocyte	5197	rs45487297	0.139686	0.102391	0.172491
	ebi-a-GCST90001451	CD62L- monocyte %monocyte	5197	rs4987360	0.304509	0.143975	0.0344284
	ebi-a-GCST90001451	CD62L- monocyte %monocyte	5197	rs7139370	0.197408	0.116289	0.0895898
	ebi-a-GCST90001451	CD62L- monocyte %monocyte	5197	rs9859349	0.156399	0.101096	0.121853
	ebi-a-GCST90001451	CD62L- monocyte %monocyte	5197	All	0.184211	0.0953868	0.0534589
	ebi-a-GCST90001463	CD62L- Dendritic Cell %Dendritic Cell	5197	rs10918342	0.153659	0.0789036	0.0514829
	ebi-a-GCST90001463	CD62L- Dendritic Cell %Dendritic Cell	5197	rs56199187	0.267582	0.197	0.174374
	ebi-a-GCST90001463	CD62L- Dendritic Cell %Dendritic Cell	5197	rs6537835	0.161755	0.0767428	0.035052
	ebi-a-GCST90001463	CD62L- Dendritic Cell %Dendritic Cell	5197	All	0.16576	0.0749337	0.0269605
	ebi-a-GCST90001465	CD86+ myeloid Dendritic Cell %Dendritic Cell	5197	rs115805162	0.163634	0.118427	0.167053
	ebi-a-GCST90001465	CD86+ myeloid Dendritic Cell %Dendritic Cell	5197	rs71632979	0.366281	0.309204	0.236178
	ebi-a-GCST90001465	CD86+ myeloid Dendritic Cell %Dendritic Cell	5197	rs71639910	0.134709	0.0731012	0.0653629
	ebi-a-GCST90001465	CD86+ myeloid Dendritic Cell %Dendritic Cell	5197	All	0.159457	0.0825154	0.0533043
	ebi-a-GCST90001469	CD62L- myeloid Dendritic Cell %Dendritic Cell	5197	rs115805162	0.143503	0.107671	0.1826
	ebi-a-GCST90001469	CD62L- myeloid Dendritic Cell %Dendritic Cell	5197	rs148765873	0.120471	0.0809639	0.136763
	ebi-a-GCST90001469	CD62L- myeloid Dendritic Cell %Dendritic Cell	5197	rs191217950	0.150419	0.10856	0.165875
	ebi-a-GCST90001469	CD62L- myeloid Dendritic Cell %Dendritic Cell	5197	rs3933769	0.166176	0.0872231	0.0567559
	ebi-a-GCST90001469	CD62L- myeloid Dendritic Cell %Dendritic Cell	5197	rs71632979	0.15514	0.212517	0.465384
	ebi-a-GCST90001469	CD62L- myeloid Dendritic Cell %Dendritic Cell	5197	rs71639910	0.117131	0.0936914	0.211233
	ebi-a-GCST90001469	CD62L- myeloid Dendritic Cell %Dendritic Cell	5197	All	0.140138	0.0941031	0.136435
	ebi-a-GCST90001471	CD62L- plasmacytoid Dendritic Cell %Dendritic Cell	5197	All	-0.0921755	0.187277	0.622586
	ebi-a-GCST90001473	CD62L- CD86+ myeloid Dendritic Cell %Dendritic Cell	5197	rs115805162	0.11218	0.0873751	0.199181
	ebi-a-GCST90001473	CD62L- CD86+ myeloid Dendritic Cell %Dendritic Cell	5197	rs143140559	0.108438	0.0878261	0.216947
	ebi-a-GCST90001473	CD62L- CD86+ myeloid Dendritic Cell %Dendritic Cell	5197	rs3933769	0.13887	0.0601965	0.0210582
	ebi-a-GCST90001473	CD62L- CD86+ myeloid Dendritic Cell %Dendritic Cell	5197	rs71632979	0.0724656	0.187103	0.698531
	ebi-a-GCST90001473	CD62L- CD86+ myeloid Dendritic Cell %Dendritic Cell	5197	rs71639910	0.0897856	0.0643444	0.162898
	ebi-a-GCST90001473	CD62L- CD86+ myeloid Dendritic Cell %Dendritic Cell	5197	All	0.110161	0.07396	0.136366
	ebi-a-GCST90001475	HLA DR++ monocyte %monocyte	5197	All	0.29933	0.288546	0.299561
	ebi-a-GCST90001478	CD4 regulatory T cell %CD4+ T cell	5197	All	-0.173945	0.18547	0.348314
	ebi-a-GCST90001484	CD39+ resting CD4 regulatory T cell %resting CD4 regulatory T cell	5197	rs10882701	-0.134057	0.0789165	0.0893729
	ebi-a-GCST90001484	CD39+ resting CD4 regulatory T cell %resting CD4 regulatory T cell	5197	rs11188757	-0.124003	0.0686893	0.0710312
	ebi-a-GCST90001484	CD39+ resting CD4 regulatory T cell %resting CD4 regulatory T cell	5197	rs115328872	-0.132569	0.0799357	0.0972268
	ebi-a-GCST90001484	CD39+ resting CD4 regulatory T cell %resting CD4 regulatory T cell	5197	rs12777195	-0.0916356	0.0690943	0.18476
	ebi-a-GCST90001484	CD39+ resting CD4 regulatory T cell %resting CD4 regulatory T cell	5197	rs1923692	-0.119963	0.0675179	0.0756076
	ebi-a-GCST90001484	CD39+ resting CD4 regulatory T cell %resting CD4 regulatory T cell	5197	rs72809757	-0.106011	0.0681553	0.119844
	ebi-a-GCST90001484	CD39+ resting CD4 regulatory T cell %resting CD4 regulatory T cell	5197	All	-0.116685	0.065285	0.073885
	ebi-a-GCST90001485	CD39+ resting CD4 regulatory T cell %CD4 regulatory T cell	5197	rs10882701	0.015241	0.0339368	0.65336
	ebi-a-GCST90001485	CD39+ resting CD4 regulatory T cell %CD4 regulatory T cell	5197	rs11188757	0.0103015	0.0339277	0.761409
	ebi-a-GCST90001485	CD39+ resting CD4 regulatory T cell %CD4 regulatory T cell	5197	rs113435341	0.00708343	0.0370543	0.848398
	ebi-a-GCST90001485	CD39+ resting CD4 regulatory T cell %CD4 regulatory T cell	5197	rs11579717	0.0150582	0.0391392	0.700435
	ebi-a-GCST90001485	CD39+ resting CD4 regulatory T cell %CD4 regulatory T cell	5197	rs11890666	0.0112054	0.0332826	0.736362
	ebi-a-GCST90001485	CD39+ resting CD4 regulatory T cell %CD4 regulatory T cell	5197	rs12712610	0.00930454	0.0339919	0.784293
	ebi-a-GCST90001485	CD39+ resting CD4 regulatory T cell %CD4 regulatory T cell	5197	rs12777195	0.0166646	0.0299475	0.577897
	ebi-a-GCST90001485	CD39+ resting CD4 regulatory T cell %CD4 regulatory T cell	5197	rs1923692	0.0103061	0.0338378	0.76069
	ebi-a-GCST90001485	CD39+ resting CD4 regulatory T cell %CD4 regulatory T cell	5197	rs34645541	-0.00239538	0.0299978	0.936355
	ebi-a-GCST90001485	CD39+ resting CD4 regulatory T cell %CD4 regulatory T cell	5197	rs4918969	-0.00989292	0.0421191	0.814302
	ebi-a-GCST90001485	CD39+ resting CD4 regulatory T cell %CD4 regulatory T cell	5197	rs72809757	0.0131805	0.0322679	0.682929
	ebi-a-GCST90001485	CD39+ resting CD4 regulatory T cell %CD4 regulatory T cell	5197	All	0.00928255	0.0320328	0.771983
	ebi-a-GCST90001491	CD39+ activated CD4 regulatory T cell %CD4 regulatory T cell	5197	rs10736092	-0.0810598	0.0690132	0.240173
	ebi-a-GCST90001491	CD39+ activated CD4 regulatory T cell %CD4 regulatory T cell	5197	rs10786199	0.0184833	0.0373944	0.621108
	ebi-a-GCST90001491	CD39+ activated CD4 regulatory T cell %CD4 regulatory T cell	5197	rs10882701	0.0188598	0.040519	0.641604
	ebi-a-GCST90001491	CD39+ activated CD4 regulatory T cell %CD4 regulatory T cell	5197	rs12268044	0.0095149	0.0413841	0.818156
	ebi-a-GCST90001491	CD39+ activated CD4 regulatory T cell %CD4 regulatory T cell	5197	rs141018090	0.0104935	0.0407219	0.79665
	ebi-a-GCST90001491	CD39+ activated CD4 regulatory T cell %CD4 regulatory T cell	5197	rs202211780	0.0088809	0.0431225	0.836833
	ebi-a-GCST90001491	CD39+ activated CD4 regulatory T cell %CD4 regulatory T cell	5197	rs72809762	0.0175966	0.037176	0.635976
	ebi-a-GCST90001491	CD39+ activated CD4 regulatory T cell %CD4 regulatory T cell	5197	All	0.00946481	0.0372094	0.799212
	ebi-a-GCST90001496	CD39+ secreting CD4 regulatory T cell %secreting CD4 regulatory T cell	5197	rs10882701	0.0299897	0.0382381	0.432871
	ebi-a-GCST90001496	CD39+ secreting CD4 regulatory T cell %secreting CD4 regulatory T cell	5197	rs117200502	0.0119515	0.0329887	0.717135
	ebi-a-GCST90001496	CD39+ secreting CD4 regulatory T cell %secreting CD4 regulatory T cell	5197	rs141018090	0.0214782	0.0387293	0.579187
	ebi-a-GCST90001496	CD39+ secreting CD4 regulatory T cell %secreting CD4 regulatory T cell	5197	rs145557266	0.019646	0.0391596	0.615885
	ebi-a-GCST90001496	CD39+ secreting CD4 regulatory T cell %secreting CD4 regulatory T cell	5197	rs202211780	0.0212324	0.0410284	0.604803
	ebi-a-GCST90001496	CD39+ secreting CD4 regulatory T cell %secreting CD4 regulatory T cell	5197	rs2861152	-0.0128889	0.0718016	0.85754
	ebi-a-GCST90001496	CD39+ secreting CD4 regulatory T cell %secreting CD4 regulatory T cell	5197	rs7914975	0.0276231	0.03295	0.401844
	ebi-a-GCST90001496	CD39+ secreting CD4 regulatory T cell %secreting CD4 regulatory T cell	5197	All	0.0203005	0.0353842	0.566159
	ebi-a-GCST90001497	CD39+ secreting CD4 regulatory T cell %CD4 regulatory T cell	5197	rs10786199	0.02416	0.0374871	0.51926
	ebi-a-GCST90001497	CD39+ secreting CD4 regulatory T cell %CD4 regulatory T cell	5197	rs10882701	0.0262671	0.0422795	0.53442
	ebi-a-GCST90001497	CD39+ secreting CD4 regulatory T cell %CD4 regulatory T cell	5197	rs12268044	0.0172195	0.0424982	0.685344
	ebi-a-GCST90001497	CD39+ secreting CD4 regulatory T cell %CD4 regulatory T cell	5197	rs147121076	0.0101123	0.0334707	0.762557
	ebi-a-GCST90001497	CD39+ secreting CD4 regulatory T cell %CD4 regulatory T cell	5197	rs202211780	0.0175251	0.0444986	0.693704
	ebi-a-GCST90001497	CD39+ secreting CD4 regulatory T cell %CD4 regulatory T cell	5197	rs2275759	-0.0438587	0.0710342	0.536951
	ebi-a-GCST90001497	CD39+ secreting CD4 regulatory T cell %CD4 regulatory T cell	5197	rs72809762	0.0258278	0.035294	0.464296
	ebi-a-GCST90001497	CD39+ secreting CD4 regulatory T cell %CD4 regulatory T cell	5197	rs7918541	0.0170325	0.0421934	0.686451
	ebi-a-GCST90001497	CD39+ secreting CD4 regulatory T cell %CD4 regulatory T cell	5197	All	0.0169777	0.0388505	0.66211
	ebi-a-GCST90001499	Activated & resting CD4 regulatory T cell %CD4 regulatory T cell	5197	rs113435341	-0.0181769	0.049055	0.71098
	ebi-a-GCST90001499	Activated & resting CD4 regulatory T cell %CD4 regulatory T cell	5197	rs11579717	-0.00286616	0.0548256	0.958307
	ebi-a-GCST90001499	Activated & resting CD4 regulatory T cell %CD4 regulatory T cell	5197	rs17607399	0.002424	0.0389948	0.950434
	ebi-a-GCST90001499	Activated & resting CD4 regulatory T cell %CD4 regulatory T cell	5197	rs413431	-0.00621019	0.039292	0.874415
	ebi-a-GCST90001499	Activated & resting CD4 regulatory T cell %CD4 regulatory T cell	5197	rs6751481	-0.00269575	0.0404142	0.946818
	ebi-a-GCST90001499	Activated & resting CD4 regulatory T cell %CD4 regulatory T cell	5197	All	-0.00472116	0.0387357	0.902993
	ebi-a-GCST90001500	Activated & resting CD4 regulatory T cell %CD4+ T cell	5197	rs17583875	0.062741	0.170291	0.71255
	ebi-a-GCST90001500	Activated & resting CD4 regulatory T cell %CD4+ T cell	5197	rs408686	-0.0645312	0.0731304	0.377553
	ebi-a-GCST90001500	Activated & resting CD4 regulatory T cell %CD4+ T cell	5197	rs6751481	-0.0444971	0.0987996	0.652438
	ebi-a-GCST90001500	Activated & resting CD4 regulatory T cell %CD4+ T cell	5197	All	-0.0435885	0.0712595	0.540746
	ebi-a-GCST90001502	Activated & secreting CD4 regulatory T cell %CD4 regulatory T cell	5197	rs113435341	0.0195301	0.042866	0.648671
	ebi-a-GCST90001502	Activated & secreting CD4 regulatory T cell %CD4 regulatory T cell	5197	rs11579717	0.00837715	0.0461563	0.855979
	ebi-a-GCST90001502	Activated & secreting CD4 regulatory T cell %CD4 regulatory T cell	5197	rs138915779	0.00429523	0.038449	0.911052
	ebi-a-GCST90001502	Activated & secreting CD4 regulatory T cell %CD4 regulatory T cell	5197	rs17607399	0.00202639	0.0354135	0.954369
	ebi-a-GCST90001502	Activated & secreting CD4 regulatory T cell %CD4 regulatory T cell	5197	rs413431	0.0088119	0.0356016	0.80451
	ebi-a-GCST90001502	Activated & secreting CD4 regulatory T cell %CD4 regulatory T cell	5197	rs6751481	0.00616572	0.0365018	0.865863
	ebi-a-GCST90001502	Activated & secreting CD4 regulatory T cell %CD4 regulatory T cell	5197	All	0.00761424	0.0352369	0.82892
	ebi-a-GCST90001503	Activated & secreting CD4 regulatory T cell %CD4+ T cell	5197	rs11256966	-0.00105833	0.0418591	0.979829
	ebi-a-GCST90001503	Activated & secreting CD4 regulatory T cell %CD4+ T cell	5197	rs113435341	-0.000415128	0.0493164	0.993284
	ebi-a-GCST90001503	Activated & secreting CD4 regulatory T cell %CD4+ T cell	5197	rs11579717	-0.01726	0.0550717	0.75397
	ebi-a-GCST90001503	Activated & secreting CD4 regulatory T cell %CD4+ T cell	5197	rs12712610	-0.0064777	0.0418423	0.876969
	ebi-a-GCST90001503	Activated & secreting CD4 regulatory T cell %CD4+ T cell	5197	rs138915779	-0.0137599	0.0455869	0.762775
	ebi-a-GCST90001503	Activated & secreting CD4 regulatory T cell %CD4+ T cell	5197	rs61839660	-0.00367468	0.0427312	0.93147
	ebi-a-GCST90001503	Activated & secreting CD4 regulatory T cell %CD4+ T cell	5197	rs74830391	-0.00690633	0.0418517	0.868929
	ebi-a-GCST90001503	Activated & secreting CD4 regulatory T cell %CD4+ T cell	5197	All	-0.00653031	0.0415076	0.874986
	ebi-a-GCST90001505	CD25++ CD4+ T cell %CD4+ T cell	5197	All	-0.0980384	0.186547	0.599207
	ebi-a-GCST90001508	CD25++ CD45RA+ CD4 not regulatory T cell %CD4+ T cell	5197	rs10905719	0.0351502	0.0831078	0.672334
	ebi-a-GCST90001508	CD25++ CD45RA+ CD4 not regulatory T cell %CD4+ T cell	5197	rs11124653	0.0559255	0.0860774	0.515879
	ebi-a-GCST90001508	CD25++ CD45RA+ CD4 not regulatory T cell %CD4+ T cell	5197	rs116517602	0.169774	0.122939	0.167291
	ebi-a-GCST90001508	CD25++ CD45RA+ CD4 not regulatory T cell %CD4+ T cell	5197	rs13024840	0.0785511	0.0869966	0.366568
	ebi-a-GCST90001508	CD25++ CD45RA+ CD4 not regulatory T cell %CD4+ T cell	5197	All	0.0717781	0.0783672	0.359709
	ebi-a-GCST90001509	CD25++ CD45RA+ CD4 not regulatory T cell %T cell	5197	rs10905719	0.0359744	0.0878658	0.682228
	ebi-a-GCST90001509	CD25++ CD45RA+ CD4 not regulatory T cell %T cell	5197	rs11124653	0.0580161	0.0906666	0.522248
	ebi-a-GCST90001509	CD25++ CD45RA+ CD4 not regulatory T cell %T cell	5197	rs116517602	0.188591	0.134433	0.160659
	ebi-a-GCST90001509	CD25++ CD45RA+ CD4 not regulatory T cell %T cell	5197	rs13024840	0.0806433	0.0920925	0.381205
	ebi-a-GCST90001509	CD25++ CD45RA+ CD4 not regulatory T cell %T cell	5197	All	0.0747206	0.0828923	0.367367
	ebi-a-GCST90001511	CD25++ CD45RA- CD4 not regulatory T cell %CD4+ T cell	5197	All	0.0358133	0.0678611	0.597677
	ebi-a-GCST90001512	CD25++ CD45RA- CD4 not regulatory T cell %T cell	5197	rs11579717	-0.0226159	0.0853895	0.791121
	ebi-a-GCST90001512	CD25++ CD45RA- CD4 not regulatory T cell %T cell	5197	rs4497244	-0.00655565	0.0740306	0.929437
	ebi-a-GCST90001512	CD25++ CD45RA- CD4 not regulatory T cell %T cell	5197	rs61839660	0.00367776	0.0725141	0.95955
	ebi-a-GCST90001512	CD25++ CD45RA- CD4 not regulatory T cell %T cell	5197	All	-0.00705877	0.0626354	0.910271
	ebi-a-GCST90001516	Immature Myeloid-Derived Suppressor Cells %CD33dim HLA DR- CD66b-	5197	All	0.00353199	0.195658	0.985598
	ebi-a-GCST90001526	CD33dim HLA DR+ CD11b+ %CD33dim HLA DR+	5197	rs1801274	0.0997745	0.0965226	0.301281
	ebi-a-GCST90001526	CD33dim HLA DR+ CD11b+ %CD33dim HLA DR+	5197	rs3820097	0.0330664	0.0645332	0.608376
	ebi-a-GCST90001526	CD33dim HLA DR+ CD11b+ %CD33dim HLA DR+	5197	rs3826007	0.00196414	0.0641322	0.975567
	ebi-a-GCST90001526	CD33dim HLA DR+ CD11b+ %CD33dim HLA DR+	5197	All	0.0324139	0.056982	0.569462
	ebi-a-GCST90001528	CD33dim HLA DR+ CD11b- %CD33dim HLA DR+	5197	rs1801274	-0.100735	0.0978477	0.303243
	ebi-a-GCST90001528	CD33dim HLA DR+ CD11b- %CD33dim HLA DR+	5197	rs3820097	-0.0326271	0.0650666	0.616061
	ebi-a-GCST90001528	CD33dim HLA DR+ CD11b- %CD33dim HLA DR+	5197	rs3826007	-0.00193559	0.0641315	0.975922
	ebi-a-GCST90001528	CD33dim HLA DR+ CD11b- %CD33dim HLA DR+	5197	All	-0.0320565	0.05721	0.575254
	ebi-a-GCST90001533	Basophil %CD33dim HLA DR- CD66b-	5197	rs3865444	-0.140429	0.138212	0.309609
	ebi-a-GCST90001533	Basophil %CD33dim HLA DR- CD66b-	5197	rs4499342	-0.0270936	0.0827025	0.743212
	ebi-a-GCST90001533	Basophil %CD33dim HLA DR- CD66b-	5197	rs7351079	0.00325587	0.0765531	0.966075
	ebi-a-GCST90001533	Basophil %CD33dim HLA DR- CD66b-	5197	All	-0.0289699	0.0705349	0.68128
	ebi-a-GCST90001535	CD45RA- CD4+ T cell %CD4+ T cell	5197	rs11124653	0.00906963	0.0870576	0.917027
	ebi-a-GCST90001535	CD45RA- CD4+ T cell %CD4+ T cell	5197	rs11579717	-0.110557	0.202241	0.584612
	ebi-a-GCST90001535	CD45RA- CD4+ T cell %CD4+ T cell	5197	rs12712610	-0.00995637	0.0879394	0.909857
	ebi-a-GCST90001535	CD45RA- CD4+ T cell %CD4+ T cell	5197	All	-0.00977872	0.0836678	0.906959
	ebi-a-GCST90001561	CD45RA+ CD8+ T cell %CD8+ T cell	5197	rs11896593	-0.0754704	0.0619969	0.22348
	ebi-a-GCST90001561	CD45RA+ CD8+ T cell %CD8+ T cell	5197	rs17583875	-0.0134614	0.107595	0.900435
	ebi-a-GCST90001561	CD45RA+ CD8+ T cell %CD8+ T cell	5197	rs2463509	-0.00556958	0.0838517	0.947042
	ebi-a-GCST90001561	CD45RA+ CD8+ T cell %CD8+ T cell	5197	rs28578699	-0.0545238	0.0745801	0.464732
	ebi-a-GCST90001561	CD45RA+ CD8+ T cell %CD8+ T cell	5197	All	-0.043031	0.0641142	0.502117
	ebi-a-GCST90001562	CD45RA+ CD8+ T cell %T cell	5197	All	0.396183	0.427793	0.354389
	ebi-a-GCST90001570	Effector Memory CD4-CD8- T cell %CD4-CD8- T cell	5197	rs111902980	-0.0366658	0.114506	0.748811
	ebi-a-GCST90001570	Effector Memory CD4-CD8- T cell %CD4-CD8- T cell	5197	rs113435341	-0.00539273	0.227801	0.981113
	ebi-a-GCST90001570	Effector Memory CD4-CD8- T cell %CD4-CD8- T cell	5197	rs116877116	-0.0368135	0.0789758	0.641118
	ebi-a-GCST90001570	Effector Memory CD4-CD8- T cell %CD4-CD8- T cell	5197	rs6729180	0.0106885	0.102461	0.916917
	ebi-a-GCST90001570	Effector Memory CD4-CD8- T cell %CD4-CD8- T cell	5197	All	-0.0202661	0.0922226	0.826065
	ebi-a-GCST90001571	Effector Memory CD4-CD8- T cell %T cell	5197	All	0.16752	0.352457	0.634579
	ebi-a-GCST90001573	Terminally Differentiated CD4-CD8- T cell %CD4-CD8- T cell	5197	All	0.0247974	0.0900204	0.78296
	ebi-a-GCST90001574	Terminally Differentiated CD4-CD8- T cell %T cell	5197	rs113016235	0.127041	0.090825	0.161891
	ebi-a-GCST90001574	Terminally Differentiated CD4-CD8- T cell %T cell	5197	rs113435341	0.284233	0.125247	0.0232448
	ebi-a-GCST90001574	Terminally Differentiated CD4-CD8- T cell %T cell	5197	rs6729180	0.139071	0.0943837	0.140626
	ebi-a-GCST90001574	Terminally Differentiated CD4-CD8- T cell %T cell	5197	rs6755452	0.1339	0.0932913	0.151206
	ebi-a-GCST90001574	Terminally Differentiated CD4-CD8- T cell %T cell	5197	rs9269614	0.150338	0.0937041	0.108628
	ebi-a-GCST90001574	Terminally Differentiated CD4-CD8- T cell %T cell	5197	All	0.155201	0.0872028	0.0751141
	ebi-a-GCST90001585	CD14+ CD16+ monocyte %monocyte	5197	rs3829793	-0.186956	0.140503	0.183316
	ebi-a-GCST90001585	CD14+ CD16+ monocyte %monocyte	5197	rs71632979	-0.0526461	0.477347	0.91218
	ebi-a-GCST90001585	CD14+ CD16+ monocyte %monocyte	5197	rs71639910	-0.117281	0.118352	0.32171
	ebi-a-GCST90001585	CD14+ CD16+ monocyte %monocyte	5197	All	-0.1439	0.129089	0.264964
	ebi-a-GCST90001619	HLA DR+ T cell%T cell	5197	rs1084560	-0.0784807	0.100665	0.435613
	ebi-a-GCST90001619	HLA DR+ T cell%T cell	5197	rs3087456	-0.123032	0.280837	0.661321
	ebi-a-GCST90001619	HLA DR+ T cell%T cell	5197	rs7032773	-0.0210769	0.0926725	0.820086
	ebi-a-GCST90001619	HLA DR+ T cell%T cell	5197	All	-0.0568438	0.0876201	0.516498
	ebi-a-GCST90001620	HLA DR+ T cell%lymphocyte	5197	rs3087456	-0.00189446	0.20455	0.99261
	ebi-a-GCST90001620	HLA DR+ T cell%lymphocyte	5197	rs68174286	-0.0780066	0.0976386	0.42433
	ebi-a-GCST90001620	HLA DR+ T cell%lymphocyte	5197	rs7032773	0.00345423	0.0810303	0.965997
	ebi-a-GCST90001620	HLA DR+ T cell%lymphocyte	5197	All	-0.0280083	0.0855879	0.743482
	ebi-a-GCST90001622	Natural Killer T %T cell	5197	rs115536607	-0.200121	0.137955	0.146884
	ebi-a-GCST90001622	Natural Killer T %T cell	5197	rs12224032	-0.175599	0.139024	0.206559
	ebi-a-GCST90001622	Natural Killer T %T cell	5197	rs77738700	-0.217355	0.143396	0.129577
	ebi-a-GCST90001622	Natural Killer T %T cell	5197	rs7819099	-0.265234	0.142208	0.0621649
	ebi-a-GCST90001622	Natural Killer T %T cell	5197	rs79251210	-0.235367	0.14058	0.0940797
	ebi-a-GCST90001622	Natural Killer T %T cell	5197	All	-0.218197	0.125747	0.0827058
	ebi-a-GCST90001623	Natural Killer T %lymphocyte	5197	rs115536607	0.0666248	0.135832	0.623784
	ebi-a-GCST90001623	Natural Killer T %lymphocyte	5197	rs7218011	-0.0832647	0.127242	0.512865
	ebi-a-GCST90001623	Natural Killer T %lymphocyte	5197	rs77738700	0.0707262	0.144108	0.623577
	ebi-a-GCST90001623	Natural Killer T %lymphocyte	5197	rs7819099	0.0310457	0.156978	0.843224
	ebi-a-GCST90001623	Natural Killer T %lymphocyte	5197	rs79251210	0.0476675	0.149763	0.750268
	ebi-a-GCST90001623	Natural Killer T %lymphocyte	5197	rs9912354	-0.0387388	0.141445	0.784177
	ebi-a-GCST90001623	Natural Killer T %lymphocyte	5197	All	0.0161153	0.127458	0.899387
	ebi-a-GCST90001626	HLA DR+ CD4+ T cell %lymphocyte	5197	All	-0.125501	0.130237	0.335229
	ebi-a-GCST90001628	HLA DR+ CD8+ T cell %T cell	5197	rs3087456	0.192279	0.188638	0.308059
	ebi-a-GCST90001628	HLA DR+ CD8+ T cell %T cell	5197	rs542160	-0.0208983	0.0883845	0.813085
	ebi-a-GCST90001628	HLA DR+ CD8+ T cell %T cell	5197	rs9378213	0.00618554	0.153152	0.967784
	ebi-a-GCST90001628	HLA DR+ CD8+ T cell %T cell	5197	All	0.0177081	0.0994902	0.858732
	ebi-a-GCST90001629	HLA DR+ CD8+ T cell %lymphocyte	5197	All	-0.0189377	0.086787	0.827267
	ebi-a-GCST90001634	CD8dim Natural Killer T %T cell	5197	rs11544989	-0.182496	0.141291	0.196484
	ebi-a-GCST90001634	CD8dim Natural Killer T %T cell	5197	rs115536607	-0.28355	0.173913	0.103014
	ebi-a-GCST90001634	CD8dim Natural Killer T %T cell	5197	rs77738700	-0.271995	0.160867	0.0908739
	ebi-a-GCST90001634	CD8dim Natural Killer T %T cell	5197	rs79251210	-0.400582	0.168716	0.0175823
	ebi-a-GCST90001634	CD8dim Natural Killer T %T cell	5197	All	-0.275023	0.128041	0.0317187
	ebi-a-GCST90001635	CD8dim Natural Killer T %lymphocyte	5197	rs11544989	-0.072337	0.133223	0.587146
	ebi-a-GCST90001635	CD8dim Natural Killer T %lymphocyte	5197	rs115536607	-0.143947	0.198522	0.468393
	ebi-a-GCST90001635	CD8dim Natural Killer T %lymphocyte	5197	rs77738700	-0.151615	0.187086	0.417709
	ebi-a-GCST90001635	CD8dim Natural Killer T %lymphocyte	5197	rs79251210	-0.200103	0.218163	0.359028
	ebi-a-GCST90001635	CD8dim Natural Killer T %lymphocyte	5197	rs9916257	-0.282208	0.130375	0.0304198
	ebi-a-GCST90001635	CD8dim Natural Killer T %lymphocyte	5197	All	-0.167967	0.154585	0.27723
	ebi-a-GCST90001637	CD4-CD8- Natural Killer T %T cell	5197	rs115536607	0.0550385	0.184914	0.765975
	ebi-a-GCST90001637	CD4-CD8- Natural Killer T %T cell	5197	rs34613828	-0.189604	0.144187	0.188515
	ebi-a-GCST90001637	CD4-CD8- Natural Killer T %T cell	5197	rs77738700	0.0381	0.189659	0.840787
	ebi-a-GCST90001637	CD4-CD8- Natural Killer T %T cell	5197	rs79251210	0.041105	0.221519	0.85279
	ebi-a-GCST90001637	CD4-CD8- Natural Killer T %T cell	5197	All	-0.007674	0.154572	0.960404
	ebi-a-GCST90001638	CD4-CD8- Natural Killer T %lymphocyte	5197	rs115536607	0.0861454	0.147007	0.557879
	ebi-a-GCST90001638	CD4-CD8- Natural Killer T %lymphocyte	5197	rs34613828	-0.109318	0.132539	0.409488
	ebi-a-GCST90001638	CD4-CD8- Natural Killer T %lymphocyte	5197	rs77738700	0.0717894	0.152078	0.636887
	ebi-a-GCST90001638	CD4-CD8- Natural Killer T %lymphocyte	5197	rs79251210	0.0799668	0.173133	0.644167
	ebi-a-GCST90001638	CD4-CD8- Natural Killer T %lymphocyte	5197	rs9916629	-0.00881881	0.158783	0.955708
	ebi-a-GCST90001638	CD4-CD8- Natural Killer T %lymphocyte	5197	All	0.0263002	0.13463	0.845118
	ebi-a-GCST90001649	HLA DR+ Natural Killer %Natural Killer	5197	rs115805162	-0.114686	0.0928304	0.216667
	ebi-a-GCST90001649	HLA DR+ Natural Killer %Natural Killer	5197	rs3933769	-0.140353	0.073812	0.0572372
	ebi-a-GCST90001649	HLA DR+ Natural Killer %Natural Killer	5197	rs509749	-0.0915443	0.0864424	0.28959
	ebi-a-GCST90001649	HLA DR+ Natural Killer %Natural Killer	5197	rs71632989	-0.0339809	0.132475	0.797558
	ebi-a-GCST90001649	HLA DR+ Natural Killer %Natural Killer	5197	rs7180804	-0.0937563	0.0952166	0.32479
	ebi-a-GCST90001649	HLA DR+ Natural Killer %Natural Killer	5197	rs865239	-0.12924	0.0880201	0.142023
	ebi-a-GCST90001649	HLA DR+ Natural Killer %Natural Killer	5197	rs9916257	-0.142855	0.0769004	0.0632161
	ebi-a-GCST90001649	HLA DR+ Natural Killer %Natural Killer	5197	All	-0.113268	0.0828332	0.171494
	ebi-a-GCST90001650	HLA DR+ Natural Killer %CD3- lymphocyte	5197	rs115805162	-0.158073	0.0889125	0.0754289
	ebi-a-GCST90001650	HLA DR+ Natural Killer %CD3- lymphocyte	5197	rs3933769	-0.18401	0.0704612	0.00901431
	ebi-a-GCST90001650	HLA DR+ Natural Killer %CD3- lymphocyte	5197	rs509749	-0.134051	0.0808802	0.0974376
	ebi-a-GCST90001650	HLA DR+ Natural Killer %CD3- lymphocyte	5197	rs71632979	-0.14981	0.147168	0.308699
	ebi-a-GCST90001650	HLA DR+ Natural Killer %CD3- lymphocyte	5197	rs8025803	-0.138933	0.0935504	0.137513
	ebi-a-GCST90001650	HLA DR+ Natural Killer %CD3- lymphocyte	5197	All	-0.154036	0.0754814	0.0412787
	ebi-a-GCST90001658	CD39+ CD4+ T cell %T cell	5197	rs10736092	-0.075851	0.0647638	0.24152
	ebi-a-GCST90001658	CD39+ CD4+ T cell %T cell	5197	rs10786199	0.0177927	0.0341131	0.601963
	ebi-a-GCST90001658	CD39+ CD4+ T cell %T cell	5197	rs10882701	0.0185447	0.0367365	0.613696
	ebi-a-GCST90001658	CD39+ CD4+ T cell %T cell	5197	rs12268044	0.00962244	0.0373535	0.796712
	ebi-a-GCST90001658	CD39+ CD4+ T cell %T cell	5197	rs202211780	0.00915117	0.038845	0.813757
	ebi-a-GCST90001658	CD39+ CD4+ T cell %T cell	5197	rs72809762	0.017157	0.03393	0.613096
	ebi-a-GCST90001658	CD39+ CD4+ T cell %T cell	5197	rs7918541	0.00957414	0.0371793	0.796783
	ebi-a-GCST90001658	CD39+ CD4+ T cell %T cell	5197	All	0.0096012	0.0337441	0.776004
	ebi-a-GCST90001659	CD39+ CD4+ T cell %CD4+ T cell	5197	rs10736092	-0.0735532	0.0631109	0.243833
	ebi-a-GCST90001659	CD39+ CD4+ T cell %CD4+ T cell	5197	rs10786199	0.0171868	0.0336485	0.609509
	ebi-a-GCST90001659	CD39+ CD4+ T cell %CD4+ T cell	5197	rs10882701	0.0179017	0.0362576	0.621493
	ebi-a-GCST90001659	CD39+ CD4+ T cell %CD4+ T cell	5197	rs12268044	0.00921031	0.0369098	0.802946
	ebi-a-GCST90001659	CD39+ CD4+ T cell %CD4+ T cell	5197	rs202211780	0.008717	0.0384121	0.820475
	ebi-a-GCST90001659	CD39+ CD4+ T cell %CD4+ T cell	5197	rs72809762	0.0169618	0.0335008	0.612639
	ebi-a-GCST90001659	CD39+ CD4+ T cell %CD4+ T cell	5197	rs7918541	0.0091587	0.0367216	0.803045
	ebi-a-GCST90001659	CD39+ CD4+ T cell %CD4+ T cell	5197	All	0.009184	0.0333056	0.782741
	ebi-a-GCST90001661	CD28- CD8dim T cell %T cell	5197	All	0.0865932	0.421741	0.83732
	ebi-a-GCST90001664	CD28+ CD45RA+ CD8dim T cell %T cell	5197	rs113435341	0.0196063	0.0696929	0.778462
	ebi-a-GCST90001664	CD28+ CD45RA+ CD8dim T cell %T cell	5197	rs11579717	0.0441838	0.0688854	0.521256
	ebi-a-GCST90001664	CD28+ CD45RA+ CD8dim T cell %T cell	5197	rs12712610	0.0205513	0.0518726	0.691966
	ebi-a-GCST90001664	CD28+ CD45RA+ CD8dim T cell %T cell	5197	rs4832054	0.00938335	0.0522591	0.857502
	ebi-a-GCST90001664	CD28+ CD45RA+ CD8dim T cell %T cell	5197	rs79827501	0.0173276	0.0515275	0.73666
	ebi-a-GCST90001664	CD28+ CD45RA+ CD8dim T cell %T cell	5197	All	0.0202132	0.0511132	0.692504
	ebi-a-GCST90001665	CD28+ CD45RA+ CD8dim T cell %CD8dim T cell	5197	rs11579717	0.267914	0.186865	0.15165
	ebi-a-GCST90001665	CD28+ CD45RA+ CD8dim T cell %CD8dim T cell	5197	rs12712610	0.031252	0.122109	0.798001
	ebi-a-GCST90001665	CD28+ CD45RA+ CD8dim T cell %CD8dim T cell	5197	rs2367376	-0.00813177	0.0739627	0.912454
	ebi-a-GCST90001665	CD28+ CD45RA+ CD8dim T cell %CD8dim T cell	5197	All	0.0302065	0.0843037	0.720114
	ebi-a-GCST90001670	CD39+ CD8+ T cell %T cell	5197	rs10736092	0.00834545	0.100618	0.933898
	ebi-a-GCST90001670	CD39+ CD8+ T cell %T cell	5197	rs11818051	0.032375	0.0408824	0.428416
	ebi-a-GCST90001670	CD39+ CD8+ T cell %T cell	5197	rs12777195	0.0491565	0.0366638	0.180006
	ebi-a-GCST90001670	CD39+ CD8+ T cell %T cell	5197	rs17111341	0.0309913	0.0407483	0.446923
	ebi-a-GCST90001670	CD39+ CD8+ T cell %T cell	5197	rs72812685	0.0349368	0.0441578	0.428839
	ebi-a-GCST90001670	CD39+ CD8+ T cell %T cell	5197	All	0.0356253	0.0367465	0.332302
	ebi-a-GCST90001671	CD39+ CD8+ T cell %CD8+ T cell	5197	rs11818051	-0.0167712	0.123148	0.891673
	ebi-a-GCST90001671	CD39+ CD8+ T cell %CD8+ T cell	5197	rs17111341	-0.0321409	0.125273	0.797513
	ebi-a-GCST90001671	CD39+ CD8+ T cell %CD8+ T cell	5197	rs2901833	0.100398	0.0991053	0.311038
	ebi-a-GCST90001671	CD39+ CD8+ T cell %CD8+ T cell	5197	rs72812685	-0.0175212	0.161057	0.91337
	ebi-a-GCST90001671	CD39+ CD8+ T cell %CD8+ T cell	5197	All	0.00915457	0.101383	0.928051
	ebi-a-GCST90001679	CD25++ CD8+ T cell %T cell	5197	All	0.109831	0.116102	0.344155
	ebi-a-GCST90001686	CD28- CD8+ T cell %CD8+ T cell	5197	rs4796089	0.336646	0.498725	0.499667
	ebi-a-GCST90001686	CD28- CD8+ T cell %CD8+ T cell	5197	rs6904669	0.159995	0.401026	0.689921
	ebi-a-GCST90001686	CD28- CD8+ T cell %CD8+ T cell	5197	rs7728865	0.76733	0.213604	0.000327761
	ebi-a-GCST90001686	CD28- CD8+ T cell %CD8+ T cell	5197	All	0.415431	0.322122	0.197166
	ebi-a-GCST90001691	CD28+ CD45RA- CD8+ T cell %T cell	5197	All	0.0571146	0.0656295	0.38416
	ebi-a-GCST90001692	CD28+ CD45RA- CD8+ T cell %CD8+ T cell	5197	rs1051488	-0.0105229	0.0747546	0.888055
	ebi-a-GCST90001692	CD28+ CD45RA- CD8+ T cell %CD8+ T cell	5197	rs11579717	0.0252775	0.148494	0.864832
	ebi-a-GCST90001692	CD28+ CD45RA- CD8+ T cell %CD8+ T cell	5197	rs9271513	0.0327664	0.0722752	0.650293
	ebi-a-GCST90001692	CD28+ CD45RA- CD8+ T cell %CD8+ T cell	5197	All	0.0135669	0.0686289	0.843291
	ebi-a-GCST90001694	CD28- CD4-CD8- T cell %T cell	5197	All	0.00138394	0.284972	0.996125
	ebi-a-GCST90001696	CD45RA- CD28- CD8+ T cell %CD8+ T cell	5197	rs130071	-0.00183025	0.0067335	0.785766
	ebi-a-GCST90001696	CD45RA- CD28- CD8+ T cell %CD8+ T cell	5197	rs140385926	0.017147	0.0215055	0.42526
	ebi-a-GCST90001696	CD45RA- CD28- CD8+ T cell %CD8+ T cell	5197	rs17212021	0.00505272	0.0137608	0.713484
	ebi-a-GCST90001696	CD45RA- CD28- CD8+ T cell %CD8+ T cell	5197	rs1736913	0.00435744	0.0139677	0.755066
	ebi-a-GCST90001696	CD45RA- CD28- CD8+ T cell %CD8+ T cell	5197	rs450175	0.00809487	0.0125446	0.51874
	ebi-a-GCST90001696	CD45RA- CD28- CD8+ T cell %CD8+ T cell	5197	rs58905133	0.00724081	0.0148062	0.624813
	ebi-a-GCST90001696	CD45RA- CD28- CD8+ T cell %CD8+ T cell	5197	All	0.00549392	0.0122749	0.65446
	ebi-a-GCST90001697	CD45RA- CD28- CD8+ T cell %T cell	5197	rs111388649	-0.00298024	0.00281595	0.2899
	ebi-a-GCST90001697	CD45RA- CD28- CD8+ T cell %T cell	5197	rs11233425	-0.00303246	0.00274552	0.269371
	ebi-a-GCST90001697	CD45RA- CD28- CD8+ T cell %T cell	5197	rs115954619	-0.00342822	0.00262441	0.191458
	ebi-a-GCST90001697	CD45RA- CD28- CD8+ T cell %T cell	5197	rs12656604	-0.00323065	0.00270164	0.23177
	ebi-a-GCST90001697	CD45RA- CD28- CD8+ T cell %T cell	5197	rs130071	-0.00357206	0.00158886	0.0245636
	ebi-a-GCST90001697	CD45RA- CD28- CD8+ T cell %T cell	5197	rs140112233	-0.0025263	0.00283242	0.372435
	ebi-a-GCST90001697	CD45RA- CD28- CD8+ T cell %T cell	5197	rs147264423	-0.00377076	0.00259523	0.146235
	ebi-a-GCST90001697	CD45RA- CD28- CD8+ T cell %T cell	5197	rs190272290	-0.00318645	0.00277084	0.250146
	ebi-a-GCST90001697	CD45RA- CD28- CD8+ T cell %T cell	5197	rs55881385	-0.00292037	0.00275125	0.288476
	ebi-a-GCST90001697	CD45RA- CD28- CD8+ T cell %T cell	5197	rs55971473	-0.00342764	0.00266945	0.199134
	ebi-a-GCST90001697	CD45RA- CD28- CD8+ T cell %T cell	5197	rs58905133	-0.00321949	0.00269649	0.232496
	ebi-a-GCST90001697	CD45RA- CD28- CD8+ T cell %T cell	5197	rs61772921	-0.0040671	0.00274395	0.138286
	ebi-a-GCST90001697	CD45RA- CD28- CD8+ T cell %T cell	5197	rs62021713	-0.00206259	0.00330977	0.533164
	ebi-a-GCST90001697	CD45RA- CD28- CD8+ T cell %T cell	5197	rs74707627	-0.00340583	0.00276718	0.2184
	ebi-a-GCST90001697	CD45RA- CD28- CD8+ T cell %T cell	5197	rs75420474	-0.00321659	0.00275695	0.243323
	ebi-a-GCST90001697	CD45RA- CD28- CD8+ T cell %T cell	5197	rs76938777	-0.00326021	0.00273406	0.233088
	ebi-a-GCST90001697	CD45RA- CD28- CD8+ T cell %T cell	5197	All	-0.00323454	0.00260426	0.21423
	ebi-a-GCST90001700	CD45RA+ CD28- CD8+ T cell %T cell	5197	rs10824158	0.0013648	0.0010769	0.205032
	ebi-a-GCST90001700	CD45RA+ CD28- CD8+ T cell %T cell	5197	rs111747460	0.00134162	0.0010842	0.21593
	ebi-a-GCST90001700	CD45RA+ CD28- CD8+ T cell %T cell	5197	rs114230155	0.00138656	0.00107318	0.196353
	ebi-a-GCST90001700	CD45RA+ CD28- CD8+ T cell %T cell	5197	rs116399750	0.00136986	0.00107883	0.204167
	ebi-a-GCST90001700	CD45RA+ CD28- CD8+ T cell %T cell	5197	rs116581718	0.00131109	0.00108666	0.227613
	ebi-a-GCST90001700	CD45RA+ CD28- CD8+ T cell %T cell	5197	rs117478414	0.00140605	0.00109867	0.200625
	ebi-a-GCST90001700	CD45RA+ CD28- CD8+ T cell %T cell	5197	rs117692894	0.00143402	0.00111374	0.197894
	ebi-a-GCST90001700	CD45RA+ CD28- CD8+ T cell %T cell	5197	rs117867588	0.00164218	0.00111617	0.141218
	ebi-a-GCST90001700	CD45RA+ CD28- CD8+ T cell %T cell	5197	rs12501785	0.00129072	0.00107517	0.229955
	ebi-a-GCST90001700	CD45RA+ CD28- CD8+ T cell %T cell	5197	rs138327786	0.00136039	0.00107989	0.207759
	ebi-a-GCST90001700	CD45RA+ CD28- CD8+ T cell %T cell	5197	rs140963286	0.00167022	0.00108819	0.124819
	ebi-a-GCST90001700	CD45RA+ CD28- CD8+ T cell %T cell	5197	rs145604620	0.00141869	0.00109597	0.195507
	ebi-a-GCST90001700	CD45RA+ CD28- CD8+ T cell %T cell	5197	rs149208831	0.00139317	0.00109148	0.201812
	ebi-a-GCST90001700	CD45RA+ CD28- CD8+ T cell %T cell	5197	rs16864501	0.00158245	0.00109842	0.149679
	ebi-a-GCST90001700	CD45RA+ CD28- CD8+ T cell %T cell	5197	rs17791728	0.00160596	0.00108387	0.138423
	ebi-a-GCST90001700	CD45RA+ CD28- CD8+ T cell %T cell	5197	rs185587352	0.00129083	0.00107969	0.231867
	ebi-a-GCST90001700	CD45RA+ CD28- CD8+ T cell %T cell	5197	rs375356899	0.0014352	0.00107239	0.180791
	ebi-a-GCST90001700	CD45RA+ CD28- CD8+ T cell %T cell	5197	rs41276984	0.00119939	0.00107968	0.266623
	ebi-a-GCST90001700	CD45RA+ CD28- CD8+ T cell %T cell	5197	rs72931475	0.001308	0.00108658	0.228677
	ebi-a-GCST90001700	CD45RA+ CD28- CD8+ T cell %T cell	5197	rs75993384	0.00136788	0.00112376	0.223512
	ebi-a-GCST90001700	CD45RA+ CD28- CD8+ T cell %T cell	5197	rs76444609	0.000991709	0.00111644	0.37439
	ebi-a-GCST90001700	CD45RA+ CD28- CD8+ T cell %T cell	5197	rs76552842	0.00209614	0.0011446	0.0670521
	ebi-a-GCST90001700	CD45RA+ CD28- CD8+ T cell %T cell	5197	rs77214871	0.0016796	0.0011073	0.129305
	ebi-a-GCST90001700	CD45RA+ CD28- CD8+ T cell %T cell	5197	rs78069205	0.00151101	0.00110314	0.17077
	ebi-a-GCST90001700	CD45RA+ CD28- CD8+ T cell %T cell	5197	rs80331554	0.0012029	0.00110761	0.277465
	ebi-a-GCST90001700	CD45RA+ CD28- CD8+ T cell %T cell	5197	All	0.00142365	0.00107196	0.184153
	ebi-a-GCST90001702	BAFF-R on CD24+ CD27+ B cell	5197	rs117086217	-0.00364984	0.0440816	0.934013
	ebi-a-GCST90001702	BAFF-R on CD24+ CD27+ B cell	5197	rs13058590	-0.00517316	0.0437803	0.905939
	ebi-a-GCST90001702	BAFF-R on CD24+ CD27+ B cell	5197	rs143944768	-0.0115733	0.0436782	0.791034
	ebi-a-GCST90001702	BAFF-R on CD24+ CD27+ B cell	5197	rs146069723	-0.0115305	0.0439791	0.793181
	ebi-a-GCST90001702	BAFF-R on CD24+ CD27+ B cell	5197	rs5758649	-0.0180327	0.044532	0.685524
	ebi-a-GCST90001702	BAFF-R on CD24+ CD27+ B cell	5197	rs73165130	-0.0527155	0.0988335	0.593772
	ebi-a-GCST90001702	BAFF-R on CD24+ CD27+ B cell	5197	rs9614288	-0.00673066	0.0454124	0.882175
	ebi-a-GCST90001702	BAFF-R on CD24+ CD27+ B cell	5197	All	-0.0108419	0.0435121	0.803229
	ebi-a-GCST90001703	BAFF-R on IgD+ CD24+ B cell	5197	rs117086217	-0.000384927	0.0445739	0.99311
	ebi-a-GCST90001703	BAFF-R on IgD+ CD24+ B cell	5197	rs5758649	-0.0148107	0.0449351	0.7417
	ebi-a-GCST90001703	BAFF-R on IgD+ CD24+ B cell	5197	rs73165129	-0.0395904	0.102638	0.699698
	ebi-a-GCST90001703	BAFF-R on IgD+ CD24+ B cell	5197	rs75056525	-0.00681923	0.0447716	0.878941
	ebi-a-GCST90001703	BAFF-R on IgD+ CD24+ B cell	5197	rs9614288	-0.00360977	0.0457945	0.937171
	ebi-a-GCST90001703	BAFF-R on IgD+ CD24+ B cell	5197	All	-0.00793065	0.0439671	0.856857
	ebi-a-GCST90001704	BAFF-R on IgD+ CD24- B cell	5197	rs1081003	-0.0239616	0.0536009	0.654848
	ebi-a-GCST90001704	BAFF-R on IgD+ CD24- B cell	5197	rs117705111	-0.0227237	0.0560979	0.685425
	ebi-a-GCST90001704	BAFF-R on IgD+ CD24- B cell	5197	rs149806587	-0.0175893	0.0545397	0.747071
	ebi-a-GCST90001704	BAFF-R on IgD+ CD24- B cell	5197	rs1801274	-0.0199636	0.0551616	0.717418
	ebi-a-GCST90001704	BAFF-R on IgD+ CD24- B cell	5197	rs182240980	-0.0573538	0.0950435	0.54621
	ebi-a-GCST90001704	BAFF-R on IgD+ CD24- B cell	5197	rs1894588	0.00189896	0.0403334	0.962448
	ebi-a-GCST90001704	BAFF-R on IgD+ CD24- B cell	5197	rs5757678	-0.0296658	0.0513483	0.563442
	ebi-a-GCST90001704	BAFF-R on IgD+ CD24- B cell	5197	rs5759079	-0.0213979	0.0555058	0.699862
	ebi-a-GCST90001704	BAFF-R on IgD+ CD24- B cell	5197	rs76146864	-0.00543466	0.0504561	0.914225
	ebi-a-GCST90001704	BAFF-R on IgD+ CD24- B cell	5197	All	-0.018912	0.0507555	0.709438
	ebi-a-GCST90001705	BAFF-R on IgD+ CD38- B cell	5197	rs1081003	-0.0251051	0.0595863	0.673519
	ebi-a-GCST90001705	BAFF-R on IgD+ CD38- B cell	5197	rs117705111	-0.0230732	0.0621785	0.710578
	ebi-a-GCST90001705	BAFF-R on IgD+ CD38- B cell	5197	rs149806587	-0.0178303	0.0605011	0.768215
	ebi-a-GCST90001705	BAFF-R on IgD+ CD38- B cell	5197	rs182240980	-0.0630287	0.109496	0.564869
	ebi-a-GCST90001705	BAFF-R on IgD+ CD38- B cell	5197	rs1894588	0.00191164	0.0414072	0.963177
	ebi-a-GCST90001705	BAFF-R on IgD+ CD38- B cell	5197	rs5757678	-0.0300947	0.0569289	0.597058
	ebi-a-GCST90001705	BAFF-R on IgD+ CD38- B cell	5197	rs5759077	-0.0216288	0.0618341	0.726498
	ebi-a-GCST90001705	BAFF-R on IgD+ CD38- B cell	5197	rs76146864	-0.00565029	0.0558781	0.919457
	ebi-a-GCST90001705	BAFF-R on IgD+ CD38- B cell	5197	All	-0.0192156	0.0557062	0.730135
	ebi-a-GCST90001706	BAFF-R on IgD+ CD38- naive B cell	5197	rs1081003	-0.0257651	0.0576995	0.655207
	ebi-a-GCST90001706	BAFF-R on IgD+ CD38- naive B cell	5197	rs117705111	-0.0239528	0.0600589	0.690025
	ebi-a-GCST90001706	BAFF-R on IgD+ CD38- naive B cell	5197	rs149806587	-0.0191998	0.0586323	0.743319
	ebi-a-GCST90001706	BAFF-R on IgD+ CD38- naive B cell	5197	rs1894588	0.00328819	0.0404503	0.935212
	ebi-a-GCST90001706	BAFF-R on IgD+ CD38- naive B cell	5197	rs2018340	-0.0232595	0.0600366	0.698444
	ebi-a-GCST90001706	BAFF-R on IgD+ CD38- naive B cell	5197	rs5757678	-0.0317433	0.0552367	0.565509
	ebi-a-GCST90001706	BAFF-R on IgD+ CD38- naive B cell	5197	rs6002543	-0.0707784	0.104315	0.497453
	ebi-a-GCST90001706	BAFF-R on IgD+ CD38- naive B cell	5197	rs76146864	-0.00676217	0.0544072	0.901087
	ebi-a-GCST90001706	BAFF-R on IgD+ CD38- naive B cell	5197	All	-0.0204289	0.0540571	0.705495
	ebi-a-GCST90001707	BAFF-R on IgD+ CD38- unswitched memory B cell	5197	rs11090614	-0.00539944	0.0446001	0.903641
	ebi-a-GCST90001707	BAFF-R on IgD+ CD38- unswitched memory B cell	5197	rs113530150	-0.00683805	0.0434347	0.874904
	ebi-a-GCST90001707	BAFF-R on IgD+ CD38- unswitched memory B cell	5197	rs139290596	-0.00782432	0.0431739	0.856189
	ebi-a-GCST90001707	BAFF-R on IgD+ CD38- unswitched memory B cell	5197	rs146069723	-0.00726645	0.0433445	0.866863
	ebi-a-GCST90001707	BAFF-R on IgD+ CD38- unswitched memory B cell	5197	rs150612106	0.00557532	0.0437802	0.898665
	ebi-a-GCST90001707	BAFF-R on IgD+ CD38- unswitched memory B cell	5197	rs5758649	-0.0135704	0.0439124	0.757297
	ebi-a-GCST90001707	BAFF-R on IgD+ CD38- unswitched memory B cell	5197	rs73165129	-0.028359	0.0928273	0.759983
	ebi-a-GCST90001707	BAFF-R on IgD+ CD38- unswitched memory B cell	5197	All	-0.00669881	0.0429147	0.875957
	ebi-a-GCST90001708	BAFF-R on IgD+ CD38+ B cell	5197	rs1081003	-0.0236026	0.056022	0.673529
	ebi-a-GCST90001708	BAFF-R on IgD+ CD38+ B cell	5197	rs117705111	-0.0221005	0.0586256	0.70619
	ebi-a-GCST90001708	BAFF-R on IgD+ CD38+ B cell	5197	rs149806587	-0.0168666	0.0568752	0.766807
	ebi-a-GCST90001708	BAFF-R on IgD+ CD38+ B cell	5197	rs1894588	0.00371505	0.042048	0.929596
	ebi-a-GCST90001708	BAFF-R on IgD+ CD38+ B cell	5197	rs4657041	-0.0194879	0.0573221	0.733878
	ebi-a-GCST90001708	BAFF-R on IgD+ CD38+ B cell	5197	rs5757678	-0.0302238	0.0537614	0.57399
	ebi-a-GCST90001708	BAFF-R on IgD+ CD38+ B cell	5197	rs5759079	-0.0208522	0.0580774	0.719565
	ebi-a-GCST90001708	BAFF-R on IgD+ CD38+ B cell	5197	rs73165129	-0.055322	0.0989289	0.576018
	ebi-a-GCST90001708	BAFF-R on IgD+ CD38+ B cell	5197	rs76146864	-0.00403301	0.0526429	0.938933
	ebi-a-GCST90001708	BAFF-R on IgD+ CD38+ B cell	5197	All	-0.018192	0.0529903	0.731367
	ebi-a-GCST90001709	BAFF-R on IgD+ CD38dim B cell	5197	rs1081003	-0.0221587	0.0538264	0.680582
	ebi-a-GCST90001709	BAFF-R on IgD+ CD38dim B cell	5197	rs117705111	-0.0206743	0.0562357	0.713144
	ebi-a-GCST90001709	BAFF-R on IgD+ CD38dim B cell	5197	rs149806587	-0.0157835	0.0546895	0.772886
	ebi-a-GCST90001709	BAFF-R on IgD+ CD38dim B cell	5197	rs1801274	-0.0180504	0.0553091	0.744156
	ebi-a-GCST90001709	BAFF-R on IgD+ CD38dim B cell	5197	rs1894588	0.00370043	0.0403097	0.926857
	ebi-a-GCST90001709	BAFF-R on IgD+ CD38dim B cell	5197	rs3819676	-0.0207565	0.0555311	0.708567
	ebi-a-GCST90001709	BAFF-R on IgD+ CD38dim B cell	5197	rs5757678	-0.0277303	0.0516032	0.591007
	ebi-a-GCST90001709	BAFF-R on IgD+ CD38dim B cell	5197	rs73165129	-0.0535161	0.0964954	0.57917
	ebi-a-GCST90001709	BAFF-R on IgD+ CD38dim B cell	5197	rs76146864	-0.00380417	0.0505443	0.940005
	ebi-a-GCST90001709	BAFF-R on IgD+ CD38dim B cell	5197	All	-0.0170998	0.0509254	0.737036
	ebi-a-GCST90001710	BAFF-R on IgD- CD24- B cell	5197	rs113530150	-0.0168666	0.0445121	0.704747
	ebi-a-GCST90001710	BAFF-R on IgD- CD24- B cell	5197	rs13058590	-0.0110762	0.0442786	0.802473
	ebi-a-GCST90001710	BAFF-R on IgD- CD24- B cell	5197	rs142780018	-0.0161471	0.0441806	0.714753
	ebi-a-GCST90001710	BAFF-R on IgD- CD24- B cell	5197	rs146069723	-0.0173642	0.0445188	0.696505
	ebi-a-GCST90001710	BAFF-R on IgD- CD24- B cell	5197	rs150612106	-0.00345946	0.045047	0.938785
	ebi-a-GCST90001710	BAFF-R on IgD- CD24- B cell	5197	rs4657041	-0.0178912	0.0446553	0.688678
	ebi-a-GCST90001710	BAFF-R on IgD- CD24- B cell	5197	rs5758649	-0.023959	0.0450354	0.594724
	ebi-a-GCST90001710	BAFF-R on IgD- CD24- B cell	5197	rs73165129	-0.0645767	0.0887743	0.466965
	ebi-a-GCST90001710	BAFF-R on IgD- CD24- B cell	5197	rs9614288	-0.0131307	0.0455915	0.773341
	ebi-a-GCST90001710	BAFF-R on IgD- CD24- B cell	5197	All	-0.0165248	0.0440281	0.70742
	ebi-a-GCST90001711	BAFF-R on IgD- CD27- B cell	5197	rs113530150	-0.0173204	0.0442546	0.695516
	ebi-a-GCST90001711	BAFF-R on IgD- CD27- B cell	5197	rs13058590	-0.0112136	0.0440438	0.799032
	ebi-a-GCST90001711	BAFF-R on IgD- CD27- B cell	5197	rs142780018	-0.0165847	0.0439182	0.705709
	ebi-a-GCST90001711	BAFF-R on IgD- CD27- B cell	5197	rs146069723	-0.0177686	0.0442203	0.687816
	ebi-a-GCST90001711	BAFF-R on IgD- CD27- B cell	5197	rs150612106	-0.00408327	0.0447617	0.927316
	ebi-a-GCST90001711	BAFF-R on IgD- CD27- B cell	5197	rs4657041	-0.0183532	0.0443985	0.679332
	ebi-a-GCST90001711	BAFF-R on IgD- CD27- B cell	5197	rs5758649	-0.0239931	0.0446758	0.591233
	ebi-a-GCST90001711	BAFF-R on IgD- CD27- B cell	5197	rs73165129	-0.0673137	0.0888722	0.448797
	ebi-a-GCST90001711	BAFF-R on IgD- CD27- B cell	5197	rs9614288	-0.0136373	0.0453008	0.763385
	ebi-a-GCST90001711	BAFF-R on IgD- CD27- B cell	5197	All	-0.0169601	0.0437622	0.698347
	ebi-a-GCST90001712	BAFF-R on IgD- CD38- B cell	5197	rs117086217	-0.000277391	0.0445686	0.995034
	ebi-a-GCST90001712	BAFF-R on IgD- CD38- B cell	5197	rs142780018	-0.00708456	0.0441698	0.872571
	ebi-a-GCST90001712	BAFF-R on IgD- CD38- B cell	5197	rs5758649	-0.0154226	0.0452521	0.733243
	ebi-a-GCST90001712	BAFF-R on IgD- CD38- B cell	5197	rs73165129	-0.0327134	0.0959684	0.733197
	ebi-a-GCST90001712	BAFF-R on IgD- CD38- B cell	5197	rs75056525	-0.00630722	0.0450072	0.888551
	ebi-a-GCST90001712	BAFF-R on IgD- CD38- B cell	5197	rs9614288	-0.00312372	0.0458839	0.945723
	ebi-a-GCST90001712	BAFF-R on IgD- CD38- B cell	5197	All	-0.00753486	0.0440091	0.864058
	ebi-a-GCST90001713	BAFF-R on IgD- CD38+ B cell	5197	rs149192849	-0.073197	0.140606	0.602659
	ebi-a-GCST90001713	BAFF-R on IgD- CD38+ B cell	5197	rs4822134	0.0537638	0.157929	0.733533
	ebi-a-GCST90001713	BAFF-R on IgD- CD38+ B cell	5197	rs73165129	-0.0701773	0.400422	0.860877
	ebi-a-GCST90001713	BAFF-R on IgD- CD38+ B cell	5197	All	-0.0209957	0.150157	0.888798
	ebi-a-GCST90001715	BAFF-R on memory B cell	5197	rs117086217	-0.00432872	0.0445446	0.922586
	ebi-a-GCST90001715	BAFF-R on memory B cell	5197	rs13058590	-0.00606301	0.0442104	0.89092
	ebi-a-GCST90001715	BAFF-R on memory B cell	5197	rs146069723	-0.0124398	0.0444179	0.77943
	ebi-a-GCST90001715	BAFF-R on memory B cell	5197	rs5758649	-0.0189259	0.0449501	0.673723
	ebi-a-GCST90001715	BAFF-R on memory B cell	5197	rs73165129	-0.0603586	0.102658	0.556561
	ebi-a-GCST90001715	BAFF-R on memory B cell	5197	rs9614288	-0.00770992	0.0457917	0.866293
	ebi-a-GCST90001715	BAFF-R on memory B cell	5197	All	-0.0117257	0.0439445	0.7896
	ebi-a-GCST90001716	BAFF-R on naive-mature B cell	5197	rs1081003	-0.0227368	0.0541341	0.674479
	ebi-a-GCST90001716	BAFF-R on naive-mature B cell	5197	rs117705111	-0.0212795	0.0565914	0.706902
	ebi-a-GCST90001716	BAFF-R on naive-mature B cell	5197	rs149806587	-0.0162706	0.0550123	0.767411
	ebi-a-GCST90001716	BAFF-R on naive-mature B cell	5197	rs1801274	-0.0186767	0.055743	0.737588
	ebi-a-GCST90001716	BAFF-R on naive-mature B cell	5197	rs182240980	-0.0529204	0.0959388	0.581218
	ebi-a-GCST90001716	BAFF-R on naive-mature B cell	5197	rs1894588	0.00314229	0.0405422	0.93822
	ebi-a-GCST90001716	BAFF-R on naive-mature B cell	5197	rs3819676	-0.0213077	0.0558477	0.702808
	ebi-a-GCST90001716	BAFF-R on naive-mature B cell	5197	rs5757678	-0.0282552	0.0518773	0.585991
	ebi-a-GCST90001716	BAFF-R on naive-mature B cell	5197	rs76146864	-0.00394704	0.0509015	0.938192
	ebi-a-GCST90001716	BAFF-R on naive-mature B cell	5197	All	-0.0176007	0.051216	0.731104
	ebi-a-GCST90001717	BAFF-R on unswitched memory B cell	5197	rs117086217	-0.00459963	0.0443668	0.917429
	ebi-a-GCST90001717	BAFF-R on unswitched memory B cell	5197	rs13058590	-0.00594239	0.0440792	0.892761
	ebi-a-GCST90001717	BAFF-R on unswitched memory B cell	5197	rs146069723	-0.0125389	0.0442468	0.776882
	ebi-a-GCST90001717	BAFF-R on unswitched memory B cell	5197	rs5758649	-0.0189956	0.0447852	0.671457
	ebi-a-GCST90001717	BAFF-R on unswitched memory B cell	5197	rs73165129	-0.0612555	0.10252	0.550175
	ebi-a-GCST90001717	BAFF-R on unswitched memory B cell	5197	rs9614288	-0.0078531	0.0456275	0.863348
	ebi-a-GCST90001717	BAFF-R on unswitched memory B cell	5197	All	-0.0118391	0.0437895	0.786881
	ebi-a-GCST90001718	BAFF-R on switched memory B cell	5197	rs117086217	-0.00225441	0.0441172	0.959245
	ebi-a-GCST90001718	BAFF-R on switched memory B cell	5197	rs13058590	-0.00372502	0.0438331	0.932276
	ebi-a-GCST90001718	BAFF-R on switched memory B cell	5197	rs143944768	-0.010023	0.0437284	0.818706
	ebi-a-GCST90001718	BAFF-R on switched memory B cell	5197	rs146069723	-0.0100142	0.0440716	0.820248
	ebi-a-GCST90001718	BAFF-R on switched memory B cell	5197	rs4657041	-0.0105062	0.0442166	0.812185
	ebi-a-GCST90001718	BAFF-R on switched memory B cell	5197	rs5758649	-0.0168063	0.0446853	0.706841
	ebi-a-GCST90001718	BAFF-R on switched memory B cell	5197	rs73165129	-0.0393742	0.0927803	0.671287
	ebi-a-GCST90001718	BAFF-R on switched memory B cell	5197	rs9614288	-0.00521453	0.0453437	0.908445
	ebi-a-GCST90001718	BAFF-R on switched memory B cell	5197	All	-0.00932903	0.0435731	0.830469
	ebi-a-GCST90001719	BAFF-R on IgD+ B cell	5197	rs1081003	-0.0210441	0.0540905	0.697236
	ebi-a-GCST90001719	BAFF-R on IgD+ B cell	5197	rs117705111	-0.0193672	0.0564836	0.731687
	ebi-a-GCST90001719	BAFF-R on IgD+ B cell	5197	rs149806587	-0.0144947	0.0549321	0.791884
	ebi-a-GCST90001719	BAFF-R on IgD+ B cell	5197	rs1801274	-0.0167236	0.0554687	0.763036
	ebi-a-GCST90001719	BAFF-R on IgD+ B cell	5197	rs1894588	0.00485572	0.0404204	0.90438
	ebi-a-GCST90001719	BAFF-R on IgD+ B cell	5197	rs3819676	-0.0194946	0.0557837	0.726739
	ebi-a-GCST90001719	BAFF-R on IgD+ B cell	5197	rs5757678	-0.0264938	0.05186	0.609441
	ebi-a-GCST90001719	BAFF-R on IgD+ B cell	5197	rs73165134	-0.0527185	0.0969045	0.586424
	ebi-a-GCST90001719	BAFF-R on IgD+ B cell	5197	rs76146864	-0.00253438	0.0506969	0.96013
	ebi-a-GCST90001719	BAFF-R on IgD+ B cell	5197	All	-0.0158682	0.0511306	0.756297
	ebi-a-GCST90001720	BAFF-R on transitional B cell	5197	rs1081003	-0.0262918	0.0642356	0.682317
	ebi-a-GCST90001720	BAFF-R on transitional B cell	5197	rs117705111	-0.0244244	0.0670465	0.715641
	ebi-a-GCST90001720	BAFF-R on transitional B cell	5197	rs149806587	-0.0189356	0.0652626	0.771706
	ebi-a-GCST90001720	BAFF-R on transitional B cell	5197	rs1894588	0.00283441	0.0446918	0.949431
	ebi-a-GCST90001720	BAFF-R on transitional B cell	5197	rs5757678	-0.033225	0.0615872	0.589556
	ebi-a-GCST90001720	BAFF-R on transitional B cell	5197	rs5759079	-0.0232922	0.066593	0.726511
	ebi-a-GCST90001720	BAFF-R on transitional B cell	5197	rs73165129	-0.0677738	0.118045	0.565877
	ebi-a-GCST90001720	BAFF-R on transitional B cell	5197	rs76146864	-0.0052177	0.0604213	0.931184
	ebi-a-GCST90001720	BAFF-R on transitional B cell	5197	All	-0.0203879	0.0601318	0.73457
	ebi-a-GCST90001723	CD19 on CD24+ CD27+ B cell	5197	All	-0.0165337	0.215955	0.938973
	ebi-a-GCST90001724	CD19 on IgD+ CD24+ B cell	5197	rs113812519	-0.0275598	0.21731	0.899081
	ebi-a-GCST90001724	CD19 on IgD+ CD24+ B cell	5197	rs11643297	0.0836814	0.215239	0.697437
	ebi-a-GCST90001724	CD19 on IgD+ CD24+ B cell	5197	rs55712453	0.0247149	0.205336	0.904196
	ebi-a-GCST90001724	CD19 on IgD+ CD24+ B cell	5197	All	0.0272095	0.17345	0.875345
	ebi-a-GCST90001725	CD19 on IgD+ CD24- B cell	5197	rs112417310	0.0797193	0.226967	0.72541
	ebi-a-GCST90001725	CD19 on IgD+ CD24- B cell	5197	rs113812519	0.0418197	0.247397	0.865766
	ebi-a-GCST90001725	CD19 on IgD+ CD24- B cell	5197	rs79856590	0.104174	0.228954	0.649108
	ebi-a-GCST90001725	CD19 on IgD+ CD24- B cell	5197	All	0.0769342	0.190992	0.687086
	ebi-a-GCST90001728	CD19 on IgD+ CD38- unswitched memory B cell	5197	All	0.0624556	0.162724	0.701118
	ebi-a-GCST90001729	CD19 on IgD+ CD38+ B cell	5197	All	0.0828148	0.18133	0.647882
	ebi-a-GCST90001730	CD19 on IgD+ CD38dim B cell	5197	All	0.0982351	0.216399	0.649862
	ebi-a-GCST90001735	CD19 on IgD- CD38dim B cell	5197	rs112417310	-0.158332	0.183012	0.386959
	ebi-a-GCST90001735	CD19 on IgD- CD38dim B cell	5197	rs113612962	-0.0189812	0.207341	0.927059
	ebi-a-GCST90001735	CD19 on IgD- CD38dim B cell	5197	rs11643297	-0.133678	0.206545	0.517494
	ebi-a-GCST90001735	CD19 on IgD- CD38dim B cell	5197	All	-0.108444	0.161629	0.502255
	ebi-a-GCST90001736	CD19 on memory B cell	5197	All	-0.0182313	0.228149	0.936309
	ebi-a-GCST90001738	CD19 on unswitched memory B cell	5197	All	0.0843301	0.218398	0.6994
	ebi-a-GCST90001740	CD19 on switched memory B cell	5197	All	-0.0586262	0.205927	0.775879
	ebi-a-GCST90001741	CD19 on IgD+ B cell	5197	All	0.106567	0.235344	0.650683
	ebi-a-GCST90001742	CD19 on transitional B cell	5197	All	0.0837009	0.210852	0.691392
	ebi-a-GCST90001743	CD20 on B cell	5197	rs12212931	0.00266365	0.132302	0.983937
	ebi-a-GCST90001743	CD20 on B cell	5197	rs1941018	0.0416564	0.13693	0.760962
	ebi-a-GCST90001743	CD20 on B cell	5197	rs35139284	-0.0100155	0.132091	0.93956
	ebi-a-GCST90001743	CD20 on B cell	5197	rs354026	-0.0518111	0.134795	0.700704
	ebi-a-GCST90001743	CD20 on B cell	5197	All	-0.0047199	0.116035	0.967554
	ebi-a-GCST90001745	CD20 on CD24+ CD27+ B cell	5197	rs111259171	-0.0922569	0.183189	0.614532
	ebi-a-GCST90001745	CD20 on CD24+ CD27+ B cell	5197	rs11187166	0.0590295	0.11746	0.61528
	ebi-a-GCST90001745	CD20 on CD24+ CD27+ B cell	5197	rs55809481	-0.206727	0.231215	0.371274
	ebi-a-GCST90001745	CD20 on CD24+ CD27+ B cell	5197	rs6459417	-0.0620424	0.19442	0.74964
	ebi-a-GCST90001745	CD20 on CD24+ CD27+ B cell	5197	rs74621542	-0.112426	0.198543	0.571219
	ebi-a-GCST90001745	CD20 on CD24+ CD27+ B cell	5197	rs9461557	-0.102778	0.184533	0.577554
	ebi-a-GCST90001745	CD20 on CD24+ CD27+ B cell	5197	All	-0.0783679	0.164151	0.633067
	ebi-a-GCST90001746	CD20 on IgD+ CD24+ B cell	5197	All	0.0461492	0.179353	0.79694
	ebi-a-GCST90001747	CD20 on IgD+ CD24- B cell	5197	rs2066399	0.096444	0.126002	0.444023
	ebi-a-GCST90001747	CD20 on IgD+ CD24- B cell	5197	rs4939384	0.139191	0.120007	0.246106
	ebi-a-GCST90001747	CD20 on IgD+ CD24- B cell	5197	rs62405562	0.100208	0.125178	0.423406
	ebi-a-GCST90001747	CD20 on IgD+ CD24- B cell	5197	rs72836542	0.00879066	0.110558	0.936625
	ebi-a-GCST90001747	CD20 on IgD+ CD24- B cell	5197	rs9270560	0.0295562	0.111188	0.790378
	ebi-a-GCST90001747	CD20 on IgD+ CD24- B cell	5197	All	0.0721989	0.10197	0.478919
	ebi-a-GCST90001748	CD20 on IgD+ CD38- B cell	5197	rs12554596	0.0917432	0.152397	0.547173
	ebi-a-GCST90001748	CD20 on IgD+ CD38- B cell	5197	rs2066399	0.178294	0.160516	0.266675
	ebi-a-GCST90001748	CD20 on IgD+ CD38- B cell	5197	rs2070770	0.10267	0.156224	0.511054
	ebi-a-GCST90001748	CD20 on IgD+ CD38- B cell	5197	rs30003	0.134622	0.170931	0.430942
	ebi-a-GCST90001748	CD20 on IgD+ CD38- B cell	5197	All	0.125324	0.138203	0.364506
	ebi-a-GCST90001751	CD20 on IgD+ CD38+ B cell	5197	rs2066399	-0.123344	0.200733	0.538905
	ebi-a-GCST90001751	CD20 on IgD+ CD38+ B cell	5197	rs34486765	-0.00968484	0.119075	0.935176
	ebi-a-GCST90001751	CD20 on IgD+ CD38+ B cell	5197	rs72836542	-0.149693	0.110061	0.173799
	ebi-a-GCST90001751	CD20 on IgD+ CD38+ B cell	5197	rs7768875	-0.0482102	0.16214	0.766209
	ebi-a-GCST90001751	CD20 on IgD+ CD38+ B cell	5197	rs7939177	-0.069326	0.173098	0.688788
	ebi-a-GCST90001751	CD20 on IgD+ CD38+ B cell	5197	All	-0.0771588	0.134489	0.566157
	ebi-a-GCST90001752	CD20 on IgD+ CD38dim B cell	5197	rs1007337	0.00784208	0.0961184	0.934975
	ebi-a-GCST90001752	CD20 on IgD+ CD38dim B cell	5197	rs2066399	-0.0174562	0.108227	0.871863
	ebi-a-GCST90001752	CD20 on IgD+ CD38dim B cell	5197	rs34486765	0.0262749	0.0808673	0.745246
	ebi-a-GCST90001752	CD20 on IgD+ CD38dim B cell	5197	rs4939384	0.00148978	0.112559	0.98944
	ebi-a-GCST90001752	CD20 on IgD+ CD38dim B cell	5197	rs62405562	-0.0156943	0.110543	0.887101
	ebi-a-GCST90001752	CD20 on IgD+ CD38dim B cell	5197	rs72836542	-0.0645757	0.0872147	0.459044
	ebi-a-GCST90001752	CD20 on IgD+ CD38dim B cell	5197	rs7404890	-0.0199427	0.105598	0.850206
	ebi-a-GCST90001752	CD20 on IgD+ CD38dim B cell	5197	rs9270560	-0.0636056	0.0989592	0.520389
	ebi-a-GCST90001752	CD20 on IgD+ CD38dim B cell	5197	All	-0.0179046	0.0933123	0.847838
	ebi-a-GCST90001753	CD20 on IgD- CD24- B cell	5197	All	0.364851	0.293215	0.213385
	ebi-a-GCST90001754	CD20 on IgD- CD27- B cell	5197	rs1883832	-0.0182669	0.166858	0.912825
	ebi-a-GCST90001754	CD20 on IgD- CD27- B cell	5197	rs30006	0.186901	0.286334	0.513926
	ebi-a-GCST90001754	CD20 on IgD- CD27- B cell	5197	rs4716010	0.24544	0.256565	0.338749
	ebi-a-GCST90001754	CD20 on IgD- CD27- B cell	5197	rs61731791	0.247897	0.175072	0.156782
	ebi-a-GCST90001754	CD20 on IgD- CD27- B cell	5197	All	0.174158	0.193106	0.367123
	ebi-a-GCST90001755	CD20 on IgD- CD38- B cell	5197	rs10501383	0.0698162	0.213548	0.743718
	ebi-a-GCST90001755	CD20 on IgD- CD38- B cell	5197	rs11751198	0.0120642	0.14878	0.935372
	ebi-a-GCST90001755	CD20 on IgD- CD38- B cell	5197	rs55809481	0.0563636	0.280043	0.840489
	ebi-a-GCST90001755	CD20 on IgD- CD38- B cell	5197	rs61731791	0.140528	0.147889	0.341997
	ebi-a-GCST90001755	CD20 on IgD- CD38- B cell	5197	All	0.0719702	0.151811	0.635446
	ebi-a-GCST90001757	CD20 on IgD- CD38dim B cell	5197	rs11187166	0.123042	0.104718	0.240001
	ebi-a-GCST90001757	CD20 on IgD- CD38dim B cell	5197	rs2070770	-0.00668082	0.183887	0.971018
	ebi-a-GCST90001757	CD20 on IgD- CD38dim B cell	5197	rs55809481	-0.0213337	0.23219	0.926793
	ebi-a-GCST90001757	CD20 on IgD- CD38dim B cell	5197	rs61731791	0.046433	0.171324	0.786372
	ebi-a-GCST90001757	CD20 on IgD- CD38dim B cell	5197	rs909846	0.0228363	0.183238	0.900819
	ebi-a-GCST90001757	CD20 on IgD- CD38dim B cell	5197	rs9271146	-0.0716962	0.165253	0.664392
	ebi-a-GCST90001757	CD20 on IgD- CD38dim B cell	5197	rs9469053	-0.00498689	0.179135	0.977791
	ebi-a-GCST90001757	CD20 on IgD- CD38dim B cell	5197	All	0.0154536	0.160764	0.92342
	ebi-a-GCST90001758	CD20 on memory B cell	5197	rs13190846	0.0721067	0.122934	0.557507
	ebi-a-GCST90001758	CD20 on memory B cell	5197	rs1569590	0.130844	0.118304	0.268726
	ebi-a-GCST90001758	CD20 on memory B cell	5197	rs2070770	0.0882317	0.119739	0.461205
	ebi-a-GCST90001758	CD20 on memory B cell	5197	rs28572463	0.12509	0.111681	0.262684
	ebi-a-GCST90001758	CD20 on memory B cell	5197	rs30003	0.12539	0.145571	0.389037
	ebi-a-GCST90001758	CD20 on memory B cell	5197	rs9461562	0.0901366	0.113545	0.427289
	ebi-a-GCST90001758	CD20 on memory B cell	5197	All	0.104807	0.110124	0.341236
	ebi-a-GCST90001759	CD20 on naive-mature B cell	5197	rs1941018	0.00249781	0.180721	0.988972
	ebi-a-GCST90001759	CD20 on naive-mature B cell	5197	rs30003	-0.0415972	0.169861	0.806543
	ebi-a-GCST90001759	CD20 on naive-mature B cell	5197	rs388354	0.0786737	0.0979739	0.421971
	ebi-a-GCST90001759	CD20 on naive-mature B cell	5197	rs62405562	-0.0198069	0.176031	0.910412
	ebi-a-GCST90001759	CD20 on naive-mature B cell	5197	rs6910382	-0.0203098	0.176796	0.908543
	ebi-a-GCST90001759	CD20 on naive-mature B cell	5197	rs72836542	-0.0834012	0.151296	0.581466
	ebi-a-GCST90001759	CD20 on naive-mature B cell	5197	rs9270560	-0.0724656	0.163083	0.65679
	ebi-a-GCST90001759	CD20 on naive-mature B cell	5197	All	-0.0222964	0.147482	0.879833
	ebi-a-GCST90001760	CD20 on unswitched memory B cell	5197	rs112405902	0.077726	0.139789	0.578195
	ebi-a-GCST90001760	CD20 on unswitched memory B cell	5197	rs4447195	0.0455212	0.149108	0.760145
	ebi-a-GCST90001760	CD20 on unswitched memory B cell	5197	rs6459417	0.157763	0.14892	0.289427
	ebi-a-GCST90001760	CD20 on unswitched memory B cell	5197	rs6509428	0.0626244	0.186256	0.736699
	ebi-a-GCST90001760	CD20 on unswitched memory B cell	5197	All	0.0878698	0.132815	0.508231
	ebi-a-GCST90001761	CD20 on switched memory B cell	5197	rs10501383	-0.0126659	0.197274	0.948807
	ebi-a-GCST90001761	CD20 on switched memory B cell	5197	rs11751198	-0.0320796	0.178307	0.857221
	ebi-a-GCST90001761	CD20 on switched memory B cell	5197	rs1569590	0.00500186	0.19034	0.979035
	ebi-a-GCST90001761	CD20 on switched memory B cell	5197	rs35039517	0.11823	0.112631	0.293854
	ebi-a-GCST90001761	CD20 on switched memory B cell	5197	rs55809481	-0.0500602	0.240136	0.834865
	ebi-a-GCST90001761	CD20 on switched memory B cell	5197	rs61731791	0.0246001	0.178125	0.890157
	ebi-a-GCST90001761	CD20 on switched memory B cell	5197	rs9271146	-0.0800582	0.170195	0.638075
	ebi-a-GCST90001761	CD20 on switched memory B cell	5197	All	-0.0010282	0.166829	0.995083
	ebi-a-GCST90001762	CD20 on IgD+ B cell	5197	rs12212931	0.10016	0.105188	0.340995
	ebi-a-GCST90001762	CD20 on IgD+ B cell	5197	rs30003	0.0715086	0.103066	0.4878
	ebi-a-GCST90001762	CD20 on IgD+ B cell	5197	rs4939384	0.134029	0.109404	0.220542
	ebi-a-GCST90001762	CD20 on IgD+ B cell	5197	rs62405562	0.1025	0.105575	0.331614
	ebi-a-GCST90001762	CD20 on IgD+ B cell	5197	rs72836542	0.0285049	0.101482	0.778797
	ebi-a-GCST90001762	CD20 on IgD+ B cell	5197	rs9270560	0.0398849	0.104253	0.702032
	ebi-a-GCST90001762	CD20 on IgD+ B cell	5197	All	0.0779232	0.0956169	0.4151
	ebi-a-GCST90001763	CD20 on transitional B cell	5197	All	-0.0454767	0.135667	0.737468
	ebi-a-GCST90001765	CD24 on IgD+ CD24+ B cell	5197	All	-0.144525	0.131965	0.273439
	ebi-a-GCST90001766	CD24 on IgD+ CD38- B cell	5197	All	-0.256325	0.17425	0.141287
	ebi-a-GCST90001767	CD24 on IgD+ CD38- unswitched memory B cell	5197	All	-0.131817	0.109829	0.230061
	ebi-a-GCST90001768	CD24 on IgD+ CD38+ B cell	5197	All	-0.118461	0.172019	0.491042
	ebi-a-GCST90001769	CD24 on IgD- CD38- B cell	5197	All	-0.20878	0.135486	0.123324
	ebi-a-GCST90001771	CD24 on memory B cell	5197	All	-0.161596	0.133112	0.224754
	ebi-a-GCST90001772	CD24 on unswitched memory B cell	5197	All	-0.15967	0.139841	0.253537
	ebi-a-GCST90001773	CD24 on switched memory B cell	5197	All	-0.167702	0.139601	0.229639
	ebi-a-GCST90001775	CD25 on B cell	5197	rs147487472	0.0587681	0.156204	0.706749
	ebi-a-GCST90001775	CD25 on B cell	5197	rs3793662	-0.0373797	0.138819	0.787723
	ebi-a-GCST90001775	CD25 on B cell	5197	rs41294937	0.0493129	0.176028	0.779368
	ebi-a-GCST90001775	CD25 on B cell	5197	All	0.0164628	0.126416	0.896386
	ebi-a-GCST90001777	CD25 on CD24+ CD27+ B cell	5197	rs11598494	-0.0162304	0.0941181	0.863086
	ebi-a-GCST90001777	CD25 on CD24+ CD27+ B cell	5197	rs1887027	-0.0091985	0.140521	0.947808
	ebi-a-GCST90001777	CD25 on CD24+ CD27+ B cell	5197	rs3793662	-0.0361362	0.0909606	0.691166
	ebi-a-GCST90001777	CD25 on CD24+ CD27+ B cell	5197	rs4747882	0.0199098	0.0962439	0.836113
	ebi-a-GCST90001777	CD25 on CD24+ CD27+ B cell	5197	All	-0.0115105	0.0874424	0.895272
	ebi-a-GCST90001778	CD25 on IgD+ CD24+ B cell	5197	rs11598494	-0.0471671	0.107685	0.66138
	ebi-a-GCST90001778	CD25 on IgD+ CD24+ B cell	5197	rs1887027	-0.0945101	0.183254	0.606041
	ebi-a-GCST90001778	CD25 on IgD+ CD24+ B cell	5197	rs4747882	-0.00826349	0.109611	0.939905
	ebi-a-GCST90001778	CD25 on IgD+ CD24+ B cell	5197	All	-0.0379912	0.100189	0.704543
	ebi-a-GCST90001779	CD25 on IgD+ CD24- B cell	5197	rs3793662	-0.112799	0.274631	0.68127
	ebi-a-GCST90001779	CD25 on IgD+ CD24- B cell	5197	rs62626323	-0.175242	0.426706	0.681302
	ebi-a-GCST90001779	CD25 on IgD+ CD24- B cell	5197	rs7920946	0.0875336	0.130804	0.503371
	ebi-a-GCST90001779	CD25 on IgD+ CD24- B cell	5197	All	-0.0433452	0.200632	0.828954
	ebi-a-GCST90001781	CD25 on IgD+ CD38- naive B cell	5197	All	0.0588806	0.141345	0.676991
	ebi-a-GCST90001783	CD25 on IgD+ CD38+ B cell	5197	All	0.149229	0.186839	0.42446
	ebi-a-GCST90001784	CD25 on IgD+ CD38dim B cell	5197	All	-0.126019	0.28956	0.663411
	ebi-a-GCST90001785	CD25 on IgD- CD24- B cell	5197	All	-0.0608744	0.210492	0.772428
	ebi-a-GCST90001787	CD25 on IgD- CD38- B cell	5197	rs12342539	0.0158366	0.122604	0.897224
	ebi-a-GCST90001787	CD25 on IgD- CD38- B cell	5197	rs12722531	0.0710815	0.12406	0.566671
	ebi-a-GCST90001787	CD25 on IgD- CD38- B cell	5197	rs706779	-0.101519	0.211662	0.631492
	ebi-a-GCST90001787	CD25 on IgD- CD38- B cell	5197	All	0.0221425	0.114027	0.84603
	ebi-a-GCST90001789	CD25 on IgD- CD38dim B cell	5197	rs3793662	-0.178205	0.196236	0.363818
	ebi-a-GCST90001789	CD25 on IgD- CD38dim B cell	5197	rs41294937	-0.22428	0.307342	0.465548
	ebi-a-GCST90001789	CD25 on IgD- CD38dim B cell	5197	rs7920946	0.044286	0.136306	0.745257
	ebi-a-GCST90001789	CD25 on IgD- CD38dim B cell	5197	All	-0.117327	0.168696	0.486746
	ebi-a-GCST90001790	CD25 on memory B cell	5197	rs11598494	-0.0141911	0.0957247	0.882146
	ebi-a-GCST90001790	CD25 on memory B cell	5197	rs1887027	-0.00393908	0.143519	0.978104
	ebi-a-GCST90001790	CD25 on memory B cell	5197	rs3793662	-0.0354404	0.0925191	0.701675
	ebi-a-GCST90001790	CD25 on memory B cell	5197	rs4747882	0.0207406	0.0967002	0.83017
	ebi-a-GCST90001790	CD25 on memory B cell	5197	All	-0.00960095	0.0886836	0.913789
	ebi-a-GCST90001791	CD25 on naive-mature B cell	5197	rs11051398	0.0574645	0.118796	0.62858
	ebi-a-GCST90001791	CD25 on naive-mature B cell	5197	rs147487472	0.0682601	0.12554	0.586627
	ebi-a-GCST90001791	CD25 on naive-mature B cell	5197	rs17403348	0.00195498	0.103177	0.984883
	ebi-a-GCST90001791	CD25 on naive-mature B cell	5197	rs3793662	0.00111795	0.111644	0.992011
	ebi-a-GCST90001791	CD25 on naive-mature B cell	5197	rs41294937	0.074627	0.145201	0.607282
	ebi-a-GCST90001791	CD25 on naive-mature B cell	5197	All	0.0367465	0.101037	0.716087
	ebi-a-GCST90001792	CD25 on unswitched memory B cell	5197	rs11598494	-0.0132435	0.0984273	0.892967
	ebi-a-GCST90001792	CD25 on unswitched memory B cell	5197	rs1887027	-0.00182722	0.149388	0.990241
	ebi-a-GCST90001792	CD25 on unswitched memory B cell	5197	rs3793662	-0.0381276	0.0967672	0.693571
	ebi-a-GCST90001792	CD25 on unswitched memory B cell	5197	rs4747882	0.0234267	0.100899	0.816398
	ebi-a-GCST90001792	CD25 on unswitched memory B cell	5197	All	-0.00911923	0.0921813	0.921196
	ebi-a-GCST90001793	CD25 on switched memory B cell	5197	rs41294937	-0.226964	0.13106	0.0833153
	ebi-a-GCST90001793	CD25 on switched memory B cell	5197	rs4747882	-0.136167	0.129324	0.292381
	ebi-a-GCST90001793	CD25 on switched memory B cell	5197	rs7072398	-0.0686517	0.125243	0.58359
	ebi-a-GCST90001793	CD25 on switched memory B cell	5197	All	-0.141168	0.100929	0.161908
	ebi-a-GCST90001794	CD25 on IgD+ B cell	5197	All	-0.0383019	0.146432	0.793654
	ebi-a-GCST90001798	CD27 on CD24+ CD27+ B cell	5197	rs147714617	0.126071	0.0605222	0.037247
	ebi-a-GCST90001798	CD27 on CD24+ CD27+ B cell	5197	rs162076	0.136886	0.0569444	0.0162236
	ebi-a-GCST90001798	CD27 on CD24+ CD27+ B cell	5197	rs1801274	0.135448	0.0620339	0.0290023
	ebi-a-GCST90001798	CD27 on CD24+ CD27+ B cell	5197	rs1883832	0.0526462	0.0832374	0.527071
	ebi-a-GCST90001798	CD27 on CD24+ CD27+ B cell	5197	rs25680	0.150866	0.0586694	0.0101269
	ebi-a-GCST90001798	CD27 on CD24+ CD27+ B cell	5197	rs35574803	0.0891452	0.0592331	0.132326
	ebi-a-GCST90001798	CD27 on CD24+ CD27+ B cell	5197	rs6011967	0.121003	0.0613501	0.0485705
	ebi-a-GCST90001798	CD27 on CD24+ CD27+ B cell	5197	rs75918255	0.133051	0.0575056	0.0206843
	ebi-a-GCST90001798	CD27 on CD24+ CD27+ B cell	5197	rs7621492	0.12241	0.0610359	0.0449052
	ebi-a-GCST90001798	CD27 on CD24+ CD27+ B cell	5197	All	0.122794	0.0566573	0.0302112
	ebi-a-GCST90001800	CD27 on IgD+ CD24+ B cell	5197	rs1883832	0.139894	0.158591	0.377723
	ebi-a-GCST90001800	CD27 on IgD+ CD24+ B cell	5197	rs25680	0.221668	0.0745237	0.00293498
	ebi-a-GCST90001800	CD27 on IgD+ CD24+ B cell	5197	rs35574803	0.141638	0.0860768	0.0998702
	ebi-a-GCST90001800	CD27 on IgD+ CD24+ B cell	5197	rs75918255	0.206609	0.0830143	0.0128162
	ebi-a-GCST90001800	CD27 on IgD+ CD24+ B cell	5197	rs7621492	0.188238	0.0968691	0.0519901
	ebi-a-GCST90001800	CD27 on IgD+ CD24+ B cell	5197	All	0.186495	0.0827092	0.024144
	ebi-a-GCST90001801	CD27 on IgD+ CD38- unswitched memory B cell	5197	rs25680	0.170019	0.0726216	0.0192236
	ebi-a-GCST90001801	CD27 on IgD+ CD38- unswitched memory B cell	5197	rs35574803	0.0916165	0.0812796	0.259667
	ebi-a-GCST90001801	CD27 on IgD+ CD38- unswitched memory B cell	5197	rs4810485	0.0666658	0.125522	0.595344
	ebi-a-GCST90001801	CD27 on IgD+ CD38- unswitched memory B cell	5197	rs56237381	0.149805	0.0839724	0.0744275
	ebi-a-GCST90001801	CD27 on IgD+ CD38- unswitched memory B cell	5197	rs75918255	0.147138	0.0818404	0.0721976
	ebi-a-GCST90001801	CD27 on IgD+ CD38- unswitched memory B cell	5197	All	0.132882	0.0766261	0.0828898
	ebi-a-GCST90001802	CD27 on IgD- CD38- B cell	5197	rs11064198	0.149584	0.0826751	0.0704051
	ebi-a-GCST90001802	CD27 on IgD- CD38- B cell	5197	rs162076	0.142602	0.0837046	0.0884491
	ebi-a-GCST90001802	CD27 on IgD- CD38- B cell	5197	rs1801274	0.139713	0.0927542	0.131997
	ebi-a-GCST90001802	CD27 on IgD- CD38- B cell	5197	rs1883832	0.0253503	0.108375	0.815052
	ebi-a-GCST90001802	CD27 on IgD- CD38- B cell	5197	rs2250246	0.143408	0.0903895	0.112612
	ebi-a-GCST90001802	CD27 on IgD- CD38- B cell	5197	rs35574803	0.0831975	0.0748301	0.266216
	ebi-a-GCST90001802	CD27 on IgD- CD38- B cell	5197	rs75918255	0.134226	0.0855704	0.116741
	ebi-a-GCST90001802	CD27 on IgD- CD38- B cell	5197	All	0.123243	0.0810884	0.128545
	ebi-a-GCST90001803	CD27 on IgD- CD38+ B cell	5197	All	0.251195	0.377348	0.505612
	ebi-a-GCST90001804	CD27 on IgD- CD38dim B cell	5197	rs162076	0.166918	0.0592096	0.00481589
	ebi-a-GCST90001804	CD27 on IgD- CD38dim B cell	5197	rs1801274	0.161241	0.0691223	0.0196647
	ebi-a-GCST90001804	CD27 on IgD- CD38dim B cell	5197	rs1883832	0.107839	0.125779	0.391237
	ebi-a-GCST90001804	CD27 on IgD- CD38dim B cell	5197	rs35574803	0.11782	0.0603532	0.0509166
	ebi-a-GCST90001804	CD27 on IgD- CD38dim B cell	5197	rs6011967	0.146507	0.0705292	0.037778
	ebi-a-GCST90001804	CD27 on IgD- CD38dim B cell	5197	rs75918255	0.156548	0.063644	0.0139037
	ebi-a-GCST90001804	CD27 on IgD- CD38dim B cell	5197	All	0.147514	0.06208	0.0174922
	ebi-a-GCST90001805	CD27 on memory B cell	5197	rs147714617	0.129535	0.0978122	0.185395
	ebi-a-GCST90001805	CD27 on memory B cell	5197	rs1883832	0.00350471	0.135839	0.979417
	ebi-a-GCST90001805	CD27 on memory B cell	5197	rs25680	0.154729	0.0920817	0.0928891
	ebi-a-GCST90001805	CD27 on memory B cell	5197	rs35574803	0.0794405	0.0873457	0.363089
	ebi-a-GCST90001805	CD27 on memory B cell	5197	rs56237381	0.139474	0.0963361	0.147677
	ebi-a-GCST90001805	CD27 on memory B cell	5197	rs72485816	0.158121	0.0821215	0.054173
	ebi-a-GCST90001805	CD27 on memory B cell	5197	rs75918255	0.137068	0.0943927	0.146472
	ebi-a-GCST90001805	CD27 on memory B cell	5197	All	0.124795	0.0887953	0.159894
	ebi-a-GCST90001806	CD27 on unswitched memory B cell	5197	rs144642376	0.14683	0.0673547	0.0292606
	ebi-a-GCST90001806	CD27 on unswitched memory B cell	5197	rs147714617	0.147424	0.0675653	0.0291135
	ebi-a-GCST90001806	CD27 on unswitched memory B cell	5197	rs1801274	0.15236	0.0687633	0.0267111
	ebi-a-GCST90001806	CD27 on unswitched memory B cell	5197	rs25680	0.183797	0.0683211	0.00714094
	ebi-a-GCST90001806	CD27 on unswitched memory B cell	5197	rs35574803	0.100993	0.069035	0.143489
	ebi-a-GCST90001806	CD27 on unswitched memory B cell	5197	rs4810485	0.0721931	0.0889402	0.416961
	ebi-a-GCST90001806	CD27 on unswitched memory B cell	5197	rs56237381	0.157778	0.0657139	0.016351
	ebi-a-GCST90001806	CD27 on unswitched memory B cell	5197	rs6066198	0.143366	0.0680028	0.0350112
	ebi-a-GCST90001806	CD27 on unswitched memory B cell	5197	rs72645230	0.133409	0.0647533	0.039373
	ebi-a-GCST90001806	CD27 on unswitched memory B cell	5197	rs75918255	0.157668	0.0652331	0.0156494
	ebi-a-GCST90001806	CD27 on unswitched memory B cell	5197	All	0.142893	0.0638394	0.0251999
	ebi-a-GCST90001808	CD27 on switched memory B cell	5197	rs144642376	0.103187	0.0609404	0.09041
	ebi-a-GCST90001808	CD27 on switched memory B cell	5197	rs147714617	0.104237	0.0611957	0.088503
	ebi-a-GCST90001808	CD27 on switched memory B cell	5197	rs162076	0.114812	0.057633	0.046357
	ebi-a-GCST90001808	CD27 on switched memory B cell	5197	rs1801274	0.118619	0.0643273	0.065185
	ebi-a-GCST90001808	CD27 on switched memory B cell	5197	rs1883832	0.0237951	0.0752393	0.751806
	ebi-a-GCST90001808	CD27 on switched memory B cell	5197	rs25680	0.131993	0.0564034	0.0192754
	ebi-a-GCST90001808	CD27 on switched memory B cell	5197	rs35574803	0.0709509	0.0551888	0.198581
	ebi-a-GCST90001808	CD27 on switched memory B cell	5197	rs6011967	0.0987494	0.0615628	0.108704
	ebi-a-GCST90001808	CD27 on switched memory B cell	5197	rs75918255	0.108921	0.0588403	0.064152
	ebi-a-GCST90001808	CD27 on switched memory B cell	5197	All	0.100943	0.0570648	0.0769063
	ebi-a-GCST90001811	CD38 on IgD+ CD24- B cell	5197	All	0.0683799	0.166404	0.681126
	ebi-a-GCST90001812	CD38 on IgD+ CD38+ B cell	5197	All	-0.0746556	0.192635	0.698349
	ebi-a-GCST90001813	CD38 on IgD+ CD38dim B cell	5197	rs115062208	0.0752331	0.126565	0.552229
	ebi-a-GCST90001813	CD38 on IgD+ CD38dim B cell	5197	rs572542	0.0697668	0.108583	0.520534
	ebi-a-GCST90001813	CD38 on IgD+ CD38dim B cell	5197	rs76112278	0.0837898	0.120696	0.487542
	ebi-a-GCST90001813	CD38 on IgD+ CD38dim B cell	5197	rs76354299	0.0556695	0.115777	0.630634
	ebi-a-GCST90001813	CD38 on IgD+ CD38dim B cell	5197	All	0.0706349	0.101623	0.487014
	ebi-a-GCST90001815	CD38 on IgD- CD38dim B cell	5197	rs115062208	0.0851902	0.157708	0.589075
	ebi-a-GCST90001815	CD38 on IgD- CD38dim B cell	5197	rs76112278	0.0868994	0.137201	0.526491
	ebi-a-GCST90001815	CD38 on IgD- CD38dim B cell	5197	rs76354299	0.0555748	0.134314	0.679045
	ebi-a-GCST90001815	CD38 on IgD- CD38dim B cell	5197	All	0.0747652	0.11595	0.519053
	ebi-a-GCST90001816	CD38 on naive-mature B cell	5197	rs115062208	0.0909337	0.170422	0.593632
	ebi-a-GCST90001816	CD38 on naive-mature B cell	5197	rs76112278	0.0982488	0.154456	0.524714
	ebi-a-GCST90001816	CD38 on naive-mature B cell	5197	rs76354299	0.0609573	0.148233	0.680906
	ebi-a-GCST90001816	CD38 on naive-mature B cell	5197	All	0.0822547	0.128111	0.520836
	ebi-a-GCST90001819	CD38 on transitional B cell	5197	rs115062208	0.185769	0.141832	0.190271
	ebi-a-GCST90001819	CD38 on transitional B cell	5197	rs149852991	0.154839	0.137942	0.261652
	ebi-a-GCST90001819	CD38 on transitional B cell	5197	rs197429	0.0712568	0.100523	0.478413
	ebi-a-GCST90001819	CD38 on transitional B cell	5197	rs572542	0.153441	0.127631	0.229276
	ebi-a-GCST90001819	CD38 on transitional B cell	5197	rs76112278	0.180523	0.134119	0.178307
	ebi-a-GCST90001819	CD38 on transitional B cell	5197	All	0.146129	0.105471	0.165901
	ebi-a-GCST90001820	IgD on IgD+ CD24+ B cell	5197	rs112421400	-0.336494	0.429438	0.433293
	ebi-a-GCST90001820	IgD on IgD+ CD24+ B cell	5197	rs139084170	-0.343641	0.408554	0.400284
	ebi-a-GCST90001820	IgD on IgD+ CD24+ B cell	5197	rs1794511	0.158622	0.184989	0.391187
	ebi-a-GCST90001820	IgD on IgD+ CD24+ B cell	5197	rs2819455	-0.626636	0.391157	0.109155
	ebi-a-GCST90001820	IgD on IgD+ CD24+ B cell	5197	All	-0.293061	0.334776	0.381359
	ebi-a-GCST90001821	IgD on IgD+ CD24- B cell	5197	rs10272514	0.115456	0.190648	0.544782
	ebi-a-GCST90001821	IgD on IgD+ CD24- B cell	5197	rs28634695	0.103133	0.238845	0.665889
	ebi-a-GCST90001821	IgD on IgD+ CD24- B cell	5197	rs35501848	0.292332	0.156434	0.061661
	ebi-a-GCST90001821	IgD on IgD+ CD24- B cell	5197	All	0.176464	0.135977	0.194373
	ebi-a-GCST90001823	IgD on IgD+ CD38- unswitched memory B cell	5197	All	-0.475835	0.433025	0.271828
	ebi-a-GCST90001824	IgD on IgD+ CD38+ B cell	5197	rs200468	0.0630069	0.185279	0.733807
	ebi-a-GCST90001824	IgD on IgD+ CD38+ B cell	5197	rs28669075	-0.230736	0.269897	0.392605
	ebi-a-GCST90001824	IgD on IgD+ CD38+ B cell	5197	rs62442539	-0.0960307	0.495178	0.846229
	ebi-a-GCST90001824	IgD on IgD+ CD38+ B cell	5197	All	-0.0811639	0.238623	0.733756
	ebi-a-GCST90001825	IgD on IgD+ CD38dim B cell	5197	rs10272514	0.117542	0.185611	0.526557
	ebi-a-GCST90001825	IgD on IgD+ CD38dim B cell	5197	rs28669075	0.1014	0.238894	0.671232
	ebi-a-GCST90001825	IgD on IgD+ CD38dim B cell	5197	rs35501848	0.28717	0.152743	0.0600963
	ebi-a-GCST90001825	IgD on IgD+ CD38dim B cell	5197	All	0.175546	0.13348	0.18846
	ebi-a-GCST90001826	IgD on unswitched memory B cell	5197	rs139084170	0.321675	0.436167	0.460816
	ebi-a-GCST90001826	IgD on unswitched memory B cell	5197	rs241409	0.600777	0.410137	0.14297
	ebi-a-GCST90001826	IgD on unswitched memory B cell	5197	rs9267517	0.140995	0.275191	0.608404
	ebi-a-GCST90001826	IgD on unswitched memory B cell	5197	All	0.307981	0.264874	0.244933
	ebi-a-GCST90001828	IgD on transitional B cell	5197	rs1037633	-0.268795	0.295815	0.363529
	ebi-a-GCST90001828	IgD on transitional B cell	5197	rs200474	-0.0305578	0.16563	0.853626
	ebi-a-GCST90001828	IgD on transitional B cell	5197	rs55871547	-0.344853	0.420567	0.412232
	ebi-a-GCST90001828	IgD on transitional B cell	5197	All	-0.193731	0.21589	0.369528
	ebi-a-GCST90001829	BAFF-R on B cell	5197	rs1081003	-0.0233212	0.0542895	0.667507
	ebi-a-GCST90001829	BAFF-R on B cell	5197	rs117705111	-0.0214152	0.0566314	0.705318
	ebi-a-GCST90001829	BAFF-R on B cell	5197	rs149806587	-0.0164264	0.0551228	0.765705
	ebi-a-GCST90001829	BAFF-R on B cell	5197	rs1801274	-0.0187393	0.0556917	0.736507
	ebi-a-GCST90001829	BAFF-R on B cell	5197	rs1894588	0.00274287	0.040689	0.946255
	ebi-a-GCST90001829	BAFF-R on B cell	5197	rs5757678	-0.0283934	0.0519317	0.584554
	ebi-a-GCST90001829	BAFF-R on B cell	5197	rs5759079	-0.0203807	0.0562336	0.717031
	ebi-a-GCST90001829	BAFF-R on B cell	5197	rs73165129	-0.0549276	0.0964514	0.569027
	ebi-a-GCST90001829	BAFF-R on B cell	5197	rs76146864	-0.00442017	0.0508998	0.930798
	ebi-a-GCST90001829	BAFF-R on B cell	5197	All	-0.0177837	0.0513013	0.728853
	ebi-a-GCST90001832	CD62L on CD62L+ plasmacytoid Dendritic Cell	5197	rs11773763	-0.0576578	0.157346	0.714037
	ebi-a-GCST90001832	CD62L on CD62L+ plasmacytoid Dendritic Cell	5197	rs343813	0.0777528	0.137531	0.571837
	ebi-a-GCST90001832	CD62L on CD62L+ plasmacytoid Dendritic Cell	5197	rs3917761	0.0503153	0.146201	0.730733
	ebi-a-GCST90001832	CD62L on CD62L+ plasmacytoid Dendritic Cell	5197	rs4987358	-0.120675	0.202815	0.551843
	ebi-a-GCST90001832	CD62L on CD62L+ plasmacytoid Dendritic Cell	5197	All	-0.000296201	0.136078	0.998263
	ebi-a-GCST90001833	CD62L on CD62L+ Dendritic Cell	5197	All	0.100525	0.214954	0.640028
	ebi-a-GCST90001834	CD62L on monocyte	5197	All	-0.0842134	0.0874297	0.335441
	ebi-a-GCST90001838	CD3 on naive CD8+ T cell	5197	rs111780443	0.0900078	0.0574909	0.117442
	ebi-a-GCST90001838	CD3 on naive CD8+ T cell	5197	rs12142987	0.0895179	0.0589892	0.129133
	ebi-a-GCST90001838	CD3 on naive CD8+ T cell	5197	rs12921174	0.0927237	0.0591951	0.117253
	ebi-a-GCST90001838	CD3 on naive CD8+ T cell	5197	rs2949661	0.1967	0.114023	0.0845104
	ebi-a-GCST90001838	CD3 on naive CD8+ T cell	5197	rs61814886	0.104813	0.0595686	0.0784872
	ebi-a-GCST90001838	CD3 on naive CD8+ T cell	5197	All	0.100553	0.056933	0.0773692
	ebi-a-GCST90001839	CD3 on Effector Memory CD8+ T cell	5197	All	0.0928403	0.108334	0.391455
	ebi-a-GCST90001840	CD3 on Terminally Differentiated CD8+ T cell	5197	All	0.0241948	0.175811	0.890542
	ebi-a-GCST90001841	CD3 on Central Memory CD4+ T cell	5197	rs2949661	-0.0538302	0.186055	0.772333
	ebi-a-GCST90001841	CD3 on Central Memory CD4+ T cell	5197	rs61814886	0.0563226	0.0873488	0.519056
	ebi-a-GCST90001841	CD3 on Central Memory CD4+ T cell	5197	rs9842595	0.0730718	0.0676057	0.279763
	ebi-a-GCST90001841	CD3 on Central Memory CD4+ T cell	5197	All	0.0566505	0.0663092	0.392918
	ebi-a-GCST90001842	CD3 on Naive CD4+ T cell	5197	rs2949661	-0.0483216	0.16283	0.76665
	ebi-a-GCST90001842	CD3 on Naive CD4+ T cell	5197	rs61814886	0.0473067	0.0718467	0.510255
	ebi-a-GCST90001842	CD3 on Naive CD4+ T cell	5197	rs9842595	0.0608137	0.0562059	0.279261
	ebi-a-GCST90001842	CD3 on Naive CD4+ T cell	5197	All	0.0477746	0.0552129	0.386886
	ebi-a-GCST90001843	CD3 on Effector Memory CD4+ T cell	5197	All	0.0809543	0.0773282	0.295149
	ebi-a-GCST90001845	CD3 on CD45RA- CD4+ T cell	5197	All	0.0792956	0.0733981	0.279986
	ebi-a-GCST90001846	CD3 on Central Memory CD8+ T cell	5197	All	0.13504	0.0884876	0.126988
	ebi-a-GCST90001847	CD3 on HLA DR+ T cell	5197	All	0.0994115	0.0934504	0.287424
	ebi-a-GCST90001849	CD3 on HLA DR+ CD4+ T cell	5197	All	0.105817	0.0886088	0.232396
	ebi-a-GCST90001851	CD3 on T cell	5197	All	0.097112	0.0869179	0.263873
	ebi-a-GCST90001853	CD3 on activated CD4 regulatory T cell	5197	rs114672530	0.0575816	0.0574399	0.316118
	ebi-a-GCST90001853	CD3 on activated CD4 regulatory T cell	5197	rs12138291	0.0410499	0.0586695	0.484127
	ebi-a-GCST90001853	CD3 on activated CD4 regulatory T cell	5197	rs2949661	-0.0223198	0.104229	0.830437
	ebi-a-GCST90001853	CD3 on activated CD4 regulatory T cell	5197	rs35055340	0.0495832	0.0589044	0.399924
	ebi-a-GCST90001853	CD3 on activated CD4 regulatory T cell	5197	All	0.0427306	0.0555023	0.441365
	ebi-a-GCST90001854	CD3 on CD39+ activated CD4 regulatory T cell	5197	rs10882659	0.0517059	0.059914	0.388136
	ebi-a-GCST90001854	CD3 on CD39+ activated CD4 regulatory T cell	5197	rs12138291	0.0290031	0.0596807	0.626988
	ebi-a-GCST90001854	CD3 on CD39+ activated CD4 regulatory T cell	5197	rs2949661	-0.0473042	0.0973699	0.627095
	ebi-a-GCST90001854	CD3 on CD39+ activated CD4 regulatory T cell	5197	rs35055340	0.0369455	0.059825	0.536866
	ebi-a-GCST90001854	CD3 on CD39+ activated CD4 regulatory T cell	5197	rs552999	0.0402419	0.0582039	0.489317
	ebi-a-GCST90001854	CD3 on CD39+ activated CD4 regulatory T cell	5197	All	0.0320793	0.0568099	0.572293
	ebi-a-GCST90001855	CD3 on secreting CD4 regulatory T cell	5197	rs12752576	0.0676686	0.0625672	0.27946
	ebi-a-GCST90001855	CD3 on secreting CD4 regulatory T cell	5197	rs2949661	-0.126286	0.130367	0.332696
	ebi-a-GCST90001855	CD3 on secreting CD4 regulatory T cell	5197	rs61814886	0.0171551	0.110526	0.876654
	ebi-a-GCST90001855	CD3 on secreting CD4 regulatory T cell	5197	All	0.020467	0.0752256	0.785564
	ebi-a-GCST90001856	CD3 on CD39+ secreting CD4 regulatory T cell	5197	rs2949661	0.0612443	0.181055	0.735164
	ebi-a-GCST90001856	CD3 on CD39+ secreting CD4 regulatory T cell	5197	rs61814886	0.0765823	0.0723532	0.28985
	ebi-a-GCST90001856	CD3 on CD39+ secreting CD4 regulatory T cell	5197	rs76540213	0.0756028	0.0699538	0.279807
	ebi-a-GCST90001856	CD3 on CD39+ secreting CD4 regulatory T cell	5197	All	0.0750136	0.0685286	0.273678
	ebi-a-GCST90001857	CD3 on activated & secreting CD4 regulatory T cell	5197	rs114672530	0.0574604	0.0567227	0.311058
	ebi-a-GCST90001857	CD3 on activated & secreting CD4 regulatory T cell	5197	rs12138291	0.0405547	0.0577897	0.482827
	ebi-a-GCST90001857	CD3 on activated & secreting CD4 regulatory T cell	5197	rs2949661	-0.0238508	0.104745	0.819877
	ebi-a-GCST90001857	CD3 on activated & secreting CD4 regulatory T cell	5197	rs35055340	0.0480878	0.0575701	0.403554
	ebi-a-GCST90001857	CD3 on activated & secreting CD4 regulatory T cell	5197	All	0.0422066	0.0546875	0.440246
	ebi-a-GCST90001858	CD3 on CD45RA+ CD4+ T cell	5197	rs12921174	0.0479335	0.0584785	0.4124
	ebi-a-GCST90001858	CD3 on CD45RA+ CD4+ T cell	5197	rs2949661	0.0340195	0.127387	0.789425
	ebi-a-GCST90001858	CD3 on CD45RA+ CD4+ T cell	5197	rs61814886	0.0595133	0.0612982	0.331607
	ebi-a-GCST90001858	CD3 on CD45RA+ CD4+ T cell	5197	rs79179998	0.0750768	0.0572765	0.189932
	ebi-a-GCST90001858	CD3 on CD45RA+ CD4+ T cell	5197	All	0.0591767	0.0560618	0.291169
	ebi-a-GCST90001860	CD3 on CD39+ CD4+ T cell	5197	rs12138291	0.0741414	0.0591216	0.209824
	ebi-a-GCST90001860	CD3 on CD39+ CD4+ T cell	5197	rs2949661	0.0973982	0.121927	0.424393
	ebi-a-GCST90001860	CD3 on CD39+ CD4+ T cell	5197	rs4656440	0.0808293	0.0575897	0.160456
	ebi-a-GCST90001860	CD3 on CD39+ CD4+ T cell	5197	rs858496	0.0569026	0.0573912	0.321448
	ebi-a-GCST90001860	CD3 on CD39+ CD4+ T cell	5197	All	0.0724169	0.0559459	0.195524
	ebi-a-GCST90001863	CD3 on CD28+ CD45RA- CD8+ T cell	5197	rs1723018	0.0555496	0.153667	0.71773
	ebi-a-GCST90001863	CD3 on CD28+ CD45RA- CD8+ T cell	5197	rs2949670	0.118123	0.0946485	0.212024
	ebi-a-GCST90001863	CD3 on CD28+ CD45RA- CD8+ T cell	5197	rs62028293	0.122715	0.0901541	0.173461
	ebi-a-GCST90001863	CD3 on CD28+ CD45RA- CD8+ T cell	5197	rs6684311	0.13824	0.0998833	0.166354
	ebi-a-GCST90001863	CD3 on CD28+ CD45RA- CD8+ T cell	5197	All	0.117941	0.0891761	0.18598
	ebi-a-GCST90001864	CD3 on CD28+ CD45RA+ CD8+ T cell	5197	All	0.135781	0.131579	0.302103
	ebi-a-GCST90001865	CD3 on CD28- CD8+ T cell	5197	All	0.0225288	0.148815	0.87967
	ebi-a-GCST90001868	CD3 on CD4 regulatory T cell	5197	rs12752576	0.0662495	0.0612495	0.279415
	ebi-a-GCST90001868	CD3 on CD4 regulatory T cell	5197	rs2949661	-0.125287	0.136253	0.357825
	ebi-a-GCST90001868	CD3 on CD4 regulatory T cell	5197	rs61814886	0.0194422	0.108844	0.858233
	ebi-a-GCST90001868	CD3 on CD4 regulatory T cell	5197	All	0.0225131	0.0740059	0.76097
	ebi-a-GCST90001869	CD3 on resting CD4 regulatory T cell	5197	rs10918641	-0.159528	0.0728598	0.0285592
	ebi-a-GCST90001869	CD3 on resting CD4 regulatory T cell	5197	rs12752576	-0.121975	0.0776951	0.116435
	ebi-a-GCST90001869	CD3 on resting CD4 regulatory T cell	5197	rs6668517	-0.144463	0.0697469	0.0383353
	ebi-a-GCST90001869	CD3 on resting CD4 regulatory T cell	5197	rs74620952	-0.174235	0.0937359	0.0630575
	ebi-a-GCST90001869	CD3 on resting CD4 regulatory T cell	5197	rs75169391	-0.130739	0.0705308	0.0637903
	ebi-a-GCST90001869	CD3 on resting CD4 regulatory T cell	5197	All	-0.144168	0.0676343	0.0330412
	ebi-a-GCST90001870	CD34 on Hematopoietic Stem Cell	5197	rs36102158	0.192886	0.119213	0.105665
	ebi-a-GCST90001870	CD34 on Hematopoietic Stem Cell	5197	rs4406271	0.129722	0.130789	0.321276
	ebi-a-GCST90001870	CD34 on Hematopoietic Stem Cell	5197	rs586030	0.234635	0.115523	0.0422474
	ebi-a-GCST90001870	CD34 on Hematopoietic Stem Cell	5197	All	0.190117	0.0990743	0.0549926
	ebi-a-GCST90001872	HVEM on naive CD8+ T cell	5197	All	-0.0566411	0.173149	0.743574
	ebi-a-GCST90001883	CD16-CD56 on Natural Killer T	5197	rs11214436	-0.131136	0.131481	0.31858
	ebi-a-GCST90001883	CD16-CD56 on Natural Killer T	5197	rs77738700	-0.215946	0.130486	0.0979368
	ebi-a-GCST90001883	CD16-CD56 on Natural Killer T	5197	rs79251210	-0.185686	0.10707	0.0828744
	ebi-a-GCST90001883	CD16-CD56 on Natural Killer T	5197	All	-0.178923	0.0990614	0.0708894
	ebi-a-GCST90001884	CD16-CD56 on Natural Killer	5197	rs10919544	-0.150942	0.0718957	0.0357772
	ebi-a-GCST90001884	CD16-CD56 on Natural Killer	5197	rs11214436	-0.0909129	0.0772266	0.239107
	ebi-a-GCST90001884	CD16-CD56 on Natural Killer	5197	rs117533070	-0.118755	0.0664236	0.0738015
	ebi-a-GCST90001884	CD16-CD56 on Natural Killer	5197	rs148849191	-0.123607	0.0699064	0.0770308
	ebi-a-GCST90001884	CD16-CD56 on Natural Killer	5197	rs17504675	-0.11011	0.0676889	0.103801
	ebi-a-GCST90001884	CD16-CD56 on Natural Killer	5197	rs77291736	-0.135568	0.0850613	0.110988
	ebi-a-GCST90001884	CD16-CD56 on Natural Killer	5197	All	-0.121356	0.0659702	0.0658336
	ebi-a-GCST90001885	CD16-CD56 on HLA DR+ Natural Killer	5197	All	0.189974	0.365223	0.602953
	ebi-a-GCST90001886	CD28 on CD39+ activated CD4 regulatory T cell	5197	rs2226163	0.0188222	0.131951	0.88657
	ebi-a-GCST90001886	CD28 on CD39+ activated CD4 regulatory T cell	5197	rs3116493	0.191671	0.142303	0.178005
	ebi-a-GCST90001886	CD28 on CD39+ activated CD4 regulatory T cell	5197	rs77594357	0.0583304	0.107672	0.587996
	ebi-a-GCST90001886	CD28 on CD39+ activated CD4 regulatory T cell	5197	All	0.080682	0.101778	0.427936
	ebi-a-GCST90001887	CD28 on secreting CD4 regulatory T cell	5197	rs34460712	-0.138538	0.233861	0.553587
	ebi-a-GCST90001887	CD28 on secreting CD4 regulatory T cell	5197	rs3757247	0.0558042	0.243831	0.818975
	ebi-a-GCST90001887	CD28 on secreting CD4 regulatory T cell	5197	rs62183989	-0.160432	0.661533	0.808381
	ebi-a-GCST90001887	CD28 on secreting CD4 regulatory T cell	5197	All	-0.0607581	0.240085	0.800215
	ebi-a-GCST90001890	CD28 on CD45RA+ CD4+ T cell	5197	All	-0.242535	0.283597	0.392436
	ebi-a-GCST90001891	CD28 on CD45RA- CD4 not regulatory T cell	5197	rs13390252	-0.240672	0.650907	0.71157
	ebi-a-GCST90001891	CD28 on CD45RA- CD4 not regulatory T cell	5197	rs59639671	-0.103683	0.24139	0.667542
	ebi-a-GCST90001891	CD28 on CD45RA- CD4 not regulatory T cell	5197	rs72923074	0.0525852	0.19243	0.784646
	ebi-a-GCST90001891	CD28 on CD45RA- CD4 not regulatory T cell	5197	All	-0.0506937	0.219353	0.817233
	ebi-a-GCST90001892	CD28 on CD39+ CD4+ T cell	5197	rs10882701	0.0354269	0.0576154	0.53863
	ebi-a-GCST90001892	CD28 on CD39+ CD4+ T cell	5197	rs117458836	0.031994	0.0622609	0.607343
	ebi-a-GCST90001892	CD28 on CD39+ CD4+ T cell	5197	rs1539433	-0.0524549	0.0879927	0.551089
	ebi-a-GCST90001892	CD28 on CD39+ CD4+ T cell	5197	rs7084635	0.0305313	0.0576493	0.596387
	ebi-a-GCST90001892	CD28 on CD39+ CD4+ T cell	5197	rs7426056	0.0412409	0.0606919	0.496813
	ebi-a-GCST90001892	CD28 on CD39+ CD4+ T cell	5197	All	0.0258052	0.056327	0.646858
	ebi-a-GCST90001894	CD28 on CD28+ CD4+ T cell	5197	All	-0.20158	0.339578	0.552767
	ebi-a-GCST90001896	CD28 on CD28+ CD45RA+ CD8+ T cell	5197	rs17187559	-0.367266	0.0957692	0.00012561
	ebi-a-GCST90001896	CD28 on CD28+ CD45RA+ CD8+ T cell	5197	rs72928038	-0.28301	0.271154	0.296613
	ebi-a-GCST90001896	CD28 on CD28+ CD45RA+ CD8+ T cell	5197	rs78307830	-0.379933	0.0955752	7.0314e-05
	ebi-a-GCST90001896	CD28 on CD28+ CD45RA+ CD8+ T cell	5197	All	-0.368303	0.0928266	7.25864e-05
	ebi-a-GCST90001897	CD28 on CD39+ CD8+ T cell	5197	All	0.00010328	0.0514255	0.998398
	ebi-a-GCST90001898	CD28 on CD4+ T cell	5197	All	-0.210122	0.361327	0.560884
	ebi-a-GCST90001901	CD28 on CD39+ resting CD4 regulatory T cell	5197	All	-0.269922	0.476247	0.570871
	ebi-a-GCST90001906	CD86 on granulocyte	5197	All	-0.00872388	0.191048	0.963579
	ebi-a-GCST90001907	CCR7 on naive CD4+ T cell	5197	rs2228015	0.0845168	0.189108	0.654931
	ebi-a-GCST90001907	CCR7 on naive CD4+ T cell	5197	rs5020353	-0.0882645	0.209348	0.673305
	ebi-a-GCST90001907	CCR7 on naive CD4+ T cell	5197	rs61968809	-0.0687145	0.122799	0.575773
	ebi-a-GCST90001907	CCR7 on naive CD4+ T cell	5197	rs75983909	0.0542642	0.169535	0.748911
	ebi-a-GCST90001907	CCR7 on naive CD4+ T cell	5197	All	-0.00466732	0.14593	0.974485
	ebi-a-GCST90001908	CCR7 on naive CD8+ T cell	5197	All	0.008549	0.228259	0.970124
	ebi-a-GCST90001910	CD45 on B cell	5197	All	0.0270154	0.505809	0.957405
	ebi-a-GCST90001911	CD45 on Natural Killer	5197	All	-0.0520918	0.383914	0.892069
	ebi-a-GCST90001917	CD45 on CD8+ T cell	5197	All	0.0172926	0.053576	0.746871
	ebi-a-GCST90001920	CD45 on HLA DR+ CD4+ T cell	5197	All	-0.0813785	0.190827	0.669778
	ebi-a-GCST90001924	CD127 on CD28+ CD4+ T cell	5197	rs1573734	-0.254561	0.241857	0.292558
	ebi-a-GCST90001924	CD127 on CD28+ CD4+ T cell	5197	rs16899999	0.124926	0.165606	0.450635
	ebi-a-GCST90001924	CD127 on CD28+ CD4+ T cell	5197	rs28680958	-0.157641	0.308802	0.609708
	ebi-a-GCST90001924	CD127 on CD28+ CD4+ T cell	5197	All	-0.105091	0.200098	0.599447
	ebi-a-GCST90001926	CD127 on granulocyte	5197	rs138284624	-0.095347	0.122437	0.436129
	ebi-a-GCST90001926	CD127 on granulocyte	5197	rs4433170	-0.070679	0.107537	0.511018
	ebi-a-GCST90001926	CD127 on granulocyte	5197	rs445	-0.171134	0.121713	0.15971
	ebi-a-GCST90001926	CD127 on granulocyte	5197	rs77771777	-0.205095	0.124009	0.0981538
	ebi-a-GCST90001926	CD127 on granulocyte	5197	All	-0.130647	0.0979949	0.182466
	ebi-a-GCST90001929	CD127 on CD28+ CD45RA+ CD8+ T cell	5197	All	-0.212983	0.313223	0.496523
	ebi-a-GCST90001932	CD127 on CD45RA+ CD4+ T cell	5197	rs11567754	-0.101117	0.247574	0.682957
	ebi-a-GCST90001932	CD127 on CD45RA+ CD4+ T cell	5197	rs1573735	-0.29469	0.216487	0.173438
	ebi-a-GCST90001932	CD127 on CD45RA+ CD4+ T cell	5197	rs3129891	-0.0457444	0.181134	0.80062
	ebi-a-GCST90001932	CD127 on CD45RA+ CD4+ T cell	5197	rs9271772	-0.278026	0.227931	0.222547
	ebi-a-GCST90001932	CD127 on CD45RA+ CD4+ T cell	5197	All	-0.179371	0.189766	0.344544
	ebi-a-GCST90001933	CD25 on CD45RA- CD4 not regulatory T cell	5197	All	-0.067852	0.111601	0.543196
	ebi-a-GCST90001944	CD123 on plasmacytoid Dendritic Cell	5197	All	0.0487286	0.117347	0.677958
	ebi-a-GCST90001945	CD123 on CD62L+ plasmacytoid Dendritic Cell	5197	All	0.0496035	0.118441	0.675359
	ebi-a-GCST90001946	CD33 on CD14+ monocyte	5197	rs3865444	-0.051766	0.0851825	0.543382
	ebi-a-GCST90001946	CD33 on CD14+ monocyte	5197	rs4801891	-0.0090107	0.0346716	0.794951
	ebi-a-GCST90001946	CD33 on CD14+ monocyte	5197	rs7351079	0.00691756	0.0354316	0.845207
	ebi-a-GCST90001946	CD33 on CD14+ monocyte	5197	rs78949787	-0.00266054	0.0350075	0.93942
	ebi-a-GCST90001946	CD33 on CD14+ monocyte	5197	All	-0.00437242	0.0340851	0.897928
	ebi-a-GCST90001947	CD33 on CD33+ HLA DR+ CD14dim	5197	rs3865444	-0.0598993	0.0857493	0.484839
	ebi-a-GCST90001947	CD33 on CD33+ HLA DR+ CD14dim	5197	rs58301181	-0.00498114	0.0332123	0.880781
	ebi-a-GCST90001947	CD33 on CD33+ HLA DR+ CD14dim	5197	rs62114147	-0.00444692	0.0332788	0.893698
	ebi-a-GCST90001947	CD33 on CD33+ HLA DR+ CD14dim	5197	rs7351079	0.00327669	0.0331671	0.921302
	ebi-a-GCST90001947	CD33 on CD33+ HLA DR+ CD14dim	5197	All	-0.00479889	0.0324183	0.882319
	ebi-a-GCST90001948	CD33 on CD33dim HLA DR+ CD11b+	5197	rs1801274	-0.00265204	0.0340786	0.93797
	ebi-a-GCST90001948	CD33 on CD33dim HLA DR+ CD11b+	5197	rs3865444	-0.0283582	0.0731268	0.698168
	ebi-a-GCST90001948	CD33 on CD33dim HLA DR+ CD11b+	5197	rs4801891	-0.00673453	0.0338488	0.842295
	ebi-a-GCST90001948	CD33 on CD33dim HLA DR+ CD11b+	5197	rs62114147	-0.00161816	0.0342114	0.962275
	ebi-a-GCST90001948	CD33 on CD33dim HLA DR+ CD11b+	5197	rs7351079	0.00837493	0.0344167	0.807743
	ebi-a-GCST90001948	CD33 on CD33dim HLA DR+ CD11b+	5197	All	-0.00214854	0.0332434	0.948468
	ebi-a-GCST90001949	CD33 on CD33dim HLA DR+ CD11b-	5197	rs1801274	-0.00291618	0.033864	0.931375
	ebi-a-GCST90001949	CD33 on CD33dim HLA DR+ CD11b-	5197	rs3865444	-0.0245334	0.0667952	0.7134
	ebi-a-GCST90001949	CD33 on CD33dim HLA DR+ CD11b-	5197	rs4801891	-0.00656854	0.0335296	0.844686
	ebi-a-GCST90001949	CD33 on CD33dim HLA DR+ CD11b-	5197	rs58301181	-0.00245503	0.0337861	0.942074
	ebi-a-GCST90001949	CD33 on CD33dim HLA DR+ CD11b-	5197	rs62114147	-0.00188336	0.0339993	0.955825
	ebi-a-GCST90001949	CD33 on CD33dim HLA DR+ CD11b-	5197	rs7351079	0.00777078	0.034133	0.819909
	ebi-a-GCST90001949	CD33 on CD33dim HLA DR+ CD11b-	5197	All	-0.00239789	0.0330226	0.942114
	ebi-a-GCST90001950	CD33 on Granulocytic Myeloid-Derived Suppressor Cells	5197	rs7245846	-0.128415	0.128218	0.316569
	ebi-a-GCST90001950	CD33 on Granulocytic Myeloid-Derived Suppressor Cells	5197	rs7351079	0.0283044	0.0494386	0.566972
	ebi-a-GCST90001950	CD33 on Granulocytic Myeloid-Derived Suppressor Cells	5197	rs78949787	0.0153759	0.0638229	0.809621
	ebi-a-GCST90001950	CD33 on Granulocytic Myeloid-Derived Suppressor Cells	5197	All	0.011456	0.047622	0.809895
	ebi-a-GCST90001951	CD33 on CD66b++ myeloid cell	5197	rs12459503	-0.0101951	0.0416018	0.806407
	ebi-a-GCST90001951	CD33 on CD66b++ myeloid cell	5197	rs3865444	-0.0969963	0.0902033	0.282237
	ebi-a-GCST90001951	CD33 on CD66b++ myeloid cell	5197	rs7351079	-0.00332264	0.0413981	0.93603
	ebi-a-GCST90001951	CD33 on CD66b++ myeloid cell	5197	rs78949787	-0.013082	0.0414601	0.752357
	ebi-a-GCST90001951	CD33 on CD66b++ myeloid cell	5197	All	-0.0146633	0.0400969	0.714592
	ebi-a-GCST90001952	CD33 on Monocytic Myeloid-Derived Suppressor Cells	5197	rs3865444	-0.0697417	0.0877514	0.426751
	ebi-a-GCST90001952	CD33 on Monocytic Myeloid-Derived Suppressor Cells	5197	rs58301181	-0.00678922	0.0347635	0.84516
	ebi-a-GCST90001952	CD33 on Monocytic Myeloid-Derived Suppressor Cells	5197	rs62114147	-0.00627359	0.0348664	0.857206
	ebi-a-GCST90001952	CD33 on Monocytic Myeloid-Derived Suppressor Cells	5197	rs7351079	0.00351994	0.0351603	0.920256
	ebi-a-GCST90001952	CD33 on Monocytic Myeloid-Derived Suppressor Cells	5197	All	-0.00656212	0.0340415	0.847141
	ebi-a-GCST90001953	CD33 on CD33dim HLA DR-	5197	rs3865444	-0.0723384	0.103078	0.482813
	ebi-a-GCST90001953	CD33 on CD33dim HLA DR-	5197	rs56043070	-0.00659986	0.0414468	0.873482
	ebi-a-GCST90001953	CD33 on CD33dim HLA DR-	5197	rs7351079	0.00657789	0.0363307	0.856324
	ebi-a-GCST90001953	CD33 on CD33dim HLA DR-	5197	All	-0.00425838	0.0351206	0.903493
	ebi-a-GCST90001954	CD33 on basophil	5197	rs56043070	0.0119838	0.047185	0.799515
	ebi-a-GCST90001954	CD33 on basophil	5197	rs7245846	-0.0743635	0.104253	0.47566
	ebi-a-GCST90001954	CD33 on basophil	5197	rs7351079	0.0258391	0.0368847	0.483591
	ebi-a-GCST90001954	CD33 on basophil	5197	All	0.0134047	0.0356223	0.706693
	ebi-a-GCST90001955	CD33 on Immature Myeloid-Derived Suppressor Cells	5197	All	0.013036	0.0478651	0.785353
	ebi-a-GCST90001956	CD33 on CD33+ HLA DR+	5197	rs3865444	-0.0592144	0.0839392	0.480534
	ebi-a-GCST90001956	CD33 on CD33+ HLA DR+	5197	rs58301181	-0.00518197	0.0330002	0.875223
	ebi-a-GCST90001956	CD33 on CD33+ HLA DR+	5197	rs62114147	-0.00464876	0.0330867	0.888263
	ebi-a-GCST90001956	CD33 on CD33+ HLA DR+	5197	rs7351079	0.00324389	0.0329888	0.921668
	ebi-a-GCST90001956	CD33 on CD33+ HLA DR+	5197	All	-0.00498809	0.0322048	0.876911
	ebi-a-GCST90001957	CD33 on CD33+ HLA DR+ CD14-	5197	rs3865444	-0.0584453	0.0828512	0.480546
	ebi-a-GCST90001957	CD33 on CD33+ HLA DR+ CD14-	5197	rs58301181	-0.0052494	0.0328809	0.873157
	ebi-a-GCST90001957	CD33 on CD33+ HLA DR+ CD14-	5197	rs62114147	-0.00470921	0.0329221	0.886258
	ebi-a-GCST90001957	CD33 on CD33+ HLA DR+ CD14-	5197	rs7351079	0.00322756	0.0328482	0.921728
	ebi-a-GCST90001957	CD33 on CD33+ HLA DR+ CD14-	5197	All	-0.00504219	0.0320529	0.875002
	ebi-a-GCST90001959	CD4 on HLA DR+ CD4+ T cell	5197	All	0.0756288	0.777761	0.922537
	ebi-a-GCST90001961	CD25 on CD39+ CD4+ T cell	5197	rs35025323	-0.0565894	0.0547615	0.301426
	ebi-a-GCST90001961	CD25 on CD39+ CD4+ T cell	5197	rs4075310	-0.11449	0.16351	0.483799
	ebi-a-GCST90001961	CD25 on CD39+ CD4+ T cell	5197	rs7079761	-0.0579314	0.0535468	0.279304
	ebi-a-GCST90001961	CD25 on CD39+ CD4+ T cell	5197	All	-0.0602492	0.0527181	0.253098
	ebi-a-GCST90001979	CD16 on CD14- CD16+ monocyte	5197	rs115805162	-0.103227	0.0687354	0.133149
	ebi-a-GCST90001979	CD16 on CD14- CD16+ monocyte	5197	rs148765873	-0.0923313	0.0502508	0.0661494
	ebi-a-GCST90001979	CD16 on CD14- CD16+ monocyte	5197	rs347311	-0.103	0.0685647	0.133039
	ebi-a-GCST90001979	CD16 on CD14- CD16+ monocyte	5197	rs3933769	-0.118046	0.056533	0.036789
	ebi-a-GCST90001979	CD16 on CD14- CD16+ monocyte	5197	rs4971121	-0.0993692	0.0685508	0.147178
	ebi-a-GCST90001979	CD16 on CD14- CD16+ monocyte	5197	rs71632979	-0.134514	0.149542	0.368384
	ebi-a-GCST90001979	CD16 on CD14- CD16+ monocyte	5197	rs71639910	-0.0858612	0.0600273	0.152611
	ebi-a-GCST90001979	CD16 on CD14- CD16+ monocyte	5197	All	-0.101426	0.0615493	0.0993775
	ebi-a-GCST90001980	CD40 on CD14+ CD16- monocyte	5197	rs117295081	-0.0666698	0.0531253	0.209495
	ebi-a-GCST90001980	CD40 on CD14+ CD16- monocyte	5197	rs1801274	-0.0660943	0.0920175	0.472585
	ebi-a-GCST90001980	CD40 on CD14+ CD16- monocyte	5197	rs60629714	-0.0541427	0.0724607	0.454942
	ebi-a-GCST90001980	CD40 on CD14+ CD16- monocyte	5197	rs745307	0.051679	0.0784041	0.509808
	ebi-a-GCST90001980	CD40 on CD14+ CD16- monocyte	5197	All	-0.0455008	0.0635337	0.473888
	ebi-a-GCST90001981	CD40 on CD14+ CD16+ monocyte	5197	rs11087000	-0.0624386	0.0491053	0.203542
	ebi-a-GCST90001981	CD40 on CD14+ CD16+ monocyte	5197	rs1801274	-0.109994	0.0584141	0.0596998
	ebi-a-GCST90001981	CD40 on CD14+ CD16+ monocyte	5197	rs2664523	-0.0852369	0.0491366	0.082795
	ebi-a-GCST90001981	CD40 on CD14+ CD16+ monocyte	5197	rs6687275	-0.0757857	0.0503728	0.132454
	ebi-a-GCST90001981	CD40 on CD14+ CD16+ monocyte	5197	rs745307	-0.0300376	0.0709692	0.672115
	ebi-a-GCST90001981	CD40 on CD14+ CD16+ monocyte	5197	All	-0.0753964	0.0479095	0.115551
	ebi-a-GCST90001983	CD14 on CD14+ CD16+ monocyte	5197	All	0.0188108	0.169803	0.911791
	ebi-a-GCST90001984	HLA DR on CD14- CD16+ monocyte	5197	rs6808893	0.208232	0.102398	0.041996
	ebi-a-GCST90001984	HLA DR on CD14- CD16+ monocyte	5197	rs73499473	0.246388	0.124206	0.0472895
	ebi-a-GCST90001984	HLA DR on CD14- CD16+ monocyte	5197	rs8057874	0.170108	0.11912	0.153281
	ebi-a-GCST90001984	HLA DR on CD14- CD16+ monocyte	5197	rs9269109	0.0496203	0.0940608	0.597822
	ebi-a-GCST90001984	HLA DR on CD14- CD16+ monocyte	5197	All	0.171575	0.0939613	0.0678472
	ebi-a-GCST90001985	CD40 on monocytes	5197	rs10887024	-0.0464415	0.0864105	0.590955
	ebi-a-GCST90001985	CD40 on monocytes	5197	rs113063605	-0.056079	0.0590818	0.342531
	ebi-a-GCST90001985	CD40 on monocytes	5197	rs1801274	-0.0563423	0.119527	0.637371
	ebi-a-GCST90001985	CD40 on monocytes	5197	rs745307	0.0573457	0.11305	0.611972
	ebi-a-GCST90001985	CD40 on monocytes	5197	All	-0.036267	0.0780604	0.642217
	ebi-a-GCST90001987	CD64 on CD14+ CD16- monocyte	5197	rs116275309	-0.0172507	0.0850875	0.839338
	ebi-a-GCST90001987	CD64 on CD14+ CD16- monocyte	5197	rs145828126	0.0048761	0.0745895	0.947878
	ebi-a-GCST90001987	CD64 on CD14+ CD16- monocyte	5197	rs1801274	-0.00502505	0.115709	0.96536
	ebi-a-GCST90001987	CD64 on CD14+ CD16- monocyte	5197	All	-0.00479328	0.0713782	0.94646
	ebi-a-GCST90001988	HLA DR on CD14+ CD16- monocyte	5197	rs1800973	0.0099287	0.124332	0.936351
	ebi-a-GCST90001988	HLA DR on CD14+ CD16- monocyte	5197	rs80032720	-0.00865509	0.0685538	0.899532
	ebi-a-GCST90001988	HLA DR on CD14+ CD16- monocyte	5197	rs9270585	0.304118	0.191064	0.111449
	ebi-a-GCST90001988	HLA DR on CD14+ CD16- monocyte	5197	All	0.0190654	0.0880603	0.828595
	ebi-a-GCST90001989	CD40 on CD14- CD16+ monocyte	5197	rs111436326	-0.0445324	0.0578031	0.441053
	ebi-a-GCST90001989	CD40 on CD14- CD16+ monocyte	5197	rs148765873	-0.056331	0.0443274	0.203803
	ebi-a-GCST90001989	CD40 on CD14- CD16+ monocyte	5197	rs1801274	-0.0709325	0.0703109	0.313051
	ebi-a-GCST90001989	CD40 on CD14- CD16+ monocyte	5197	rs6032212	-0.0519131	0.0559103	0.353145
	ebi-a-GCST90001989	CD40 on CD14- CD16+ monocyte	5197	rs6687275	-0.0475034	0.0603838	0.431462
	ebi-a-GCST90001989	CD40 on CD14- CD16+ monocyte	5197	rs745307	0.0125615	0.0705083	0.858601
	ebi-a-GCST90001989	CD40 on CD14- CD16+ monocyte	5197	rs77774351	-0.0490054	0.0592429	0.408127
	ebi-a-GCST90001989	CD40 on CD14- CD16+ monocyte	5197	All	-0.0466985	0.0529771	0.378056
	ebi-a-GCST90001991	HLA DR on CD14+ monocyte	5197	rs1800973	0.0103618	0.128166	0.935564
	ebi-a-GCST90001991	HLA DR on CD14+ monocyte	5197	rs80032720	-0.00844569	0.0704802	0.904617
	ebi-a-GCST90001991	HLA DR on CD14+ monocyte	5197	rs9270585	0.302731	0.192527	0.115856
	ebi-a-GCST90001991	HLA DR on CD14+ monocyte	5197	All	0.0200628	0.0904781	0.824515
	ebi-a-GCST90001994	CX3CR1 on CD14- CD16-	5197	rs144126567	-0.0911369	0.235763	0.699081
	ebi-a-GCST90001994	CX3CR1 on CD14- CD16-	5197	rs876036	0.150186	0.13582	0.268827
	ebi-a-GCST90001994	CX3CR1 on CD14- CD16-	5197	rs9823718	0.0334099	0.179582	0.852412
	ebi-a-GCST90001994	CX3CR1 on CD14- CD16-	5197	All	0.0570754	0.125612	0.649556
	ebi-a-GCST90001995	CX3CR1 on monocyte	5197	rs1801274	0.0439714	0.122818	0.720329
	ebi-a-GCST90001995	CX3CR1 on monocyte	5197	rs72865957	0.0293926	0.0831658	0.723772
	ebi-a-GCST90001995	CX3CR1 on monocyte	5197	rs9823718	-0.00176387	0.0833845	0.983123
	ebi-a-GCST90001995	CX3CR1 on monocyte	5197	All	0.019484	0.0750906	0.79527
	ebi-a-GCST90001996	CX3CR1 on CD14+ CD16+ monocyte	5197	rs1801274	0.0705162	0.16705	0.672934
	ebi-a-GCST90001996	CX3CR1 on CD14+ CD16+ monocyte	5197	rs2649752	0.0219704	0.0783219	0.779083
	ebi-a-GCST90001996	CX3CR1 on CD14+ CD16+ monocyte	5197	rs9823718	0.00106191	0.0801107	0.989424
	ebi-a-GCST90001996	CX3CR1 on CD14+ CD16+ monocyte	5197	All	0.0176895	0.0750935	0.813769
	ebi-a-GCST90001997	CX3CR1 on CD14+ CD16- monocyte	5197	rs1801274	0.0349521	0.111661	0.754264
	ebi-a-GCST90001997	CX3CR1 on CD14+ CD16- monocyte	5197	rs72865957	0.0257942	0.0771084	0.737988
	ebi-a-GCST90001997	CX3CR1 on CD14+ CD16- monocyte	5197	rs9823718	-0.00193033	0.0745242	0.979335
	ebi-a-GCST90001997	CX3CR1 on CD14+ CD16- monocyte	5197	All	0.0158573	0.0683228	0.816465
	ebi-a-GCST90001999	PDL-1 on CD14- CD16+ monocyte	5197	All	-0.192269	0.102143	0.0597898
	ebi-a-GCST90002001	CD64 on CD14- CD16-	5197	All	-0.27378	0.126884	0.0309493
	ebi-a-GCST90002003	CCR2 on CD14- CD16-	5197	rs1800973	-0.190426	0.19629	0.331983
	ebi-a-GCST90002003	CCR2 on CD14- CD16-	5197	rs762789	0.0035496	0.249254	0.988638
	ebi-a-GCST90002003	CCR2 on CD14- CD16-	5197	rs77465361	-0.0498014	0.18358	0.786176
	ebi-a-GCST90002003	CCR2 on CD14- CD16-	5197	All	-0.088716	0.166989	0.595233
	ebi-a-GCST90002004	CCR2 on CD14+ CD16- monocyte	5197	All	-0.0504399	0.2108	0.81089
	ebi-a-GCST90002005	CD16 on CD14+ CD16+ monocyte	5197	rs115805162	-0.1547	0.11273	0.169966
	ebi-a-GCST90002005	CD16 on CD14+ CD16+ monocyte	5197	rs71632979	-0.310261	0.296539	0.295436
	ebi-a-GCST90002005	CD16 on CD14+ CD16+ monocyte	5197	rs71639910	-0.126385	0.0687715	0.0660983
	ebi-a-GCST90002005	CD16 on CD14+ CD16+ monocyte	5197	All	-0.149332	0.0784899	0.0570978
	ebi-a-GCST90002006	CD64 on monocyte	5197	rs116275309	-0.0191964	0.0920466	0.834799
	ebi-a-GCST90002006	CD64 on monocyte	5197	rs145828126	0.00561411	0.0794977	0.9437
	ebi-a-GCST90002006	CD64 on monocyte	5197	rs1801274	-0.00477348	0.118906	0.967977
	ebi-a-GCST90002006	CD64 on monocyte	5197	All	-0.00494256	0.0759204	0.948093
	ebi-a-GCST90002007	HLA DR on CD14+ CD16+ monocyte	5197	All	0.0246518	0.227012	0.913526
	ebi-a-GCST90002008	CCR2 on monocyte	5197	All	-0.0626187	0.224162	0.77998
	ebi-a-GCST90002009	HLA DR on CD14- CD16-	5197	rs116683794	-0.0427778	0.0986088	0.664424
	ebi-a-GCST90002009	HLA DR on CD14- CD16-	5197	rs2734573	-0.0212689	0.135999	0.875726
	ebi-a-GCST90002009	HLA DR on CD14- CD16-	5197	rs72502555	-0.0241382	0.10148	0.811989
	ebi-a-GCST90002009	HLA DR on CD14- CD16-	5197	rs9268430	-0.0854271	0.12127	0.481162
	ebi-a-GCST90002009	HLA DR on CD14- CD16-	5197	All	-0.0425516	0.0965221	0.659323
	ebi-a-GCST90002010	HLA DR on monocyte	5197	rs1800973	0.0250821	0.107906	0.816193
	ebi-a-GCST90002010	HLA DR on monocyte	5197	rs28772323	0.0320391	0.119965	0.789415
	ebi-a-GCST90002010	HLA DR on monocyte	5197	rs62395272	-0.00302802	0.0689127	0.964952
	ebi-a-GCST90002010	HLA DR on monocyte	5197	rs9270588	0.1659	0.162116	0.306144
	ebi-a-GCST90002010	HLA DR on monocyte	5197	All	0.0320285	0.0878852	0.715533
	ebi-a-GCST90002011	CD64 on CD14+ CD16+ monocyte	5197	All	-0.563378	0.211015	0.0075887
	ebi-a-GCST90002012	CX3CR1 on CD14- CD16+ monocyte	5197	All	-0.14327	0.368111	0.697125
	ebi-a-GCST90002013	CCR2 on myeloid Dendritic Cell	5197	rs2169052	-0.257011	0.111302	0.0209367
	ebi-a-GCST90002013	CCR2 on myeloid Dendritic Cell	5197	rs35587265	-0.284386	0.120888	0.0186492
	ebi-a-GCST90002013	CCR2 on myeloid Dendritic Cell	5197	rs55971447	-0.270477	0.132146	0.0406765
	ebi-a-GCST90002013	CCR2 on myeloid Dendritic Cell	5197	All	-0.269822	0.0984338	0.00612242
	ebi-a-GCST90002014	CCR2 on CD62L+ myeloid Dendritic Cell	5197	rs35587265	-0.0360533	0.115995	0.755939
	ebi-a-GCST90002014	CCR2 on CD62L+ myeloid Dendritic Cell	5197	rs61802333	-0.167145	0.126781	0.187377
	ebi-a-GCST90002014	CCR2 on CD62L+ myeloid Dendritic Cell	5197	rs6687275	-0.111399	0.100278	0.266608
	ebi-a-GCST90002014	CCR2 on CD62L+ myeloid Dendritic Cell	5197	All	-0.102366	0.0920606	0.266163
	ebi-a-GCST90002015	CCR2 on plasmacytoid Dendritic Cell	5197	All	-0.0537143	0.0934146	0.565284
	ebi-a-GCST90002016	CCR2 on CD62L+ plasmacytoid Dendritic Cell	5197	All	-0.0538845	0.0936384	0.564985
	ebi-a-GCST90002017	CCR2 on monocyte	5197	All	0.0392721	0.0972164	0.686238
	ebi-a-GCST90002018	CCR2 on granulocyte	5197	All	0.0961691	0.164005	0.557621
	ebi-a-GCST90002022	CD4 on CD4+ T cell	5197	rs11615628	0.21437	0.0914731	0.0191019
	ebi-a-GCST90002022	CD4 on CD4+ T cell	5197	rs11628611	0.17781	0.0925131	0.0546057
	ebi-a-GCST90002022	CD4 on CD4+ T cell	5197	rs12298133	0.139134	0.103109	0.177212
	ebi-a-GCST90002022	CD4 on CD4+ T cell	5197	rs28584364	0.0255055	0.115317	0.824954
	ebi-a-GCST90002022	CD4 on CD4+ T cell	5197	All	0.151538	0.0834511	0.0693869
	ebi-a-GCST90002023	CD4 on Central Memory CD4+ T cell	5197	rs11615628	0.222659	0.0968355	0.0214849
	ebi-a-GCST90002023	CD4 on Central Memory CD4+ T cell	5197	rs12298133	0.129326	0.109149	0.236073
	ebi-a-GCST90002023	CD4 on Central Memory CD4+ T cell	5197	rs28584364	0.0216082	0.108152	0.841641
	ebi-a-GCST90002023	CD4 on Central Memory CD4+ T cell	5197	rs3129267	0.17017	0.106105	0.108759
	ebi-a-GCST90002023	CD4 on Central Memory CD4+ T cell	5197	All	0.142646	0.0898773	0.112485
	ebi-a-GCST90002024	CD4 on naive CD4+ T cell	5197	rs11158593	-0.0973432	0.118142	0.409969
	ebi-a-GCST90002024	CD4 on naive CD4+ T cell	5197	rs12298133	-0.175287	0.104497	0.0934568
	ebi-a-GCST90002024	CD4 on naive CD4+ T cell	5197	rs139306421	-0.139206	0.111429	0.211561
	ebi-a-GCST90002024	CD4 on naive CD4+ T cell	5197	rs17205675	-0.0984077	0.102532	0.337168
	ebi-a-GCST90002024	CD4 on naive CD4+ T cell	5197	rs2844608	-0.0807005	0.114052	0.479208
	ebi-a-GCST90002024	CD4 on naive CD4+ T cell	5197	rs3184504	-0.0519166	0.103806	0.616982
	ebi-a-GCST90002024	CD4 on naive CD4+ T cell	5197	All	-0.106924	0.095822	0.264481
	ebi-a-GCST90002025	CD4 on Effector Memory CD4+ T cell	5197	rs11615628	0.174074	0.185166	0.347169
	ebi-a-GCST90002025	CD4 on Effector Memory CD4+ T cell	5197	rs3129267	0.10778	0.173753	0.535057
	ebi-a-GCST90002025	CD4 on Effector Memory CD4+ T cell	5197	rs9272242	-0.0228262	0.108334	0.83312
	ebi-a-GCST90002025	CD4 on Effector Memory CD4+ T cell	5197	All	0.076798	0.115274	0.505269
	ebi-a-GCST90002027	CD4 on CD45RA+ CD4+ T cell	5197	rs11615628	0.196908	0.127198	0.121614
	ebi-a-GCST90002027	CD4 on CD45RA+ CD4+ T cell	5197	rs28584364	-0.0226447	0.107689	0.83345
	ebi-a-GCST90002027	CD4 on CD45RA+ CD4+ T cell	5197	rs3129267	0.146251	0.142654	0.305261
	ebi-a-GCST90002027	CD4 on CD45RA+ CD4+ T cell	5197	All	0.119172	0.102965	0.247107
	ebi-a-GCST90002029	CD39 on CD39+ CD8+ T cell	5197	All	-0.254719	0.155061	0.100444
	ebi-a-GCST90002030	CD39 on CD39+ activated CD4 regulatory T cell	5197	rs10882701	0.00962201	0.034553	0.780651
	ebi-a-GCST90002030	CD39 on CD39+ activated CD4 regulatory T cell	5197	rs11188757	0.00363402	0.0349604	0.917212
	ebi-a-GCST90002030	CD39 on CD39+ activated CD4 regulatory T cell	5197	rs12778797	0.0136974	0.0304907	0.653264
	ebi-a-GCST90002030	CD39 on CD39+ activated CD4 regulatory T cell	5197	rs1410600	0.00902826	0.0309239	0.770324
	ebi-a-GCST90002030	CD39 on CD39+ activated CD4 regulatory T cell	5197	rs1923692	0.00304291	0.0344809	0.929679
	ebi-a-GCST90002030	CD39 on CD39+ activated CD4 regulatory T cell	5197	rs7094484	-0.110495	0.0619535	0.0745029
	ebi-a-GCST90002030	CD39 on CD39+ activated CD4 regulatory T cell	5197	All	0.00229559	0.0309408	0.940857
	ebi-a-GCST90002031	CD39 on CD39+ secreting CD4 regulatory T cell	5197	rs10882701	0.00950537	0.0402135	0.813144
	ebi-a-GCST90002031	CD39 on CD39+ secreting CD4 regulatory T cell	5197	rs11188757	0.00235514	0.0404111	0.953526
	ebi-a-GCST90002031	CD39 on CD39+ secreting CD4 regulatory T cell	5197	rs12778797	0.0153464	0.0354859	0.665405
	ebi-a-GCST90002031	CD39 on CD39+ secreting CD4 regulatory T cell	5197	rs1410600	0.00935481	0.0360112	0.795037
	ebi-a-GCST90002031	CD39 on CD39+ secreting CD4 regulatory T cell	5197	rs1923692	0.00178048	0.0399422	0.964445
	ebi-a-GCST90002031	CD39 on CD39+ secreting CD4 regulatory T cell	5197	rs7094484	-0.128565	0.0702455	0.0672166
	ebi-a-GCST90002031	CD39 on CD39+ secreting CD4 regulatory T cell	5197	All	0.00102136	0.0358617	0.977279
	ebi-a-GCST90002032	CD39 on CD39+ CD4+ T cell	5197	rs10882701	0.00229344	0.0443097	0.95872
	ebi-a-GCST90002032	CD39 on CD39+ CD4+ T cell	5197	rs11188757	-0.00395067	0.0445635	0.929358
	ebi-a-GCST90002032	CD39 on CD39+ CD4+ T cell	5197	rs1410600	0.00250175	0.039485	0.94948
	ebi-a-GCST90002032	CD39 on CD39+ CD4+ T cell	5197	rs2901833	0.00836134	0.0353068	0.812797
	ebi-a-GCST90002032	CD39 on CD39+ CD4+ T cell	5197	rs7099844	-0.134779	0.0740204	0.0686311
	ebi-a-GCST90002032	CD39 on CD39+ CD4+ T cell	5197	All	-0.00511915	0.038259	0.893559
	ebi-a-GCST90002033	CD39 on granulocyte	5197	rs11766311	0.0953144	0.188999	0.614042
	ebi-a-GCST90002033	CD39 on granulocyte	5197	rs445	0.191302	0.179796	0.287333
	ebi-a-GCST90002033	CD39 on granulocyte	5197	rs7073937	0.131819	0.201468	0.512922
	ebi-a-GCST90002033	CD39 on granulocyte	5197	All	0.141609	0.154703	0.360004
	ebi-a-GCST90002034	CD39 on monocyte	5197	All	-0.0250803	0.228676	0.912666
	ebi-a-GCST90002035	CD80 on myeloid Dendritic Cell	5197	rs2325259	0.356653	0.138577	0.0100626
	ebi-a-GCST90002035	CD80 on myeloid Dendritic Cell	5197	rs6787493	-0.14955	0.557627	0.788553
	ebi-a-GCST90002035	CD80 on myeloid Dendritic Cell	5197	rs71632979	-0.207506	0.588346	0.724317
	ebi-a-GCST90002035	CD80 on myeloid Dendritic Cell	5197	All	0.00965037	0.373029	0.979361
	ebi-a-GCST90002036	CD80 on CD62L+ myeloid Dendritic Cell	5197	All	-0.171482	0.519968	0.741556
	ebi-a-GCST90002037	CD80 on plasmacytoid Dendritic Cell	5197	All	0.0527382	0.124514	0.671893
	ebi-a-GCST90002038	CD80 on CD62L+ plasmacytoid Dendritic Cell	5197	All	0.053747	0.125602	0.668714
	ebi-a-GCST90002039	CD80 on monocyte	5197	rs141264358	0.238994	0.110508	0.0305652
	ebi-a-GCST90002039	CD80 on monocyte	5197	rs35075155	0.31609	0.107602	0.00330787
	ebi-a-GCST90002039	CD80 on monocyte	5197	rs758800	0.352954	0.149467	0.0182049
	ebi-a-GCST90002039	CD80 on monocyte	5197	rs76064946	0.282574	0.106307	0.00785855
	ebi-a-GCST90002039	CD80 on monocyte	5197	All	0.290788	0.0997504	0.0035551
	ebi-a-GCST90002040	CD80 on granulocyte	5197	rs12675298	0.0961397	0.156613	0.539303
	ebi-a-GCST90002040	CD80 on granulocyte	5197	rs1886654	0.0399485	0.132215	0.76254
	ebi-a-GCST90002040	CD80 on granulocyte	5197	rs2981398	0.026953	0.162077	0.867923
	ebi-a-GCST90002040	CD80 on granulocyte	5197	All	0.0531518	0.121249	0.661118
	ebi-a-GCST90002045	CD45 on CD33- HLA DR-	5197	All	0.0447565	0.124987	0.720277
	ebi-a-GCST90002046	CD45 on CD33- HLA DR+	5197	All	0.01973	0.114674	0.863396
	ebi-a-GCST90002054	CD8 on Central Memory CD8+ T cell	5197	rs1633108	-0.192787	0.132349	0.145213
	ebi-a-GCST90002054	CD8 on Central Memory CD8+ T cell	5197	rs3020726	-0.328889	0.137473	0.0167388
	ebi-a-GCST90002054	CD8 on Central Memory CD8+ T cell	5197	rs4081559	-0.167571	0.104065	0.107341
	ebi-a-GCST90002054	CD8 on Central Memory CD8+ T cell	5197	All	-0.214222	0.0937925	0.0223718
	ebi-a-GCST90002055	CD8 on naive CD8+ T cell	5197	All	-0.164523	0.11636	0.157388
	ebi-a-GCST90002056	CD8 on Effector Memory CD8+ T cell	5197	rs17201560	-0.220393	0.095003	0.0203491
	ebi-a-GCST90002056	CD8 on Effector Memory CD8+ T cell	5197	rs2571390	-0.00265503	0.170465	0.987573
	ebi-a-GCST90002056	CD8 on Effector Memory CD8+ T cell	5197	rs3020726	-0.137955	0.182178	0.448896
	ebi-a-GCST90002056	CD8 on Effector Memory CD8+ T cell	5197	All	-0.143249	0.113928	0.208621
	ebi-a-GCST90002058	CD8 on CD8+ T cell	5197	All	-0.113542	0.0960799	0.237306
	ebi-a-GCST90002059	CD8 on Natural Killer T	5197	All	0.135057	0.576333	0.814722
	ebi-a-GCST90002060	CD8 on HLA DR+ CD8+ T cell	5197	All	-0.16483	0.148037	0.265521
	ebi-a-GCST90002061	CD4 on CD39+ CD4+ T cell	5197	rs10786281	0.0766451	0.0739971	0.300302
	ebi-a-GCST90002061	CD4 on CD39+ CD4+ T cell	5197	rs111856689	0.0866312	0.0633644	0.171566
	ebi-a-GCST90002061	CD4 on CD39+ CD4+ T cell	5197	rs117458836	0.112675	0.0822441	0.170684
	ebi-a-GCST90002061	CD4 on CD39+ CD4+ T cell	5197	rs4293064	0.073081	0.0730041	0.316802
	ebi-a-GCST90002061	CD4 on CD39+ CD4+ T cell	5197	rs7084635	0.085688	0.072672	0.238356
	ebi-a-GCST90002061	CD4 on CD39+ CD4+ T cell	5197	rs7086986	0.0695577	0.100644	0.489486
	ebi-a-GCST90002061	CD4 on CD39+ CD4+ T cell	5197	rs9264532	0.0435212	0.0584194	0.456284
	ebi-a-GCST90002061	CD4 on CD39+ CD4+ T cell	5197	All	0.0775147	0.066079	0.240771
	ebi-a-GCST90002062	CD4 on CD28+ CD4+ T cell	5197	All	-0.118056	0.149694	0.43032
	ebi-a-GCST90002063	CD4 on CD4 regulatory T cell	5197	All	0.0607931	0.149701	0.684671
	ebi-a-GCST90002066	CD4 on activated CD4 regulatory T cell	5197	rs11615628	0.0699876	0.369355	0.849712
	ebi-a-GCST90002066	CD4 on activated CD4 regulatory T cell	5197	rs12298133	-0.0142261	0.303422	0.962604
	ebi-a-GCST90002066	CD4 on activated CD4 regulatory T cell	5197	rs9264532	-0.12945	0.226684	0.567959
	ebi-a-GCST90002066	CD4 on activated CD4 regulatory T cell	5197	rs9266064	0.21398	0.186636	0.251585
	ebi-a-GCST90002066	CD4 on activated CD4 regulatory T cell	5197	All	0.0320768	0.236451	0.892091
	ebi-a-GCST90002067	CD4 on CD39+ activated CD4 regulatory T cell	5197	rs11615628	0.0815435	0.488867	0.867527
	ebi-a-GCST90002067	CD4 on CD39+ activated CD4 regulatory T cell	5197	rs2253487	0.234346	0.470618	0.618516
	ebi-a-GCST90002067	CD4 on CD39+ activated CD4 regulatory T cell	5197	rs3095335	-0.204758	0.115999	0.0775368
	ebi-a-GCST90002067	CD4 on CD39+ activated CD4 regulatory T cell	5197	rs9263475	0.143549	0.452367	0.750994
	ebi-a-GCST90002067	CD4 on CD39+ activated CD4 regulatory T cell	5197	All	0.0508368	0.342018	0.88184
	ebi-a-GCST90002069	CD4 on CD39+ secreting CD4 regulatory T cell	5197	rs10882655	-0.474862	0.203546	0.0196508
	ebi-a-GCST90002069	CD4 on CD39+ secreting CD4 regulatory T cell	5197	rs9263475	-0.0772547	0.361344	0.830705
	ebi-a-GCST90002069	CD4 on CD39+ secreting CD4 regulatory T cell	5197	rs9265953	0.0263295	0.183929	0.886171
	ebi-a-GCST90002069	CD4 on CD39+ secreting CD4 regulatory T cell	5197	All	-0.119868	0.233598	0.607855
	ebi-a-GCST90002070	CD4 on activated & secreting CD4 regulatory T cell	5197	rs11615628	0.513345	0.191694	0.00740773
	ebi-a-GCST90002070	CD4 on activated & secreting CD4 regulatory T cell	5197	rs12298133	0.20018	0.318647	0.529862
	ebi-a-GCST90002070	CD4 on activated & secreting CD4 regulatory T cell	5197	rs9264532	0.0618488	0.153043	0.686119
	ebi-a-GCST90002070	CD4 on activated & secreting CD4 regulatory T cell	5197	All	0.222397	0.205745	0.279726
	ebi-a-GCST90002087	CD11c on myeloid Dendritic Cell	5197	rs61802329	-0.082942	0.123084	0.500398
	ebi-a-GCST90002087	CD11c on myeloid Dendritic Cell	5197	rs67898294	-0.00366118	0.152735	0.980876
	ebi-a-GCST90002087	CD11c on myeloid Dendritic Cell	5197	rs75841521	-0.0959261	0.114374	0.401633
	ebi-a-GCST90002087	CD11c on myeloid Dendritic Cell	5197	rs78520150	-0.0449267	0.117238	0.701563
	ebi-a-GCST90002087	CD11c on myeloid Dendritic Cell	5197	rs79298699	-0.136276	0.119909	0.255752
	ebi-a-GCST90002087	CD11c on myeloid Dendritic Cell	5197	All	-0.0784782	0.110495	0.477553
	ebi-a-GCST90002088	CD11c on CD62L+ myeloid Dendritic Cell	5197	All	0.156915	0.10845	0.147929
	ebi-a-GCST90002089	CD11c on monocyte	5197	All	-0.037537	0.121193	0.756766
	ebi-a-GCST90002090	CD11c on granulocyte	5197	rs113861918	0.0603577	0.122988	0.623595
	ebi-a-GCST90002090	CD11c on granulocyte	5197	rs1801274	0.0334483	0.183865	0.855647
	ebi-a-GCST90002090	CD11c on granulocyte	5197	rs28432694	0.0581437	0.141477	0.68109
	ebi-a-GCST90002090	CD11c on granulocyte	5197	rs8046381	-0.103298	0.119401	0.386963
	ebi-a-GCST90002090	CD11c on granulocyte	5197	All	0.0169972	0.117215	0.884704
	ebi-a-GCST90002098	CD45RA on naive CD4+ T cell	5197	rs138915779	-0.0175656	0.0569008	0.757546
	ebi-a-GCST90002098	CD45RA on naive CD4+ T cell	5197	rs147071297	-0.039927	0.0560263	0.476063
	ebi-a-GCST90002098	CD45RA on naive CD4+ T cell	5197	rs17583875	0.0141087	0.0693555	0.838802
	ebi-a-GCST90002098	CD45RA on naive CD4+ T cell	5197	rs34558770	-0.0458729	0.0477074	0.336277
	ebi-a-GCST90002098	CD45RA on naive CD4+ T cell	5197	rs7605193	-0.0112577	0.0475905	0.813003
	ebi-a-GCST90002098	CD45RA on naive CD4+ T cell	5197	rs79747818	-0.0192232	0.0527765	0.71568
	ebi-a-GCST90002098	CD45RA on naive CD4+ T cell	5197	rs917116	-0.00937892	0.0459699	0.838336
	ebi-a-GCST90002098	CD45RA on naive CD4+ T cell	5197	All	-0.0199192	0.0480272	0.678327
	ebi-a-GCST90002099	CD4RA on Terminally Differentiated CD4+ T cell	5197	rs113435341	-0.00260323	0.0770238	0.973038
	ebi-a-GCST90002099	CD4RA on Terminally Differentiated CD4+ T cell	5197	rs11579717	0.0277486	0.0826252	0.736994
	ebi-a-GCST90002099	CD4RA on Terminally Differentiated CD4+ T cell	5197	rs7559619	0.00614506	0.0614426	0.920334
	ebi-a-GCST90002099	CD4RA on Terminally Differentiated CD4+ T cell	5197	All	0.009059	0.0587259	0.877405
	ebi-a-GCST90002100	CD45RA on naive CD8+ T cell	5197	All	0.090608	0.133358	0.496863
	ebi-a-GCST90002102	CD45RA on resting CD4 regulatory T cell	5197	rs11124653	-0.00974046	0.0398643	0.806967
	ebi-a-GCST90002102	CD45RA on resting CD4 regulatory T cell	5197	rs113435341	-0.0110899	0.046336	0.810845
	ebi-a-GCST90002102	CD45RA on resting CD4 regulatory T cell	5197	rs11579717	0.00138037	0.0476216	0.976876
	ebi-a-GCST90002102	CD45RA on resting CD4 regulatory T cell	5197	rs13024840	-0.00289385	0.0396362	0.941798
	ebi-a-GCST90002102	CD45RA on resting CD4 regulatory T cell	5197	rs138915779	0.00294031	0.0420067	0.944197
	ebi-a-GCST90002102	CD45RA on resting CD4 regulatory T cell	5197	rs2565661	0.00172884	0.0393069	0.964918
	ebi-a-GCST90002102	CD45RA on resting CD4 regulatory T cell	5197	rs78689347	0.00404238	0.0399903	0.919484
	ebi-a-GCST90002102	CD45RA on resting CD4 regulatory T cell	5197	All	-0.00179844	0.038673	0.962909
	ebi-a-GCST90002104	HLA DR on myeloid Dendritic Cell	5197	rs2858885	-0.191931	0.080869	0.017627
	ebi-a-GCST90002104	HLA DR on myeloid Dendritic Cell	5197	rs29221	-0.0976476	0.0759968	0.19883
	ebi-a-GCST90002104	HLA DR on myeloid Dendritic Cell	5197	rs55971447	-0.0832259	0.0805779	0.301668
	ebi-a-GCST90002104	HLA DR on myeloid Dendritic Cell	5197	rs6925683	-0.128181	0.0748433	0.0867749
	ebi-a-GCST90002104	HLA DR on myeloid Dendritic Cell	5197	rs9267650	-0.129875	0.0690999	0.060172
	ebi-a-GCST90002104	HLA DR on myeloid Dendritic Cell	5197	All	-0.125753	0.0678833	0.0639559
	ebi-a-GCST90002105	HLA DR on plasmacytoid Dendritic Cell	5197	rs11644019	-0.0791074	0.0339757	0.0198933
	ebi-a-GCST90002105	HLA DR on plasmacytoid Dendritic Cell	5197	rs29221	-0.0641955	0.0341931	0.0604576
	ebi-a-GCST90002105	HLA DR on plasmacytoid Dendritic Cell	5197	rs34039593	-0.022084	0.067254	0.742634
	ebi-a-GCST90002105	HLA DR on plasmacytoid Dendritic Cell	5197	rs7204799	-0.0837663	0.0341657	0.0142158
	ebi-a-GCST90002105	HLA DR on plasmacytoid Dendritic Cell	5197	rs7748976	-0.0684379	0.0338039	0.0429132
	ebi-a-GCST90002105	HLA DR on plasmacytoid Dendritic Cell	5197	rs9267650	-0.0741706	0.0351461	0.0348283
	ebi-a-GCST90002105	HLA DR on plasmacytoid Dendritic Cell	5197	rs9296042	-0.0799655	0.0341697	0.019271
	ebi-a-GCST90002105	HLA DR on plasmacytoid Dendritic Cell	5197	All	-0.0727662	0.0332891	0.0288237
	ebi-a-GCST90002106	HLA DR on Dendritic Cell	5197	rs34039593	-0.123757	0.0738311	0.0936959
	ebi-a-GCST90002106	HLA DR on Dendritic Cell	5197	rs362522	-0.10154	0.0387446	0.00877358
	ebi-a-GCST90002106	HLA DR on Dendritic Cell	5197	rs55971447	-0.0967493	0.0382603	0.0114481
	ebi-a-GCST90002106	HLA DR on Dendritic Cell	5197	rs7748976	-0.102729	0.0383662	0.00741513
	ebi-a-GCST90002106	HLA DR on Dendritic Cell	5197	rs9267650	-0.108631	0.0377382	0.00399513
	ebi-a-GCST90002106	HLA DR on Dendritic Cell	5197	rs9296042	-0.120218	0.0388968	0.00199684
	ebi-a-GCST90002106	HLA DR on Dendritic Cell	5197	All	-0.106836	0.0373967	0.00427882
	ebi-a-GCST90002109	HLA DR on CD33+ HLA DR+ CD14dim	5197	All	-0.0315648	0.0893388	0.723852
	ebi-a-GCST90002110	HLA DR on CD33dim HLA DR+ CD11b+	5197	All	0.22118	0.139947	0.114004
	ebi-a-GCST90002111	HLA DR on CD33dim HLA DR+ CD11b-	5197	rs11074934	0.266737	0.113012	0.0182622
	ebi-a-GCST90002111	HLA DR on CD33dim HLA DR+ CD11b-	5197	rs2517696	0.196301	0.141453	0.165212
	ebi-a-GCST90002111	HLA DR on CD33dim HLA DR+ CD11b-	5197	rs9269109	0.0746527	0.0888641	0.400866
	ebi-a-GCST90002111	HLA DR on CD33dim HLA DR+ CD11b-	5197	All	0.179115	0.0937485	0.0560569
	ebi-a-GCST90002112	HLA DR on CD33- HLA DR+	5197	rs2760980	0.424865	0.23702	0.0730486
	ebi-a-GCST90002112	HLA DR on CD33- HLA DR+	5197	rs3130913	-0.0838613	0.0471985	0.0756046
	ebi-a-GCST90002112	HLA DR on CD33- HLA DR+	5197	rs9267650	-0.00189319	0.21819	0.993077
	ebi-a-GCST90002112	HLA DR on CD33- HLA DR+	5197	All	-0.0021002	0.151286	0.988924
	ebi-a-GCST90002116	HLA DR on B cell	5197	rs111983490	-0.0444238	0.0508935	0.38273
	ebi-a-GCST90002116	HLA DR on B cell	5197	rs143305120	-0.043878	0.0506718	0.386532
	ebi-a-GCST90002116	HLA DR on B cell	5197	rs147210938	-0.0533997	0.0531666	0.315194
	ebi-a-GCST90002116	HLA DR on B cell	5197	rs2286975	-0.0708737	0.0511167	0.165592
	ebi-a-GCST90002116	HLA DR on B cell	5197	rs7192768	-0.0697437	0.0597919	0.243436
	ebi-a-GCST90002116	HLA DR on B cell	5197	rs74405933	-0.0475377	0.0573974	0.407545
	ebi-a-GCST90002116	HLA DR on B cell	5197	rs9270599	-0.0403631	0.0709506	0.56943
	ebi-a-GCST90002116	HLA DR on B cell	5197	All	-0.0532013	0.0500844	0.28813
	ebi-a-GCST90002117	HLA DR on HLA DR+ Natural Killer	5197	rs12598451	0.111779	0.281356	0.691155
	ebi-a-GCST90002117	HLA DR on HLA DR+ Natural Killer	5197	rs1634734	0.0665432	0.224075	0.76649
	ebi-a-GCST90002117	HLA DR on HLA DR+ Natural Killer	5197	rs56199187	0.2531	0.181004	0.162019
	ebi-a-GCST90002117	HLA DR on HLA DR+ Natural Killer	5197	rs9268628	-0.0334939	0.131591	0.799085
	ebi-a-GCST90002117	HLA DR on HLA DR+ Natural Killer	5197	All	0.0898118	0.179596	0.617021
	ebi-a-GCST90002118	CD8 on CD28+ CD45RA- CD8+ T cell	5197	rs13004867	0.472278	0.617408	0.444309
	ebi-a-GCST90002118	CD8 on CD28+ CD45RA- CD8+ T cell	5197	rs56262516	0.117388	0.404952	0.771906
	ebi-a-GCST90002118	CD8 on CD28+ CD45RA- CD8+ T cell	5197	rs9263601	-0.132117	0.107174	0.217673
	ebi-a-GCST90002118	CD8 on CD28+ CD45RA- CD8+ T cell	5197	All	0.0675429	0.295047	0.818929
	ebi-a-GCST90002119	CD8 on CD28+ CD45RA+ CD8+ T cell	5197	rs10205992	-0.120933	0.129252	0.349459
	ebi-a-GCST90002119	CD8 on CD28+ CD45RA+ CD8+ T cell	5197	rs1264570	-0.170544	0.0981977	0.0824333
	ebi-a-GCST90002119	CD8 on CD28+ CD45RA+ CD8+ T cell	5197	rs12660712	-0.12173	0.119588	0.30872
	ebi-a-GCST90002119	CD8 on CD28+ CD45RA+ CD8+ T cell	5197	rs130065	-0.0323536	0.071974	0.653059
	ebi-a-GCST90002119	CD8 on CD28+ CD45RA+ CD8+ T cell	5197	rs13024436	-0.128961	0.12097	0.286399
	ebi-a-GCST90002119	CD8 on CD28+ CD45RA+ CD8+ T cell	5197	rs1356625	-0.129842	0.122427	0.288885
	ebi-a-GCST90002119	CD8 on CD28+ CD45RA+ CD8+ T cell	5197	rs6903896	-0.13231	0.117186	0.258874
	ebi-a-GCST90002119	CD8 on CD28+ CD45RA+ CD8+ T cell	5197	rs938487	-0.159006	0.166589	0.339838
	ebi-a-GCST90002119	CD8 on CD28+ CD45RA+ CD8+ T cell	5197	All	-0.123179	0.109898	0.262353
	ebi-a-GCST90002120	CD8 on CD28- CD8+ T cell	5197	rs56262516	0.281257	0.569243	0.621243
	ebi-a-GCST90002120	CD8 on CD28- CD8+ T cell	5197	rs7425430	0.520602	0.701733	0.45816
	ebi-a-GCST90002120	CD8 on CD28- CD8+ T cell	5197	rs9263601	-0.233421	0.1678	0.164205
	ebi-a-GCST90002120	CD8 on CD28- CD8+ T cell	5197	All	0.162262	0.417862	0.697784
	ebi-a-GCST90002121	CD8 on CD39+ CD8+ T cell	5197	rs111359007	-0.175297	0.200047	0.38088
	ebi-a-GCST90002121	CD8 on CD39+ CD8+ T cell	5197	rs117519014	-0.269915	0.200409	0.178037
	ebi-a-GCST90002121	CD8 on CD39+ CD8+ T cell	5197	rs17197199	-0.218808	0.177217	0.216945
	ebi-a-GCST90002121	CD8 on CD39+ CD8+ T cell	5197	rs72847706	-0.199807	0.254915	0.433146
	ebi-a-GCST90002121	CD8 on CD39+ CD8+ T cell	5197	rs9357097	-0.0256552	0.119202	0.829593
	ebi-a-GCST90002121	CD8 on CD39+ CD8+ T cell	5197	All	-0.176741	0.168707	0.294814

## Sheet: FL
	Trait ID	Trait	N	SNP	Beta	SE	P-value
	ebi-a-GCST90001399	IgD- CD27- B cell %B cell	4755	rs2250246	-0.245143	0.116003	0.0345798
	ebi-a-GCST90001399	IgD- CD27- B cell %B cell	4755	rs35574803	-0.239626	0.112155	0.0326333
	ebi-a-GCST90001399	IgD- CD27- B cell %B cell	4755	rs4810485	-0.390767	0.233965	0.0948809
	ebi-a-GCST90001399	IgD- CD27- B cell %B cell	4755	All	-0.258054	0.107808	0.0166816
	ebi-a-GCST90001424	IgD+ B cell %Lymphocyte	4755	All	-0.10818	0.30127	0.719535
	ebi-a-GCST90001426	IgD- CD38dim B cell %lymphocyte	4755	All	-0.0741632	0.210614	0.724742
	ebi-a-GCST90001431	IgD+ CD38- B cell %lymphocyte	4755	All	-0.535281	0.32768	0.102354
	ebi-a-GCST90001433	IgD- CD27- B cell %lymphocyte	4755	All	-0.301287	0.141853	0.0336759
	ebi-a-GCST90001439	IgD+ CD24+ B cell %lymphocyte	4755	All	-0.142407	0.256925	0.57939
	ebi-a-GCST90001442	CD24+ CD27+ B cell %lymphocyte	4755	All	-0.15059	0.274496	0.583277
	ebi-a-GCST90001451	CD62L- monocyte %monocyte	4755	rs45487297	0.13724	0.108631	0.20646
	ebi-a-GCST90001451	CD62L- monocyte %monocyte	4755	rs4987360	0.149361	0.157098	0.341732
	ebi-a-GCST90001451	CD62L- monocyte %monocyte	4755	rs7139370	0.132124	0.113713	0.245271
	ebi-a-GCST90001451	CD62L- monocyte %monocyte	4755	rs9859349	0.107449	0.108116	0.320308
	ebi-a-GCST90001451	CD62L- monocyte %monocyte	4755	All	0.128726	0.102036	0.207102
	ebi-a-GCST90001463	CD62L- Dendritic Cell %Dendritic Cell	4755	rs10918342	-0.0202118	0.0850838	0.812229
	ebi-a-GCST90001463	CD62L- Dendritic Cell %Dendritic Cell	4755	rs56199187	0.118636	0.242205	0.624264
	ebi-a-GCST90001463	CD62L- Dendritic Cell %Dendritic Cell	4755	rs6537835	0.0223979	0.0893601	0.802087
	ebi-a-GCST90001463	CD62L- Dendritic Cell %Dendritic Cell	4755	All	0.0103171	0.0806737	0.898239
	ebi-a-GCST90001465	CD86+ myeloid Dendritic Cell %Dendritic Cell	4755	rs115805162	-0.00180846	0.0791378	0.981768
	ebi-a-GCST90001465	CD86+ myeloid Dendritic Cell %Dendritic Cell	4755	rs71632979	0.125382	0.251212	0.617703
	ebi-a-GCST90001465	CD86+ myeloid Dendritic Cell %Dendritic Cell	4755	rs71639910	-0.00811661	0.0787055	0.917863
	ebi-a-GCST90001465	CD86+ myeloid Dendritic Cell %Dendritic Cell	4755	All	0.00115079	0.0770427	0.988082
	ebi-a-GCST90001469	CD62L- myeloid Dendritic Cell %Dendritic Cell	4755	rs115805162	-0.0167412	0.0706484	0.812684
	ebi-a-GCST90001469	CD62L- myeloid Dendritic Cell %Dendritic Cell	4755	rs148765873	-0.025833	0.0697199	0.710991
	ebi-a-GCST90001469	CD62L- myeloid Dendritic Cell %Dendritic Cell	4755	rs191217950	-0.00807253	0.0720752	0.910822
	ebi-a-GCST90001469	CD62L- myeloid Dendritic Cell %Dendritic Cell	4755	rs3933769	0.00820708	0.0704557	0.907268
	ebi-a-GCST90001469	CD62L- myeloid Dendritic Cell %Dendritic Cell	4755	rs71632979	-0.0189891	0.137643	0.890273
	ebi-a-GCST90001469	CD62L- myeloid Dendritic Cell %Dendritic Cell	4755	rs71639910	-0.0226483	0.0704517	0.747852
	ebi-a-GCST90001469	CD62L- myeloid Dendritic Cell %Dendritic Cell	4755	All	-0.0134068	0.0688662	0.845644
	ebi-a-GCST90001471	CD62L- plasmacytoid Dendritic Cell %Dendritic Cell	4755	All	0.0596611	0.119567	0.617795
	ebi-a-GCST90001473	CD62L- CD86+ myeloid Dendritic Cell %Dendritic Cell	4755	rs115805162	-0.0259034	0.0643925	0.687483
	ebi-a-GCST90001473	CD62L- CD86+ myeloid Dendritic Cell %Dendritic Cell	4755	rs143140559	-0.0232202	0.0646462	0.719454
	ebi-a-GCST90001473	CD62L- CD86+ myeloid Dendritic Cell %Dendritic Cell	4755	rs3933769	0.000664897	0.0648883	0.991824
	ebi-a-GCST90001473	CD62L- CD86+ myeloid Dendritic Cell %Dendritic Cell	4755	rs71632979	-0.0693891	0.138489	0.616339
	ebi-a-GCST90001473	CD62L- CD86+ myeloid Dendritic Cell %Dendritic Cell	4755	rs71639910	-0.0305456	0.0640541	0.633453
	ebi-a-GCST90001473	CD62L- CD86+ myeloid Dendritic Cell %Dendritic Cell	4755	All	-0.0223986	0.0628128	0.721397
	ebi-a-GCST90001475	HLA DR++ monocyte %monocyte	4755	All	-0.551816	0.318378	0.0830582
	ebi-a-GCST90001478	CD4 regulatory T cell %CD4+ T cell	4755	All	0.0465871	0.194136	0.810353
	ebi-a-GCST90001484	CD39+ resting CD4 regulatory T cell %resting CD4 regulatory T cell	4755	rs10882701	-0.0120587	0.106268	0.909655
	ebi-a-GCST90001484	CD39+ resting CD4 regulatory T cell %resting CD4 regulatory T cell	4755	rs11188757	-0.0536162	0.0893456	0.54844
	ebi-a-GCST90001484	CD39+ resting CD4 regulatory T cell %resting CD4 regulatory T cell	4755	rs115328872	-0.128365	0.0854956	0.133246
	ebi-a-GCST90001484	CD39+ resting CD4 regulatory T cell %resting CD4 regulatory T cell	4755	rs12777195	0.00310375	0.0769536	0.967828
	ebi-a-GCST90001484	CD39+ resting CD4 regulatory T cell %resting CD4 regulatory T cell	4755	rs1923692	-0.0263453	0.0925524	0.77591
	ebi-a-GCST90001484	CD39+ resting CD4 regulatory T cell %resting CD4 regulatory T cell	4755	rs72809757	-0.00647891	0.0819947	0.93702
	ebi-a-GCST90001484	CD39+ resting CD4 regulatory T cell %resting CD4 regulatory T cell	4755	All	-0.0332471	0.0811244	0.681932
	ebi-a-GCST90001485	CD39+ resting CD4 regulatory T cell %CD4 regulatory T cell	4755	rs10882701	-0.0374985	0.0326861	0.251287
	ebi-a-GCST90001485	CD39+ resting CD4 regulatory T cell %CD4 regulatory T cell	4755	rs11188757	-0.0441132	0.0319179	0.166946
	ebi-a-GCST90001485	CD39+ resting CD4 regulatory T cell %CD4 regulatory T cell	4755	rs113435341	-0.0607812	0.0351047	0.0833761
	ebi-a-GCST90001485	CD39+ resting CD4 regulatory T cell %CD4 regulatory T cell	4755	rs11579717	-0.0451933	0.0371157	0.223363
	ebi-a-GCST90001485	CD39+ resting CD4 regulatory T cell %CD4 regulatory T cell	4755	rs11890666	-0.0419058	0.0318081	0.187685
	ebi-a-GCST90001485	CD39+ resting CD4 regulatory T cell %CD4 regulatory T cell	4755	rs12712610	-0.0358716	0.0318693	0.260341
	ebi-a-GCST90001485	CD39+ resting CD4 regulatory T cell %CD4 regulatory T cell	4755	rs12777195	-0.0335176	0.0319988	0.294884
	ebi-a-GCST90001485	CD39+ resting CD4 regulatory T cell %CD4 regulatory T cell	4755	rs1923692	-0.0391524	0.0318671	0.219215
	ebi-a-GCST90001485	CD39+ resting CD4 regulatory T cell %CD4 regulatory T cell	4755	rs4918969	-0.0323288	0.0409831	0.430211
	ebi-a-GCST90001485	CD39+ resting CD4 regulatory T cell %CD4 regulatory T cell	4755	rs72809757	-0.0355008	0.0318983	0.265736
	ebi-a-GCST90001485	CD39+ resting CD4 regulatory T cell %CD4 regulatory T cell	4755	All	-0.0404458	0.0316585	0.201403
	ebi-a-GCST90001491	CD39+ activated CD4 regulatory T cell %CD4 regulatory T cell	4755	rs10736092	-0.132349	0.0737626	0.0727732
	ebi-a-GCST90001491	CD39+ activated CD4 regulatory T cell %CD4 regulatory T cell	4755	rs10786199	-0.0653391	0.0399579	0.102007
	ebi-a-GCST90001491	CD39+ activated CD4 regulatory T cell %CD4 regulatory T cell	4755	rs10882701	-0.0608039	0.041305	0.141002
	ebi-a-GCST90001491	CD39+ activated CD4 regulatory T cell %CD4 regulatory T cell	4755	rs12268044	-0.0567356	0.039993	0.156005
	ebi-a-GCST90001491	CD39+ activated CD4 regulatory T cell %CD4 regulatory T cell	4755	rs141018090	-0.0627526	0.0395763	0.112828
	ebi-a-GCST90001491	CD39+ activated CD4 regulatory T cell %CD4 regulatory T cell	4755	rs202211780	-0.055858	0.0416327	0.179698
	ebi-a-GCST90001491	CD39+ activated CD4 regulatory T cell %CD4 regulatory T cell	4755	rs72809762	-0.0568592	0.0397281	0.15237
	ebi-a-GCST90001491	CD39+ activated CD4 regulatory T cell %CD4 regulatory T cell	4755	All	-0.0632164	0.0393727	0.108364
	ebi-a-GCST90001496	CD39+ secreting CD4 regulatory T cell %secreting CD4 regulatory T cell	4755	rs10882701	-0.0397077	0.0363622	0.274831
	ebi-a-GCST90001496	CD39+ secreting CD4 regulatory T cell %secreting CD4 regulatory T cell	4755	rs117200502	-0.0499702	0.0349787	0.153121
	ebi-a-GCST90001496	CD39+ secreting CD4 regulatory T cell %secreting CD4 regulatory T cell	4755	rs141018090	-0.042547	0.0348671	0.222365
	ebi-a-GCST90001496	CD39+ secreting CD4 regulatory T cell %secreting CD4 regulatory T cell	4755	rs145557266	-0.0497274	0.0350833	0.156364
	ebi-a-GCST90001496	CD39+ secreting CD4 regulatory T cell %secreting CD4 regulatory T cell	4755	rs202211780	-0.0351353	0.0366373	0.337556
	ebi-a-GCST90001496	CD39+ secreting CD4 regulatory T cell %secreting CD4 regulatory T cell	4755	rs2861152	-0.0495643	0.0665425	0.456361
	ebi-a-GCST90001496	CD39+ secreting CD4 regulatory T cell %secreting CD4 regulatory T cell	4755	rs7914975	-0.0387611	0.0349614	0.267567
	ebi-a-GCST90001496	CD39+ secreting CD4 regulatory T cell %secreting CD4 regulatory T cell	4755	All	-0.0430911	0.0346493	0.213633
	ebi-a-GCST90001497	CD39+ secreting CD4 regulatory T cell %CD4 regulatory T cell	4755	rs10786199	-0.0472071	0.0355763	0.184533
	ebi-a-GCST90001497	CD39+ secreting CD4 regulatory T cell %CD4 regulatory T cell	4755	rs10882701	-0.042769	0.0369058	0.24651
	ebi-a-GCST90001497	CD39+ secreting CD4 regulatory T cell %CD4 regulatory T cell	4755	rs12268044	-0.0402791	0.0356424	0.258438
	ebi-a-GCST90001497	CD39+ secreting CD4 regulatory T cell %CD4 regulatory T cell	4755	rs147121076	-0.04588	0.0353651	0.19452
	ebi-a-GCST90001497	CD39+ secreting CD4 regulatory T cell %CD4 regulatory T cell	4755	rs202211780	-0.0380903	0.037277	0.306867
	ebi-a-GCST90001497	CD39+ secreting CD4 regulatory T cell %CD4 regulatory T cell	4755	rs2275759	-0.115798	0.0647327	0.0736372
	ebi-a-GCST90001497	CD39+ secreting CD4 regulatory T cell %CD4 regulatory T cell	4755	rs72809762	-0.0392011	0.035619	0.271084
	ebi-a-GCST90001497	CD39+ secreting CD4 regulatory T cell %CD4 regulatory T cell	4755	rs7918541	-0.0463743	0.0353715	0.189836
	ebi-a-GCST90001497	CD39+ secreting CD4 regulatory T cell %CD4 regulatory T cell	4755	All	-0.0459801	0.0351775	0.191183
	ebi-a-GCST90001499	Activated & resting CD4 regulatory T cell %CD4 regulatory T cell	4755	rs113435341	-0.0494797	0.0521648	0.342861
	ebi-a-GCST90001499	Activated & resting CD4 regulatory T cell %CD4 regulatory T cell	4755	rs11579717	-0.00125783	0.0566716	0.982292
	ebi-a-GCST90001499	Activated & resting CD4 regulatory T cell %CD4 regulatory T cell	4755	rs17607399	-0.00964308	0.0408769	0.813506
	ebi-a-GCST90001499	Activated & resting CD4 regulatory T cell %CD4 regulatory T cell	4755	rs413431	-0.0124951	0.0411598	0.761452
	ebi-a-GCST90001499	Activated & resting CD4 regulatory T cell %CD4 regulatory T cell	4755	rs6751481	-0.000652197	0.0422868	0.987695
	ebi-a-GCST90001499	Activated & resting CD4 regulatory T cell %CD4 regulatory T cell	4755	All	-0.0132215	0.0405985	0.744679
	ebi-a-GCST90001500	Activated & resting CD4 regulatory T cell %CD4+ T cell	4755	rs17583875	-0.118816	0.175955	0.499511
	ebi-a-GCST90001500	Activated & resting CD4 regulatory T cell %CD4+ T cell	4755	rs408686	0.0436029	0.105166	0.678427
	ebi-a-GCST90001500	Activated & resting CD4 regulatory T cell %CD4+ T cell	4755	rs6751481	0.0898819	0.0770897	0.243639
	ebi-a-GCST90001500	Activated & resting CD4 regulatory T cell %CD4+ T cell	4755	All	0.0496705	0.0752966	0.509469
	ebi-a-GCST90001502	Activated & secreting CD4 regulatory T cell %CD4 regulatory T cell	4755	rs113435341	0.0464323	0.0456006	0.308565
	ebi-a-GCST90001502	Activated & secreting CD4 regulatory T cell %CD4 regulatory T cell	4755	rs11579717	0.00995576	0.0480789	0.835954
	ebi-a-GCST90001502	Activated & secreting CD4 regulatory T cell %CD4 regulatory T cell	4755	rs138915779	0.0125582	0.0402843	0.755238
	ebi-a-GCST90001502	Activated & secreting CD4 regulatory T cell %CD4 regulatory T cell	4755	rs17607399	0.0135902	0.0372051	0.714904
	ebi-a-GCST90001502	Activated & secreting CD4 regulatory T cell %CD4 regulatory T cell	4755	rs413431	0.0158732	0.0373846	0.671135
	ebi-a-GCST90001502	Activated & secreting CD4 regulatory T cell %CD4 regulatory T cell	4755	rs6751481	0.00624774	0.0382957	0.870405
	ebi-a-GCST90001502	Activated & secreting CD4 regulatory T cell %CD4 regulatory T cell	4755	All	0.0163885	0.0370141	0.657936
	ebi-a-GCST90001503	Activated & secreting CD4 regulatory T cell %CD4+ T cell	4755	rs11256966	0.0354439	0.0377164	0.347347
	ebi-a-GCST90001503	Activated & secreting CD4 regulatory T cell %CD4+ T cell	4755	rs113435341	0.0596626	0.0426316	0.161665
	ebi-a-GCST90001503	Activated & secreting CD4 regulatory T cell %CD4+ T cell	4755	rs11579717	0.0364851	0.0451865	0.419417
	ebi-a-GCST90001503	Activated & secreting CD4 regulatory T cell %CD4+ T cell	4755	rs12712610	0.0291992	0.037701	0.438638
	ebi-a-GCST90001503	Activated & secreting CD4 regulatory T cell %CD4+ T cell	4755	rs138915779	0.0332902	0.0400288	0.405604
	ebi-a-GCST90001503	Activated & secreting CD4 regulatory T cell %CD4+ T cell	4755	rs138960714	0.0239224	0.0435909	0.583147
	ebi-a-GCST90001503	Activated & secreting CD4 regulatory T cell %CD4+ T cell	4755	rs61839660	0.0306081	0.0383112	0.424329
	ebi-a-GCST90001503	Activated & secreting CD4 regulatory T cell %CD4+ T cell	4755	rs74830391	0.0298658	0.0377165	0.428448
	ebi-a-GCST90001503	Activated & secreting CD4 regulatory T cell %CD4+ T cell	4755	All	0.0344037	0.0374873	0.358753
	ebi-a-GCST90001505	CD25++ CD4+ T cell %CD4+ T cell	4755	All	0.0395237	0.133164	0.766616
	ebi-a-GCST90001508	CD25++ CD45RA+ CD4 not regulatory T cell %CD4+ T cell	4755	rs10905719	0.0642201	0.0858097	0.454218
	ebi-a-GCST90001508	CD25++ CD45RA+ CD4 not regulatory T cell %CD4+ T cell	4755	rs11124653	0.06454	0.0885937	0.466311
	ebi-a-GCST90001508	CD25++ CD45RA+ CD4 not regulatory T cell %CD4+ T cell	4755	rs116517602	0.118712	0.130258	0.362106
	ebi-a-GCST90001508	CD25++ CD45RA+ CD4 not regulatory T cell %CD4+ T cell	4755	rs13024840	0.109144	0.0866351	0.207739
	ebi-a-GCST90001508	CD25++ CD45RA+ CD4 not regulatory T cell %CD4+ T cell	4755	All	0.0845054	0.0811653	0.297805
	ebi-a-GCST90001509	CD25++ CD45RA+ CD4 not regulatory T cell %T cell	4755	rs10905719	0.0682435	0.0906311	0.451461
	ebi-a-GCST90001509	CD25++ CD45RA+ CD4 not regulatory T cell %T cell	4755	rs11124653	0.0689585	0.0930096	0.458443
	ebi-a-GCST90001509	CD25++ CD45RA+ CD4 not regulatory T cell %T cell	4755	rs116517602	0.132779	0.142457	0.351304
	ebi-a-GCST90001509	CD25++ CD45RA+ CD4 not regulatory T cell %T cell	4755	rs13024840	0.113105	0.0908481	0.213137
	ebi-a-GCST90001509	CD25++ CD45RA+ CD4 not regulatory T cell %T cell	4755	All	0.0895741	0.0857727	0.296337
	ebi-a-GCST90001511	CD25++ CD45RA- CD4 not regulatory T cell %CD4+ T cell	4755	All	-0.0351401	0.0790505	0.656661
	ebi-a-GCST90001512	CD25++ CD45RA- CD4 not regulatory T cell %T cell	4755	rs11579717	-0.0148438	0.092013	0.871839
	ebi-a-GCST90001512	CD25++ CD45RA- CD4 not regulatory T cell %T cell	4755	rs4497244	0.058723	0.0780887	0.452049
	ebi-a-GCST90001512	CD25++ CD45RA- CD4 not regulatory T cell %T cell	4755	rs61839660	-0.0143175	0.0756022	0.849796
	ebi-a-GCST90001512	CD25++ CD45RA- CD4 not regulatory T cell %T cell	4755	All	0.0110471	0.0652657	0.865589
	ebi-a-GCST90001516	Immature Myeloid-Derived Suppressor Cells %CD33dim HLA DR- CD66b-	4755	All	0.0304874	0.119095	0.797957
	ebi-a-GCST90001526	CD33dim HLA DR+ CD11b+ %CD33dim HLA DR+	4755	rs1801274	0.17215	0.107876	0.110531
	ebi-a-GCST90001526	CD33dim HLA DR+ CD11b+ %CD33dim HLA DR+	4755	rs3820097	0.0581246	0.116051	0.616474
	ebi-a-GCST90001526	CD33dim HLA DR+ CD11b+ %CD33dim HLA DR+	4755	rs3826007	-0.000436896	0.0690056	0.994948
	ebi-a-GCST90001526	CD33dim HLA DR+ CD11b+ %CD33dim HLA DR+	4755	All	0.0553688	0.0762578	0.467794
	ebi-a-GCST90001528	CD33dim HLA DR+ CD11b- %CD33dim HLA DR+	4755	rs1801274	-0.173754	0.110568	0.116076
	ebi-a-GCST90001528	CD33dim HLA DR+ CD11b- %CD33dim HLA DR+	4755	rs3820097	-0.0573281	0.117016	0.624192
	ebi-a-GCST90001528	CD33dim HLA DR+ CD11b- %CD33dim HLA DR+	4755	rs3826007	0.000479763	0.0690064	0.994453
	ebi-a-GCST90001528	CD33dim HLA DR+ CD11b- %CD33dim HLA DR+	4755	All	-0.0547166	0.0768868	0.476681
	ebi-a-GCST90001533	Basophil %CD33dim HLA DR- CD66b-	4755	rs3865444	-0.040037	0.148377	0.787289
	ebi-a-GCST90001533	Basophil %CD33dim HLA DR- CD66b-	4755	rs4499342	0.021037	0.0792017	0.790537
	ebi-a-GCST90001533	Basophil %CD33dim HLA DR- CD66b-	4755	rs7351079	-0.0164343	0.0808892	0.839001
	ebi-a-GCST90001533	Basophil %CD33dim HLA DR- CD66b-	4755	All	-0.00273059	0.0747778	0.970871
	ebi-a-GCST90001535	CD45RA- CD4+ T cell %CD4+ T cell	4755	rs11124653	0.0798782	0.108863	0.463101
	ebi-a-GCST90001535	CD45RA- CD4+ T cell %CD4+ T cell	4755	rs11579717	0.0871829	0.350595	0.803615
	ebi-a-GCST90001535	CD45RA- CD4+ T cell %CD4+ T cell	4755	rs12712610	0.0143993	0.0954659	0.880108
	ebi-a-GCST90001535	CD45RA- CD4+ T cell %CD4+ T cell	4755	All	0.0508149	0.102821	0.62116
	ebi-a-GCST90001561	CD45RA+ CD8+ T cell %CD8+ T cell	4755	rs11896593	0.00376188	0.0726436	0.9587
	ebi-a-GCST90001561	CD45RA+ CD8+ T cell %CD8+ T cell	4755	rs17583875	-0.0750066	0.0886843	0.397681
	ebi-a-GCST90001561	CD45RA+ CD8+ T cell %CD8+ T cell	4755	rs2463509	0.0734594	0.0725086	0.311006
	ebi-a-GCST90001561	CD45RA+ CD8+ T cell %CD8+ T cell	4755	rs28578699	0.0199124	0.0710516	0.779283
	ebi-a-GCST90001561	CD45RA+ CD8+ T cell %CD8+ T cell	4755	All	0.0127605	0.0603712	0.832601
	ebi-a-GCST90001562	CD45RA+ CD8+ T cell %T cell	4755	All	0.527338	0.888487	0.552831
	ebi-a-GCST90001570	Effector Memory CD4-CD8- T cell %CD4-CD8- T cell	4755	rs111902980	-0.0341536	0.0855993	0.689898
	ebi-a-GCST90001570	Effector Memory CD4-CD8- T cell %CD4-CD8- T cell	4755	rs113435341	0.0251153	0.171117	0.883311
	ebi-a-GCST90001570	Effector Memory CD4-CD8- T cell %CD4-CD8- T cell	4755	rs116877116	-0.0507876	0.0818545	0.534953
	ebi-a-GCST90001570	Effector Memory CD4-CD8- T cell %CD4-CD8- T cell	4755	rs6729180	-0.0550241	0.0863514	0.523987
	ebi-a-GCST90001570	Effector Memory CD4-CD8- T cell %CD4-CD8- T cell	4755	All	-0.0413287	0.0812901	0.611166
	ebi-a-GCST90001571	Effector Memory CD4-CD8- T cell %T cell	4755	All	0.341483	0.195257	0.0803096
	ebi-a-GCST90001573	Terminally Differentiated CD4-CD8- T cell %CD4-CD8- T cell	4755	All	0.0241932	0.140023	0.862824
	ebi-a-GCST90001574	Terminally Differentiated CD4-CD8- T cell %T cell	4755	rs113016235	0.244446	0.263362	0.353317
	ebi-a-GCST90001574	Terminally Differentiated CD4-CD8- T cell %T cell	4755	rs113435341	0.783041	0.549951	0.154493
	ebi-a-GCST90001574	Terminally Differentiated CD4-CD8- T cell %T cell	4755	rs6729180	0.481159	0.441539	0.275831
	ebi-a-GCST90001574	Terminally Differentiated CD4-CD8- T cell %T cell	4755	rs6755452	0.437645	0.449218	0.329938
	ebi-a-GCST90001574	Terminally Differentiated CD4-CD8- T cell %T cell	4755	rs9269614	0.263079	0.388992	0.498844
	ebi-a-GCST90001574	Terminally Differentiated CD4-CD8- T cell %T cell	4755	All	0.403296	0.366787	0.271534
	ebi-a-GCST90001585	CD14+ CD16+ monocyte %monocyte	4755	rs3829793	0.00303968	0.0916122	0.973531
	ebi-a-GCST90001585	CD14+ CD16+ monocyte %monocyte	4755	rs71632979	-0.0574861	0.230112	0.802728
	ebi-a-GCST90001585	CD14+ CD16+ monocyte %monocyte	4755	rs71639910	0.0128579	0.0879822	0.883809
	ebi-a-GCST90001585	CD14+ CD16+ monocyte %monocyte	4755	All	0.00350865	0.0865129	0.96765
	ebi-a-GCST90001619	HLA DR+ T cell%T cell	4755	rs1084560	0.0134678	0.0967678	0.88931
	ebi-a-GCST90001619	HLA DR+ T cell%T cell	4755	rs3087456	0.00268552	0.217239	0.990137
	ebi-a-GCST90001619	HLA DR+ T cell%T cell	4755	rs7032773	-0.0201957	0.0986385	0.837772
	ebi-a-GCST90001619	HLA DR+ T cell%T cell	4755	All	-0.00251577	0.0930965	0.978441
	ebi-a-GCST90001620	HLA DR+ T cell%lymphocyte	4755	rs3087456	1.29139	0.699089	0.0647105
	ebi-a-GCST90001620	HLA DR+ T cell%lymphocyte	4755	rs68174286	0.0137367	0.0947318	0.884706
	ebi-a-GCST90001620	HLA DR+ T cell%lymphocyte	4755	rs7032773	0.48223	0.773529	0.533011
	ebi-a-GCST90001620	HLA DR+ T cell%lymphocyte	4755	All	0.449663	0.525648	0.392305
	ebi-a-GCST90001622	Natural Killer T %T cell	4755	rs115536607	0.0212185	0.158902	0.893772
	ebi-a-GCST90001622	Natural Killer T %T cell	4755	rs12224032	0.0834876	0.146811	0.569577
	ebi-a-GCST90001622	Natural Killer T %T cell	4755	rs77738700	0.0217132	0.165844	0.895834
	ebi-a-GCST90001622	Natural Killer T %T cell	4755	rs7819099	-0.0990382	0.149711	0.508272
	ebi-a-GCST90001622	Natural Killer T %T cell	4755	rs79251210	-0.059889	0.153235	0.695922
	ebi-a-GCST90001622	Natural Killer T %T cell	4755	All	-0.00557794	0.13247	0.966413
	ebi-a-GCST90001623	Natural Killer T %lymphocyte	4755	rs115536607	0.259953	0.130446	0.0462838
	ebi-a-GCST90001623	Natural Killer T %lymphocyte	4755	rs7218011	0.195915	0.138901	0.158402
	ebi-a-GCST90001623	Natural Killer T %lymphocyte	4755	rs77738700	0.274643	0.134202	0.0407077
	ebi-a-GCST90001623	Natural Killer T %lymphocyte	4755	rs7819099	0.180105	0.136444	0.186839
	ebi-a-GCST90001623	Natural Killer T %lymphocyte	4755	rs79251210	0.207888	0.138305	0.132808
	ebi-a-GCST90001623	Natural Killer T %lymphocyte	4755	rs9912354	0.126065	0.133595	0.345358
	ebi-a-GCST90001623	Natural Killer T %lymphocyte	4755	All	0.207871	0.121814	0.0879218
	ebi-a-GCST90001626	HLA DR+ CD4+ T cell %lymphocyte	4755	All	0.0259682	0.136945	0.849602
	ebi-a-GCST90001628	HLA DR+ CD8+ T cell %T cell	4755	rs3087456	2.10516	1.17147	0.0723302
	ebi-a-GCST90001628	HLA DR+ CD8+ T cell %T cell	4755	rs542160	0.578583	1.1521	0.615529
	ebi-a-GCST90001628	HLA DR+ CD8+ T cell %T cell	4755	rs9378213	0.0235211	0.0998386	0.81375
	ebi-a-GCST90001628	HLA DR+ CD8+ T cell %T cell	4755	All	0.555601	0.784457	0.478783
	ebi-a-GCST90001629	HLA DR+ CD8+ T cell %lymphocyte	4755	All	0.608241	1.10931	0.583483
	ebi-a-GCST90001634	CD8dim Natural Killer T %T cell	4755	rs11544989	0.0179712	0.147967	0.903332
	ebi-a-GCST90001634	CD8dim Natural Killer T %T cell	4755	rs115536607	-0.0330987	0.156869	0.832891
	ebi-a-GCST90001634	CD8dim Natural Killer T %T cell	4755	rs77738700	-0.0419773	0.145684	0.773239
	ebi-a-GCST90001634	CD8dim Natural Killer T %T cell	4755	rs79251210	-0.205813	0.179375	0.25122
	ebi-a-GCST90001634	CD8dim Natural Killer T %T cell	4755	All	-0.0539056	0.13422	0.687962
	ebi-a-GCST90001635	CD8dim Natural Killer T %lymphocyte	4755	rs11544989	0.144344	0.156886	0.357545
	ebi-a-GCST90001635	CD8dim Natural Killer T %lymphocyte	4755	rs115536607	0.110119	0.194685	0.571646
	ebi-a-GCST90001635	CD8dim Natural Killer T %lymphocyte	4755	rs77738700	0.087017	0.187314	0.642252
	ebi-a-GCST90001635	CD8dim Natural Killer T %lymphocyte	4755	rs79251210	0.0189431	0.222832	0.932253
	ebi-a-GCST90001635	CD8dim Natural Killer T %lymphocyte	4755	rs9916257	-0.0564668	0.136668	0.679484
	ebi-a-GCST90001635	CD8dim Natural Killer T %lymphocyte	4755	All	0.0633347	0.157249	0.687119
	ebi-a-GCST90001637	CD4-CD8- Natural Killer T %T cell	4755	rs115536607	0.12549	0.138118	0.363577
	ebi-a-GCST90001637	CD4-CD8- Natural Killer T %T cell	4755	rs34613828	0.0131279	0.1513	0.930857
	ebi-a-GCST90001637	CD4-CD8- Natural Killer T %T cell	4755	rs77738700	0.113172	0.135108	0.402232
	ebi-a-GCST90001637	CD4-CD8- Natural Killer T %T cell	4755	rs79251210	0.0434389	0.152674	0.776011
	ebi-a-GCST90001637	CD4-CD8- Natural Killer T %T cell	4755	All	0.0785142	0.124422	0.528021
	ebi-a-GCST90001638	CD4-CD8- Natural Killer T %lymphocyte	4755	rs115536607	0.185042	0.129485	0.152986
	ebi-a-GCST90001638	CD4-CD8- Natural Killer T %lymphocyte	4755	rs34613828	0.101514	0.139418	0.466537
	ebi-a-GCST90001638	CD4-CD8- Natural Killer T %lymphocyte	4755	rs77738700	0.173709	0.127479	0.172994
	ebi-a-GCST90001638	CD4-CD8- Natural Killer T %lymphocyte	4755	rs79251210	0.127951	0.14088	0.36376
	ebi-a-GCST90001638	CD4-CD8- Natural Killer T %lymphocyte	4755	rs9916629	0.0803448	0.127824	0.529638
	ebi-a-GCST90001638	CD4-CD8- Natural Killer T %lymphocyte	4755	All	0.134802	0.118634	0.255837
	ebi-a-GCST90001649	HLA DR+ Natural Killer %Natural Killer	4755	rs115805162	-0.022727	0.122009	0.85223
	ebi-a-GCST90001649	HLA DR+ Natural Killer %Natural Killer	4755	rs3933769	-0.049669	0.110565	0.653265
	ebi-a-GCST90001649	HLA DR+ Natural Killer %Natural Killer	4755	rs509749	-0.00240647	0.117963	0.983724
	ebi-a-GCST90001649	HLA DR+ Natural Killer %Natural Killer	4755	rs71632989	-0.0961875	0.177896	0.588718
	ebi-a-GCST90001649	HLA DR+ Natural Killer %Natural Killer	4755	rs7180804	0.0386879	0.105674	0.714285
	ebi-a-GCST90001649	HLA DR+ Natural Killer %Natural Killer	4755	rs865239	-0.00440227	0.116831	0.969942
	ebi-a-GCST90001649	HLA DR+ Natural Killer %Natural Killer	4755	rs9916257	-0.0660957	0.0973722	0.497268
	ebi-a-GCST90001649	HLA DR+ Natural Killer %Natural Killer	4755	All	-0.0241993	0.108856	0.824076
	ebi-a-GCST90001650	HLA DR+ Natural Killer %CD3- lymphocyte	4755	rs115805162	-0.0540642	0.113413	0.633574
	ebi-a-GCST90001650	HLA DR+ Natural Killer %CD3- lymphocyte	4755	rs3933769	-0.0819297	0.0868398	0.345447
	ebi-a-GCST90001650	HLA DR+ Natural Killer %CD3- lymphocyte	4755	rs509749	-0.0326424	0.106435	0.759081
	ebi-a-GCST90001650	HLA DR+ Natural Killer %CD3- lymphocyte	4755	rs71632979	-0.176078	0.16311	0.280363
	ebi-a-GCST90001650	HLA DR+ Natural Killer %CD3- lymphocyte	4755	rs8025803	0.00706628	0.0878069	0.935859
	ebi-a-GCST90001650	HLA DR+ Natural Killer %CD3- lymphocyte	4755	All	-0.0539999	0.0956489	0.572371
	ebi-a-GCST90001658	CD39+ CD4+ T cell %T cell	4755	rs10736092	-0.118181	0.0692318	0.0878148
	ebi-a-GCST90001658	CD39+ CD4+ T cell %T cell	4755	rs10786199	-0.0571942	0.0364526	0.116647
	ebi-a-GCST90001658	CD39+ CD4+ T cell %T cell	4755	rs10882701	-0.0529834	0.0377807	0.160798
	ebi-a-GCST90001658	CD39+ CD4+ T cell %T cell	4755	rs12268044	-0.0501758	0.0363157	0.167077
	ebi-a-GCST90001658	CD39+ CD4+ T cell %T cell	4755	rs202211780	-0.0485043	0.0377369	0.198678
	ebi-a-GCST90001658	CD39+ CD4+ T cell %T cell	4755	rs72809762	-0.0494337	0.0362609	0.172795
	ebi-a-GCST90001658	CD39+ CD4+ T cell %T cell	4755	rs7918541	-0.0558816	0.0361364	0.122006
	ebi-a-GCST90001658	CD39+ CD4+ T cell %T cell	4755	All	-0.0553534	0.0359265	0.123381
	ebi-a-GCST90001659	CD39+ CD4+ T cell %CD4+ T cell	4755	rs10736092	-0.116452	0.0674486	0.0842535
	ebi-a-GCST90001659	CD39+ CD4+ T cell %CD4+ T cell	4755	rs10786199	-0.0570657	0.0359537	0.112467
	ebi-a-GCST90001659	CD39+ CD4+ T cell %CD4+ T cell	4755	rs10882701	-0.0529701	0.0372469	0.154988
	ebi-a-GCST90001659	CD39+ CD4+ T cell %CD4+ T cell	4755	rs12268044	-0.0499544	0.0358688	0.163711
	ebi-a-GCST90001659	CD39+ CD4+ T cell %CD4+ T cell	4755	rs202211780	-0.048529	0.0372983	0.193222
	ebi-a-GCST90001659	CD39+ CD4+ T cell %CD4+ T cell	4755	rs72809762	-0.0492246	0.0358015	0.169152
	ebi-a-GCST90001659	CD39+ CD4+ T cell %CD4+ T cell	4755	rs7918541	-0.0558587	0.035675	0.117404
	ebi-a-GCST90001659	CD39+ CD4+ T cell %CD4+ T cell	4755	All	-0.0552593	0.0354433	0.118975
	ebi-a-GCST90001661	CD28- CD8dim T cell %T cell	4755	All	0.173826	0.209101	0.405803
	ebi-a-GCST90001664	CD28+ CD45RA+ CD8dim T cell %T cell	4755	rs113435341	-0.0462503	0.0801719	0.564014
	ebi-a-GCST90001664	CD28+ CD45RA+ CD8dim T cell %T cell	4755	rs11579717	0.0281607	0.0817264	0.730415
	ebi-a-GCST90001664	CD28+ CD45RA+ CD8dim T cell %T cell	4755	rs12712610	0.0129935	0.0541513	0.810371
	ebi-a-GCST90001664	CD28+ CD45RA+ CD8dim T cell %T cell	4755	rs4832054	-0.0104064	0.0579851	0.857571
	ebi-a-GCST90001664	CD28+ CD45RA+ CD8dim T cell %T cell	4755	rs79827501	0.0068016	0.0576864	0.906142
	ebi-a-GCST90001664	CD28+ CD45RA+ CD8dim T cell %T cell	4755	All	0.000318891	0.0555682	0.995421
	ebi-a-GCST90001665	CD28+ CD45RA+ CD8dim T cell %CD8dim T cell	4755	rs11579717	-0.107639	0.263814	0.683266
	ebi-a-GCST90001665	CD28+ CD45RA+ CD8dim T cell %CD8dim T cell	4755	rs12712610	-0.0244848	0.0767477	0.749704
	ebi-a-GCST90001665	CD28+ CD45RA+ CD8dim T cell %CD8dim T cell	4755	rs2367376	-0.0589747	0.0983384	0.548698
	ebi-a-GCST90001665	CD28+ CD45RA+ CD8dim T cell %CD8dim T cell	4755	All	-0.0459703	0.0749061	0.53941
	ebi-a-GCST90001670	CD39+ CD8+ T cell %T cell	4755	rs10736092	-0.0332946	0.0919504	0.717283
	ebi-a-GCST90001670	CD39+ CD8+ T cell %T cell	4755	rs11818051	-0.0342556	0.0387348	0.3765
	ebi-a-GCST90001670	CD39+ CD8+ T cell %T cell	4755	rs12777195	-0.02073	0.039122	0.596195
	ebi-a-GCST90001670	CD39+ CD8+ T cell %T cell	4755	rs17111341	-0.0365887	0.0390506	0.348782
	ebi-a-GCST90001670	CD39+ CD8+ T cell %T cell	4755	rs72812685	-0.0384624	0.0399719	0.335931
	ebi-a-GCST90001670	CD39+ CD8+ T cell %T cell	4755	All	-0.0324952	0.0383498	0.396808
	ebi-a-GCST90001671	CD39+ CD8+ T cell %CD8+ T cell	4755	rs11818051	-0.0457313	0.115921	0.693208
	ebi-a-GCST90001671	CD39+ CD8+ T cell %CD8+ T cell	4755	rs17111341	-0.0643698	0.116586	0.580865
	ebi-a-GCST90001671	CD39+ CD8+ T cell %CD8+ T cell	4755	rs2901833	0.0511969	0.105293	0.626804
	ebi-a-GCST90001671	CD39+ CD8+ T cell %CD8+ T cell	4755	rs72812685	-0.0879911	0.135127	0.514935
	ebi-a-GCST90001671	CD39+ CD8+ T cell %CD8+ T cell	4755	All	-0.0336372	0.0925369	0.716231
	ebi-a-GCST90001679	CD25++ CD8+ T cell %T cell	4755	All	0.0216692	0.118609	0.855038
	ebi-a-GCST90001686	CD28- CD8+ T cell %CD8+ T cell	4755	rs4796089	0.622524	0.372022	0.0942581
	ebi-a-GCST90001686	CD28- CD8+ T cell %CD8+ T cell	4755	rs6904669	0.328781	0.226321	0.146302
	ebi-a-GCST90001686	CD28- CD8+ T cell %CD8+ T cell	4755	rs7728865	0.777412	0.263287	0.00314991
	ebi-a-GCST90001686	CD28- CD8+ T cell %CD8+ T cell	4755	All	0.580119	0.233905	0.0131327
	ebi-a-GCST90001691	CD28+ CD45RA- CD8+ T cell %T cell	4755	All	-0.0896751	0.0787926	0.255072
	ebi-a-GCST90001692	CD28+ CD45RA- CD8+ T cell %CD8+ T cell	4755	rs1051488	-0.103338	0.398976	0.795629
	ebi-a-GCST90001692	CD28+ CD45RA- CD8+ T cell %CD8+ T cell	4755	rs11579717	-0.575045	0.51724	0.266243
	ebi-a-GCST90001692	CD28+ CD45RA- CD8+ T cell %CD8+ T cell	4755	rs9271513	0.00291487	0.0771287	0.969853
	ebi-a-GCST90001692	CD28+ CD45RA- CD8+ T cell %CD8+ T cell	4755	All	-0.113268	0.260292	0.663448
	ebi-a-GCST90001694	CD28- CD4-CD8- T cell %T cell	4755	All	0.0922583	0.167612	0.582027
	ebi-a-GCST90001696	CD45RA- CD28- CD8+ T cell %CD8+ T cell	4755	rs130071	-0.00731857	0.00734736	0.31921
	ebi-a-GCST90001696	CD45RA- CD28- CD8+ T cell %CD8+ T cell	4755	rs140385926	0.0217627	0.0210781	0.301849
	ebi-a-GCST90001696	CD45RA- CD28- CD8+ T cell %CD8+ T cell	4755	rs17212021	-9.90659e-05	0.014718	0.99463
	ebi-a-GCST90001696	CD45RA- CD28- CD8+ T cell %CD8+ T cell	4755	rs1736913	0.000808253	0.0160889	0.959934
	ebi-a-GCST90001696	CD45RA- CD28- CD8+ T cell %CD8+ T cell	4755	rs450175	0.00257882	0.0157902	0.870268
	ebi-a-GCST90001696	CD45RA- CD28- CD8+ T cell %CD8+ T cell	4755	rs58905133	0.00279943	0.0171258	0.870154
	ebi-a-GCST90001696	CD45RA- CD28- CD8+ T cell %CD8+ T cell	4755	All	0.00147998	0.0139664	0.915608
	ebi-a-GCST90001697	CD45RA- CD28- CD8+ T cell %T cell	4755	rs111388649	-0.00346421	0.00278412	0.213399
	ebi-a-GCST90001697	CD45RA- CD28- CD8+ T cell %T cell	4755	rs11233425	-0.00391153	0.00273813	0.153136
	ebi-a-GCST90001697	CD45RA- CD28- CD8+ T cell %T cell	4755	rs115954619	-0.00384218	0.00267337	0.15066
	ebi-a-GCST90001697	CD45RA- CD28- CD8+ T cell %T cell	4755	rs12656604	-0.00367007	0.00264118	0.164663
	ebi-a-GCST90001697	CD45RA- CD28- CD8+ T cell %T cell	4755	rs130071	-0.0041309	0.00167902	0.013882
	ebi-a-GCST90001697	CD45RA- CD28- CD8+ T cell %T cell	4755	rs140112233	-0.00432737	0.00286216	0.130553
	ebi-a-GCST90001697	CD45RA- CD28- CD8+ T cell %T cell	4755	rs147264423	-0.00394826	0.00269471	0.14287
	ebi-a-GCST90001697	CD45RA- CD28- CD8+ T cell %T cell	4755	rs190272290	-0.00386059	0.00275577	0.161239
	ebi-a-GCST90001697	CD45RA- CD28- CD8+ T cell %T cell	4755	rs55881385	-0.00399477	0.0027528	0.146733
	ebi-a-GCST90001697	CD45RA- CD28- CD8+ T cell %T cell	4755	rs55971473	-0.00370036	0.0026807	0.167472
	ebi-a-GCST90001697	CD45RA- CD28- CD8+ T cell %T cell	4755	rs58905133	-0.0037604	0.002674	0.15964
	ebi-a-GCST90001697	CD45RA- CD28- CD8+ T cell %T cell	4755	rs61772921	-0.00383172	0.00279913	0.171032
	ebi-a-GCST90001697	CD45RA- CD28- CD8+ T cell %T cell	4755	rs62021713	-0.00258683	0.00323635	0.424114
	ebi-a-GCST90001697	CD45RA- CD28- CD8+ T cell %T cell	4755	rs74707627	-0.00306433	0.00259891	0.238365
	ebi-a-GCST90001697	CD45RA- CD28- CD8+ T cell %T cell	4755	rs75420474	-0.00427862	0.00267812	0.110127
	ebi-a-GCST90001697	CD45RA- CD28- CD8+ T cell %T cell	4755	rs76938777	-0.00378318	0.00271242	0.163088
	ebi-a-GCST90001697	CD45RA- CD28- CD8+ T cell %T cell	4755	All	-0.00378016	0.00258368	0.143443
	ebi-a-GCST90001700	CD45RA+ CD28- CD8+ T cell %T cell	4755	rs10824158	0.00147597	0.00128654	0.251284
	ebi-a-GCST90001700	CD45RA+ CD28- CD8+ T cell %T cell	4755	rs116399750	0.00148565	0.00128883	0.249027
	ebi-a-GCST90001700	CD45RA+ CD28- CD8+ T cell %T cell	4755	rs116581718	0.00156018	0.00129441	0.228079
	ebi-a-GCST90001700	CD45RA+ CD28- CD8+ T cell %T cell	4755	rs117478414	0.00160617	0.00130758	0.219314
	ebi-a-GCST90001700	CD45RA+ CD28- CD8+ T cell %T cell	4755	rs117692894	0.00159566	0.00132575	0.228748
	ebi-a-GCST90001700	CD45RA+ CD28- CD8+ T cell %T cell	4755	rs117867588	0.00108763	0.0013096	0.406253
	ebi-a-GCST90001700	CD45RA+ CD28- CD8+ T cell %T cell	4755	rs12279408	0.00137763	0.00125324	0.271656
	ebi-a-GCST90001700	CD45RA+ CD28- CD8+ T cell %T cell	4755	rs12501785	0.00143952	0.00127634	0.259383
	ebi-a-GCST90001700	CD45RA+ CD28- CD8+ T cell %T cell	4755	rs138327786	0.00144734	0.00128781	0.261064
	ebi-a-GCST90001700	CD45RA+ CD28- CD8+ T cell %T cell	4755	rs140963286	0.00159233	0.00129671	0.219456
	ebi-a-GCST90001700	CD45RA+ CD28- CD8+ T cell %T cell	4755	rs145604620	0.00129259	0.00129614	0.318638
	ebi-a-GCST90001700	CD45RA+ CD28- CD8+ T cell %T cell	4755	rs149208831	0.00178515	0.00125686	0.155512
	ebi-a-GCST90001700	CD45RA+ CD28- CD8+ T cell %T cell	4755	rs16864501	0.00171735	0.00129527	0.184886
	ebi-a-GCST90001700	CD45RA+ CD28- CD8+ T cell %T cell	4755	rs17791728	0.00178234	0.00122938	0.147117
	ebi-a-GCST90001700	CD45RA+ CD28- CD8+ T cell %T cell	4755	rs185587352	0.00166383	0.00124997	0.183158
	ebi-a-GCST90001700	CD45RA+ CD28- CD8+ T cell %T cell	4755	rs375356899	0.00145731	0.00125914	0.247117
	ebi-a-GCST90001700	CD45RA+ CD28- CD8+ T cell %T cell	4755	rs41276984	0.00145246	0.00128732	0.259202
	ebi-a-GCST90001700	CD45RA+ CD28- CD8+ T cell %T cell	4755	rs4853078	0.00155281	0.00125599	0.216338
	ebi-a-GCST90001700	CD45RA+ CD28- CD8+ T cell %T cell	4755	rs72931475	0.00160872	0.00128835	0.211785
	ebi-a-GCST90001700	CD45RA+ CD28- CD8+ T cell %T cell	4755	rs75993384	0.00176566	0.00132294	0.181992
	ebi-a-GCST90001700	CD45RA+ CD28- CD8+ T cell %T cell	4755	rs76444609	0.000786311	0.00123155	0.523166
	ebi-a-GCST90001700	CD45RA+ CD28- CD8+ T cell %T cell	4755	rs76552842	0.00171079	0.00136665	0.210637
	ebi-a-GCST90001700	CD45RA+ CD28- CD8+ T cell %T cell	4755	rs77214871	0.00177121	0.00130487	0.174659
	ebi-a-GCST90001700	CD45RA+ CD28- CD8+ T cell %T cell	4755	rs78069205	0.00120202	0.00130137	0.355664
	ebi-a-GCST90001700	CD45RA+ CD28- CD8+ T cell %T cell	4755	rs79027575	0.00134332	0.0011277	0.233573
	ebi-a-GCST90001700	CD45RA+ CD28- CD8+ T cell %T cell	4755	rs79851411	0.00163113	0.00129405	0.207494
	ebi-a-GCST90001700	CD45RA+ CD28- CD8+ T cell %T cell	4755	rs80331554	0.0010776	0.00128564	0.401926
	ebi-a-GCST90001700	CD45RA+ CD28- CD8+ T cell %T cell	4755	All	0.00149236	0.00125659	0.234981
	ebi-a-GCST90001702	BAFF-R on CD24+ CD27+ B cell	4755	rs117086217	0.0218715	0.0471556	0.642781
	ebi-a-GCST90001702	BAFF-R on CD24+ CD27+ B cell	4755	rs13058590	0.0228687	0.0468559	0.625504
	ebi-a-GCST90001702	BAFF-R on CD24+ CD27+ B cell	4755	rs143944768	0.0150113	0.0467387	0.748078
	ebi-a-GCST90001702	BAFF-R on CD24+ CD27+ B cell	4755	rs146069723	0.0103997	0.0470795	0.825173
	ebi-a-GCST90001702	BAFF-R on CD24+ CD27+ B cell	4755	rs5758649	0.00723348	0.0476542	0.879352
	ebi-a-GCST90001702	BAFF-R on CD24+ CD27+ B cell	4755	rs73165130	-0.0277878	0.104717	0.790731
	ebi-a-GCST90001702	BAFF-R on CD24+ CD27+ B cell	4755	rs9614288	0.0263309	0.0486648	0.588461
	ebi-a-GCST90001702	BAFF-R on CD24+ CD27+ B cell	4755	All	0.0157466	0.0465585	0.735205
	ebi-a-GCST90001703	BAFF-R on IgD+ CD24+ B cell	4755	rs117086217	0.0212443	0.04768	0.655915
	ebi-a-GCST90001703	BAFF-R on IgD+ CD24+ B cell	4755	rs5758649	0.00651136	0.0480837	0.892282
	ebi-a-GCST90001703	BAFF-R on IgD+ CD24+ B cell	4755	rs73165129	-0.0356347	0.108649	0.742927
	ebi-a-GCST90001703	BAFF-R on IgD+ CD24+ B cell	4755	rs75056525	0.0168494	0.0479476	0.725278
	ebi-a-GCST90001703	BAFF-R on IgD+ CD24+ B cell	4755	rs9614288	0.0251831	0.0490689	0.607798
	ebi-a-GCST90001703	BAFF-R on IgD+ CD24+ B cell	4755	All	0.0149002	0.0470438	0.751449
	ebi-a-GCST90001704	BAFF-R on IgD+ CD24- B cell	4755	rs1081003	-0.0132036	0.0542486	0.807703
	ebi-a-GCST90001704	BAFF-R on IgD+ CD24- B cell	4755	rs117705111	-0.0105438	0.0567169	0.852522
	ebi-a-GCST90001704	BAFF-R on IgD+ CD24- B cell	4755	rs149806587	-0.0154295	0.0506071	0.760452
	ebi-a-GCST90001704	BAFF-R on IgD+ CD24- B cell	4755	rs1801274	-0.0099595	0.0554537	0.857466
	ebi-a-GCST90001704	BAFF-R on IgD+ CD24- B cell	4755	rs182240980	-0.0820475	0.0903418	0.363778
	ebi-a-GCST90001704	BAFF-R on IgD+ CD24- B cell	4755	rs1894588	0.0108501	0.0430927	0.801208
	ebi-a-GCST90001704	BAFF-R on IgD+ CD24- B cell	4755	rs5757678	-0.00523917	0.0553361	0.92457
	ebi-a-GCST90001704	BAFF-R on IgD+ CD24- B cell	4755	rs5759079	-0.00844219	0.056054	0.880285
	ebi-a-GCST90001704	BAFF-R on IgD+ CD24- B cell	4755	rs76146864	0.00679713	0.0491129	0.889926
	ebi-a-GCST90001704	BAFF-R on IgD+ CD24- B cell	4755	All	-0.00872738	0.0510557	0.864272
	ebi-a-GCST90001705	BAFF-R on IgD+ CD38- B cell	4755	rs1081003	-0.0139737	0.0603184	0.816798
	ebi-a-GCST90001705	BAFF-R on IgD+ CD38- B cell	4755	rs117705111	-0.0106133	0.0628454	0.865892
	ebi-a-GCST90001705	BAFF-R on IgD+ CD38- B cell	4755	rs149806587	-0.0158139	0.0561183	0.7781
	ebi-a-GCST90001705	BAFF-R on IgD+ CD38- B cell	4755	rs182240980	-0.0913428	0.103481	0.377399
	ebi-a-GCST90001705	BAFF-R on IgD+ CD38- B cell	4755	rs1894588	0.011074	0.0442247	0.802275
	ebi-a-GCST90001705	BAFF-R on IgD+ CD38- B cell	4755	rs5757678	-0.00523929	0.0613144	0.931904
	ebi-a-GCST90001705	BAFF-R on IgD+ CD38- B cell	4755	rs5759077	-0.00808589	0.0623918	0.896884
	ebi-a-GCST90001705	BAFF-R on IgD+ CD38- B cell	4755	rs76146864	0.00681551	0.0543894	0.900279
	ebi-a-GCST90001705	BAFF-R on IgD+ CD38- B cell	4755	All	-0.00878328	0.0560236	0.875419
	ebi-a-GCST90001706	BAFF-R on IgD+ CD38- naive B cell	4755	rs1081003	-0.0167049	0.0584662	0.775094
	ebi-a-GCST90001706	BAFF-R on IgD+ CD38- naive B cell	4755	rs117705111	-0.0137836	0.0607765	0.820586
	ebi-a-GCST90001706	BAFF-R on IgD+ CD38- naive B cell	4755	rs149806587	-0.018211	0.0544305	0.737947
	ebi-a-GCST90001706	BAFF-R on IgD+ CD38- naive B cell	4755	rs1894588	0.0103732	0.0432354	0.81039
	ebi-a-GCST90001706	BAFF-R on IgD+ CD38- naive B cell	4755	rs2018340	-0.0118172	0.0607397	0.845741
	ebi-a-GCST90001706	BAFF-R on IgD+ CD38- naive B cell	4755	rs5757678	-0.00845063	0.0597662	0.887558
	ebi-a-GCST90001706	BAFF-R on IgD+ CD38- naive B cell	4755	rs6002543	-0.101239	0.0973616	0.29842
	ebi-a-GCST90001706	BAFF-R on IgD+ CD38- naive B cell	4755	rs76146864	0.00376584	0.0531245	0.943488
	ebi-a-GCST90001706	BAFF-R on IgD+ CD38- naive B cell	4755	All	-0.0119274	0.0544476	0.826602
	ebi-a-GCST90001707	BAFF-R on IgD+ CD38- unswitched memory B cell	4755	rs11090614	0.0108491	0.054312	0.841673
	ebi-a-GCST90001707	BAFF-R on IgD+ CD38- unswitched memory B cell	4755	rs113530150	0.0159944	0.0464224	0.73044
	ebi-a-GCST90001707	BAFF-R on IgD+ CD38- unswitched memory B cell	4755	rs139290596	0.00463789	0.0528824	0.930113
	ebi-a-GCST90001707	BAFF-R on IgD+ CD38- unswitched memory B cell	4755	rs146069723	0.000585351	0.0507187	0.990792
	ebi-a-GCST90001707	BAFF-R on IgD+ CD38- unswitched memory B cell	4755	rs150612106	0.0229271	0.0468349	0.624467
	ebi-a-GCST90001707	BAFF-R on IgD+ CD38- unswitched memory B cell	4755	rs5758649	-0.002918	0.050737	0.954137
	ebi-a-GCST90001707	BAFF-R on IgD+ CD38- unswitched memory B cell	4755	rs73165129	-0.0669626	0.106324	0.528825
	ebi-a-GCST90001707	BAFF-R on IgD+ CD38- unswitched memory B cell	4755	All	0.00587127	0.04819	0.903029
	ebi-a-GCST90001708	BAFF-R on IgD+ CD38+ B cell	4755	rs1081003	-0.0150986	0.0565038	0.789305
	ebi-a-GCST90001708	BAFF-R on IgD+ CD38+ B cell	4755	rs117705111	-0.0122597	0.0590859	0.835627
	ebi-a-GCST90001708	BAFF-R on IgD+ CD38+ B cell	4755	rs149806587	-0.0167598	0.0526334	0.750162
	ebi-a-GCST90001708	BAFF-R on IgD+ CD38+ B cell	4755	rs1894588	0.0102627	0.0449057	0.819227
	ebi-a-GCST90001708	BAFF-R on IgD+ CD38+ B cell	4755	rs4657041	-0.0109139	0.0575426	0.84957
	ebi-a-GCST90001708	BAFF-R on IgD+ CD38+ B cell	4755	rs5757678	-0.00642427	0.0577977	0.911497
	ebi-a-GCST90001708	BAFF-R on IgD+ CD38+ B cell	4755	rs5759079	-0.0100233	0.0584872	0.863927
	ebi-a-GCST90001708	BAFF-R on IgD+ CD38+ B cell	4755	rs73165129	-0.0885209	0.0930399	0.341387
	ebi-a-GCST90001708	BAFF-R on IgD+ CD38+ B cell	4755	rs76146864	0.00590667	0.0511812	0.908123
	ebi-a-GCST90001708	BAFF-R on IgD+ CD38+ B cell	4755	All	-0.0102447	0.053155	0.847168
	ebi-a-GCST90001709	BAFF-R on IgD+ CD38dim B cell	4755	rs1081003	-0.0123232	0.0542665	0.820356
	ebi-a-GCST90001709	BAFF-R on IgD+ CD38dim B cell	4755	rs117705111	-0.00952018	0.0566375	0.866513
	ebi-a-GCST90001709	BAFF-R on IgD+ CD38dim B cell	4755	rs149806587	-0.0142969	0.0506088	0.777562
	ebi-a-GCST90001709	BAFF-R on IgD+ CD38dim B cell	4755	rs1801274	-0.00898866	0.0554078	0.871127
	ebi-a-GCST90001709	BAFF-R on IgD+ CD38dim B cell	4755	rs1894588	0.0117162	0.0430659	0.785583
	ebi-a-GCST90001709	BAFF-R on IgD+ CD38dim B cell	4755	rs3819676	-0.00797327	0.0560711	0.886923
	ebi-a-GCST90001709	BAFF-R on IgD+ CD38dim B cell	4755	rs5757678	-0.00431178	0.0553124	0.937865
	ebi-a-GCST90001709	BAFF-R on IgD+ CD38dim B cell	4755	rs73165129	-0.0815795	0.091263	0.371378
	ebi-a-GCST90001709	BAFF-R on IgD+ CD38dim B cell	4755	rs76146864	0.00742259	0.0490306	0.879671
	ebi-a-GCST90001709	BAFF-R on IgD+ CD38dim B cell	4755	All	-0.00782316	0.0510495	0.878204
	ebi-a-GCST90001710	BAFF-R on IgD- CD24- B cell	4755	rs113530150	0.00411056	0.0475562	0.93112
	ebi-a-GCST90001710	BAFF-R on IgD- CD24- B cell	4755	rs13058590	0.00114219	0.0472955	0.980733
	ebi-a-GCST90001710	BAFF-R on IgD- CD24- B cell	4755	rs142780018	-0.00579137	0.0521258	0.911534
	ebi-a-GCST90001710	BAFF-R on IgD- CD24- B cell	4755	rs146069723	-0.0114759	0.0503775	0.819804
	ebi-a-GCST90001710	BAFF-R on IgD- CD24- B cell	4755	rs150612106	0.0127599	0.0481838	0.79115
	ebi-a-GCST90001710	BAFF-R on IgD- CD24- B cell	4755	rs4657041	-0.00608565	0.0526683	0.908012
	ebi-a-GCST90001710	BAFF-R on IgD- CD24- B cell	4755	rs5758649	-0.0149591	0.0503522	0.766399
	ebi-a-GCST90001710	BAFF-R on IgD- CD24- B cell	4755	rs73165129	-0.103675	0.0940779	0.270458
	ebi-a-GCST90001710	BAFF-R on IgD- CD24- B cell	4755	rs9614288	0.00230827	0.0526896	0.965057
	ebi-a-GCST90001710	BAFF-R on IgD- CD24- B cell	4755	All	-0.00548935	0.0486057	0.910081
	ebi-a-GCST90001711	BAFF-R on IgD- CD27- B cell	4755	rs113530150	0.00330552	0.0472835	0.944266
	ebi-a-GCST90001711	BAFF-R on IgD- CD27- B cell	4755	rs13058590	0.000671544	0.0470477	0.988612
	ebi-a-GCST90001711	BAFF-R on IgD- CD27- B cell	4755	rs142780018	-0.00664293	0.0518032	0.897964
	ebi-a-GCST90001711	BAFF-R on IgD- CD27- B cell	4755	rs146069723	-0.0121093	0.0500166	0.808699
	ebi-a-GCST90001711	BAFF-R on IgD- CD27- B cell	4755	rs150612106	0.0116417	0.0478796	0.807893
	ebi-a-GCST90001711	BAFF-R on IgD- CD27- B cell	4755	rs4657041	-0.00695701	0.0523511	0.894279
	ebi-a-GCST90001711	BAFF-R on IgD- CD27- B cell	4755	rs5758649	-0.0153285	0.0499312	0.75885
	ebi-a-GCST90001711	BAFF-R on IgD- CD27- B cell	4755	rs73165129	-0.108221	0.0936668	0.247932
	ebi-a-GCST90001711	BAFF-R on IgD- CD27- B cell	4755	rs9614288	0.00131571	0.0523602	0.979953
	ebi-a-GCST90001711	BAFF-R on IgD- CD27- B cell	4755	All	-0.0063313	0.0483006	0.895711
	ebi-a-GCST90001712	BAFF-R on IgD- CD38- B cell	4755	rs117086217	0.0219988	0.0476561	0.644357
	ebi-a-GCST90001712	BAFF-R on IgD- CD38- B cell	4755	rs142780018	0.0157546	0.0472446	0.73878
	ebi-a-GCST90001712	BAFF-R on IgD- CD38- B cell	4755	rs5758649	0.00648645	0.0484039	0.893397
	ebi-a-GCST90001712	BAFF-R on IgD- CD38- B cell	4755	rs73165129	-0.0247694	0.10157	0.807335
	ebi-a-GCST90001712	BAFF-R on IgD- CD38- B cell	4755	rs75056525	0.0182096	0.0481903	0.705529
	ebi-a-GCST90001712	BAFF-R on IgD- CD38- B cell	4755	rs9614288	0.0264376	0.0491452	0.590612
	ebi-a-GCST90001712	BAFF-R on IgD- CD38- B cell	4755	All	0.0159078	0.0470702	0.735393
	ebi-a-GCST90001713	BAFF-R on IgD- CD38+ B cell	4755	rs149192849	0.00774738	0.130838	0.952782
	ebi-a-GCST90001713	BAFF-R on IgD- CD38+ B cell	4755	rs4822134	0.0520078	0.137346	0.704939
	ebi-a-GCST90001713	BAFF-R on IgD- CD38+ B cell	4755	rs73165129	-0.198797	0.231028	0.389518
	ebi-a-GCST90001713	BAFF-R on IgD- CD38+ B cell	4755	All	-0.00394207	0.123878	0.974614
	ebi-a-GCST90001715	BAFF-R on memory B cell	4755	rs117086217	0.0214889	0.0476578	0.652062
	ebi-a-GCST90001715	BAFF-R on memory B cell	4755	rs13058590	0.022291	0.0473232	0.637615
	ebi-a-GCST90001715	BAFF-R on memory B cell	4755	rs146069723	0.00974712	0.0475567	0.837605
	ebi-a-GCST90001715	BAFF-R on memory B cell	4755	rs5758649	0.00664105	0.0481091	0.890208
	ebi-a-GCST90001715	BAFF-R on memory B cell	4755	rs73165129	-0.0342723	0.108775	0.752705
	ebi-a-GCST90001715	BAFF-R on memory B cell	4755	rs9614288	0.025553	0.0490764	0.602591
	ebi-a-GCST90001715	BAFF-R on memory B cell	4755	All	0.015175	0.0470283	0.746939
	ebi-a-GCST90001716	BAFF-R on naive-mature B cell	4755	rs1081003	-0.0127379	0.0545761	0.815453
	ebi-a-GCST90001716	BAFF-R on naive-mature B cell	4755	rs117705111	-0.00992807	0.0569979	0.861722
	ebi-a-GCST90001716	BAFF-R on naive-mature B cell	4755	rs149806587	-0.0147621	0.0508896	0.771754
	ebi-a-GCST90001716	BAFF-R on naive-mature B cell	4755	rs1801274	-0.00945302	0.0558378	0.865565
	ebi-a-GCST90001716	BAFF-R on naive-mature B cell	4755	rs182240980	-0.0801509	0.090864	0.377724
	ebi-a-GCST90001716	BAFF-R on naive-mature B cell	4755	rs1894588	0.0113137	0.0433139	0.793937
	ebi-a-GCST90001716	BAFF-R on naive-mature B cell	4755	rs3819676	-0.00834045	0.0563916	0.88242
	ebi-a-GCST90001716	BAFF-R on naive-mature B cell	4755	rs5757678	-0.0046678	0.055616	0.933113
	ebi-a-GCST90001716	BAFF-R on naive-mature B cell	4755	rs76146864	0.00750476	0.0493603	0.879155
	ebi-a-GCST90001716	BAFF-R on naive-mature B cell	4755	All	-0.00817176	0.0513373	0.873529
	ebi-a-GCST90001717	BAFF-R on unswitched memory B cell	4755	rs117086217	0.0209776	0.0474674	0.658534
	ebi-a-GCST90001717	BAFF-R on unswitched memory B cell	4755	rs13058590	0.0222401	0.0471832	0.637386
	ebi-a-GCST90001717	BAFF-R on unswitched memory B cell	4755	rs146069723	0.00947893	0.0473723	0.841407
	ebi-a-GCST90001717	BAFF-R on unswitched memory B cell	4755	rs5758649	0.0063224	0.047932	0.895061
	ebi-a-GCST90001717	BAFF-R on unswitched memory B cell	4755	rs73165129	-0.0359985	0.108616	0.740321
	ebi-a-GCST90001717	BAFF-R on unswitched memory B cell	4755	rs9614288	0.0251192	0.0488998	0.607471
	ebi-a-GCST90001717	BAFF-R on unswitched memory B cell	4755	All	0.0148142	0.0468618	0.751907
	ebi-a-GCST90001718	BAFF-R on switched memory B cell	4755	rs117086217	0.0228852	0.0472063	0.627825
	ebi-a-GCST90001718	BAFF-R on switched memory B cell	4755	rs13058590	0.0239062	0.0469238	0.610425
	ebi-a-GCST90001718	BAFF-R on switched memory B cell	4755	rs143944768	0.0161694	0.0468039	0.72974
	ebi-a-GCST90001718	BAFF-R on switched memory B cell	4755	rs146069723	0.011379	0.0471919	0.80946
	ebi-a-GCST90001718	BAFF-R on switched memory B cell	4755	rs4657041	0.0169226	0.0473122	0.720584
	ebi-a-GCST90001718	BAFF-R on switched memory B cell	4755	rs5758649	0.00804368	0.0478312	0.866451
	ebi-a-GCST90001718	BAFF-R on switched memory B cell	4755	rs73165129	-0.0180033	0.0985524	0.855051
	ebi-a-GCST90001718	BAFF-R on switched memory B cell	4755	rs9614288	0.0271155	0.0485991	0.576883
	ebi-a-GCST90001718	BAFF-R on switched memory B cell	4755	All	0.016877	0.0466353	0.717432
	ebi-a-GCST90001719	BAFF-R on IgD+ B cell	4755	rs1081003	-0.0121459	0.05451	0.823676
	ebi-a-GCST90001719	BAFF-R on IgD+ B cell	4755	rs117705111	-0.00920075	0.0568684	0.871471
	ebi-a-GCST90001719	BAFF-R on IgD+ B cell	4755	rs149806587	-0.0142203	0.0508214	0.779624
	ebi-a-GCST90001719	BAFF-R on IgD+ B cell	4755	rs1801274	-0.00862169	0.0555562	0.876673
	ebi-a-GCST90001719	BAFF-R on IgD+ B cell	4755	rs1894588	0.0119542	0.043221	0.7821
	ebi-a-GCST90001719	BAFF-R on IgD+ B cell	4755	rs3819676	-0.00765197	0.0563056	0.8919
	ebi-a-GCST90001719	BAFF-R on IgD+ B cell	4755	rs5757678	-0.00397031	0.0555253	0.942996
	ebi-a-GCST90001719	BAFF-R on IgD+ B cell	4755	rs73165134	-0.0803668	0.0917648	0.381143
	ebi-a-GCST90001719	BAFF-R on IgD+ B cell	4755	rs76146864	0.00774293	0.0491944	0.874934
	ebi-a-GCST90001719	BAFF-R on IgD+ B cell	4755	All	-0.0075164	0.0512446	0.883387
	ebi-a-GCST90001720	BAFF-R on transitional B cell	4755	rs1081003	-0.0159555	0.0648988	0.805796
	ebi-a-GCST90001720	BAFF-R on transitional B cell	4755	rs117705111	-0.0127161	0.0676603	0.850923
	ebi-a-GCST90001720	BAFF-R on transitional B cell	4755	rs149806587	-0.0179851	0.0604479	0.766061
	ebi-a-GCST90001720	BAFF-R on transitional B cell	4755	rs1894588	0.0110821	0.0477284	0.816389
	ebi-a-GCST90001720	BAFF-R on transitional B cell	4755	rs5757678	-0.00662467	0.0663498	0.920468
	ebi-a-GCST90001720	BAFF-R on transitional B cell	4755	rs5759079	-0.0104492	0.0671589	0.876356
	ebi-a-GCST90001720	BAFF-R on transitional B cell	4755	rs73165129	-0.10311	0.110717	0.351704
	ebi-a-GCST90001720	BAFF-R on transitional B cell	4755	rs76146864	0.00668777	0.0587751	0.909408
	ebi-a-GCST90001720	BAFF-R on transitional B cell	4755	All	-0.0106947	0.0603963	0.859449
	ebi-a-GCST90001723	CD19 on CD24+ CD27+ B cell	4755	All	-0.0336592	0.29053	0.907768
	ebi-a-GCST90001724	CD19 on IgD+ CD24+ B cell	4755	rs113812519	-0.0337035	0.274871	0.902412
	ebi-a-GCST90001724	CD19 on IgD+ CD24+ B cell	4755	rs11643297	-0.153803	0.235497	0.513692
	ebi-a-GCST90001724	CD19 on IgD+ CD24+ B cell	4755	rs55712453	0.0985408	0.220131	0.654408
	ebi-a-GCST90001724	CD19 on IgD+ CD24+ B cell	4755	All	-0.0237588	0.187871	0.899365
	ebi-a-GCST90001725	CD19 on IgD+ CD24- B cell	4755	rs112417310	-0.0446338	0.243275	0.854429
	ebi-a-GCST90001725	CD19 on IgD+ CD24- B cell	4755	rs113812519	-0.244675	0.269299	0.363581
	ebi-a-GCST90001725	CD19 on IgD+ CD24- B cell	4755	rs79856590	-0.173106	0.251019	0.490437
	ebi-a-GCST90001725	CD19 on IgD+ CD24- B cell	4755	All	-0.147676	0.207265	0.476156
	ebi-a-GCST90001728	CD19 on IgD+ CD38- unswitched memory B cell	4755	All	-0.119344	0.17816	0.502941
	ebi-a-GCST90001729	CD19 on IgD+ CD38+ B cell	4755	All	-0.13481	0.198709	0.4975
	ebi-a-GCST90001730	CD19 on IgD+ CD38dim B cell	4755	All	-0.165216	0.237323	0.486325
	ebi-a-GCST90001735	CD19 on IgD- CD38dim B cell	4755	rs112417310	-0.074869	0.251037	0.765521
	ebi-a-GCST90001735	CD19 on IgD- CD38dim B cell	4755	rs113612962	-0.0193311	0.27949	0.944858
	ebi-a-GCST90001735	CD19 on IgD- CD38dim B cell	4755	rs11643297	-0.35071	0.221902	0.113998
	ebi-a-GCST90001735	CD19 on IgD- CD38dim B cell	4755	All	-0.142193	0.184901	0.441879
	ebi-a-GCST90001736	CD19 on memory B cell	4755	All	-0.0323753	0.307125	0.916047
	ebi-a-GCST90001738	CD19 on unswitched memory B cell	4755	All	-0.158287	0.23904	0.507856
	ebi-a-GCST90001740	CD19 on switched memory B cell	4755	All	-0.117424	0.221937	0.596746
	ebi-a-GCST90001741	CD19 on IgD+ B cell	4755	All	-0.181511	0.258178	0.482026
	ebi-a-GCST90001742	CD19 on transitional B cell	4755	All	-0.143544	0.230425	0.533315
	ebi-a-GCST90001743	CD20 on B cell	4755	rs12212931	0.840033	0.943033	0.373048
	ebi-a-GCST90001743	CD20 on B cell	4755	rs1941018	1.23231	0.785994	0.11692
	ebi-a-GCST90001743	CD20 on B cell	4755	rs35139284	0.157081	0.284919	0.581417
	ebi-a-GCST90001743	CD20 on B cell	4755	rs354026	0.958718	0.937773	0.306623
	ebi-a-GCST90001743	CD20 on B cell	4755	All	0.790709	0.68077	0.245442
	ebi-a-GCST90001745	CD20 on CD24+ CD27+ B cell	4755	rs111259171	0.0842246	0.228977	0.713
	ebi-a-GCST90001745	CD20 on CD24+ CD27+ B cell	4755	rs11187166	0.180328	0.192351	0.348505
	ebi-a-GCST90001745	CD20 on CD24+ CD27+ B cell	4755	rs55809481	-0.0791171	0.301397	0.792935
	ebi-a-GCST90001745	CD20 on CD24+ CD27+ B cell	4755	rs6459417	0.0218733	0.243595	0.928451
	ebi-a-GCST90001745	CD20 on CD24+ CD27+ B cell	4755	rs74621542	0.13293	0.246734	0.590053
	ebi-a-GCST90001745	CD20 on CD24+ CD27+ B cell	4755	rs9461557	-0.0262529	0.18983	0.890006
	ebi-a-GCST90001745	CD20 on CD24+ CD27+ B cell	4755	All	0.0594926	0.210389	0.77735
	ebi-a-GCST90001746	CD20 on IgD+ CD24+ B cell	4755	All	0.40572	0.192487	0.0350506
	ebi-a-GCST90001747	CD20 on IgD+ CD24- B cell	4755	rs2066399	0.813176	0.678264	0.230564
	ebi-a-GCST90001747	CD20 on IgD+ CD24- B cell	4755	rs4939384	1.21291	0.542315	0.025316
	ebi-a-GCST90001747	CD20 on IgD+ CD24- B cell	4755	rs62405562	0.570997	0.635699	0.369069
	ebi-a-GCST90001747	CD20 on IgD+ CD24- B cell	4755	rs72836542	0.929532	0.621379	0.134675
	ebi-a-GCST90001747	CD20 on IgD+ CD24- B cell	4755	rs9270560	0.435159	0.43567	0.317879
	ebi-a-GCST90001747	CD20 on IgD+ CD24- B cell	4755	All	0.783248	0.527344	0.137473
	ebi-a-GCST90001748	CD20 on IgD+ CD38- B cell	4755	rs12554596	0.32314	0.261355	0.216309
	ebi-a-GCST90001748	CD20 on IgD+ CD38- B cell	4755	rs2066399	0.230031	0.204089	0.259695
	ebi-a-GCST90001748	CD20 on IgD+ CD38- B cell	4755	rs2070770	0.529442	0.166772	0.00150023
	ebi-a-GCST90001748	CD20 on IgD+ CD38- B cell	4755	rs30003	0.406874	0.303642	0.180252
	ebi-a-GCST90001748	CD20 on IgD+ CD38- B cell	4755	All	0.371449	0.202255	0.0662789
	ebi-a-GCST90001751	CD20 on IgD+ CD38+ B cell	4755	rs2066399	0.315742	0.598878	0.59804
	ebi-a-GCST90001751	CD20 on IgD+ CD38+ B cell	4755	rs34486765	0.467101	0.460621	0.31055
	ebi-a-GCST90001751	CD20 on IgD+ CD38+ B cell	4755	rs72836542	0.427788	0.477704	0.370515
	ebi-a-GCST90001751	CD20 on IgD+ CD38+ B cell	4755	rs7768875	0.0763411	0.21325	0.720351
	ebi-a-GCST90001751	CD20 on IgD+ CD38+ B cell	4755	rs7939177	0.551635	0.457659	0.228072
	ebi-a-GCST90001751	CD20 on IgD+ CD38+ B cell	4755	All	0.369529	0.397075	0.352046
	ebi-a-GCST90001752	CD20 on IgD+ CD38dim B cell	4755	rs1007337	0.596203	0.351254	0.0896296
	ebi-a-GCST90001752	CD20 on IgD+ CD38dim B cell	4755	rs2066399	0.549949	0.367314	0.134336
	ebi-a-GCST90001752	CD20 on IgD+ CD38dim B cell	4755	rs34486765	0.629869	0.339783	0.0637765
	ebi-a-GCST90001752	CD20 on IgD+ CD38dim B cell	4755	rs4939384	0.792625	0.329778	0.0162383
	ebi-a-GCST90001752	CD20 on IgD+ CD38dim B cell	4755	rs62405562	0.3992	0.343916	0.245745
	ebi-a-GCST90001752	CD20 on IgD+ CD38dim B cell	4755	rs72836542	0.626732	0.350541	0.0737924
	ebi-a-GCST90001752	CD20 on IgD+ CD38dim B cell	4755	rs7404890	0.58942	0.35709	0.0988163
	ebi-a-GCST90001752	CD20 on IgD+ CD38dim B cell	4755	rs9270560	0.289981	0.249547	0.245225
	ebi-a-GCST90001752	CD20 on IgD+ CD38dim B cell	4755	All	0.559823	0.317862	0.0782023
	ebi-a-GCST90001753	CD20 on IgD- CD24- B cell	4755	All	1.22321	1.14287	0.284485
	ebi-a-GCST90001754	CD20 on IgD- CD27- B cell	4755	rs1883832	0.495566	0.239081	0.0381915
	ebi-a-GCST90001754	CD20 on IgD- CD27- B cell	4755	rs30006	0.555128	0.222114	0.0124439
	ebi-a-GCST90001754	CD20 on IgD- CD27- B cell	4755	rs4716010	0.340344	0.167392	0.0420303
	ebi-a-GCST90001754	CD20 on IgD- CD27- B cell	4755	rs61731791	0.536868	0.165444	0.00117449
	ebi-a-GCST90001754	CD20 on IgD- CD27- B cell	4755	All	0.482782	0.16061	0.00264774
	ebi-a-GCST90001755	CD20 on IgD- CD38- B cell	4755	rs10501383	0.277446	0.171145	0.104993
	ebi-a-GCST90001755	CD20 on IgD- CD38- B cell	4755	rs11751198	0.0777208	0.172767	0.652811
	ebi-a-GCST90001755	CD20 on IgD- CD38- B cell	4755	rs55809481	-0.0181682	0.263645	0.94506
	ebi-a-GCST90001755	CD20 on IgD- CD38- B cell	4755	rs61731791	0.154378	0.209791	0.461813
	ebi-a-GCST90001755	CD20 on IgD- CD38- B cell	4755	All	0.136269	0.165887	0.411387
	ebi-a-GCST90001757	CD20 on IgD- CD38dim B cell	4755	rs11187166	0.378964	0.192291	0.0487486
	ebi-a-GCST90001757	CD20 on IgD- CD38dim B cell	4755	rs2070770	0.324036	0.2367	0.171008
	ebi-a-GCST90001757	CD20 on IgD- CD38dim B cell	4755	rs55809481	0.32184	0.306555	0.293782
	ebi-a-GCST90001757	CD20 on IgD- CD38dim B cell	4755	rs61731791	0.28842	0.238504	0.226554
	ebi-a-GCST90001757	CD20 on IgD- CD38dim B cell	4755	rs909846	0.241407	0.238614	0.311678
	ebi-a-GCST90001757	CD20 on IgD- CD38dim B cell	4755	rs9271146	0.0949672	0.164718	0.564248
	ebi-a-GCST90001757	CD20 on IgD- CD38dim B cell	4755	rs9469053	0.248942	0.240071	0.299759
	ebi-a-GCST90001757	CD20 on IgD- CD38dim B cell	4755	All	0.27009	0.213473	0.205792
	ebi-a-GCST90001758	CD20 on memory B cell	4755	rs13190846	0.275691	0.196181	0.159936
	ebi-a-GCST90001758	CD20 on memory B cell	4755	rs1569590	0.183884	0.17691	0.298609
	ebi-a-GCST90001758	CD20 on memory B cell	4755	rs2070770	0.312791	0.171329	0.0678999
	ebi-a-GCST90001758	CD20 on memory B cell	4755	rs28572463	0.251962	0.177478	0.155701
	ebi-a-GCST90001758	CD20 on memory B cell	4755	rs30003	0.251123	0.237109	0.289553
	ebi-a-GCST90001758	CD20 on memory B cell	4755	rs9461562	0.162422	0.120618	0.178115
	ebi-a-GCST90001758	CD20 on memory B cell	4755	All	0.237282	0.160941	0.14039
	ebi-a-GCST90001759	CD20 on naive-mature B cell	4755	rs1941018	0.900312	0.448823	0.0448625
	ebi-a-GCST90001759	CD20 on naive-mature B cell	4755	rs30003	0.675534	0.482425	0.161427
	ebi-a-GCST90001759	CD20 on naive-mature B cell	4755	rs388354	0.75206	0.451343	0.0956597
	ebi-a-GCST90001759	CD20 on naive-mature B cell	4755	rs62405562	0.445585	0.450514	0.322635
	ebi-a-GCST90001759	CD20 on naive-mature B cell	4755	rs6910382	0.648834	0.497818	0.192453
	ebi-a-GCST90001759	CD20 on naive-mature B cell	4755	rs72836542	0.727887	0.469115	0.120754
	ebi-a-GCST90001759	CD20 on naive-mature B cell	4755	rs9270560	0.330661	0.322604	0.305376
	ebi-a-GCST90001759	CD20 on naive-mature B cell	4755	All	0.638892	0.41643	0.124977
	ebi-a-GCST90001760	CD20 on unswitched memory B cell	4755	rs112405902	0.17884	0.149	0.230037
	ebi-a-GCST90001760	CD20 on unswitched memory B cell	4755	rs4447195	0.304586	0.159093	0.0555545
	ebi-a-GCST90001760	CD20 on unswitched memory B cell	4755	rs6459417	0.17779	0.157263	0.258254
	ebi-a-GCST90001760	CD20 on unswitched memory B cell	4755	rs6509428	0.153127	0.198242	0.439863
	ebi-a-GCST90001760	CD20 on unswitched memory B cell	4755	All	0.207235	0.141219	0.142248
	ebi-a-GCST90001761	CD20 on switched memory B cell	4755	rs10501383	0.301542	0.253251	0.233777
	ebi-a-GCST90001761	CD20 on switched memory B cell	4755	rs11751198	0.197239	0.253198	0.435985
	ebi-a-GCST90001761	CD20 on switched memory B cell	4755	rs1569590	0.182171	0.252185	0.470067
	ebi-a-GCST90001761	CD20 on switched memory B cell	4755	rs35039517	0.339036	0.21144	0.108833
	ebi-a-GCST90001761	CD20 on switched memory B cell	4755	rs55809481	0.233069	0.328627	0.478188
	ebi-a-GCST90001761	CD20 on switched memory B cell	4755	rs61731791	0.23002	0.253628	0.36445
	ebi-a-GCST90001761	CD20 on switched memory B cell	4755	rs9271146	0.053722	0.175778	0.759891
	ebi-a-GCST90001761	CD20 on switched memory B cell	4755	All	0.218509	0.22745	0.336706
	ebi-a-GCST90001762	CD20 on IgD+ B cell	4755	rs12212931	0.772239	0.53663	0.150135
	ebi-a-GCST90001762	CD20 on IgD+ B cell	4755	rs30003	0.806883	0.520973	0.12143
	ebi-a-GCST90001762	CD20 on IgD+ B cell	4755	rs4939384	1.07318	0.445357	0.0159655
	ebi-a-GCST90001762	CD20 on IgD+ B cell	4755	rs62405562	0.55244	0.497527	0.266839
	ebi-a-GCST90001762	CD20 on IgD+ B cell	4755	rs72836542	0.841591	0.49728	0.0905723
	ebi-a-GCST90001762	CD20 on IgD+ B cell	4755	rs9270560	0.417298	0.349488	0.232467
	ebi-a-GCST90001762	CD20 on IgD+ B cell	4755	All	0.741069	0.438615	0.0911111
	ebi-a-GCST90001763	CD20 on transitional B cell	4755	All	0.216831	0.466727	0.642234
	ebi-a-GCST90001765	CD24 on IgD+ CD24+ B cell	4755	All	-0.031229	0.192042	0.870821
	ebi-a-GCST90001766	CD24 on IgD+ CD38- B cell	4755	All	-0.0924138	0.293556	0.752907
	ebi-a-GCST90001767	CD24 on IgD+ CD38- unswitched memory B cell	4755	All	-0.0350191	0.166876	0.833784
	ebi-a-GCST90001768	CD24 on IgD+ CD38+ B cell	4755	All	-0.107504	0.30438	0.723946
	ebi-a-GCST90001769	CD24 on IgD- CD38- B cell	4755	All	-0.079245	0.234032	0.734906
	ebi-a-GCST90001771	CD24 on memory B cell	4755	All	-0.104831	0.170785	0.539335
	ebi-a-GCST90001772	CD24 on unswitched memory B cell	4755	All	-0.0381978	0.207487	0.853937
	ebi-a-GCST90001773	CD24 on switched memory B cell	4755	All	-0.108339	0.178551	0.544006
	ebi-a-GCST90001775	CD25 on B cell	4755	rs147487472	-0.208593	0.167319	0.212515
	ebi-a-GCST90001775	CD25 on B cell	4755	rs3793662	-0.272514	0.149302	0.0679635
	ebi-a-GCST90001775	CD25 on B cell	4755	rs41294937	-0.147295	0.189829	0.437786
	ebi-a-GCST90001775	CD25 on B cell	4755	All	-0.219361	0.135874	0.106433
	ebi-a-GCST90001777	CD25 on CD24+ CD27+ B cell	4755	rs11598494	-0.09483	0.0985901	0.336119
	ebi-a-GCST90001777	CD25 on CD24+ CD27+ B cell	4755	rs1887027	0.0520944	0.147542	0.724027
	ebi-a-GCST90001777	CD25 on CD24+ CD27+ B cell	4755	rs3793662	-0.097754	0.0951812	0.304406
	ebi-a-GCST90001777	CD25 on CD24+ CD27+ B cell	4755	rs4747882	-0.135123	0.101081	0.181294
	ebi-a-GCST90001777	CD25 on CD24+ CD27+ B cell	4755	All	-0.0878762	0.0916606	0.337703
	ebi-a-GCST90001778	CD25 on IgD+ CD24+ B cell	4755	rs11598494	-0.122396	0.135108	0.364982
	ebi-a-GCST90001778	CD25 on IgD+ CD24+ B cell	4755	rs1887027	0.0636392	0.191513	0.739664
	ebi-a-GCST90001778	CD25 on IgD+ CD24+ B cell	4755	rs4747882	-0.166374	0.114879	0.147547
	ebi-a-GCST90001778	CD25 on IgD+ CD24+ B cell	4755	All	-0.112832	0.104851	0.281874
	ebi-a-GCST90001779	CD25 on IgD+ CD24- B cell	4755	rs3793662	-0.272436	0.194746	0.161834
	ebi-a-GCST90001779	CD25 on IgD+ CD24- B cell	4755	rs62626323	-0.291907	0.32822	0.373808
	ebi-a-GCST90001779	CD25 on IgD+ CD24- B cell	4755	rs7920946	-0.11761	0.139681	0.399794
	ebi-a-GCST90001779	CD25 on IgD+ CD24- B cell	4755	All	-0.213381	0.150121	0.155203
	ebi-a-GCST90001781	CD25 on IgD+ CD38- naive B cell	4755	All	-0.169616	0.155852	0.276457
	ebi-a-GCST90001783	CD25 on IgD+ CD38+ B cell	4755	All	-0.137859	0.199701	0.489987
	ebi-a-GCST90001784	CD25 on IgD+ CD38dim B cell	4755	All	-0.294003	0.201052	0.143652
	ebi-a-GCST90001785	CD25 on IgD- CD24- B cell	4755	All	-0.181781	0.39508	0.645436
	ebi-a-GCST90001787	CD25 on IgD- CD38- B cell	4755	rs12342539	-0.243467	0.129085	0.0592806
	ebi-a-GCST90001787	CD25 on IgD- CD38- B cell	4755	rs12722531	-0.254706	0.131465	0.0526912
	ebi-a-GCST90001787	CD25 on IgD- CD38- B cell	4755	rs706779	-0.0469041	0.220416	0.831485
	ebi-a-GCST90001787	CD25 on IgD- CD38- B cell	4755	All	-0.218942	0.120187	0.068503
	ebi-a-GCST90001789	CD25 on IgD- CD38dim B cell	4755	rs3793662	-0.320892	0.125972	0.0108551
	ebi-a-GCST90001789	CD25 on IgD- CD38dim B cell	4755	rs41294937	-0.297643	0.205223	0.146964
	ebi-a-GCST90001789	CD25 on IgD- CD38dim B cell	4755	rs7920946	-0.189404	0.146002	0.194537
	ebi-a-GCST90001789	CD25 on IgD- CD38dim B cell	4755	All	-0.272839	0.117183	0.0198958
	ebi-a-GCST90001790	CD25 on memory B cell	4755	rs11598494	-0.09848	0.100302	0.326181
	ebi-a-GCST90001790	CD25 on memory B cell	4755	rs1887027	0.0508028	0.150804	0.736208
	ebi-a-GCST90001790	CD25 on memory B cell	4755	rs3793662	-0.101556	0.0968276	0.294255
	ebi-a-GCST90001790	CD25 on memory B cell	4755	rs4747882	-0.135116	0.101573	0.183441
	ebi-a-GCST90001790	CD25 on memory B cell	4755	All	-0.0907409	0.092987	0.329141
	ebi-a-GCST90001791	CD25 on naive-mature B cell	4755	rs11051398	-0.167365	0.117452	0.154167
	ebi-a-GCST90001791	CD25 on naive-mature B cell	4755	rs147487472	-0.0715757	0.125215	0.567578
	ebi-a-GCST90001791	CD25 on naive-mature B cell	4755	rs17403348	-0.128208	0.110549	0.246156
	ebi-a-GCST90001791	CD25 on naive-mature B cell	4755	rs3793662	-0.13442	0.120065	0.262904
	ebi-a-GCST90001791	CD25 on naive-mature B cell	4755	rs41294937	-0.00472776	0.142225	0.973482
	ebi-a-GCST90001791	CD25 on naive-mature B cell	4755	All	-0.109181	0.108365	0.313682
	ebi-a-GCST90001792	CD25 on unswitched memory B cell	4755	rs11598494	-0.0995597	0.103156	0.334477
	ebi-a-GCST90001792	CD25 on unswitched memory B cell	4755	rs1887027	0.0559058	0.157015	0.7218
	ebi-a-GCST90001792	CD25 on unswitched memory B cell	4755	rs3793662	-0.105961	0.101256	0.295345
	ebi-a-GCST90001792	CD25 on unswitched memory B cell	4755	rs4747882	-0.140928	0.106005	0.183699
	ebi-a-GCST90001792	CD25 on unswitched memory B cell	4755	All	-0.0933298	0.0966642	0.334292
	ebi-a-GCST90001793	CD25 on switched memory B cell	4755	rs41294937	-0.120533	0.210359	0.566652
	ebi-a-GCST90001793	CD25 on switched memory B cell	4755	rs4747882	-0.276496	0.123446	0.0251033
	ebi-a-GCST90001793	CD25 on switched memory B cell	4755	rs7072398	-0.107687	0.187595	0.565942
	ebi-a-GCST90001793	CD25 on switched memory B cell	4755	All	-0.17473	0.124766	0.161374
	ebi-a-GCST90001794	CD25 on IgD+ B cell	4755	All	-0.288333	0.157418	0.0670065
	ebi-a-GCST90001798	CD27 on CD24+ CD27+ B cell	4755	rs147714617	0.088142	0.0676846	0.192832
	ebi-a-GCST90001798	CD27 on CD24+ CD27+ B cell	4755	rs162076	0.136444	0.0613839	0.0262291
	ebi-a-GCST90001798	CD27 on CD24+ CD27+ B cell	4755	rs1801274	0.114317	0.0827269	0.167016
	ebi-a-GCST90001798	CD27 on CD24+ CD27+ B cell	4755	rs1883832	0.0553191	0.115117	0.630839
	ebi-a-GCST90001798	CD27 on CD24+ CD27+ B cell	4755	rs25680	0.105359	0.0833731	0.206336
	ebi-a-GCST90001798	CD27 on CD24+ CD27+ B cell	4755	rs35574803	0.090525	0.0822211	0.270899
	ebi-a-GCST90001798	CD27 on CD24+ CD27+ B cell	4755	rs6011967	0.115915	0.0766306	0.130371
	ebi-a-GCST90001798	CD27 on CD24+ CD27+ B cell	4755	rs75918255	0.1136	0.0785921	0.148334
	ebi-a-GCST90001798	CD27 on CD24+ CD27+ B cell	4755	rs7621492	0.0998248	0.0783048	0.202372
	ebi-a-GCST90001798	CD27 on CD24+ CD27+ B cell	4755	All	0.105106	0.0740644	0.155866
	ebi-a-GCST90001800	CD27 on IgD+ CD24+ B cell	4755	rs1883832	0.163192	0.130574	0.21137
	ebi-a-GCST90001800	CD27 on IgD+ CD24+ B cell	4755	rs25680	0.171414	0.0805294	0.0332887
	ebi-a-GCST90001800	CD27 on IgD+ CD24+ B cell	4755	rs35574803	0.156244	0.0846266	0.0648524
	ebi-a-GCST90001800	CD27 on IgD+ CD24+ B cell	4755	rs75918255	0.186202	0.0790771	0.0185379
	ebi-a-GCST90001800	CD27 on IgD+ CD24+ B cell	4755	rs7621492	0.161402	0.0782472	0.039139
	ebi-a-GCST90001800	CD27 on IgD+ CD24+ B cell	4755	All	0.168645	0.0769382	0.0283824
	ebi-a-GCST90001801	CD27 on IgD+ CD38- unswitched memory B cell	4755	rs25680	0.123412	0.0670355	0.0656226
	ebi-a-GCST90001801	CD27 on IgD+ CD38- unswitched memory B cell	4755	rs35574803	0.106032	0.0691751	0.125325
	ebi-a-GCST90001801	CD27 on IgD+ CD38- unswitched memory B cell	4755	rs4810485	0.0771506	0.0957704	0.420486
	ebi-a-GCST90001801	CD27 on IgD+ CD38- unswitched memory B cell	4755	rs56237381	0.135304	0.0650227	0.0374458
	ebi-a-GCST90001801	CD27 on IgD+ CD38- unswitched memory B cell	4755	rs75918255	0.131988	0.0642046	0.0398076
	ebi-a-GCST90001801	CD27 on IgD+ CD38- unswitched memory B cell	4755	All	0.119702	0.0626333	0.0559846
	ebi-a-GCST90001802	CD27 on IgD- CD38- B cell	4755	rs11064198	0.116401	0.093192	0.211647
	ebi-a-GCST90001802	CD27 on IgD- CD38- B cell	4755	rs162076	0.141492	0.0726079	0.051329
	ebi-a-GCST90001802	CD27 on IgD- CD38- B cell	4755	rs1801274	0.109721	0.0985403	0.265511
	ebi-a-GCST90001802	CD27 on IgD- CD38- B cell	4755	rs1883832	0.0192831	0.120133	0.872476
	ebi-a-GCST90001802	CD27 on IgD- CD38- B cell	4755	rs2250246	0.0802251	0.0957889	0.4023
	ebi-a-GCST90001802	CD27 on IgD- CD38- B cell	4755	rs35574803	0.0795058	0.0938157	0.396734
	ebi-a-GCST90001802	CD27 on IgD- CD38- B cell	4755	rs75918255	0.10761	0.0919153	0.241698
	ebi-a-GCST90001802	CD27 on IgD- CD38- B cell	4755	All	0.0988237	0.0849168	0.244517
	ebi-a-GCST90001803	CD27 on IgD- CD38+ B cell	4755	All	0.408259	0.201955	0.0432244
	ebi-a-GCST90001804	CD27 on IgD- CD38dim B cell	4755	rs162076	0.113027	0.0640021	0.0773985
	ebi-a-GCST90001804	CD27 on IgD- CD38dim B cell	4755	rs1801274	0.0809818	0.0929609	0.383679
	ebi-a-GCST90001804	CD27 on IgD- CD38dim B cell	4755	rs1883832	-0.0619529	0.14221	0.663095
	ebi-a-GCST90001804	CD27 on IgD- CD38dim B cell	4755	rs35574803	0.0582184	0.0883565	0.509958
	ebi-a-GCST90001804	CD27 on IgD- CD38dim B cell	4755	rs6011967	0.0868602	0.0851334	0.307594
	ebi-a-GCST90001804	CD27 on IgD- CD38dim B cell	4755	rs75918255	0.0820319	0.0879422	0.350927
	ebi-a-GCST90001804	CD27 on IgD- CD38dim B cell	4755	All	0.0758019	0.079616	0.341049
	ebi-a-GCST90001805	CD27 on memory B cell	4755	rs147714617	0.101133	0.0815049	0.21467
	ebi-a-GCST90001805	CD27 on memory B cell	4755	rs1883832	0.0623752	0.15066	0.678865
	ebi-a-GCST90001805	CD27 on memory B cell	4755	rs25680	0.124616	0.104235	0.23188
	ebi-a-GCST90001805	CD27 on memory B cell	4755	rs35574803	0.106951	0.103449	0.301205
	ebi-a-GCST90001805	CD27 on memory B cell	4755	rs56237381	0.138889	0.0989234	0.160317
	ebi-a-GCST90001805	CD27 on memory B cell	4755	rs72485816	0.168454	0.0743384	0.0234489
	ebi-a-GCST90001805	CD27 on memory B cell	4755	rs75918255	0.135498	0.0979236	0.166448
	ebi-a-GCST90001805	CD27 on memory B cell	4755	All	0.124765	0.090636	0.16865
	ebi-a-GCST90001806	CD27 on unswitched memory B cell	4755	rs144642376	0.166248	0.0693533	0.0165248
	ebi-a-GCST90001806	CD27 on unswitched memory B cell	4755	rs147714617	0.13827	0.0696231	0.0470361
	ebi-a-GCST90001806	CD27 on unswitched memory B cell	4755	rs1801274	0.16758	0.0711071	0.0184371
	ebi-a-GCST90001806	CD27 on unswitched memory B cell	4755	rs25680	0.166488	0.0735318	0.0235637
	ebi-a-GCST90001806	CD27 on unswitched memory B cell	4755	rs35574803	0.14724	0.0739721	0.0465383
	ebi-a-GCST90001806	CD27 on unswitched memory B cell	4755	rs4810485	0.137225	0.0953329	0.15003
	ebi-a-GCST90001806	CD27 on unswitched memory B cell	4755	rs56237381	0.173712	0.0706735	0.013973
	ebi-a-GCST90001806	CD27 on unswitched memory B cell	4755	rs6066198	0.149757	0.0691274	0.0302812
	ebi-a-GCST90001806	CD27 on unswitched memory B cell	4755	rs72645230	0.155603	0.069521	0.0252065
	ebi-a-GCST90001806	CD27 on unswitched memory B cell	4755	rs75918255	0.17235	0.0702664	0.0141747
	ebi-a-GCST90001806	CD27 on unswitched memory B cell	4755	All	0.15836	0.068669	0.0211027
	ebi-a-GCST90001808	CD27 on switched memory B cell	4755	rs144642376	0.0900071	0.0746359	0.227837
	ebi-a-GCST90001808	CD27 on switched memory B cell	4755	rs147714617	0.0677237	0.0646163	0.294597
	ebi-a-GCST90001808	CD27 on switched memory B cell	4755	rs162076	0.116761	0.0581644	0.0447029
	ebi-a-GCST90001808	CD27 on switched memory B cell	4755	rs1801274	0.0983594	0.0812907	0.22629
	ebi-a-GCST90001808	CD27 on switched memory B cell	4755	rs1883832	0.0271867	0.101103	0.788005
	ebi-a-GCST90001808	CD27 on switched memory B cell	4755	rs25680	0.0855119	0.0807542	0.289638
	ebi-a-GCST90001808	CD27 on switched memory B cell	4755	rs35574803	0.0712738	0.0765525	0.35183
	ebi-a-GCST90001808	CD27 on switched memory B cell	4755	rs6011967	0.0943446	0.0733574	0.19841
	ebi-a-GCST90001808	CD27 on switched memory B cell	4755	rs75918255	0.0920008	0.0750389	0.220183
	ebi-a-GCST90001808	CD27 on switched memory B cell	4755	All	0.0855022	0.0705898	0.225798
	ebi-a-GCST90001811	CD38 on IgD+ CD24- B cell	4755	All	0.111727	0.181275	0.537672
	ebi-a-GCST90001812	CD38 on IgD+ CD38+ B cell	4755	All	-0.107157	0.202266	0.596263
	ebi-a-GCST90001813	CD38 on IgD+ CD38dim B cell	4755	rs115062208	0.101685	0.13266	0.443373
	ebi-a-GCST90001813	CD38 on IgD+ CD38dim B cell	4755	rs572542	0.124762	0.114888	0.277506
	ebi-a-GCST90001813	CD38 on IgD+ CD38dim B cell	4755	rs76112278	0.230587	0.128798	0.0734059
	ebi-a-GCST90001813	CD38 on IgD+ CD38dim B cell	4755	rs76354299	0.107221	0.122168	0.380134
	ebi-a-GCST90001813	CD38 on IgD+ CD38dim B cell	4755	All	0.139741	0.107445	0.1934
	ebi-a-GCST90001815	CD38 on IgD- CD38dim B cell	4755	rs115062208	0.081551	0.174407	0.640078
	ebi-a-GCST90001815	CD38 on IgD- CD38dim B cell	4755	rs76112278	0.234181	0.14692	0.110952
	ebi-a-GCST90001815	CD38 on IgD- CD38dim B cell	4755	rs76354299	0.0959503	0.142902	0.501939
	ebi-a-GCST90001815	CD38 on IgD- CD38dim B cell	4755	All	0.140342	0.122911	0.253531
	ebi-a-GCST90001816	CD38 on naive-mature B cell	4755	rs115062208	0.0836172	0.190359	0.660472
	ebi-a-GCST90001816	CD38 on naive-mature B cell	4755	rs76112278	0.263954	0.16538	0.110479
	ebi-a-GCST90001816	CD38 on naive-mature B cell	4755	rs76354299	0.100143	0.161129	0.534263
	ebi-a-GCST90001816	CD38 on naive-mature B cell	4755	All	0.15049	0.135668	0.267321
	ebi-a-GCST90001819	CD38 on transitional B cell	4755	rs115062208	0.117182	0.12062	0.331299
	ebi-a-GCST90001819	CD38 on transitional B cell	4755	rs149852991	0.118701	0.113699	0.296489
	ebi-a-GCST90001819	CD38 on transitional B cell	4755	rs197429	0.141632	0.106359	0.18298
	ebi-a-GCST90001819	CD38 on transitional B cell	4755	rs572542	0.133375	0.105708	0.207043
	ebi-a-GCST90001819	CD38 on transitional B cell	4755	rs76112278	0.219239	0.116158	0.0591049
	ebi-a-GCST90001819	CD38 on transitional B cell	4755	All	0.145547	0.100239	0.146503
	ebi-a-GCST90001820	IgD on IgD+ CD24+ B cell	4755	rs112421400	0.358969	0.169544	0.034238
	ebi-a-GCST90001820	IgD on IgD+ CD24+ B cell	4755	rs139084170	0.36841	0.165202	0.0257433
	ebi-a-GCST90001820	IgD on IgD+ CD24+ B cell	4755	rs1794511	0.400692	0.195911	0.0408283
	ebi-a-GCST90001820	IgD on IgD+ CD24+ B cell	4755	rs2819455	0.236302	0.212815	0.266842
	ebi-a-GCST90001820	IgD on IgD+ CD24+ B cell	4755	All	0.348301	0.158402	0.0278891
	ebi-a-GCST90001821	IgD on IgD+ CD24- B cell	4755	rs10272514	0.0141597	0.164539	0.931421
	ebi-a-GCST90001821	IgD on IgD+ CD24- B cell	4755	rs28634695	0.17198	0.29567	0.560794
	ebi-a-GCST90001821	IgD on IgD+ CD24- B cell	4755	rs35501848	0.229293	0.183075	0.210406
	ebi-a-GCST90001821	IgD on IgD+ CD24- B cell	4755	All	0.134651	0.155485	0.386487
	ebi-a-GCST90001823	IgD on IgD+ CD38- unswitched memory B cell	4755	All	0.651459	0.17389	0.000179403
	ebi-a-GCST90001824	IgD on IgD+ CD38+ B cell	4755	rs200468	0.0576873	0.145015	0.690775
	ebi-a-GCST90001824	IgD on IgD+ CD38+ B cell	4755	rs28669075	0.0369944	0.153211	0.809199
	ebi-a-GCST90001824	IgD on IgD+ CD38+ B cell	4755	rs62442539	0.10444	0.19455	0.591387
	ebi-a-GCST90001824	IgD on IgD+ CD38+ B cell	4755	All	0.0607212	0.130983	0.642947
	ebi-a-GCST90001825	IgD on IgD+ CD38dim B cell	4755	rs10272514	0.0220119	0.159959	0.890549
	ebi-a-GCST90001825	IgD on IgD+ CD38dim B cell	4755	rs28669075	0.169721	0.295996	0.56638
	ebi-a-GCST90001825	IgD on IgD+ CD38dim B cell	4755	rs35501848	0.227	0.178292	0.202952
	ebi-a-GCST90001825	IgD on IgD+ CD38dim B cell	4755	All	0.13538	0.152478	0.374611
	ebi-a-GCST90001826	IgD on unswitched memory B cell	4755	rs139084170	0.930549	0.315251	0.00315957
	ebi-a-GCST90001826	IgD on unswitched memory B cell	4755	rs241409	0.649703	0.653716	0.32029
	ebi-a-GCST90001826	IgD on unswitched memory B cell	4755	rs9267517	0.55866	0.305313	0.0672812
	ebi-a-GCST90001826	IgD on unswitched memory B cell	4755	All	0.715798	0.309324	0.0206636
	ebi-a-GCST90001828	IgD on transitional B cell	4755	rs1037633	0.0447774	0.170688	0.793063
	ebi-a-GCST90001828	IgD on transitional B cell	4755	rs200474	-0.0501092	0.17484	0.774419
	ebi-a-GCST90001828	IgD on transitional B cell	4755	rs55871547	-0.107617	0.240392	0.65439
	ebi-a-GCST90001828	IgD on transitional B cell	4755	All	-0.0232927	0.153991	0.879771
	ebi-a-GCST90001829	BAFF-R on B cell	4755	rs1081003	-0.0123409	0.0549364	0.82226
	ebi-a-GCST90001829	BAFF-R on B cell	4755	rs117705111	-0.00912729	0.0572187	0.873263
	ebi-a-GCST90001829	BAFF-R on B cell	4755	rs149806587	-0.0142102	0.0511648	0.781216
	ebi-a-GCST90001829	BAFF-R on B cell	4755	rs1801274	-0.00859933	0.0559659	0.877883
	ebi-a-GCST90001829	BAFF-R on B cell	4755	rs1894588	0.0118489	0.0434709	0.785183
	ebi-a-GCST90001829	BAFF-R on B cell	4755	rs5757678	-0.00393381	0.0558596	0.943857
	ebi-a-GCST90001829	BAFF-R on B cell	4755	rs5759079	-0.00709529	0.056768	0.900534
	ebi-a-GCST90001829	BAFF-R on B cell	4755	rs73165129	-0.0796883	0.0918387	0.38556
	ebi-a-GCST90001829	BAFF-R on B cell	4755	rs76146864	0.00791482	0.049523	0.873022
	ebi-a-GCST90001829	BAFF-R on B cell	4755	All	-0.00745644	0.0515845	0.885068
	ebi-a-GCST90001832	CD62L on CD62L+ plasmacytoid Dendritic Cell	4755	rs11773763	0.0242153	0.179943	0.89295
	ebi-a-GCST90001832	CD62L on CD62L+ plasmacytoid Dendritic Cell	4755	rs343813	0.0757333	0.185693	0.68339
	ebi-a-GCST90001832	CD62L on CD62L+ plasmacytoid Dendritic Cell	4755	rs3917761	0.139167	0.109918	0.205475
	ebi-a-GCST90001832	CD62L on CD62L+ plasmacytoid Dendritic Cell	4755	rs4987358	-0.0794728	0.201124	0.692737
	ebi-a-GCST90001832	CD62L on CD62L+ plasmacytoid Dendritic Cell	4755	All	0.0545124	0.138533	0.693952
	ebi-a-GCST90001833	CD62L on CD62L+ Dendritic Cell	4755	All	-0.0136288	0.31508	0.965498
	ebi-a-GCST90001834	CD62L on monocyte	4755	All	-0.033419	0.0920159	0.716465
	ebi-a-GCST90001838	CD3 on naive CD8+ T cell	4755	rs111780443	0.0193506	0.0609509	0.750881
	ebi-a-GCST90001838	CD3 on naive CD8+ T cell	4755	rs12142987	0.015253	0.0624757	0.80712
	ebi-a-GCST90001838	CD3 on naive CD8+ T cell	4755	rs12921174	0.0157363	0.0627301	0.801924
	ebi-a-GCST90001838	CD3 on naive CD8+ T cell	4755	rs2949661	0.12629	0.121435	0.298348
	ebi-a-GCST90001838	CD3 on naive CD8+ T cell	4755	rs61814886	0.0261976	0.0630706	0.677872
	ebi-a-GCST90001838	CD3 on naive CD8+ T cell	4755	All	0.0257262	0.0603378	0.669839
	ebi-a-GCST90001839	CD3 on Effector Memory CD8+ T cell	4755	All	-0.00920273	0.125182	0.941396
	ebi-a-GCST90001840	CD3 on Terminally Differentiated CD8+ T cell	4755	All	-0.0220819	0.159665	0.890002
	ebi-a-GCST90001841	CD3 on Central Memory CD4+ T cell	4755	rs2949661	-0.199271	0.365555	0.585671
	ebi-a-GCST90001841	CD3 on Central Memory CD4+ T cell	4755	rs61814886	-0.0403901	0.157447	0.797541
	ebi-a-GCST90001841	CD3 on Central Memory CD4+ T cell	4755	rs9842595	-0.00475749	0.0716224	0.94704
	ebi-a-GCST90001841	CD3 on Central Memory CD4+ T cell	4755	All	-0.0341211	0.106432	0.74852
	ebi-a-GCST90001842	CD3 on Naive CD4+ T cell	4755	rs2949661	-0.176939	0.319379	0.579572
	ebi-a-GCST90001842	CD3 on Naive CD4+ T cell	4755	rs61814886	-0.032199	0.130615	0.805281
	ebi-a-GCST90001842	CD3 on Naive CD4+ T cell	4755	rs9842595	-0.00409904	0.0595372	0.94511
	ebi-a-GCST90001842	CD3 on Naive CD4+ T cell	4755	All	-0.0275673	0.0887375	0.756058
	ebi-a-GCST90001843	CD3 on Effector Memory CD4+ T cell	4755	All	0.0500765	0.130439	0.701048
	ebi-a-GCST90001845	CD3 on CD45RA- CD4+ T cell	4755	All	-0.00509736	0.0777628	0.947736
	ebi-a-GCST90001846	CD3 on Central Memory CD8+ T cell	4755	All	0.0102404	0.0937581	0.913027
	ebi-a-GCST90001847	CD3 on HLA DR+ T cell	4755	All	0.00611413	0.0988583	0.950684
	ebi-a-GCST90001849	CD3 on HLA DR+ CD4+ T cell	4755	All	-0.00792358	0.0936555	0.932577
	ebi-a-GCST90001851	CD3 on T cell	4755	All	0.0658246	0.142586	0.644334
	ebi-a-GCST90001853	CD3 on activated CD4 regulatory T cell	4755	rs114672530	0.0312202	0.0612897	0.61048
	ebi-a-GCST90001853	CD3 on activated CD4 regulatory T cell	4755	rs12138291	-0.0258451	0.0666957	0.698381
	ebi-a-GCST90001853	CD3 on activated CD4 regulatory T cell	4755	rs2949661	0.0361661	0.166021	0.827554
	ebi-a-GCST90001853	CD3 on activated CD4 regulatory T cell	4755	rs35055340	-0.000987151	0.0939763	0.991619
	ebi-a-GCST90001853	CD3 on activated CD4 regulatory T cell	4755	All	0.00510862	0.073149	0.944322
	ebi-a-GCST90001854	CD3 on CD39+ activated CD4 regulatory T cell	4755	rs10882659	0.0293602	0.0633866	0.643226
	ebi-a-GCST90001854	CD3 on CD39+ activated CD4 regulatory T cell	4755	rs12138291	0.0214821	0.0631719	0.733813
	ebi-a-GCST90001854	CD3 on CD39+ activated CD4 regulatory T cell	4755	rs2949661	0.152332	0.103015	0.13921
	ebi-a-GCST90001854	CD3 on CD39+ activated CD4 regulatory T cell	4755	rs35055340	0.0453504	0.0631877	0.472936
	ebi-a-GCST90001854	CD3 on CD39+ activated CD4 regulatory T cell	4755	rs552999	0.0509087	0.0616671	0.409065
	ebi-a-GCST90001854	CD3 on CD39+ activated CD4 regulatory T cell	4755	All	0.0467793	0.0601079	0.436418
	ebi-a-GCST90001855	CD3 on secreting CD4 regulatory T cell	4755	rs12752576	-0.00449271	0.0662795	0.945957
	ebi-a-GCST90001855	CD3 on secreting CD4 regulatory T cell	4755	rs2949661	-0.221116	0.164271	0.178288
	ebi-a-GCST90001855	CD3 on secreting CD4 regulatory T cell	4755	rs61814886	-0.0692641	0.127754	0.587704
	ebi-a-GCST90001855	CD3 on secreting CD4 regulatory T cell	4755	All	-0.0619797	0.0883488	0.482969
	ebi-a-GCST90001856	CD3 on CD39+ secreting CD4 regulatory T cell	4755	rs2949661	-0.168557	0.332376	0.612066
	ebi-a-GCST90001856	CD3 on CD39+ secreting CD4 regulatory T cell	4755	rs61814886	-0.0357692	0.140032	0.798387
	ebi-a-GCST90001856	CD3 on CD39+ secreting CD4 regulatory T cell	4755	rs76540213	-0.00490947	0.0741107	0.947183
	ebi-a-GCST90001856	CD3 on CD39+ secreting CD4 regulatory T cell	4755	All	-0.0298282	0.0946882	0.75275
	ebi-a-GCST90001857	CD3 on activated & secreting CD4 regulatory T cell	4755	rs114672530	0.0303332	0.0606335	0.616884
	ebi-a-GCST90001857	CD3 on activated & secreting CD4 regulatory T cell	4755	rs12138291	-0.0267255	0.0654158	0.682871
	ebi-a-GCST90001857	CD3 on activated & secreting CD4 regulatory T cell	4755	rs2949661	0.0326007	0.167003	0.845228
	ebi-a-GCST90001857	CD3 on activated & secreting CD4 regulatory T cell	4755	rs35055340	-0.00188405	0.0918327	0.983632
	ebi-a-GCST90001857	CD3 on activated & secreting CD4 regulatory T cell	4755	All	0.00379488	0.0720755	0.95801
	ebi-a-GCST90001858	CD3 on CD45RA+ CD4+ T cell	4755	rs12921174	-0.0247321	0.066353	0.709345
	ebi-a-GCST90001858	CD3 on CD45RA+ CD4+ T cell	4755	rs2949661	-0.0283086	0.15679	0.85672
	ebi-a-GCST90001858	CD3 on CD45RA+ CD4+ T cell	4755	rs61814886	-0.0141799	0.0740105	0.84806
	ebi-a-GCST90001858	CD3 on CD45RA+ CD4+ T cell	4755	rs79179998	0.00793365	0.0606796	0.895976
	ebi-a-GCST90001858	CD3 on CD45RA+ CD4+ T cell	4755	All	-0.011314	0.0594013	0.848943
	ebi-a-GCST90001860	CD3 on CD39+ CD4+ T cell	4755	rs12138291	-0.00353755	0.0625105	0.954871
	ebi-a-GCST90001860	CD3 on CD39+ CD4+ T cell	4755	rs2949661	0.144365	0.128352	0.260691
	ebi-a-GCST90001860	CD3 on CD39+ CD4+ T cell	4755	rs4656440	0.0273109	0.0615468	0.65723
	ebi-a-GCST90001860	CD3 on CD39+ CD4+ T cell	4755	rs858496	0.0234759	0.0613508	0.701979
	ebi-a-GCST90001860	CD3 on CD39+ CD4+ T cell	4755	All	0.0251756	0.0591321	0.670288
	ebi-a-GCST90001863	CD3 on CD28+ CD45RA- CD8+ T cell	4755	rs1723018	0.310715	0.16265	0.0560907
	ebi-a-GCST90001863	CD3 on CD28+ CD45RA- CD8+ T cell	4755	rs2949670	0.0849857	0.104942	0.418035
	ebi-a-GCST90001863	CD3 on CD28+ CD45RA- CD8+ T cell	4755	rs62028293	0.108418	0.108793	0.318985
	ebi-a-GCST90001863	CD3 on CD28+ CD45RA- CD8+ T cell	4755	rs6684311	0.042921	0.105644	0.684538
	ebi-a-GCST90001863	CD3 on CD28+ CD45RA- CD8+ T cell	4755	All	0.106757	0.0943197	0.25769
	ebi-a-GCST90001864	CD3 on CD28+ CD45RA+ CD8+ T cell	4755	All	0.198228	0.139012	0.153877
	ebi-a-GCST90001865	CD3 on CD28- CD8+ T cell	4755	All	-0.0526973	0.144459	0.715268
	ebi-a-GCST90001868	CD3 on CD4 regulatory T cell	4755	rs12752576	-0.00441253	0.0648827	0.945779
	ebi-a-GCST90001868	CD3 on CD4 regulatory T cell	4755	rs2949661	-0.221395	0.173447	0.201799
	ebi-a-GCST90001868	CD3 on CD4 regulatory T cell	4755	rs61814886	-0.0655482	0.127934	0.608399
	ebi-a-GCST90001868	CD3 on CD4 regulatory T cell	4755	All	-0.0585254	0.0882965	0.507441
	ebi-a-GCST90001869	CD3 on resting CD4 regulatory T cell	4755	rs10918641	-0.232522	0.0739719	0.00167006
	ebi-a-GCST90001869	CD3 on resting CD4 regulatory T cell	4755	rs12752576	-0.20224	0.0795071	0.0109695
	ebi-a-GCST90001869	CD3 on resting CD4 regulatory T cell	4755	rs6668517	-0.23972	0.071201	0.000760436
	ebi-a-GCST90001869	CD3 on resting CD4 regulatory T cell	4755	rs74620952	-0.252513	0.0980911	0.0100451
	ebi-a-GCST90001869	CD3 on resting CD4 regulatory T cell	4755	rs75169391	-0.236598	0.0717633	0.000977522
	ebi-a-GCST90001869	CD3 on resting CD4 regulatory T cell	4755	All	-0.231922	0.0691587	0.00079802
	ebi-a-GCST90001870	CD34 on Hematopoietic Stem Cell	4755	rs36102158	0.348624	0.125741	0.00556187
	ebi-a-GCST90001870	CD34 on Hematopoietic Stem Cell	4755	rs4406271	0.322583	0.138622	0.0199613
	ebi-a-GCST90001870	CD34 on Hematopoietic Stem Cell	4755	rs586030	0.318545	0.122185	0.00913205
	ebi-a-GCST90001870	CD34 on Hematopoietic Stem Cell	4755	All	0.330135	0.104751	0.00162362
	ebi-a-GCST90001872	HVEM on naive CD8+ T cell	4755	All	-0.160076	0.139892	0.252508
	ebi-a-GCST90001883	CD16-CD56 on Natural Killer T	4755	rs11214436	0.00708021	0.139711	0.959582
	ebi-a-GCST90001883	CD16-CD56 on Natural Killer T	4755	rs77738700	-0.0684606	0.148806	0.64547
	ebi-a-GCST90001883	CD16-CD56 on Natural Killer T	4755	rs79251210	-0.109139	0.11353	0.336391
	ebi-a-GCST90001883	CD16-CD56 on Natural Killer T	4755	All	-0.0645561	0.104573	0.537017
	ebi-a-GCST90001884	CD16-CD56 on Natural Killer	4755	rs10919544	-0.135485	0.0770039	0.0784997
	ebi-a-GCST90001884	CD16-CD56 on Natural Killer	4755	rs11214436	-0.0839067	0.0929921	0.366898
	ebi-a-GCST90001884	CD16-CD56 on Natural Killer	4755	rs148849191	-0.0601513	0.0750601	0.422914
	ebi-a-GCST90001884	CD16-CD56 on Natural Killer	4755	rs17504675	-0.0864251	0.0770048	0.26172
	ebi-a-GCST90001884	CD16-CD56 on Natural Killer	4755	rs77291736	-0.130936	0.0971905	0.177913
	ebi-a-GCST90001884	CD16-CD56 on Natural Killer	4755	All	-0.097258	0.0705383	0.167958
	ebi-a-GCST90001885	CD16-CD56 on HLA DR+ Natural Killer	4755	All	-0.0640637	0.219009	0.769892
	ebi-a-GCST90001886	CD28 on CD39+ activated CD4 regulatory T cell	4755	rs2226163	0.206721	0.185745	0.265739
	ebi-a-GCST90001886	CD28 on CD39+ activated CD4 regulatory T cell	4755	rs3116493	0.0655521	0.276425	0.812546
	ebi-a-GCST90001886	CD28 on CD39+ activated CD4 regulatory T cell	4755	rs77594357	0.0300906	0.115179	0.793899
	ebi-a-GCST90001886	CD28 on CD39+ activated CD4 regulatory T cell	4755	All	0.0917137	0.141298	0.516287
	ebi-a-GCST90001887	CD28 on secreting CD4 regulatory T cell	4755	rs34460712	-0.0677086	0.227166	0.76566
	ebi-a-GCST90001887	CD28 on secreting CD4 regulatory T cell	4755	rs3757247	0.0416577	0.124041	0.736994
	ebi-a-GCST90001887	CD28 on secreting CD4 regulatory T cell	4755	rs62183989	-0.353936	0.281544	0.208708
	ebi-a-GCST90001887	CD28 on secreting CD4 regulatory T cell	4755	All	-0.0578069	0.155969	0.710912
	ebi-a-GCST90001890	CD28 on CD45RA+ CD4+ T cell	4755	All	-0.105068	0.200943	0.601061
	ebi-a-GCST90001891	CD28 on CD45RA- CD4 not regulatory T cell	4755	rs13390252	0.145959	0.220663	0.508319
	ebi-a-GCST90001891	CD28 on CD45RA- CD4 not regulatory T cell	4755	rs59639671	0.020883	0.103966	0.840806
	ebi-a-GCST90001891	CD28 on CD45RA- CD4 not regulatory T cell	4755	rs72923074	0.0500491	0.10911	0.646448
	ebi-a-GCST90001891	CD28 on CD45RA- CD4 not regulatory T cell	4755	All	0.0463516	0.100746	0.645454
	ebi-a-GCST90001892	CD28 on CD39+ CD4+ T cell	4755	rs10882701	0.047334	0.0753943	0.530122
	ebi-a-GCST90001892	CD28 on CD39+ CD4+ T cell	4755	rs117458836	-0.00485722	0.0678411	0.942923
	ebi-a-GCST90001892	CD28 on CD39+ CD4+ T cell	4755	rs1539433	0.168241	0.0928231	0.0699107
	ebi-a-GCST90001892	CD28 on CD39+ CD4+ T cell	4755	rs7084635	0.02625	0.0755142	0.728128
	ebi-a-GCST90001892	CD28 on CD39+ CD4+ T cell	4755	rs7426056	0.0135873	0.0767197	0.859427
	ebi-a-GCST90001892	CD28 on CD39+ CD4+ T cell	4755	All	0.0369981	0.0683729	0.588423
	ebi-a-GCST90001894	CD28 on CD28+ CD4+ T cell	4755	All	-0.0621812	0.232291	0.78894
	ebi-a-GCST90001896	CD28 on CD28+ CD45RA+ CD8+ T cell	4755	rs17187559	-0.248331	0.101213	0.0141454
	ebi-a-GCST90001896	CD28 on CD28+ CD45RA+ CD8+ T cell	4755	rs72928038	-0.0347431	0.576877	0.951975
	ebi-a-GCST90001896	CD28 on CD28+ CD45RA+ CD8+ T cell	4755	rs78307830	-0.182698	0.174513	0.295147
	ebi-a-GCST90001896	CD28 on CD28+ CD45RA+ CD8+ T cell	4755	All	-0.205824	0.139434	0.139907
	ebi-a-GCST90001897	CD28 on CD39+ CD8+ T cell	4755	All	0.0349862	0.0553023	0.526972
	ebi-a-GCST90001898	CD28 on CD4+ T cell	4755	All	-0.0635977	0.24646	0.796373
	ebi-a-GCST90001901	CD28 on CD39+ resting CD4 regulatory T cell	4755	All	-0.0438652	0.269995	0.870938
	ebi-a-GCST90001906	CD86 on granulocyte	4755	All	0.229833	0.201039	0.252944
	ebi-a-GCST90001907	CCR7 on naive CD4+ T cell	4755	rs2228015	0.00168246	0.117237	0.98855
	ebi-a-GCST90001907	CCR7 on naive CD4+ T cell	4755	rs5020353	0.0774823	0.120129	0.518932
	ebi-a-GCST90001907	CCR7 on naive CD4+ T cell	4755	rs61968809	0.0667051	0.0993791	0.502081
	ebi-a-GCST90001907	CCR7 on naive CD4+ T cell	4755	rs75983909	0.0317606	0.104948	0.762169
	ebi-a-GCST90001907	CCR7 on naive CD4+ T cell	4755	All	0.0452842	0.0947597	0.632732
	ebi-a-GCST90001908	CCR7 on naive CD8+ T cell	4755	All	0.0687645	0.165411	0.677615
	ebi-a-GCST90001910	CD45 on B cell	4755	All	0.233117	0.226806	0.304031
	ebi-a-GCST90001911	CD45 on Natural Killer	4755	All	-0.145226	0.19172	0.448757
	ebi-a-GCST90001917	CD45 on CD8+ T cell	4755	All	0.0344584	0.0574379	0.548557
	ebi-a-GCST90001920	CD45 on HLA DR+ CD4+ T cell	4755	All	0.221384	0.351469	0.528773
	ebi-a-GCST90001924	CD127 on CD28+ CD4+ T cell	4755	rs1573734	-0.263463	0.235728	0.263715
	ebi-a-GCST90001924	CD127 on CD28+ CD4+ T cell	4755	rs16899999	0.0146424	0.176305	0.93381
	ebi-a-GCST90001924	CD127 on CD28+ CD4+ T cell	4755	rs28680958	-0.243968	0.222795	0.273502
	ebi-a-GCST90001924	CD127 on CD28+ CD4+ T cell	4755	All	-0.173611	0.161219	0.281541
	ebi-a-GCST90001926	CD127 on granulocyte	4755	rs138284624	-0.0375318	0.167547	0.822752
	ebi-a-GCST90001926	CD127 on granulocyte	4755	rs4433170	0.0491149	0.115721	0.671257
	ebi-a-GCST90001926	CD127 on granulocyte	4755	rs445	-0.123609	0.121294	0.308165
	ebi-a-GCST90001926	CD127 on granulocyte	4755	rs77771777	0.0148265	0.187394	0.936938
	ebi-a-GCST90001926	CD127 on granulocyte	4755	All	-0.0244725	0.123619	0.843071
	ebi-a-GCST90001929	CD127 on CD28+ CD45RA+ CD8+ T cell	4755	All	-0.238517	0.183169	0.192859
	ebi-a-GCST90001932	CD127 on CD45RA+ CD4+ T cell	4755	rs11567754	0.780341	0.435311	0.0730359
	ebi-a-GCST90001932	CD127 on CD45RA+ CD4+ T cell	4755	rs1573735	0.629526	0.563003	0.2635
	ebi-a-GCST90001932	CD127 on CD45RA+ CD4+ T cell	4755	rs3129891	0.316631	0.546947	0.562652
	ebi-a-GCST90001932	CD127 on CD45RA+ CD4+ T cell	4755	rs9271772	0.147025	0.396181	0.710559
	ebi-a-GCST90001932	CD127 on CD45RA+ CD4+ T cell	4755	All	0.46326	0.425935	0.276758
	ebi-a-GCST90001933	CD25 on CD45RA- CD4 not regulatory T cell	4755	All	0.0445185	0.115942	0.700998
	ebi-a-GCST90001944	CD123 on plasmacytoid Dendritic Cell	4755	All	0.0862217	0.12354	0.485225
	ebi-a-GCST90001945	CD123 on CD62L+ plasmacytoid Dendritic Cell	4755	All	0.0869708	0.124693	0.485502
	ebi-a-GCST90001946	CD33 on CD14+ monocyte	4755	rs3865444	0.0219713	0.0909511	0.809111
	ebi-a-GCST90001946	CD33 on CD14+ monocyte	4755	rs4801891	0.00221227	0.0366766	0.951902
	ebi-a-GCST90001946	CD33 on CD14+ monocyte	4755	rs7351079	0.00370447	0.0374044	0.921108
	ebi-a-GCST90001946	CD33 on CD14+ monocyte	4755	rs78949787	0.0134506	0.0370088	0.716274
	ebi-a-GCST90001946	CD33 on CD14+ monocyte	4755	All	0.00726193	0.0360441	0.840329
	ebi-a-GCST90001947	CD33 on CD33+ HLA DR+ CD14dim	4755	rs3865444	-0.0304727	0.0916669	0.739566
	ebi-a-GCST90001947	CD33 on CD33+ HLA DR+ CD14dim	4755	rs58301181	0.00167559	0.0351045	0.96193
	ebi-a-GCST90001947	CD33 on CD33+ HLA DR+ CD14dim	4755	rs62114147	0.0045046	0.0351843	0.898126
	ebi-a-GCST90001947	CD33 on CD33+ HLA DR+ CD14dim	4755	rs7351079	-0.00356525	0.0350378	0.918952
	ebi-a-GCST90001947	CD33 on CD33+ HLA DR+ CD14dim	4755	All	-0.000600161	0.0342806	0.986032
	ebi-a-GCST90001948	CD33 on CD33dim HLA DR+ CD11b+	4755	rs1801274	0.00741359	0.0360302	0.836978
	ebi-a-GCST90001948	CD33 on CD33dim HLA DR+ CD11b+	4755	rs3865444	0.0213946	0.0781591	0.784291
	ebi-a-GCST90001948	CD33 on CD33dim HLA DR+ CD11b+	4755	rs4801891	0.00291164	0.0358344	0.935241
	ebi-a-GCST90001948	CD33 on CD33dim HLA DR+ CD11b+	4755	rs62114147	0.0139629	0.0361989	0.6997
	ebi-a-GCST90001948	CD33 on CD33dim HLA DR+ CD11b+	4755	rs7351079	0.00471645	0.0363683	0.896815
	ebi-a-GCST90001948	CD33 on CD33dim HLA DR+ CD11b+	4755	All	0.00795246	0.03518	0.821162
	ebi-a-GCST90001949	CD33 on CD33dim HLA DR+ CD11b-	4755	rs1801274	0.00444001	0.0358207	0.901354
	ebi-a-GCST90001949	CD33 on CD33dim HLA DR+ CD11b-	4755	rs3865444	0.00669142	0.0713937	0.925327
	ebi-a-GCST90001949	CD33 on CD33dim HLA DR+ CD11b-	4755	rs4801891	0.000420156	0.0355117	0.99056
	ebi-a-GCST90001949	CD33 on CD33dim HLA DR+ CD11b-	4755	rs58301181	0.00763443	0.0357583	0.830936
	ebi-a-GCST90001949	CD33 on CD33dim HLA DR+ CD11b-	4755	rs62114147	0.0109797	0.0359926	0.760325
	ebi-a-GCST90001949	CD33 on CD33dim HLA DR+ CD11b-	4755	rs7351079	0.00178616	0.0360893	0.960527
	ebi-a-GCST90001949	CD33 on CD33dim HLA DR+ CD11b-	4755	All	0.00511548	0.0349629	0.883676
	ebi-a-GCST90001950	CD33 on Granulocytic Myeloid-Derived Suppressor Cells	4755	rs7245846	-0.0252347	0.137467	0.854351
	ebi-a-GCST90001950	CD33 on Granulocytic Myeloid-Derived Suppressor Cells	4755	rs7351079	0.000725087	0.0522676	0.988932
	ebi-a-GCST90001950	CD33 on Granulocytic Myeloid-Derived Suppressor Cells	4755	rs78949787	0.0156225	0.0521561	0.764533
	ebi-a-GCST90001950	CD33 on Granulocytic Myeloid-Derived Suppressor Cells	4755	All	0.00594102	0.0504249	0.906211
	ebi-a-GCST90001951	CD33 on CD66b++ myeloid cell	4755	rs12459503	0.00136443	0.0440018	0.975263
	ebi-a-GCST90001951	CD33 on CD66b++ myeloid cell	4755	rs3865444	-0.0186414	0.0958784	0.845841
	ebi-a-GCST90001951	CD33 on CD66b++ myeloid cell	4755	rs7351079	-0.00356766	0.0436956	0.934927
	ebi-a-GCST90001951	CD33 on CD66b++ myeloid cell	4755	rs78949787	0.00848268	0.0438058	0.846456
	ebi-a-GCST90001951	CD33 on CD66b++ myeloid cell	4755	All	0.000735728	0.0423823	0.98615
	ebi-a-GCST90001952	CD33 on Monocytic Myeloid-Derived Suppressor Cells	4755	rs3865444	-0.024223	0.093954	0.796547
	ebi-a-GCST90001952	CD33 on Monocytic Myeloid-Derived Suppressor Cells	4755	rs58301181	0.00252888	0.0367589	0.945152
	ebi-a-GCST90001952	CD33 on Monocytic Myeloid-Derived Suppressor Cells	4755	rs62114147	0.00542863	0.036876	0.882964
	ebi-a-GCST90001952	CD33 on Monocytic Myeloid-Derived Suppressor Cells	4755	rs7351079	-0.00343416	0.0371405	0.926329
	ebi-a-GCST90001952	CD33 on Monocytic Myeloid-Derived Suppressor Cells	4755	All	0.000272297	0.0360088	0.993966
	ebi-a-GCST90001953	CD33 on CD33dim HLA DR-	4755	rs3865444	0.0158309	0.11199	0.887586
	ebi-a-GCST90001953	CD33 on CD33dim HLA DR-	4755	rs56043070	0.00812724	0.0381067	0.831112
	ebi-a-GCST90001953	CD33 on CD33dim HLA DR-	4755	rs7351079	0.00222448	0.0384213	0.953831
	ebi-a-GCST90001953	CD33 on CD33dim HLA DR-	4755	All	0.00578639	0.037193	0.876366
	ebi-a-GCST90001954	CD33 on basophil	4755	rs56043070	0.0114297	0.0386718	0.767569
	ebi-a-GCST90001954	CD33 on basophil	4755	rs7245846	0.0166136	0.11325	0.88337
	ebi-a-GCST90001954	CD33 on basophil	4755	rs7351079	0.00547444	0.0390487	0.888506
	ebi-a-GCST90001954	CD33 on basophil	4755	All	0.00893306	0.0377632	0.813002
	ebi-a-GCST90001955	CD33 on Immature Myeloid-Derived Suppressor Cells	4755	All	0.0114232	0.0393996	0.771869
	ebi-a-GCST90001956	CD33 on CD33+ HLA DR+	4755	rs3865444	-0.029471	0.0897393	0.742604
	ebi-a-GCST90001956	CD33 on CD33+ HLA DR+	4755	rs58301181	0.00165434	0.0348827	0.962174
	ebi-a-GCST90001956	CD33 on CD33+ HLA DR+	4755	rs62114147	0.00453963	0.0349835	0.896752
	ebi-a-GCST90001956	CD33 on CD33+ HLA DR+	4755	rs7351079	-0.00364624	0.03485	0.916672
	ebi-a-GCST90001956	CD33 on CD33+ HLA DR+	4755	All	-0.000615851	0.0340571	0.985573
	ebi-a-GCST90001957	CD33 on CD33+ HLA DR+ CD14-	4755	rs3865444	-0.0288398	0.0885814	0.744747
	ebi-a-GCST90001957	CD33 on CD33+ HLA DR+ CD14-	4755	rs58301181	0.00169656	0.0347573	0.961069
	ebi-a-GCST90001957	CD33 on CD33+ HLA DR+ CD14-	4755	rs62114147	0.00448821	0.034811	0.897412
	ebi-a-GCST90001957	CD33 on CD33+ HLA DR+ CD14-	4755	rs7351079	-0.00366365	0.0347022	0.91592
	ebi-a-GCST90001957	CD33 on CD33+ HLA DR+ CD14-	4755	All	-0.000616515	0.0338978	0.985489
	ebi-a-GCST90001959	CD4 on HLA DR+ CD4+ T cell	4755	All	0.21842	0.384274	0.569766
	ebi-a-GCST90001961	CD25 on CD39+ CD4+ T cell	4755	rs35025323	0.0451863	0.058516	0.439993
	ebi-a-GCST90001961	CD25 on CD39+ CD4+ T cell	4755	rs4075310	0.0498166	0.17452	0.7753
	ebi-a-GCST90001961	CD25 on CD39+ CD4+ T cell	4755	rs7079761	0.044982	0.0571859	0.43152
	ebi-a-GCST90001961	CD25 on CD39+ CD4+ T cell	4755	All	0.0453283	0.0563138	0.420863
	ebi-a-GCST90001979	CD16 on CD14- CD16+ monocyte	4755	rs115805162	-0.0145355	0.0668627	0.827902
	ebi-a-GCST90001979	CD16 on CD14- CD16+ monocyte	4755	rs148765873	-0.0103883	0.0614831	0.865826
	ebi-a-GCST90001979	CD16 on CD14- CD16+ monocyte	4755	rs347311	0.00645715	0.0497536	0.896738
	ebi-a-GCST90001979	CD16 on CD14- CD16+ monocyte	4755	rs3933769	-0.0305978	0.0571522	0.592391
	ebi-a-GCST90001979	CD16 on CD14- CD16+ monocyte	4755	rs4971121	-0.0145551	0.0667702	0.827439
	ebi-a-GCST90001979	CD16 on CD14- CD16+ monocyte	4755	rs71632979	-0.10687	0.137394	0.436665
	ebi-a-GCST90001979	CD16 on CD14- CD16+ monocyte	4755	rs71639910	-0.0104023	0.0658927	0.874561
	ebi-a-GCST90001979	CD16 on CD14- CD16+ monocyte	4755	All	-0.0155483	0.0598029	0.79487
	ebi-a-GCST90001980	CD40 on CD14+ CD16- monocyte	4755	rs117295081	-0.0263217	0.0566644	0.642276
	ebi-a-GCST90001980	CD40 on CD14+ CD16- monocyte	4755	rs1801274	0.000323175	0.0884801	0.997086
	ebi-a-GCST90001980	CD40 on CD14+ CD16- monocyte	4755	rs60629714	-0.0121456	0.0667827	0.855687
	ebi-a-GCST90001980	CD40 on CD14+ CD16- monocyte	4755	rs745307	0.060633	0.0939111	0.518511
	ebi-a-GCST90001980	CD40 on CD14+ CD16- monocyte	4755	All	-0.00343381	0.059359	0.95387
	ebi-a-GCST90001981	CD40 on CD14+ CD16+ monocyte	4755	rs11087000	-0.0186591	0.0522896	0.72121
	ebi-a-GCST90001981	CD40 on CD14+ CD16+ monocyte	4755	rs1801274	-0.0264136	0.061832	0.669246
	ebi-a-GCST90001981	CD40 on CD14+ CD16+ monocyte	4755	rs2664523	-0.0356347	0.0524111	0.496563
	ebi-a-GCST90001981	CD40 on CD14+ CD16+ monocyte	4755	rs6687275	-0.0218258	0.051842	0.67375
	ebi-a-GCST90001981	CD40 on CD14+ CD16+ monocyte	4755	rs745307	0.0117219	0.0759282	0.877309
	ebi-a-GCST90001981	CD40 on CD14+ CD16+ monocyte	4755	All	-0.0213376	0.0510164	0.675764
	ebi-a-GCST90001983	CD14 on CD14+ CD16+ monocyte	4755	All	-0.140681	0.182268	0.440213
	ebi-a-GCST90001984	HLA DR on CD14- CD16+ monocyte	4755	rs6808893	0.344687	0.344849	0.317539
	ebi-a-GCST90001984	HLA DR on CD14- CD16+ monocyte	4755	rs6917212	0.499028	0.407839	0.221107
	ebi-a-GCST90001984	HLA DR on CD14- CD16+ monocyte	4755	rs73499473	0.384136	0.3794	0.311307
	ebi-a-GCST90001984	HLA DR on CD14- CD16+ monocyte	4755	rs8057874	0.321182	0.342859	0.348874
	ebi-a-GCST90001984	HLA DR on CD14- CD16+ monocyte	4755	rs9269109	-0.0151817	0.0682166	0.823884
	ebi-a-GCST90001984	HLA DR on CD14- CD16+ monocyte	4755	All	0.299301	0.295822	0.311652
	ebi-a-GCST90001985	CD40 on monocytes	4755	rs10887024	-0.0297099	0.0512435	0.562063
	ebi-a-GCST90001985	CD40 on monocytes	4755	rs113063605	-0.0270835	0.051348	0.597881
	ebi-a-GCST90001985	CD40 on monocytes	4755	rs1801274	-0.0338565	0.0639549	0.596542
	ebi-a-GCST90001985	CD40 on monocytes	4755	rs745307	0.00465973	0.0766132	0.951501
	ebi-a-GCST90001985	CD40 on monocytes	4755	All	-0.0247413	0.0505302	0.624393
	ebi-a-GCST90001987	CD64 on CD14+ CD16- monocyte	4755	rs116275309	-0.0374544	0.0916888	0.682911
	ebi-a-GCST90001987	CD64 on CD14+ CD16- monocyte	4755	rs145828126	0.00506654	0.0802922	0.949686
	ebi-a-GCST90001987	CD64 on CD14+ CD16- monocyte	4755	rs1801274	-0.0198423	0.124128	0.872996
	ebi-a-GCST90001987	CD64 on CD14+ CD16- monocyte	4755	All	-0.0146242	0.0768131	0.849006
	ebi-a-GCST90001988	HLA DR on CD14+ CD16- monocyte	4755	rs1800973	0.565821	0.0733744	1.24423e-14
	ebi-a-GCST90001988	HLA DR on CD14+ CD16- monocyte	4755	rs80032720	0.539143	0.119662	6.62058e-06
	ebi-a-GCST90001988	HLA DR on CD14+ CD16- monocyte	4755	rs9270585	0.267175	0.200064	0.18173
	ebi-a-GCST90001988	HLA DR on CD14+ CD16- monocyte	4755	All	0.534534	0.0832926	1.38495e-10
	ebi-a-GCST90001989	CD40 on CD14- CD16+ monocyte	4755	rs111436326	-0.0166795	0.0473567	0.724681
	ebi-a-GCST90001989	CD40 on CD14- CD16+ monocyte	4755	rs148765873	-0.026715	0.0472607	0.57189
	ebi-a-GCST90001989	CD40 on CD14- CD16+ monocyte	4755	rs1801274	-0.0283832	0.0584661	0.627346
	ebi-a-GCST90001989	CD40 on CD14- CD16+ monocyte	4755	rs6032212	-0.0275819	0.0474803	0.5613
	ebi-a-GCST90001989	CD40 on CD14- CD16+ monocyte	4755	rs6687275	-0.0231578	0.0490127	0.63658
	ebi-a-GCST90001989	CD40 on CD14- CD16+ monocyte	4755	rs745307	0.00265677	0.0653491	0.967571
	ebi-a-GCST90001989	CD40 on CD14- CD16+ monocyte	4755	rs77774351	-0.0225138	0.0482282	0.640631
	ebi-a-GCST90001989	CD40 on CD14- CD16+ monocyte	4755	All	-0.0216351	0.0470524	0.645654
	ebi-a-GCST90001991	HLA DR on CD14+ monocyte	4755	rs1800973	0.583279	0.0756421	1.24798e-14
	ebi-a-GCST90001991	HLA DR on CD14+ monocyte	4755	rs80032720	0.552978	0.128791	1.75796e-05
	ebi-a-GCST90001991	HLA DR on CD14+ monocyte	4755	rs9270585	0.265961	0.201423	0.186698
	ebi-a-GCST90001991	HLA DR on CD14+ monocyte	4755	All	0.548268	0.0895237	9.10938e-10
	ebi-a-GCST90001994	CX3CR1 on CD14- CD16-	4755	rs144126567	-0.184749	0.214294	0.388618
	ebi-a-GCST90001994	CX3CR1 on CD14- CD16-	4755	rs876036	0.182782	0.141905	0.197726
	ebi-a-GCST90001994	CX3CR1 on CD14- CD16-	4755	rs9823718	0.130334	0.202201	0.519202
	ebi-a-GCST90001994	CX3CR1 on CD14- CD16-	4755	All	0.0965301	0.146169	0.508997
	ebi-a-GCST90001995	CX3CR1 on monocyte	4755	rs1801274	-0.129119	0.129474	0.318639
	ebi-a-GCST90001995	CX3CR1 on monocyte	4755	rs72865957	-0.00640314	0.0890481	0.942676
	ebi-a-GCST90001995	CX3CR1 on monocyte	4755	rs9823718	-0.0370728	0.0895901	0.679017
	ebi-a-GCST90001995	CX3CR1 on monocyte	4755	All	-0.0423027	0.0802762	0.598218
	ebi-a-GCST90001996	CX3CR1 on CD14+ CD16+ monocyte	4755	rs1801274	-0.167279	0.175912	0.341643
	ebi-a-GCST90001996	CX3CR1 on CD14+ CD16+ monocyte	4755	rs2649752	-0.00193882	0.0841134	0.98161
	ebi-a-GCST90001996	CX3CR1 on CD14+ CD16+ monocyte	4755	rs9823718	-0.019067	0.0917563	0.835385
	ebi-a-GCST90001996	CX3CR1 on CD14+ CD16+ monocyte	4755	All	-0.026756	0.0805756	0.739843
	ebi-a-GCST90001997	CX3CR1 on CD14+ CD16- monocyte	4755	rs1801274	-0.122035	0.117844	0.300405
	ebi-a-GCST90001997	CX3CR1 on CD14+ CD16- monocyte	4755	rs72865957	-0.00487504	0.0826333	0.952955
	ebi-a-GCST90001997	CX3CR1 on CD14+ CD16- monocyte	4755	rs9823718	-0.0357014	0.0800358	0.655548
	ebi-a-GCST90001997	CX3CR1 on CD14+ CD16- monocyte	4755	All	-0.040246	0.0730716	0.581788
	ebi-a-GCST90001999	PDL-1 on CD14- CD16+ monocyte	4755	All	0.0284719	0.109856	0.7955
	ebi-a-GCST90002001	CD64 on CD14- CD16-	4755	All	0.542669	0.440235	0.217695
	ebi-a-GCST90002003	CCR2 on CD14- CD16-	4755	rs1800973	0.177525	0.210434	0.398885
	ebi-a-GCST90002003	CCR2 on CD14- CD16-	4755	rs762789	0.0557274	0.263284	0.83237
	ebi-a-GCST90002003	CCR2 on CD14- CD16-	4755	rs77465361	0.221831	0.197103	0.260395
	ebi-a-GCST90002003	CCR2 on CD14- CD16-	4755	All	0.167698	0.17853	0.347564
	ebi-a-GCST90002004	CCR2 on CD14+ CD16- monocyte	4755	All	-0.165581	0.413264	0.688666
	ebi-a-GCST90002005	CD16 on CD14+ CD16+ monocyte	4755	rs115805162	0.00185372	0.074992	0.980279
	ebi-a-GCST90002005	CD16 on CD14+ CD16+ monocyte	4755	rs71632979	-0.107557	0.224599	0.632021
	ebi-a-GCST90002005	CD16 on CD14+ CD16+ monocyte	4755	rs71639910	0.0072629	0.0740406	0.921858
	ebi-a-GCST90002005	CD16 on CD14+ CD16+ monocyte	4755	All	-0.00125693	0.0725425	0.986176
	ebi-a-GCST90002006	CD64 on monocyte	4755	rs116275309	-0.0416205	0.099183	0.674753
	ebi-a-GCST90002006	CD64 on monocyte	4755	rs145828126	0.00611844	0.0855638	0.942994
	ebi-a-GCST90002006	CD64 on monocyte	4755	rs1801274	-0.0196183	0.127557	0.877767
	ebi-a-GCST90002006	CD64 on monocyte	4755	All	-0.0153515	0.0816899	0.850936
	ebi-a-GCST90002007	HLA DR on CD14+ CD16+ monocyte	4755	rs62395272	0.237241	0.295818	0.422562
	ebi-a-GCST90002007	HLA DR on CD14+ CD16+ monocyte	4755	rs6917212	0.530786	0.246195	0.0310872
	ebi-a-GCST90002007	HLA DR on CD14+ CD16+ monocyte	4755	rs9275511	0.00482397	0.0817731	0.952958
	ebi-a-GCST90002007	HLA DR on CD14+ CD16+ monocyte	4755	All	0.21952	0.21011	0.296122
	ebi-a-GCST90002008	CCR2 on monocyte	4755	All	-0.194292	0.43645	0.656201
	ebi-a-GCST90002009	HLA DR on CD14- CD16-	4755	rs116683794	0.154587	0.149971	0.302644
	ebi-a-GCST90002009	HLA DR on CD14- CD16-	4755	rs2734573	0.212329	0.134629	0.114763
	ebi-a-GCST90002009	HLA DR on CD14- CD16-	4755	rs34291045	-0.190021	0.175049	0.277685
	ebi-a-GCST90002009	HLA DR on CD14- CD16-	4755	rs72502555	0.175929	0.116518	0.131074
	ebi-a-GCST90002009	HLA DR on CD14- CD16-	4755	rs9268430	0.150862	0.16368	0.356693
	ebi-a-GCST90002009	HLA DR on CD14- CD16-	4755	All	0.146539	0.134255	0.275054
	ebi-a-GCST90002010	HLA DR on monocyte	4755	rs1800973	0.367891	0.322169	0.253487
	ebi-a-GCST90002010	HLA DR on monocyte	4755	rs28772323	0.553812	0.152404	0.00027924
	ebi-a-GCST90002010	HLA DR on monocyte	4755	rs62395272	0.385259	0.31557	0.222149
	ebi-a-GCST90002010	HLA DR on monocyte	4755	rs9270588	-0.299442	0.169305	0.076952
	ebi-a-GCST90002010	HLA DR on monocyte	4755	All	0.357087	0.258306	0.166843
	ebi-a-GCST90002011	CD64 on CD14+ CD16+ monocyte	4755	All	-0.454017	0.220429	0.0394277
	ebi-a-GCST90002012	CX3CR1 on CD14- CD16+ monocyte	4755	All	-0.168415	0.451153	0.708926
	ebi-a-GCST90002013	CCR2 on myeloid Dendritic Cell	4755	rs2169052	-0.0075496	0.119354	0.949564
	ebi-a-GCST90002013	CCR2 on myeloid Dendritic Cell	4755	rs35587265	-0.035301	0.128501	0.783536
	ebi-a-GCST90002013	CCR2 on myeloid Dendritic Cell	4755	rs55971447	-0.0032914	0.139767	0.981212
	ebi-a-GCST90002013	CCR2 on myeloid Dendritic Cell	4755	All	-0.0155884	0.104843	0.881804
	ebi-a-GCST90002014	CCR2 on CD62L+ myeloid Dendritic Cell	4755	rs35587265	-0.0938646	0.122613	0.443955
	ebi-a-GCST90002014	CCR2 on CD62L+ myeloid Dendritic Cell	4755	rs61802333	0.0130434	0.134998	0.923029
	ebi-a-GCST90002014	CCR2 on CD62L+ myeloid Dendritic Cell	4755	rs6687275	-0.0607398	0.106588	0.568777
	ebi-a-GCST90002014	CCR2 on CD62L+ myeloid Dendritic Cell	4755	All	-0.0519279	0.0977282	0.595176
	ebi-a-GCST90002015	CCR2 on plasmacytoid Dendritic Cell	4755	All	0.0958941	0.100833	0.341592
	ebi-a-GCST90002016	CCR2 on CD62L+ plasmacytoid Dendritic Cell	4755	All	0.0961291	0.101075	0.341568
	ebi-a-GCST90002017	CCR2 on monocyte	4755	All	0.0499056	0.103098	0.628343
	ebi-a-GCST90002018	CCR2 on granulocyte	4755	All	0.353607	0.173703	0.0417807
	ebi-a-GCST90002022	CD4 on CD4+ T cell	4755	rs11615628	-0.12291	0.178904	0.492074
	ebi-a-GCST90002022	CD4 on CD4+ T cell	4755	rs11628611	-0.182164	0.0891363	0.040988
	ebi-a-GCST90002022	CD4 on CD4+ T cell	4755	rs12298133	-0.123402	0.159059	0.437852
	ebi-a-GCST90002022	CD4 on CD4+ T cell	4755	rs28584364	0.051269	0.156733	0.743584
	ebi-a-GCST90002022	CD4 on CD4+ T cell	4755	All	-0.113448	0.125154	0.364687
	ebi-a-GCST90002023	CD4 on Central Memory CD4+ T cell	4755	rs11615628	-0.258807	0.103917	0.0127561
	ebi-a-GCST90002023	CD4 on Central Memory CD4+ T cell	4755	rs12298133	-0.214109	0.0882564	0.0152666
	ebi-a-GCST90002023	CD4 on Central Memory CD4+ T cell	4755	rs28584364	-0.130119	0.114788	0.256981
	ebi-a-GCST90002023	CD4 on Central Memory CD4+ T cell	4755	rs3129267	-0.180959	0.0914951	0.0479509
	ebi-a-GCST90002023	CD4 on Central Memory CD4+ T cell	4755	All	-0.199229	0.0848866	0.0189252
	ebi-a-GCST90002024	CD4 on naive CD4+ T cell	4755	rs11158593	0.0256679	0.115459	0.824071
	ebi-a-GCST90002024	CD4 on naive CD4+ T cell	4755	rs12298133	0.0872536	0.110289	0.428863
	ebi-a-GCST90002024	CD4 on naive CD4+ T cell	4755	rs139306421	0.0747999	0.114727	0.514413
	ebi-a-GCST90002024	CD4 on naive CD4+ T cell	4755	rs17205675	0.0634278	0.102752	0.537042
	ebi-a-GCST90002024	CD4 on naive CD4+ T cell	4755	rs2844608	0.0787113	0.115079	0.493992
	ebi-a-GCST90002024	CD4 on naive CD4+ T cell	4755	rs3184504	0.0978051	0.109456	0.371558
	ebi-a-GCST90002024	CD4 on naive CD4+ T cell	4755	All	0.0716712	0.101337	0.479406
	ebi-a-GCST90002025	CD4 on Effector Memory CD4+ T cell	4755	rs11615628	-0.403048	0.139461	0.003852
	ebi-a-GCST90002025	CD4 on Effector Memory CD4+ T cell	4755	rs3129267	-0.225144	0.205862	0.274101
	ebi-a-GCST90002025	CD4 on Effector Memory CD4+ T cell	4755	rs9272242	-0.139809	0.114845	0.223464
	ebi-a-GCST90002025	CD4 on Effector Memory CD4+ T cell	4755	All	-0.238081	0.128846	0.0646329
	ebi-a-GCST90002027	CD4 on CD45RA+ CD4+ T cell	4755	rs11615628	-0.271542	0.103366	0.00861443
	ebi-a-GCST90002027	CD4 on CD45RA+ CD4+ T cell	4755	rs28584364	-0.137838	0.114163	0.227287
	ebi-a-GCST90002027	CD4 on CD45RA+ CD4+ T cell	4755	rs3129267	-0.183766	0.0956444	0.054688
	ebi-a-GCST90002027	CD4 on CD45RA+ CD4+ T cell	4755	All	-0.199712	0.0824493	0.0154253
	ebi-a-GCST90002029	CD39 on CD39+ CD8+ T cell	4755	All	-0.275055	0.166345	0.0982259
	ebi-a-GCST90002030	CD39 on CD39+ activated CD4 regulatory T cell	4755	rs10882701	-0.0296131	0.0333962	0.37523
	ebi-a-GCST90002030	CD39 on CD39+ activated CD4 regulatory T cell	4755	rs11188757	-0.0388438	0.0322552	0.228487
	ebi-a-GCST90002030	CD39 on CD39+ activated CD4 regulatory T cell	4755	rs12778797	-0.0227253	0.0325654	0.485281
	ebi-a-GCST90002030	CD39 on CD39+ activated CD4 regulatory T cell	4755	rs1410600	-0.0374586	0.0323735	0.247241
	ebi-a-GCST90002030	CD39 on CD39+ activated CD4 regulatory T cell	4755	rs1923692	-0.032185	0.0318481	0.312217
	ebi-a-GCST90002030	CD39 on CD39+ activated CD4 regulatory T cell	4755	rs7094484	-0.0568606	0.0662281	0.390585
	ebi-a-GCST90002030	CD39 on CD39+ activated CD4 regulatory T cell	4755	All	-0.0333587	0.031722	0.292984
	ebi-a-GCST90002031	CD39 on CD39+ secreting CD4 regulatory T cell	4755	rs10882701	-0.0356189	0.0387645	0.358172
	ebi-a-GCST90002031	CD39 on CD39+ secreting CD4 regulatory T cell	4755	rs11188757	-0.0454327	0.0372486	0.222573
	ebi-a-GCST90002031	CD39 on CD39+ secreting CD4 regulatory T cell	4755	rs12778797	-0.0266567	0.0379025	0.481871
	ebi-a-GCST90002031	CD39 on CD39+ secreting CD4 regulatory T cell	4755	rs1410600	-0.0451391	0.0376212	0.230205
	ebi-a-GCST90002031	CD39 on CD39+ secreting CD4 regulatory T cell	4755	rs1923692	-0.0386079	0.036868	0.295011
	ebi-a-GCST90002031	CD39 on CD39+ secreting CD4 regulatory T cell	4755	rs7094484	-0.0687441	0.0751045	0.360027
	ebi-a-GCST90002031	CD39 on CD39+ secreting CD4 regulatory T cell	4755	All	-0.0398419	0.0367517	0.278328
	ebi-a-GCST90002032	CD39 on CD39+ CD4+ T cell	4755	rs10882701	-0.0444643	0.0394819	0.260083
	ebi-a-GCST90002032	CD39 on CD39+ CD4+ T cell	4755	rs11188757	-0.0534992	0.0369366	0.147503
	ebi-a-GCST90002032	CD39 on CD39+ CD4+ T cell	4755	rs1410600	-0.0529757	0.0372187	0.154631
	ebi-a-GCST90002032	CD39 on CD39+ CD4+ T cell	4755	rs2901833	-0.0357542	0.0374575	0.339816
	ebi-a-GCST90002032	CD39 on CD39+ CD4+ T cell	4755	rs7099844	-0.0658091	0.0818562	0.42142
	ebi-a-GCST90002032	CD39 on CD39+ CD4+ T cell	4755	All	-0.0477753	0.03645	0.189956
	ebi-a-GCST90002033	CD39 on granulocyte	4755	rs11766311	0.183011	0.2004	0.361123
	ebi-a-GCST90002033	CD39 on granulocyte	4755	rs445	0.112155	0.19044	0.555912
	ebi-a-GCST90002033	CD39 on granulocyte	4755	rs7073937	0.301515	0.21135	0.153692
	ebi-a-GCST90002033	CD39 on granulocyte	4755	All	0.192351	0.163452	0.239272
	ebi-a-GCST90002034	CD39 on monocyte	4755	All	-0.0984638	0.241569	0.683567
	ebi-a-GCST90002035	CD80 on myeloid Dendritic Cell	4755	rs2325259	0.0132598	0.146032	0.927651
	ebi-a-GCST90002035	CD80 on myeloid Dendritic Cell	4755	rs6787493	-0.0964054	0.147587	0.51362
	ebi-a-GCST90002035	CD80 on myeloid Dendritic Cell	4755	rs71632979	-0.0564611	0.155631	0.716763
	ebi-a-GCST90002035	CD80 on myeloid Dendritic Cell	4755	All	-0.0457551	0.122129	0.707924
	ebi-a-GCST90002036	CD80 on CD62L+ myeloid Dendritic Cell	4755	All	-0.052269	0.137884	0.704629
	ebi-a-GCST90002037	CD80 on plasmacytoid Dendritic Cell	4755	All	0.0913521	0.131089	0.485883
	ebi-a-GCST90002038	CD80 on CD62L+ plasmacytoid Dendritic Cell	4755	All	0.0920753	0.132236	0.486245
	ebi-a-GCST90002039	CD80 on monocyte	4755	rs141264358	0.12585	0.114254	0.270682
	ebi-a-GCST90002039	CD80 on monocyte	4755	rs35075155	0.152868	0.122074	0.210477
	ebi-a-GCST90002039	CD80 on monocyte	4755	rs758800	0.354257	0.157852	0.0248171
	ebi-a-GCST90002039	CD80 on monocyte	4755	rs76064946	0.135412	0.10987	0.217771
	ebi-a-GCST90002039	CD80 on monocyte	4755	All	0.16916	0.103454	0.102025
	ebi-a-GCST90002040	CD80 on granulocyte	4755	rs12675298	0.251323	0.164943	0.127585
	ebi-a-GCST90002040	CD80 on granulocyte	4755	rs1886654	0.168053	0.139568	0.228552
	ebi-a-GCST90002040	CD80 on granulocyte	4755	rs2981398	0.137019	0.17038	0.421283
	ebi-a-GCST90002040	CD80 on granulocyte	4755	All	0.184306	0.127754	0.149115
	ebi-a-GCST90002045	CD45 on CD33- HLA DR-	4755	All	-0.0800759	0.133095	0.547409
	ebi-a-GCST90002046	CD45 on CD33- HLA DR+	4755	All	-0.0386762	0.108129	0.720579
	ebi-a-GCST90002054	CD8 on Central Memory CD8+ T cell	4755	rs1633108	-0.361517	0.127483	0.00457085
	ebi-a-GCST90002054	CD8 on Central Memory CD8+ T cell	4755	rs3020726	-0.237156	0.282532	0.401248
	ebi-a-GCST90002054	CD8 on Central Memory CD8+ T cell	4755	rs4081559	-0.192155	0.133566	0.150249
	ebi-a-GCST90002054	CD8 on Central Memory CD8+ T cell	4755	All	-0.264082	0.136362	0.0527903
	ebi-a-GCST90002055	CD8 on naive CD8+ T cell	4755	All	-0.154621	0.189973	0.415696
	ebi-a-GCST90002056	CD8 on Effector Memory CD8+ T cell	4755	rs17201560	-0.176736	0.14335	0.217612
	ebi-a-GCST90002056	CD8 on Effector Memory CD8+ T cell	4755	rs2571390	-0.0736371	0.36673	0.84086
	ebi-a-GCST90002056	CD8 on Effector Memory CD8+ T cell	4755	rs3020726	0.014395	0.179268	0.935999
	ebi-a-GCST90002056	CD8 on Effector Memory CD8+ T cell	4755	All	-0.0815434	0.167256	0.625878
	ebi-a-GCST90002058	CD8 on CD8+ T cell	4755	All	-0.303999	0.171495	0.0762884
	ebi-a-GCST90002059	CD8 on Natural Killer T	4755	All	1.10391	1.59218	0.4881
	ebi-a-GCST90002060	CD8 on HLA DR+ CD8+ T cell	4755	All	-0.0979257	0.444507	0.825636
	ebi-a-GCST90002061	CD4 on CD39+ CD4+ T cell	4755	rs10786281	0.127009	0.119584	0.288194
	ebi-a-GCST90002061	CD4 on CD39+ CD4+ T cell	4755	rs111856689	0.13194	0.118244	0.264494
	ebi-a-GCST90002061	CD4 on CD39+ CD4+ T cell	4755	rs117458836	0.118636	0.142269	0.404346
	ebi-a-GCST90002061	CD4 on CD39+ CD4+ T cell	4755	rs4293064	0.113063	0.110188	0.304848
	ebi-a-GCST90002061	CD4 on CD39+ CD4+ T cell	4755	rs7084635	0.127956	0.120652	0.288901
	ebi-a-GCST90002061	CD4 on CD39+ CD4+ T cell	4755	rs7086986	0.312032	0.114543	0.00644696
	ebi-a-GCST90002061	CD4 on CD39+ CD4+ T cell	4755	rs9264532	0.0822288	0.0785772	0.295343
	ebi-a-GCST90002061	CD4 on CD39+ CD4+ T cell	4755	All	0.133978	0.107643	0.213261
	ebi-a-GCST90002062	CD4 on CD28+ CD4+ T cell	4755	All	-0.0369575	0.157559	0.814548
	ebi-a-GCST90002063	CD4 on CD4 regulatory T cell	4755	All	-0.0783414	0.159118	0.622473
	ebi-a-GCST90002066	CD4 on activated CD4 regulatory T cell	4755	rs11615628	0.141228	0.442618	0.749669
	ebi-a-GCST90002066	CD4 on activated CD4 regulatory T cell	4755	rs12298133	0.057936	0.383892	0.880041
	ebi-a-GCST90002066	CD4 on activated CD4 regulatory T cell	4755	rs9264532	-0.206753	0.147393	0.160697
	ebi-a-GCST90002066	CD4 on activated CD4 regulatory T cell	4755	rs9266064	0.213881	0.316028	0.498546
	ebi-a-GCST90002066	CD4 on activated CD4 regulatory T cell	4755	All	0.0469611	0.289106	0.870963
	ebi-a-GCST90002067	CD4 on CD39+ activated CD4 regulatory T cell	4755	rs11615628	0.207079	0.17404	0.234111
	ebi-a-GCST90002067	CD4 on CD39+ activated CD4 regulatory T cell	4755	rs2253487	0.197009	0.203219	0.332324
	ebi-a-GCST90002067	CD4 on CD39+ activated CD4 regulatory T cell	4755	rs3095335	0.0335218	0.122856	0.784965
	ebi-a-GCST90002067	CD4 on CD39+ activated CD4 regulatory T cell	4755	rs9263475	0.062803	0.186499	0.736308
	ebi-a-GCST90002067	CD4 on CD39+ activated CD4 regulatory T cell	4755	All	0.118495	0.147104	0.42052
	ebi-a-GCST90002069	CD4 on CD39+ secreting CD4 regulatory T cell	4755	rs10882655	0.0257665	0.28856	0.928849
	ebi-a-GCST90002069	CD4 on CD39+ secreting CD4 regulatory T cell	4755	rs9263475	-0.153181	0.124084	0.217017
	ebi-a-GCST90002069	CD4 on CD39+ secreting CD4 regulatory T cell	4755	rs9265953	0.00434733	0.186261	0.981379
	ebi-a-GCST90002069	CD4 on CD39+ secreting CD4 regulatory T cell	4755	All	-0.0526062	0.141401	0.709866
	ebi-a-GCST90002070	CD4 on activated & secreting CD4 regulatory T cell	4755	rs11615628	0.596108	0.501574	0.234647
	ebi-a-GCST90002070	CD4 on activated & secreting CD4 regulatory T cell	4755	rs12298133	0.272863	0.524732	0.603061
	ebi-a-GCST90002070	CD4 on activated & secreting CD4 regulatory T cell	4755	rs9264532	-0.080164	0.162668	0.622149
	ebi-a-GCST90002070	CD4 on activated & secreting CD4 regulatory T cell	4755	All	0.219419	0.344232	0.523855
	ebi-a-GCST90002087	CD11c on myeloid Dendritic Cell	4755	rs61802329	-0.217562	0.129276	0.0923911
	ebi-a-GCST90002087	CD11c on myeloid Dendritic Cell	4755	rs67898294	-0.245389	0.160284	0.125779
	ebi-a-GCST90002087	CD11c on myeloid Dendritic Cell	4755	rs75841521	-0.214737	0.120323	0.074314
	ebi-a-GCST90002087	CD11c on myeloid Dendritic Cell	4755	rs78520150	-0.207316	0.123218	0.092471
	ebi-a-GCST90002087	CD11c on myeloid Dendritic Cell	4755	rs79298699	-0.226881	0.126542	0.0729839
	ebi-a-GCST90002087	CD11c on myeloid Dendritic Cell	4755	All	-0.220247	0.116219	0.0580789
	ebi-a-GCST90002088	CD11c on CD62L+ myeloid Dendritic Cell	4755	All	0.11529	0.114722	0.314917
	ebi-a-GCST90002089	CD11c on monocyte	4755	All	-0.0427529	0.129908	0.742079
	ebi-a-GCST90002090	CD11c on granulocyte	4755	rs113861918	0.131224	0.14494	0.365271
	ebi-a-GCST90002090	CD11c on granulocyte	4755	rs1801274	0.206579	0.147001	0.159936
	ebi-a-GCST90002090	CD11c on granulocyte	4755	rs28432694	0.149385	0.143593	0.298185
	ebi-a-GCST90002090	CD11c on granulocyte	4755	rs8046381	-0.0155617	0.128044	0.903269
	ebi-a-GCST90002090	CD11c on granulocyte	4755	All	0.118133	0.113308	0.297142
	ebi-a-GCST90002098	CD45RA on naive CD4+ T cell	4755	rs138915779	0.0223622	0.0504635	0.657668
	ebi-a-GCST90002098	CD45RA on naive CD4+ T cell	4755	rs147071297	0.0145902	0.0523258	0.780372
	ebi-a-GCST90002098	CD45RA on naive CD4+ T cell	4755	rs17583875	-0.0486522	0.0671166	0.468519
	ebi-a-GCST90002098	CD45RA on naive CD4+ T cell	4755	rs34558770	0.0159142	0.0490287	0.745492
	ebi-a-GCST90002098	CD45RA on naive CD4+ T cell	4755	rs7605193	0.0192373	0.0474196	0.684976
	ebi-a-GCST90002098	CD45RA on naive CD4+ T cell	4755	rs79747818	0.0122178	0.0470661	0.795182
	ebi-a-GCST90002098	CD45RA on naive CD4+ T cell	4755	rs917116	0.0221004	0.0475005	0.641741
	ebi-a-GCST90002098	CD45RA on naive CD4+ T cell	4755	All	0.0123555	0.0468356	0.79193
	ebi-a-GCST90002099	CD4RA on Terminally Differentiated CD4+ T cell	4755	rs113435341	-0.0204331	0.0817642	0.802663
	ebi-a-GCST90002099	CD4RA on Terminally Differentiated CD4+ T cell	4755	rs11579717	0.0651496	0.0850122	0.443465
	ebi-a-GCST90002099	CD4RA on Terminally Differentiated CD4+ T cell	4755	rs7559619	0.00851207	0.0641885	0.894501
	ebi-a-GCST90002099	CD4RA on Terminally Differentiated CD4+ T cell	4755	All	0.0151213	0.0613915	0.805443
	ebi-a-GCST90002100	CD45RA on naive CD8+ T cell	4755	All	0.12846	0.138721	0.354429
	ebi-a-GCST90002102	CD45RA on resting CD4 regulatory T cell	4755	rs11124653	-0.0374577	0.0483127	0.438151
	ebi-a-GCST90002102	CD45RA on resting CD4 regulatory T cell	4755	rs113435341	-0.0608504	0.055688	0.274525
	ebi-a-GCST90002102	CD45RA on resting CD4 regulatory T cell	4755	rs11579717	-0.0235943	0.0626438	0.706439
	ebi-a-GCST90002102	CD45RA on resting CD4 regulatory T cell	4755	rs13024840	-0.0237518	0.052184	0.648997
	ebi-a-GCST90002102	CD45RA on resting CD4 regulatory T cell	4755	rs138915779	-0.023426	0.0553478	0.672112
	ebi-a-GCST90002102	CD45RA on resting CD4 regulatory T cell	4755	rs2565661	-0.0200535	0.0494992	0.685384
	ebi-a-GCST90002102	CD45RA on resting CD4 regulatory T cell	4755	rs78689347	-0.00283436	0.042004	0.946201
	ebi-a-GCST90002102	CD45RA on resting CD4 regulatory T cell	4755	All	-0.0261632	0.0466835	0.57518
	ebi-a-GCST90002104	HLA DR on myeloid Dendritic Cell	4755	rs2858885	0.112001	0.0638803	0.0795521
	ebi-a-GCST90002104	HLA DR on myeloid Dendritic Cell	4755	rs29221	0.0689688	0.100178	0.49116
	ebi-a-GCST90002104	HLA DR on myeloid Dendritic Cell	4755	rs35525122	-0.15302	0.0751797	0.0418111
	ebi-a-GCST90002104	HLA DR on myeloid Dendritic Cell	4755	rs55971447	0.0640954	0.104403	0.539266
	ebi-a-GCST90002104	HLA DR on myeloid Dendritic Cell	4755	rs6925683	0.0595197	0.102577	0.561751
	ebi-a-GCST90002104	HLA DR on myeloid Dendritic Cell	4755	rs9267650	0.0580684	0.0980705	0.553778
	ebi-a-GCST90002104	HLA DR on myeloid Dendritic Cell	4755	All	0.05344	0.088708	0.546891
	ebi-a-GCST90002105	HLA DR on plasmacytoid Dendritic Cell	4755	rs11644019	0.129009	0.0800915	0.107229
	ebi-a-GCST90002105	HLA DR on plasmacytoid Dendritic Cell	4755	rs29221	0.127298	0.082974	0.124982
	ebi-a-GCST90002105	HLA DR on plasmacytoid Dendritic Cell	4755	rs34039593	-0.167183	0.0921656	0.0696862
	ebi-a-GCST90002105	HLA DR on plasmacytoid Dendritic Cell	4755	rs7204799	0.116386	0.0862766	0.177342
	ebi-a-GCST90002105	HLA DR on plasmacytoid Dendritic Cell	4755	rs7748976	0.120262	0.0844419	0.15439
	ebi-a-GCST90002105	HLA DR on plasmacytoid Dendritic Cell	4755	rs9267650	0.121147	0.0830502	0.144641
	ebi-a-GCST90002105	HLA DR on plasmacytoid Dendritic Cell	4755	rs9296042	0.149287	0.0547706	0.00641698
	ebi-a-GCST90002105	HLA DR on plasmacytoid Dendritic Cell	4755	All	0.115405	0.0767951	0.132898
	ebi-a-GCST90002106	HLA DR on Dendritic Cell	4755	rs34039593	-0.190826	0.0946598	0.0438089
	ebi-a-GCST90002106	HLA DR on Dendritic Cell	4755	rs362522	0.140098	0.102923	0.173453
	ebi-a-GCST90002106	HLA DR on Dendritic Cell	4755	rs55971447	0.13327	0.10365	0.198526
	ebi-a-GCST90002106	HLA DR on Dendritic Cell	4755	rs7748976	0.134664	0.103737	0.194242
	ebi-a-GCST90002106	HLA DR on Dendritic Cell	4755	rs9267650	0.131924	0.101514	0.193749
	ebi-a-GCST90002106	HLA DR on Dendritic Cell	4755	rs9296042	0.175659	0.0591411	0.00297632
	ebi-a-GCST90002106	HLA DR on Dendritic Cell	4755	All	0.126202	0.0920382	0.170315
	ebi-a-GCST90002109	HLA DR on CD33+ HLA DR+ CD14dim	4755	All	0.592065	0.40243	0.14123
	ebi-a-GCST90002110	HLA DR on CD33dim HLA DR+ CD11b+	4755	rs11074934	0.496656	0.640489	0.438084
	ebi-a-GCST90002110	HLA DR on CD33dim HLA DR+ CD11b+	4755	rs6917212	0.718928	0.662821	0.278078
	ebi-a-GCST90002110	HLA DR on CD33dim HLA DR+ CD11b+	4755	rs9269109	0.0164394	0.0753634	0.827324
	ebi-a-GCST90002110	HLA DR on CD33dim HLA DR+ CD11b+	4755	All	0.379673	0.419278	0.36518
	ebi-a-GCST90002111	HLA DR on CD33dim HLA DR+ CD11b-	4755	rs11074934	0.446499	0.444632	0.315283
	ebi-a-GCST90002111	HLA DR on CD33dim HLA DR+ CD11b-	4755	rs2517696	0.37906	0.413546	0.359347
	ebi-a-GCST90002111	HLA DR on CD33dim HLA DR+ CD11b-	4755	rs6917212	0.498324	0.456581	0.275086
	ebi-a-GCST90002111	HLA DR on CD33dim HLA DR+ CD11b-	4755	rs9269109	0.00396548	0.0686864	0.953961
	ebi-a-GCST90002111	HLA DR on CD33dim HLA DR+ CD11b-	4755	All	0.326377	0.327511	0.318989
	ebi-a-GCST90002112	HLA DR on CD33- HLA DR+	4755	rs2760980	-0.186202	0.116193	0.10904
	ebi-a-GCST90002112	HLA DR on CD33- HLA DR+	4755	rs3130913	0.301876	0.0963853	0.00173639
	ebi-a-GCST90002112	HLA DR on CD33- HLA DR+	4755	rs9267650	0.259571	0.168464	0.123363
	ebi-a-GCST90002112	HLA DR on CD33- HLA DR+	4755	All	0.244075	0.129571	0.0596036
	ebi-a-GCST90002116	HLA DR on B cell	4755	rs111983490	-0.187744	0.0782276	0.0163962
	ebi-a-GCST90002116	HLA DR on B cell	4755	rs143305120	-0.18115	0.0735942	0.0138367
	ebi-a-GCST90002116	HLA DR on B cell	4755	rs147210938	-0.197742	0.0731877	0.00689551
	ebi-a-GCST90002116	HLA DR on B cell	4755	rs2286975	-0.205967	0.0700666	0.00328652
	ebi-a-GCST90002116	HLA DR on B cell	4755	rs7192768	-0.227659	0.0834305	0.00635788
	ebi-a-GCST90002116	HLA DR on B cell	4755	rs74405933	-0.221801	0.076671	0.00381708
	ebi-a-GCST90002116	HLA DR on B cell	4755	rs9270599	-0.0649303	0.0726473	0.371443
	ebi-a-GCST90002116	HLA DR on B cell	4755	All	-0.189881	0.0704247	0.00701289
	ebi-a-GCST90002117	HLA DR on HLA DR+ Natural Killer	4755	rs12598451	0.435938	0.450665	0.333384
	ebi-a-GCST90002117	HLA DR on HLA DR+ Natural Killer	4755	rs1634734	0.293946	0.392141	0.4535
	ebi-a-GCST90002117	HLA DR on HLA DR+ Natural Killer	4755	rs56199187	0.397154	0.431835	0.357735
	ebi-a-GCST90002117	HLA DR on HLA DR+ Natural Killer	4755	rs9268628	0.0246474	0.0873528	0.777821
	ebi-a-GCST90002117	HLA DR on HLA DR+ Natural Killer	4755	All	0.271553	0.307348	0.376948
	ebi-a-GCST90002118	CD8 on CD28+ CD45RA- CD8+ T cell	4755	rs13004867	0.237292	0.304086	0.435187
	ebi-a-GCST90002118	CD8 on CD28+ CD45RA- CD8+ T cell	4755	rs56262516	-0.116411	0.290735	0.68886
	ebi-a-GCST90002118	CD8 on CD28+ CD45RA- CD8+ T cell	4755	rs9263601	-0.257315	0.112285	0.0219279
	ebi-a-GCST90002118	CD8 on CD28+ CD45RA- CD8+ T cell	4755	All	-0.123758	0.196439	0.528688
	ebi-a-GCST90002119	CD8 on CD28+ CD45RA+ CD8+ T cell	4755	rs10205992	-0.121646	0.120694	0.31351
	ebi-a-GCST90002119	CD8 on CD28+ CD45RA+ CD8+ T cell	4755	rs1264570	-0.119246	0.112919	0.290957
	ebi-a-GCST90002119	CD8 on CD28+ CD45RA+ CD8+ T cell	4755	rs12660712	-0.0839019	0.100503	0.403819
	ebi-a-GCST90002119	CD8 on CD28+ CD45RA+ CD8+ T cell	4755	rs130065	-0.0159272	0.0682284	0.81542
	ebi-a-GCST90002119	CD8 on CD28+ CD45RA+ CD8+ T cell	4755	rs13024436	-0.102039	0.11506	0.37517
	ebi-a-GCST90002119	CD8 on CD28+ CD45RA+ CD8+ T cell	4755	rs1356625	-0.113398	0.114808	0.323289
	ebi-a-GCST90002119	CD8 on CD28+ CD45RA+ CD8+ T cell	4755	rs6903896	-0.110987	0.110313	0.314363
	ebi-a-GCST90002119	CD8 on CD28+ CD45RA+ CD8+ T cell	4755	rs938487	-0.173325	0.152971	0.25719
	ebi-a-GCST90002119	CD8 on CD28+ CD45RA+ CD8+ T cell	4755	All	-0.101253	0.104062	0.330548
	ebi-a-GCST90002120	CD8 on CD28- CD8+ T cell	4755	rs56262516	0.0836816	0.330898	0.800351
	ebi-a-GCST90002120	CD8 on CD28- CD8+ T cell	4755	rs7425430	0.261509	0.345588	0.449225
	ebi-a-GCST90002120	CD8 on CD28- CD8+ T cell	4755	rs9263601	-0.18211	0.178205	0.306824
	ebi-a-GCST90002120	CD8 on CD28- CD8+ T cell	4755	All	0.0346343	0.227754	0.879132
	ebi-a-GCST90002121	CD8 on CD39+ CD8+ T cell	4755	rs111359007	-0.0373097	0.135131	0.782472
	ebi-a-GCST90002121	CD8 on CD39+ CD8+ T cell	4755	rs117519014	-0.129108	0.147225	0.380517
	ebi-a-GCST90002121	CD8 on CD39+ CD8+ T cell	4755	rs17197199	-0.109003	0.115923	0.347063
	ebi-a-GCST90002121	CD8 on CD39+ CD8+ T cell	4755	rs72847706	0.0125938	0.173973	0.942292
	ebi-a-GCST90002121	CD8 on CD39+ CD8+ T cell	4755	rs9357097	-0.020625	0.152663	0.892531
	ebi-a-GCST90002121	CD8 on CD39+ CD8+ T cell	4755	All	-0.0603834	0.123655	0.625321

## Sheet: HL
	Trait ID	Trait	N	SNP	Beta	SE	P-value
	ebi-a-GCST90001395	IgD+ CD38- B cell %B cell	16757	All	0.299431	0.189596	0.114265
	ebi-a-GCST90001399	IgD- CD27- B cell %B cell	16757	rs2250246	-0.29593	0.0810822	0.000262491
	ebi-a-GCST90001399	IgD- CD27- B cell %B cell	16757	rs35574803	-0.201877	0.28704	0.481866
	ebi-a-GCST90001399	IgD- CD27- B cell %B cell	16757	rs4810485	0.26866	0.302134	0.373892
	ebi-a-GCST90001399	IgD- CD27- B cell %B cell	16757	All	-0.193387	0.195226	0.32189
	ebi-a-GCST90001417	CD24+ CD27+ B cell %B cell	16757	All	0.501768	0.503301	0.318787
	ebi-a-GCST90001424	IgD+ B cell %Lymphocyte	16757	All	0.152483	0.180291	0.397686
	ebi-a-GCST90001426	IgD- CD38dim B cell %lymphocyte	16757	All	0.357561	0.146446	0.0146229
	ebi-a-GCST90001431	IgD+ CD38- B cell %lymphocyte	16757	All	-0.0149778	0.243802	0.951014
	ebi-a-GCST90001433	IgD- CD27- B cell %lymphocyte	16757	All	-0.360218	0.0990978	0.000278008
	ebi-a-GCST90001439	IgD+ CD24+ B cell %lymphocyte	16757	All	0.128583	0.16847	0.445321
	ebi-a-GCST90001442	CD24+ CD27+ B cell %lymphocyte	16757	rs11657759	-0.117337	0.252779	0.642512
	ebi-a-GCST90001442	CD24+ CD27+ B cell %lymphocyte	16757	rs12874404	0.11776	0.197117	0.550234
	ebi-a-GCST90001442	CD24+ CD27+ B cell %lymphocyte	16757	rs73192651	0.109021	0.180175	0.545123
	ebi-a-GCST90001442	CD24+ CD27+ B cell %lymphocyte	16757	All	0.0630646	0.166446	0.70477
	ebi-a-GCST90001451	CD62L- monocyte %monocyte	16757	rs45487297	0.0166607	0.0774769	0.829736
	ebi-a-GCST90001451	CD62L- monocyte %monocyte	16757	rs4987360	0.0487386	0.128183	0.703777
	ebi-a-GCST90001451	CD62L- monocyte %monocyte	16757	rs7139370	0.102478	0.0787413	0.193102
	ebi-a-GCST90001451	CD62L- monocyte %monocyte	16757	rs9859349	0.0440356	0.0876118	0.615231
	ebi-a-GCST90001451	CD62L- monocyte %monocyte	16757	All	0.052872	0.0708245	0.455352
	ebi-a-GCST90001463	CD62L- Dendritic Cell %Dendritic Cell	16757	rs10918342	-0.0252193	0.0596485	0.672442
	ebi-a-GCST90001463	CD62L- Dendritic Cell %Dendritic Cell	16757	rs56199187	-0.04598	0.120958	0.703846
	ebi-a-GCST90001463	CD62L- Dendritic Cell %Dendritic Cell	16757	rs6537835	-0.0387058	0.0580608	0.505001
	ebi-a-GCST90001463	CD62L- Dendritic Cell %Dendritic Cell	16757	rs75072970	-0.0293928	0.0592837	0.620036
	ebi-a-GCST90001463	CD62L- Dendritic Cell %Dendritic Cell	16757	All	-0.0323193	0.0567784	0.569208
	ebi-a-GCST90001465	CD86+ myeloid Dendritic Cell %Dendritic Cell	16757	rs115805162	-0.0162628	0.0564001	0.773082
	ebi-a-GCST90001465	CD86+ myeloid Dendritic Cell %Dendritic Cell	16757	rs71632979	-0.0107214	0.138006	0.938076
	ebi-a-GCST90001465	CD86+ myeloid Dendritic Cell %Dendritic Cell	16757	rs71639910	-0.0256197	0.0558521	0.646446
	ebi-a-GCST90001465	CD86+ myeloid Dendritic Cell %Dendritic Cell	16757	rs75072970	-0.0149615	0.0566712	0.791776
	ebi-a-GCST90001465	CD86+ myeloid Dendritic Cell %Dendritic Cell	16757	All	-0.0185689	0.0548048	0.734746
	ebi-a-GCST90001469	CD62L- myeloid Dendritic Cell %Dendritic Cell	16757	rs115805162	0.0277836	0.0512826	0.587975
	ebi-a-GCST90001469	CD62L- myeloid Dendritic Cell %Dendritic Cell	16757	rs148765873	0.0232418	0.05101	0.648654
	ebi-a-GCST90001469	CD62L- myeloid Dendritic Cell %Dendritic Cell	16757	rs191217950	-0.00777999	0.0516315	0.880226
	ebi-a-GCST90001469	CD62L- myeloid Dendritic Cell %Dendritic Cell	16757	rs3933769	0.0166201	0.0498997	0.739081
	ebi-a-GCST90001469	CD62L- myeloid Dendritic Cell %Dendritic Cell	16757	rs71632979	0.125124	0.0900506	0.164686
	ebi-a-GCST90001469	CD62L- myeloid Dendritic Cell %Dendritic Cell	16757	rs71639910	0.0185454	0.0503876	0.712832
	ebi-a-GCST90001469	CD62L- myeloid Dendritic Cell %Dendritic Cell	16757	rs75072970	0.029409	0.0511607	0.565402
	ebi-a-GCST90001469	CD62L- myeloid Dendritic Cell %Dendritic Cell	16757	All	0.0234714	0.049162	0.633057
	ebi-a-GCST90001471	CD62L- plasmacytoid Dendritic Cell %Dendritic Cell	16757	All	0.074055	0.0852553	0.385052
	ebi-a-GCST90001473	CD62L- CD86+ myeloid Dendritic Cell %Dendritic Cell	16757	rs115805162	0.0201315	0.0538462	0.7085
	ebi-a-GCST90001473	CD62L- CD86+ myeloid Dendritic Cell %Dendritic Cell	16757	rs143140559	-0.00683433	0.0464624	0.883058
	ebi-a-GCST90001473	CD62L- CD86+ myeloid Dendritic Cell %Dendritic Cell	16757	rs3933769	0.00885852	0.0507751	0.861499
	ebi-a-GCST90001473	CD62L- CD86+ myeloid Dendritic Cell %Dendritic Cell	16757	rs71632979	0.118536	0.0901259	0.188435
	ebi-a-GCST90001473	CD62L- CD86+ myeloid Dendritic Cell %Dendritic Cell	16757	rs71639910	0.0120884	0.052591	0.818203
	ebi-a-GCST90001473	CD62L- CD86+ myeloid Dendritic Cell %Dendritic Cell	16757	rs75072970	0.0214338	0.053721	0.689905
	ebi-a-GCST90001473	CD62L- CD86+ myeloid Dendritic Cell %Dendritic Cell	16757	All	0.0165102	0.0473805	0.727495
	ebi-a-GCST90001475	HLA DR++ monocyte %monocyte	16757	rs62395272	0.0406667	0.206447	0.84384
	ebi-a-GCST90001475	HLA DR++ monocyte %monocyte	16757	rs9271768	0.55557	0.384893	0.148897
	ebi-a-GCST90001475	HLA DR++ monocyte %monocyte	16757	rs9296042	0.187663	0.542445	0.729375
	ebi-a-GCST90001475	HLA DR++ monocyte %monocyte	16757	All	0.221395	0.312154	0.478169
	ebi-a-GCST90001478	CD4 regulatory T cell %CD4+ T cell	16757	All	0.213453	0.188028	0.256283
	ebi-a-GCST90001484	CD39+ resting CD4 regulatory T cell %resting CD4 regulatory T cell	16757	rs10882701	0.0620837	0.0580603	0.284936
	ebi-a-GCST90001484	CD39+ resting CD4 regulatory T cell %resting CD4 regulatory T cell	16757	rs11188757	0.0799683	0.0507399	0.115016
	ebi-a-GCST90001484	CD39+ resting CD4 regulatory T cell %resting CD4 regulatory T cell	16757	rs115328872	0.0946367	0.0606675	0.118778
	ebi-a-GCST90001484	CD39+ resting CD4 regulatory T cell %resting CD4 regulatory T cell	16757	rs12777195	0.0605983	0.0498764	0.224378
	ebi-a-GCST90001484	CD39+ resting CD4 regulatory T cell %resting CD4 regulatory T cell	16757	rs1923692	0.0728605	0.0495097	0.141118
	ebi-a-GCST90001484	CD39+ resting CD4 regulatory T cell %resting CD4 regulatory T cell	16757	rs192831774	0.0766121	0.0490257	0.118125
	ebi-a-GCST90001484	CD39+ resting CD4 regulatory T cell %resting CD4 regulatory T cell	16757	rs72809757	0.0450426	0.0503466	0.370974
	ebi-a-GCST90001484	CD39+ resting CD4 regulatory T cell %resting CD4 regulatory T cell	16757	All	0.0694218	0.0482497	0.150206
	ebi-a-GCST90001485	CD39+ resting CD4 regulatory T cell %CD4 regulatory T cell	16757	rs10882701	-0.00939824	0.0222457	0.672678
	ebi-a-GCST90001485	CD39+ resting CD4 regulatory T cell %CD4 regulatory T cell	16757	rs11188757	-0.00319462	0.0217456	0.883204
	ebi-a-GCST90001485	CD39+ resting CD4 regulatory T cell %CD4 regulatory T cell	16757	rs113435341	-0.00308971	0.0241261	0.898098
	ebi-a-GCST90001485	CD39+ resting CD4 regulatory T cell %CD4 regulatory T cell	16757	rs11579717	-0.00742285	0.0249037	0.765656
	ebi-a-GCST90001485	CD39+ resting CD4 regulatory T cell %CD4 regulatory T cell	16757	rs116794175	-0.00341511	0.0216974	0.874932
	ebi-a-GCST90001485	CD39+ resting CD4 regulatory T cell %CD4 regulatory T cell	16757	rs11890666	-0.00431858	0.0216795	0.842106
	ebi-a-GCST90001485	CD39+ resting CD4 regulatory T cell %CD4 regulatory T cell	16757	rs12712610	-0.0019186	0.0217162	0.929599
	ebi-a-GCST90001485	CD39+ resting CD4 regulatory T cell %CD4 regulatory T cell	16757	rs12777195	-0.00622568	0.0217137	0.774329
	ebi-a-GCST90001485	CD39+ resting CD4 regulatory T cell %CD4 regulatory T cell	16757	rs1923692	-0.00373834	0.0216807	0.863102
	ebi-a-GCST90001485	CD39+ resting CD4 regulatory T cell %CD4 regulatory T cell	16757	rs192831774	-0.0028178	0.0216344	0.896372
	ebi-a-GCST90001485	CD39+ resting CD4 regulatory T cell %CD4 regulatory T cell	16757	rs34645541	-0.00698895	0.0217796	0.74829
	ebi-a-GCST90001485	CD39+ resting CD4 regulatory T cell %CD4 regulatory T cell	16757	rs4918969	0.0228377	0.0275264	0.406727
	ebi-a-GCST90001485	CD39+ resting CD4 regulatory T cell %CD4 regulatory T cell	16757	rs72809757	-0.00898651	0.0217326	0.679238
	ebi-a-GCST90001485	CD39+ resting CD4 regulatory T cell %CD4 regulatory T cell	16757	All	-0.0036608	0.0215798	0.865293
	ebi-a-GCST90001491	CD39+ activated CD4 regulatory T cell %CD4 regulatory T cell	16757	rs10736092	0.108871	0.0657356	0.0976832
	ebi-a-GCST90001491	CD39+ activated CD4 regulatory T cell %CD4 regulatory T cell	16757	rs10786199	-0.0303275	0.0400956	0.449422
	ebi-a-GCST90001491	CD39+ activated CD4 regulatory T cell %CD4 regulatory T cell	16757	rs10882701	-0.0394338	0.0380345	0.299834
	ebi-a-GCST90001491	CD39+ activated CD4 regulatory T cell %CD4 regulatory T cell	16757	rs12268044	-0.0271321	0.0415602	0.51386
	ebi-a-GCST90001491	CD39+ activated CD4 regulatory T cell %CD4 regulatory T cell	16757	rs141018090	-0.0272788	0.0407676	0.503413
	ebi-a-GCST90001491	CD39+ activated CD4 regulatory T cell %CD4 regulatory T cell	16757	rs72809762	-0.0347726	0.029178	0.233363
	ebi-a-GCST90001491	CD39+ activated CD4 regulatory T cell %CD4 regulatory T cell	16757	All	-0.026226	0.0366555	0.474317
	ebi-a-GCST90001496	CD39+ secreting CD4 regulatory T cell %secreting CD4 regulatory T cell	16757	rs10882701	-0.0343364	0.0269375	0.202427
	ebi-a-GCST90001496	CD39+ secreting CD4 regulatory T cell %secreting CD4 regulatory T cell	16757	rs117200502	-0.0257993	0.0276725	0.351178
	ebi-a-GCST90001496	CD39+ secreting CD4 regulatory T cell %secreting CD4 regulatory T cell	16757	rs141018090	-0.0236911	0.0292087	0.41731
	ebi-a-GCST90001496	CD39+ secreting CD4 regulatory T cell %secreting CD4 regulatory T cell	16757	rs145557266	-0.0166952	0.0258769	0.518812
	ebi-a-GCST90001496	CD39+ secreting CD4 regulatory T cell %secreting CD4 regulatory T cell	16757	rs2861152	0.0428655	0.0597541	0.473149
	ebi-a-GCST90001496	CD39+ secreting CD4 regulatory T cell %secreting CD4 regulatory T cell	16757	rs7914975	-0.0258149	0.0274191	0.346452
	ebi-a-GCST90001496	CD39+ secreting CD4 regulatory T cell %secreting CD4 regulatory T cell	16757	All	-0.0226458	0.0263802	0.390651
	ebi-a-GCST90001497	CD39+ secreting CD4 regulatory T cell %CD4 regulatory T cell	16757	rs10786199	-0.028626	0.0339906	0.39969
	ebi-a-GCST90001497	CD39+ secreting CD4 regulatory T cell %CD4 regulatory T cell	16757	rs10882701	-0.0376177	0.0325234	0.247421
	ebi-a-GCST90001497	CD39+ secreting CD4 regulatory T cell %CD4 regulatory T cell	16757	rs12268044	-0.0261877	0.0351118	0.455766
	ebi-a-GCST90001497	CD39+ secreting CD4 regulatory T cell %CD4 regulatory T cell	16757	rs147121076	-0.023441	0.0338036	0.48803
	ebi-a-GCST90001497	CD39+ secreting CD4 regulatory T cell %CD4 regulatory T cell	16757	rs2275759	0.0900323	0.0579207	0.120087
	ebi-a-GCST90001497	CD39+ secreting CD4 regulatory T cell %CD4 regulatory T cell	16757	rs72809762	-0.034726	0.0262961	0.186643
	ebi-a-GCST90001497	CD39+ secreting CD4 regulatory T cell %CD4 regulatory T cell	16757	rs7918541	-0.0268498	0.0342197	0.432671
	ebi-a-GCST90001497	CD39+ secreting CD4 regulatory T cell %CD4 regulatory T cell	16757	All	-0.0254435	0.0316763	0.42184
	ebi-a-GCST90001499	Activated & resting CD4 regulatory T cell %CD4 regulatory T cell	16757	rs113435341	-0.000131669	0.0360441	0.997085
	ebi-a-GCST90001499	Activated & resting CD4 regulatory T cell %CD4 regulatory T cell	16757	rs11579717	-0.0101295	0.0371646	0.785194
	ebi-a-GCST90001499	Activated & resting CD4 regulatory T cell %CD4 regulatory T cell	16757	rs116794175	-0.00180415	0.0278036	0.948262
	ebi-a-GCST90001499	Activated & resting CD4 regulatory T cell %CD4 regulatory T cell	16757	rs17607399	-0.00503825	0.0276871	0.855605
	ebi-a-GCST90001499	Activated & resting CD4 regulatory T cell %CD4 regulatory T cell	16757	rs413431	-0.00319437	0.0278368	0.90864
	ebi-a-GCST90001499	Activated & resting CD4 regulatory T cell %CD4 regulatory T cell	16757	rs6751481	0.00449037	0.0285939	0.875214
	ebi-a-GCST90001499	Activated & resting CD4 regulatory T cell %CD4 regulatory T cell	16757	All	-0.00226659	0.0275128	0.934342
	ebi-a-GCST90001500	Activated & resting CD4 regulatory T cell %CD4+ T cell	16757	rs17583875	-0.0788226	0.121089	0.51508
	ebi-a-GCST90001500	Activated & resting CD4 regulatory T cell %CD4+ T cell	16757	rs408686	-0.00517691	0.0514236	0.919811
	ebi-a-GCST90001500	Activated & resting CD4 regulatory T cell %CD4+ T cell	16757	rs6751481	0.0143462	0.0539199	0.790189
	ebi-a-GCST90001500	Activated & resting CD4 regulatory T cell %CD4+ T cell	16757	All	-0.00303555	0.0503054	0.951883
	ebi-a-GCST90001502	Activated & secreting CD4 regulatory T cell %CD4 regulatory T cell	16757	rs113435341	2.55824e-05	0.0313123	0.999348
	ebi-a-GCST90001502	Activated & secreting CD4 regulatory T cell %CD4 regulatory T cell	16757	rs11579717	0.00738453	0.0317371	0.816011
	ebi-a-GCST90001502	Activated & secreting CD4 regulatory T cell %CD4 regulatory T cell	16757	rs138915779	0.00187696	0.027033	0.944646
	ebi-a-GCST90001502	Activated & secreting CD4 regulatory T cell %CD4 regulatory T cell	16757	rs146899923	0.00302629	0.0252309	0.904528
	ebi-a-GCST90001502	Activated & secreting CD4 regulatory T cell %CD4 regulatory T cell	16757	rs17607399	0.00404529	0.0251674	0.872302
	ebi-a-GCST90001502	Activated & secreting CD4 regulatory T cell %CD4 regulatory T cell	16757	rs187089343	0.00260378	0.0251407	0.917512
	ebi-a-GCST90001502	Activated & secreting CD4 regulatory T cell %CD4 regulatory T cell	16757	rs413431	0.0025739	0.0252614	0.918844
	ebi-a-GCST90001502	Activated & secreting CD4 regulatory T cell %CD4 regulatory T cell	16757	rs6751481	-0.00371903	0.0258659	0.885673
	ebi-a-GCST90001502	Activated & secreting CD4 regulatory T cell %CD4 regulatory T cell	16757	rs7530076	0.00010181	0.0251891	0.996775
	ebi-a-GCST90001502	Activated & secreting CD4 regulatory T cell %CD4 regulatory T cell	16757	All	0.00186822	0.0250483	0.940545
	ebi-a-GCST90001503	Activated & secreting CD4 regulatory T cell %CD4+ T cell	16757	rs11256966	0.00978866	0.0252626	0.698403
	ebi-a-GCST90001503	Activated & secreting CD4 regulatory T cell %CD4+ T cell	16757	rs113435341	0.0129171	0.0287145	0.652821
	ebi-a-GCST90001503	Activated & secreting CD4 regulatory T cell %CD4+ T cell	16757	rs11579717	0.0191879	0.0296657	0.517758
	ebi-a-GCST90001503	Activated & secreting CD4 regulatory T cell %CD4+ T cell	16757	rs12712610	0.00961288	0.0252513	0.703434
	ebi-a-GCST90001503	Activated & secreting CD4 regulatory T cell %CD4+ T cell	16757	rs138915779	0.0125301	0.0266192	0.637844
	ebi-a-GCST90001503	Activated & secreting CD4 regulatory T cell %CD4+ T cell	16757	rs138960714	0.0166047	0.0278562	0.551118
	ebi-a-GCST90001503	Activated & secreting CD4 regulatory T cell %CD4+ T cell	16757	rs147838148	0.0041867	0.0266354	0.875099
	ebi-a-GCST90001503	Activated & secreting CD4 regulatory T cell %CD4+ T cell	16757	rs61839660	0.00830471	0.025678	0.74638
	ebi-a-GCST90001503	Activated & secreting CD4 regulatory T cell %CD4+ T cell	16757	rs74830391	0.0120415	0.0252569	0.633532
	ebi-a-GCST90001503	Activated & secreting CD4 regulatory T cell %CD4+ T cell	16757	All	0.0113848	0.0251199	0.65039
	ebi-a-GCST90001508	CD25++ CD45RA+ CD4 not regulatory T cell %CD4+ T cell	16757	rs10905719	-0.00994779	0.0497996	0.841671
	ebi-a-GCST90001508	CD25++ CD45RA+ CD4 not regulatory T cell %CD4+ T cell	16757	rs11124653	-0.0464172	0.0507696	0.360575
	ebi-a-GCST90001508	CD25++ CD45RA+ CD4 not regulatory T cell %CD4+ T cell	16757	rs116517602	-0.0118175	0.0728828	0.871192
	ebi-a-GCST90001508	CD25++ CD45RA+ CD4 not regulatory T cell %CD4+ T cell	16757	rs13024840	-0.0138215	0.0485773	0.776008
	ebi-a-GCST90001508	CD25++ CD45RA+ CD4 not regulatory T cell %CD4+ T cell	16757	rs61836370	-0.0075868	0.0540877	0.888448
	ebi-a-GCST90001508	CD25++ CD45RA+ CD4 not regulatory T cell %CD4+ T cell	16757	All	-0.0187083	0.0477818	0.695402
	ebi-a-GCST90001509	CD25++ CD45RA+ CD4 not regulatory T cell %T cell	16757	rs10905719	-0.0114017	0.0520745	0.826689
	ebi-a-GCST90001509	CD25++ CD45RA+ CD4 not regulatory T cell %T cell	16757	rs11124653	-0.047791	0.0528586	0.365927
	ebi-a-GCST90001509	CD25++ CD45RA+ CD4 not regulatory T cell %T cell	16757	rs116517602	-0.0141997	0.0773128	0.854276
	ebi-a-GCST90001509	CD25++ CD45RA+ CD4 not regulatory T cell %T cell	16757	rs13024840	-0.0156071	0.0507478	0.75843
	ebi-a-GCST90001509	CD25++ CD45RA+ CD4 not regulatory T cell %T cell	16757	rs61836370	-0.00886197	0.0567568	0.875923
	ebi-a-GCST90001509	CD25++ CD45RA+ CD4 not regulatory T cell %T cell	16757	All	-0.0203808	0.0500241	0.6837
	ebi-a-GCST90001511	CD25++ CD45RA- CD4 not regulatory T cell %CD4+ T cell	16757	rs116794175	0.00935853	0.0471989	0.842827
	ebi-a-GCST90001511	CD25++ CD45RA- CD4 not regulatory T cell %CD4+ T cell	16757	rs17583875	0.0511522	0.076762	0.505172
	ebi-a-GCST90001511	CD25++ CD45RA- CD4 not regulatory T cell %CD4+ T cell	16757	rs61839660	-0.0110963	0.0566229	0.844636
	ebi-a-GCST90001511	CD25++ CD45RA- CD4 not regulatory T cell %CD4+ T cell	16757	All	0.0101247	0.0463615	0.827128
	ebi-a-GCST90001512	CD25++ CD45RA- CD4 not regulatory T cell %T cell	16757	rs11579717	0.0493371	0.0563658	0.38141
	ebi-a-GCST90001512	CD25++ CD45RA- CD4 not regulatory T cell %T cell	16757	rs4497244	0.0147099	0.0538207	0.784613
	ebi-a-GCST90001512	CD25++ CD45RA- CD4 not regulatory T cell %T cell	16757	rs61839660	0.0135523	0.0505863	0.788772
	ebi-a-GCST90001512	CD25++ CD45RA- CD4 not regulatory T cell %T cell	16757	All	0.0246519	0.0436279	0.57204
	ebi-a-GCST90001526	CD33dim HLA DR+ CD11b+ %CD33dim HLA DR+	16757	rs1801274	0.0681158	0.0712433	0.339022
	ebi-a-GCST90001526	CD33dim HLA DR+ CD11b+ %CD33dim HLA DR+	16757	rs3820097	0.120683	0.0469963	0.0102305
	ebi-a-GCST90001526	CD33dim HLA DR+ CD11b+ %CD33dim HLA DR+	16757	rs3826007	0.102656	0.049003	0.0361806
	ebi-a-GCST90001526	CD33dim HLA DR+ CD11b+ %CD33dim HLA DR+	16757	All	0.103929	0.0433102	0.0164112
	ebi-a-GCST90001528	CD33dim HLA DR+ CD11b- %CD33dim HLA DR+	16757	rs1801274	-0.0686935	0.0722091	0.341446
	ebi-a-GCST90001528	CD33dim HLA DR+ CD11b- %CD33dim HLA DR+	16757	rs3820097	-0.121237	0.0471887	0.0101935
	ebi-a-GCST90001528	CD33dim HLA DR+ CD11b- %CD33dim HLA DR+	16757	rs3826007	-0.102778	0.0490081	0.0359798
	ebi-a-GCST90001528	CD33dim HLA DR+ CD11b- %CD33dim HLA DR+	16757	All	-0.104436	0.0434943	0.0163443
	ebi-a-GCST90001533	Basophil %CD33dim HLA DR- CD66b-	16757	All	-0.0635982	0.0548986	0.246674
	ebi-a-GCST90001535	CD45RA- CD4+ T cell %CD4+ T cell	16757	rs11124653	0.01914	0.0444922	0.667059
	ebi-a-GCST90001535	CD45RA- CD4+ T cell %CD4+ T cell	16757	rs11579717	0.0194129	0.0646845	0.764088
	ebi-a-GCST90001535	CD45RA- CD4+ T cell %CD4+ T cell	16757	rs12712610	-0.000187629	0.0472361	0.996831
	ebi-a-GCST90001535	CD45RA- CD4+ T cell %CD4+ T cell	16757	rs146620586	-0.0202187	0.0683206	0.767277
	ebi-a-GCST90001535	CD45RA- CD4+ T cell %CD4+ T cell	16757	All	0.00665744	0.043645	0.878764
	ebi-a-GCST90001536	CD45RA- CD4+ T cell %T cell	16757	All	0.0416203	0.0598601	0.486872
	ebi-a-GCST90001561	CD45RA+ CD8+ T cell %CD8+ T cell	16757	rs11896593	0.0338772	0.0300684	0.259881
	ebi-a-GCST90001561	CD45RA+ CD8+ T cell %CD8+ T cell	16757	rs150956189	0.0315847	0.0537665	0.556907
	ebi-a-GCST90001561	CD45RA+ CD8+ T cell %CD8+ T cell	16757	rs17583875	0.0296648	0.0425256	0.485444
	ebi-a-GCST90001561	CD45RA+ CD8+ T cell %CD8+ T cell	16757	rs2463509	0.00548474	0.0314141	0.861398
	ebi-a-GCST90001561	CD45RA+ CD8+ T cell %CD8+ T cell	16757	rs28578699	0.0287862	0.0356709	0.41967
	ebi-a-GCST90001561	CD45RA+ CD8+ T cell %CD8+ T cell	16757	All	0.0254416	0.0319248	0.425495
	ebi-a-GCST90001562	CD45RA+ CD8+ T cell %T cell	16757	rs146620586	-0.575269	0.282969	0.0420547
	ebi-a-GCST90001562	CD45RA+ CD8+ T cell %T cell	16757	rs2596459	-0.0628801	0.0800749	0.432297
	ebi-a-GCST90001562	CD45RA+ CD8+ T cell %T cell	16757	rs6707421	-0.163721	0.275047	0.551677
	ebi-a-GCST90001562	CD45RA+ CD8+ T cell %T cell	16757	All	-0.16859	0.185855	0.364353
	ebi-a-GCST90001570	Effector Memory CD4-CD8- T cell %CD4-CD8- T cell	16757	rs111902980	0.0198826	0.0547355	0.716419
	ebi-a-GCST90001570	Effector Memory CD4-CD8- T cell %CD4-CD8- T cell	16757	rs113435341	0.0524753	0.100519	0.601639
	ebi-a-GCST90001570	Effector Memory CD4-CD8- T cell %CD4-CD8- T cell	16757	rs116877116	0.0202108	0.0524235	0.699846
	ebi-a-GCST90001570	Effector Memory CD4-CD8- T cell %CD4-CD8- T cell	16757	rs150992058	0.0247698	0.0538752	0.645686
	ebi-a-GCST90001570	Effector Memory CD4-CD8- T cell %CD4-CD8- T cell	16757	rs6729180	0.00344786	0.0546321	0.949679
	ebi-a-GCST90001570	Effector Memory CD4-CD8- T cell %CD4-CD8- T cell	16757	All	0.0195592	0.0520545	0.707107
	ebi-a-GCST90001571	Effector Memory CD4-CD8- T cell %T cell	16757	rs113500908	-0.0311347	0.285514	0.913165
	ebi-a-GCST90001571	Effector Memory CD4-CD8- T cell %T cell	16757	rs13210358	0.118253	0.136754	0.387197
	ebi-a-GCST90001571	Effector Memory CD4-CD8- T cell %T cell	16757	rs34546581	-0.186321	0.290297	0.520985
	ebi-a-GCST90001571	Effector Memory CD4-CD8- T cell %T cell	16757	All	-0.00551459	0.178039	0.97529
	ebi-a-GCST90001573	Terminally Differentiated CD4-CD8- T cell %CD4-CD8- T cell	16757	All	-0.0186155	0.0611832	0.760931
	ebi-a-GCST90001574	Terminally Differentiated CD4-CD8- T cell %T cell	16757	rs113435341	0.186863	0.471099	0.691623
	ebi-a-GCST90001574	Terminally Differentiated CD4-CD8- T cell %T cell	16757	rs28383283	-0.0187525	0.0683066	0.783674
	ebi-a-GCST90001574	Terminally Differentiated CD4-CD8- T cell %T cell	16757	rs6729180	0.0965261	0.292382	0.741297
	ebi-a-GCST90001574	Terminally Differentiated CD4-CD8- T cell %T cell	16757	rs6755452	0.0456163	0.300263	0.879249
	ebi-a-GCST90001574	Terminally Differentiated CD4-CD8- T cell %T cell	16757	All	0.0548472	0.227253	0.809285
	ebi-a-GCST90001584	CD14- CD16+ monocyte %monocyte	16757	All	-0.0623908	0.20817	0.764398
	ebi-a-GCST90001585	CD14+ CD16+ monocyte %monocyte	16757	rs3829793	0.0149267	0.0676419	0.825348
	ebi-a-GCST90001585	CD14+ CD16+ monocyte %monocyte	16757	rs71632979	-0.187144	0.162574	0.249679
	ebi-a-GCST90001585	CD14+ CD16+ monocyte %monocyte	16757	rs71639910	-0.00248817	0.0677876	0.97072
	ebi-a-GCST90001585	CD14+ CD16+ monocyte %monocyte	16757	All	-0.0088841	0.0634205	0.888595
	ebi-a-GCST90001586	CD14+ CD16- monocyte %monocyte	16757	All	-0.133519	0.180634	0.459804
	ebi-a-GCST90001587	CD16+ monocyte %monocyte	16757	All	0.134461	0.182713	0.461784
	ebi-a-GCST90001619	HLA DR+ T cell%T cell	16757	rs1084560	-0.0491547	0.131016	0.707526
	ebi-a-GCST90001619	HLA DR+ T cell%T cell	16757	rs3087456	-0.243511	0.19883	0.22068
	ebi-a-GCST90001619	HLA DR+ T cell%T cell	16757	rs7032773	-0.00263363	0.0692278	0.969653
	ebi-a-GCST90001619	HLA DR+ T cell%T cell	16757	All	-0.04614	0.0893166	0.605443
	ebi-a-GCST90001620	HLA DR+ T cell%lymphocyte	16757	rs3087456	-0.266526	0.137773	0.0530483
	ebi-a-GCST90001620	HLA DR+ T cell%lymphocyte	16757	rs55724950	-0.0613195	0.0909589	0.500219
	ebi-a-GCST90001620	HLA DR+ T cell%lymphocyte	16757	rs62029480	-0.045994	0.0907569	0.612307
	ebi-a-GCST90001620	HLA DR+ T cell%lymphocyte	16757	rs7032773	-0.0163515	0.0670636	0.80737
	ebi-a-GCST90001620	HLA DR+ T cell%lymphocyte	16757	All	-0.0576972	0.0747834	0.440397
	ebi-a-GCST90001622	Natural Killer T %T cell	16757	rs115536607	-0.0212605	0.085785	0.804263
	ebi-a-GCST90001622	Natural Killer T %T cell	16757	rs117147408	-0.0280249	0.087584	0.748985
	ebi-a-GCST90001622	Natural Killer T %T cell	16757	rs12224032	-0.0138953	0.0855081	0.87091
	ebi-a-GCST90001622	Natural Killer T %T cell	16757	rs77738700	0.0173476	0.086464	0.840985
	ebi-a-GCST90001622	Natural Killer T %T cell	16757	rs7819099	0.0573685	0.0869884	0.509577
	ebi-a-GCST90001622	Natural Killer T %T cell	16757	rs79251210	0.0400418	0.0877659	0.648222
	ebi-a-GCST90001622	Natural Killer T %T cell	16757	rs9488834	-0.00507814	0.0829145	0.951164
	ebi-a-GCST90001622	Natural Killer T %T cell	16757	All	0.00626837	0.0797152	0.937323
	ebi-a-GCST90001623	Natural Killer T %lymphocyte	16757	rs115536607	-0.0167049	0.0808985	0.836407
	ebi-a-GCST90001623	Natural Killer T %lymphocyte	16757	rs117147408	-0.0215174	0.0820123	0.793038
	ebi-a-GCST90001623	Natural Killer T %lymphocyte	16757	rs7218011	-0.0135328	0.0817711	0.868554
	ebi-a-GCST90001623	Natural Killer T %lymphocyte	16757	rs77738700	0.0162625	0.0815774	0.841988
	ebi-a-GCST90001623	Natural Killer T %lymphocyte	16757	rs7819099	0.0529638	0.0824978	0.520872
	ebi-a-GCST90001623	Natural Killer T %lymphocyte	16757	rs79251210	0.0353047	0.0824599	0.668546
	ebi-a-GCST90001623	Natural Killer T %lymphocyte	16757	rs9488834	-0.0031467	0.0787129	0.968112
	ebi-a-GCST90001623	Natural Killer T %lymphocyte	16757	rs9912354	0.00615942	0.0815824	0.939817
	ebi-a-GCST90001623	Natural Killer T %lymphocyte	16757	All	0.006678	0.0761563	0.930125
	ebi-a-GCST90001626	HLA DR+ CD4+ T cell %lymphocyte	16757	All	-0.0886782	0.177319	0.617
	ebi-a-GCST90001628	HLA DR+ CD8+ T cell %T cell	16757	All	0.00378578	0.0701573	0.956966
	ebi-a-GCST90001634	CD8dim Natural Killer T %T cell	16757	rs11544989	0.0326738	0.0810659	0.68691
	ebi-a-GCST90001634	CD8dim Natural Killer T %T cell	16757	rs115536607	-0.0262989	0.0846412	0.756021
	ebi-a-GCST90001634	CD8dim Natural Killer T %T cell	16757	rs117147408	-0.034548	0.0870468	0.691448
	ebi-a-GCST90001634	CD8dim Natural Killer T %T cell	16757	rs77738700	0.0130645	0.079453	0.869392
	ebi-a-GCST90001634	CD8dim Natural Killer T %T cell	16757	rs79251210	0.0614961	0.0931118	0.508962
	ebi-a-GCST90001634	CD8dim Natural Killer T %T cell	16757	rs9488834	-0.00349408	0.078796	0.964631
	ebi-a-GCST90001634	CD8dim Natural Killer T %T cell	16757	All	0.00622147	0.076314	0.935025
	ebi-a-GCST90001635	CD8dim Natural Killer T %lymphocyte	16757	rs11544989	0.0265107	0.0774317	0.732068
	ebi-a-GCST90001635	CD8dim Natural Killer T %lymphocyte	16757	rs115536607	-0.0263008	0.0800061	0.742356
	ebi-a-GCST90001635	CD8dim Natural Killer T %lymphocyte	16757	rs117147408	-0.0328617	0.0817191	0.687588
	ebi-a-GCST90001635	CD8dim Natural Killer T %lymphocyte	16757	rs77738700	0.00851032	0.0758674	0.910686
	ebi-a-GCST90001635	CD8dim Natural Killer T %lymphocyte	16757	rs79251210	0.0482134	0.0868512	0.578808
	ebi-a-GCST90001635	CD8dim Natural Killer T %lymphocyte	16757	rs9488834	-0.00627492	0.0753175	0.933603
	ebi-a-GCST90001635	CD8dim Natural Killer T %lymphocyte	16757	rs9916257	0.00499012	0.0780965	0.949052
	ebi-a-GCST90001635	CD8dim Natural Killer T %lymphocyte	16757	All	0.00265713	0.0732152	0.971049
	ebi-a-GCST90001637	CD4-CD8- Natural Killer T %T cell	16757	rs115536607	0.0340518	0.0784412	0.664211
	ebi-a-GCST90001637	CD4-CD8- Natural Killer T %T cell	16757	rs117147408	0.0295746	0.0806237	0.713751
	ebi-a-GCST90001637	CD4-CD8- Natural Killer T %T cell	16757	rs34613828	0.0324142	0.0830732	0.696398
	ebi-a-GCST90001637	CD4-CD8- Natural Killer T %T cell	16757	rs77738700	0.0646304	0.0762709	0.396783
	ebi-a-GCST90001637	CD4-CD8- Natural Killer T %T cell	16757	rs79251210	0.111385	0.0844647	0.187266
	ebi-a-GCST90001637	CD4-CD8- Natural Killer T %T cell	16757	rs9488834	0.0459649	0.0750004	0.539968
	ebi-a-GCST90001637	CD4-CD8- Natural Killer T %T cell	16757	All	0.0522283	0.0725052	0.471316
	ebi-a-GCST90001638	CD4-CD8- Natural Killer T %lymphocyte	16757	rs115536607	0.0433616	0.0761585	0.569112
	ebi-a-GCST90001638	CD4-CD8- Natural Killer T %lymphocyte	16757	rs117147408	0.0398475	0.0778744	0.608869
	ebi-a-GCST90001638	CD4-CD8- Natural Killer T %lymphocyte	16757	rs34613828	0.042753	0.0800949	0.593494
	ebi-a-GCST90001638	CD4-CD8- Natural Killer T %lymphocyte	16757	rs77738700	0.0713931	0.0744117	0.33734
	ebi-a-GCST90001638	CD4-CD8- Natural Killer T %lymphocyte	16757	rs79251210	0.114664	0.0814645	0.159269
	ebi-a-GCST90001638	CD4-CD8- Natural Killer T %lymphocyte	16757	rs9488834	0.0537069	0.0732018	0.463142
	ebi-a-GCST90001638	CD4-CD8- Natural Killer T %lymphocyte	16757	rs9916629	0.0531026	0.0747164	0.477257
	ebi-a-GCST90001638	CD4-CD8- Natural Killer T %lymphocyte	16757	All	0.0591635	0.0710006	0.404686
	ebi-a-GCST90001649	HLA DR+ Natural Killer %Natural Killer	16757	rs115805162	-0.0268218	0.0560545	0.632298
	ebi-a-GCST90001649	HLA DR+ Natural Killer %Natural Killer	16757	rs3933769	-0.0146092	0.0536945	0.78556
	ebi-a-GCST90001649	HLA DR+ Natural Killer %Natural Killer	16757	rs509749	-0.00435041	0.0548836	0.936821
	ebi-a-GCST90001649	HLA DR+ Natural Killer %Natural Killer	16757	rs71632989	-0.072343	0.0795601	0.363199
	ebi-a-GCST90001649	HLA DR+ Natural Killer %Natural Killer	16757	rs7180804	0.00218343	0.057518	0.969719
	ebi-a-GCST90001649	HLA DR+ Natural Killer %Natural Killer	16757	rs865239	-0.0422428	0.0544543	0.437898
	ebi-a-GCST90001649	HLA DR+ Natural Killer %Natural Killer	16757	rs9916257	-0.0230684	0.0571088	0.686258
	ebi-a-GCST90001649	HLA DR+ Natural Killer %Natural Killer	16757	All	-0.0224864	0.0528009	0.670202
	ebi-a-GCST90001650	HLA DR+ Natural Killer %CD3- lymphocyte	16757	rs115805162	-0.019153	0.0684195	0.779527
	ebi-a-GCST90001650	HLA DR+ Natural Killer %CD3- lymphocyte	16757	rs3933769	-0.00323288	0.0612326	0.957894
	ebi-a-GCST90001650	HLA DR+ Natural Killer %CD3- lymphocyte	16757	rs509749	0.0123762	0.0633492	0.845107
	ebi-a-GCST90001650	HLA DR+ Natural Killer %CD3- lymphocyte	16757	rs71632979	-0.144392	0.128191	0.260004
	ebi-a-GCST90001650	HLA DR+ Natural Killer %CD3- lymphocyte	16757	All	-0.0137868	0.0599365	0.818073
	ebi-a-GCST90001658	CD39+ CD4+ T cell %T cell	16757	rs10736092	0.105275	0.0605857	0.0822778
	ebi-a-GCST90001658	CD39+ CD4+ T cell %T cell	16757	rs10786199	-0.0269698	0.0367313	0.462799
	ebi-a-GCST90001658	CD39+ CD4+ T cell %T cell	16757	rs10882701	-0.0355441	0.0349646	0.309357
	ebi-a-GCST90001658	CD39+ CD4+ T cell %T cell	16757	rs12268044	-0.023887	0.0378703	0.528198
	ebi-a-GCST90001658	CD39+ CD4+ T cell %T cell	16757	rs72809762	-0.0311411	0.0264465	0.238991
	ebi-a-GCST90001658	CD39+ CD4+ T cell %T cell	16757	rs7918541	-0.0247592	0.036953	0.502846
	ebi-a-GCST90001658	CD39+ CD4+ T cell %T cell	16757	All	-0.0233337	0.0335499	0.486747
	ebi-a-GCST90001659	CD39+ CD4+ T cell %CD4+ T cell	16757	rs10736092	0.103711	0.0592875	0.0802406
	ebi-a-GCST90001659	CD39+ CD4+ T cell %CD4+ T cell	16757	rs10786199	-0.0261883	0.0363994	0.471851
	ebi-a-GCST90001659	CD39+ CD4+ T cell %CD4+ T cell	16757	rs10882701	-0.0345815	0.0346936	0.318876
	ebi-a-GCST90001659	CD39+ CD4+ T cell %CD4+ T cell	16757	rs12268044	-0.0232304	0.0375573	0.536225
	ebi-a-GCST90001659	CD39+ CD4+ T cell %CD4+ T cell	16757	rs72809762	-0.0307171	0.0261725	0.24054
	ebi-a-GCST90001659	CD39+ CD4+ T cell %CD4+ T cell	16757	rs7918541	-0.0241388	0.0366198	0.509785
	ebi-a-GCST90001659	CD39+ CD4+ T cell %CD4+ T cell	16757	All	-0.0226339	0.0332347	0.495851
	ebi-a-GCST90001661	CD28- CD8dim T cell %T cell	16757	All	-0.076039	0.230592	0.741584
	ebi-a-GCST90001664	CD28+ CD45RA+ CD8dim T cell %T cell	16757	rs113435341	-0.0234525	0.0506575	0.643392
	ebi-a-GCST90001664	CD28+ CD45RA+ CD8dim T cell %T cell	16757	rs11579717	-0.0311979	0.0460945	0.498518
	ebi-a-GCST90001664	CD28+ CD45RA+ CD8dim T cell %T cell	16757	rs116794175	-0.0145105	0.0362716	0.689119
	ebi-a-GCST90001664	CD28+ CD45RA+ CD8dim T cell %T cell	16757	rs12712610	-0.0109611	0.0363073	0.762731
	ebi-a-GCST90001664	CD28+ CD45RA+ CD8dim T cell %T cell	16757	rs4832054	-0.00417987	0.0365618	0.908981
	ebi-a-GCST90001664	CD28+ CD45RA+ CD8dim T cell %T cell	16757	rs79827501	-0.0150978	0.0361599	0.676291
	ebi-a-GCST90001664	CD28+ CD45RA+ CD8dim T cell %T cell	16757	All	-0.0148617	0.035843	0.678409
	ebi-a-GCST90001665	CD28+ CD45RA+ CD8dim T cell %CD8dim T cell	16757	rs11579717	-0.0294389	0.0416049	0.479204
	ebi-a-GCST90001665	CD28+ CD45RA+ CD8dim T cell %CD8dim T cell	16757	rs116794175	-0.0153551	0.0339386	0.650953
	ebi-a-GCST90001665	CD28+ CD45RA+ CD8dim T cell %CD8dim T cell	16757	rs12712610	-0.0124618	0.0339021	0.713184
	ebi-a-GCST90001665	CD28+ CD45RA+ CD8dim T cell %CD8dim T cell	16757	rs146620586	-0.00522334	0.0513487	0.918977
	ebi-a-GCST90001665	CD28+ CD45RA+ CD8dim T cell %CD8dim T cell	16757	rs2367376	-0.0144801	0.0342172	0.672163
	ebi-a-GCST90001665	CD28+ CD45RA+ CD8dim T cell %CD8dim T cell	16757	All	-0.0156451	0.0335705	0.641189
	ebi-a-GCST90001667	CD28+ CD45RA- CD8dim T cell %T cell	16757	rs11579717	0.0178839	0.0444111	0.687177
	ebi-a-GCST90001667	CD28+ CD45RA- CD8dim T cell %T cell	16757	rs116759767	0.0116096	0.0390564	0.766275
	ebi-a-GCST90001667	CD28+ CD45RA- CD8dim T cell %T cell	16757	rs146620586	-0.0114513	0.0516871	0.824664
	ebi-a-GCST90001667	CD28+ CD45RA- CD8dim T cell %T cell	16757	All	0.00806286	0.036074	0.823139
	ebi-a-GCST90001668	CD28+ CD45RA- CD8dim T cell %CD8dim T cell	16757	All	0.0114101	0.0390388	0.770075
	ebi-a-GCST90001670	CD39+ CD8+ T cell %T cell	16757	rs10736092	-0.119582	0.0724467	0.0988174
	ebi-a-GCST90001670	CD39+ CD8+ T cell %T cell	16757	rs111534725	-0.0666758	0.0348945	0.0560325
	ebi-a-GCST90001670	CD39+ CD8+ T cell %T cell	16757	rs117648214	-0.0648674	0.0352319	0.0655984
	ebi-a-GCST90001670	CD39+ CD8+ T cell %T cell	16757	rs11818051	-0.0624811	0.0302789	0.0390635
	ebi-a-GCST90001670	CD39+ CD8+ T cell %T cell	16757	rs12777195	-0.0726269	0.0316607	0.0217952
	ebi-a-GCST90001670	CD39+ CD8+ T cell %T cell	16757	rs12778618	-0.0591828	0.0294324	0.0443463
	ebi-a-GCST90001670	CD39+ CD8+ T cell %T cell	16757	rs17111341	-0.0721378	0.0327125	0.0274397
	ebi-a-GCST90001670	CD39+ CD8+ T cell %T cell	16757	rs72812685	-0.0590828	0.0345046	0.0868385
	ebi-a-GCST90001670	CD39+ CD8+ T cell %T cell	16757	All	-0.066959	0.0322529	0.0378883
	ebi-a-GCST90001671	CD39+ CD8+ T cell %CD8+ T cell	16757	rs111534725	-0.153098	0.0777409	0.0489139
	ebi-a-GCST90001671	CD39+ CD8+ T cell %CD8+ T cell	16757	rs11818051	-0.131443	0.0699225	0.0601311
	ebi-a-GCST90001671	CD39+ CD8+ T cell %CD8+ T cell	16757	rs12778618	-0.118908	0.072198	0.0995655
	ebi-a-GCST90001671	CD39+ CD8+ T cell %CD8+ T cell	16757	rs146426185	-0.141275	0.0721487	0.0502167
	ebi-a-GCST90001671	CD39+ CD8+ T cell %CD8+ T cell	16757	rs17111341	-0.198962	0.0650213	0.00221368
	ebi-a-GCST90001671	CD39+ CD8+ T cell %CD8+ T cell	16757	rs2901833	-0.177769	0.081317	0.0288065
	ebi-a-GCST90001671	CD39+ CD8+ T cell %CD8+ T cell	16757	rs72812685	-0.144496	0.0988424	0.143775
	ebi-a-GCST90001671	CD39+ CD8+ T cell %CD8+ T cell	16757	All	-0.151866	0.0698935	0.0297942
	ebi-a-GCST90001679	CD25++ CD8+ T cell %T cell	16757	All	0.0233724	0.0819123	0.775388
	ebi-a-GCST90001691	CD28+ CD45RA- CD8+ T cell %T cell	16757	All	-0.00941913	0.0461261	0.838194
	ebi-a-GCST90001692	CD28+ CD45RA- CD8+ T cell %CD8+ T cell	16757	rs1051488	0.0112004	0.0370863	0.762645
	ebi-a-GCST90001692	CD28+ CD45RA- CD8+ T cell %CD8+ T cell	16757	rs11579717	0.0684663	0.118972	0.564966
	ebi-a-GCST90001692	CD28+ CD45RA- CD8+ T cell %CD8+ T cell	16757	rs146620586	0.0595345	0.153225	0.697614
	ebi-a-GCST90001692	CD28+ CD45RA- CD8+ T cell %CD8+ T cell	16757	All	0.0400462	0.0724653	0.58052
	ebi-a-GCST90001694	CD28- CD4-CD8- T cell %T cell	16757	rs139249541	0.100428	0.116067	0.386895
	ebi-a-GCST90001694	CD28- CD4-CD8- T cell %T cell	16757	rs6755452	-0.0298632	0.257121	0.907538
	ebi-a-GCST90001694	CD28- CD4-CD8- T cell %T cell	16757	rs9896155	-0.0152137	0.238025	0.949037
	ebi-a-GCST90001694	CD28- CD4-CD8- T cell %T cell	16757	All	0.0325746	0.137031	0.8121
	ebi-a-GCST90001696	CD45RA- CD28- CD8+ T cell %CD8+ T cell	16757	rs140385926	0.00212162	0.00300503	0.480175
	ebi-a-GCST90001696	CD45RA- CD28- CD8+ T cell %CD8+ T cell	16757	rs1736913	0.00230565	0.00257552	0.37067
	ebi-a-GCST90001696	CD45RA- CD28- CD8+ T cell %CD8+ T cell	16757	rs190312656	0.00340859	0.00293093	0.24484
	ebi-a-GCST90001696	CD45RA- CD28- CD8+ T cell %CD8+ T cell	16757	rs450175	0.00305182	0.00264664	0.248873
	ebi-a-GCST90001696	CD45RA- CD28- CD8+ T cell %CD8+ T cell	16757	rs58905133	0.00225604	0.00264981	0.39455
	ebi-a-GCST90001696	CD45RA- CD28- CD8+ T cell %CD8+ T cell	16757	rs72815709	0.00399178	0.00305871	0.191875
	ebi-a-GCST90001696	CD45RA- CD28- CD8+ T cell %CD8+ T cell	16757	rs742867	0.00386828	0.00262177	0.140092
	ebi-a-GCST90001696	CD45RA- CD28- CD8+ T cell %CD8+ T cell	16757	All	0.00297981	0.00253736	0.240245
	ebi-a-GCST90001702	BAFF-R on CD24+ CD27+ B cell	16757	rs117086217	0.0321046	0.0421883	0.446667
[truncated: 1,029 more rows]

## Sheet: MM
	Trait ID	Trait	N	SNP	Beta	SE	P-value
[truncated: 1,383 more rows]

[truncated: 1 more sheets: MZL]
