# Supplementary material for: Mendelian randomization of immune cell phenotypes to discover potential drug targets for B-cell malignancy
Source: Blood Cancer J. 2025 Apr 9;15(1):62. doi: 10.1038/s41408-025-01277-x (PMC11979003; doi:10.1038/s41408-025-01277-x)
Supplement: Supplementary file 9 — Supplementary Data 7 [file 41408_2025_1277_MOESM9_ESM.xlsx]

## Sheet: Legend
Supplementary Data 7 | Sensitivity tests for each exposure trait and B-cell malignancy.
Results reported as effect size (beta) and standard error (SE) per genetically predicted standard deviation (SD) unit increase in the risk factor. Two-sided P-values shown.
Sensitivity tests: few SNPs, pleiotropy, heterogeneity, and leave-one-out IVW analyses.
SNP, single nucleotide polymorphism; SE, standard error; N, trait sample size

## Sheet: CLL
	Trait ID	Trait	Method	No. of SNPs	Beta	SE	P-value	Few SNPs	Pleiotropy	Heterogeneity	Leave-One-Out IVW
	ebi-a-GCST90001391	IgD+ B cell %B cell	Wald ratio	1	-0.175413	0.214105	0.412624	TRUE	FALSE	FALSE	FALSE
	ebi-a-GCST90001395	IgD+ CD38- B cell %B cell	Wald ratio	1	-0.287866	0.359091	0.422754	TRUE	FALSE	FALSE	FALSE
	ebi-a-GCST90001399	IgD- CD27- B cell %B cell	Inverse variance weighted	3	-0.216243	0.181439	0.23333	FALSE	FALSE	TRUE	FALSE
	ebi-a-GCST90001399	IgD- CD27- B cell %B cell	Inverse variance weighted (fixed effects)	3	-0.216243	0.076213	0.00454893	FALSE	FALSE	TRUE	FALSE
	ebi-a-GCST90001399	IgD- CD27- B cell %B cell	Maximum likelihood	3	-0.222704	0.0789694	0.00480047	FALSE	FALSE	TRUE	FALSE
	ebi-a-GCST90001399	IgD- CD27- B cell %B cell	Simple median	3	-0.156696	0.112635	0.16417	FALSE	FALSE	TRUE	FALSE
	ebi-a-GCST90001399	IgD- CD27- B cell %B cell	Weighted median	3	-0.146631	0.0830346	0.0774129	FALSE	FALSE	TRUE	FALSE
	ebi-a-GCST90001399	IgD- CD27- B cell %B cell	Simple mode	3	-0.0958084	0.106431	0.463025	FALSE	FALSE	TRUE	FALSE
	ebi-a-GCST90001399	IgD- CD27- B cell %B cell	Weighted mode	3	-0.144252	0.0797357	0.212153	FALSE	FALSE	TRUE	FALSE
	ebi-a-GCST90001399	IgD- CD27- B cell %B cell	MR Egger	3	-0.344192	0.596736	0.666934	FALSE	FALSE	TRUE	FALSE
	ebi-a-GCST90001410	IgD- CD38+ B cell %B cell	Wald ratio	1	0.305101	0.221487	0.168354	TRUE	FALSE	FALSE	FALSE
	ebi-a-GCST90001422	CD20- CD38- B cell %B cell	Wald ratio	1	-0.082235	0.2254	0.715231	TRUE	FALSE	FALSE	FALSE
	ebi-a-GCST90001424	IgD+ B cell %Lymphocyte	Inverse variance weighted	2	0.27439	0.193388	0.155941	FALSE	FALSE	FALSE	FALSE
	ebi-a-GCST90001424	IgD+ B cell %Lymphocyte	Inverse variance weighted (fixed effects)	2	0.27439	0.193388	0.155941	FALSE	FALSE	FALSE	FALSE
	ebi-a-GCST90001424	IgD+ B cell %Lymphocyte	Maximum likelihood	2	0.274461	0.196296	0.162054	FALSE	FALSE	FALSE	FALSE
	ebi-a-GCST90001426	IgD- CD38dim B cell %lymphocyte	Inverse variance weighted	2	0.233236	0.207523	0.261055	FALSE	FALSE	FALSE	FALSE
	ebi-a-GCST90001426	IgD- CD38dim B cell %lymphocyte	Inverse variance weighted (fixed effects)	2	0.233236	0.146724	0.111921	FALSE	FALSE	FALSE	FALSE
	ebi-a-GCST90001426	IgD- CD38dim B cell %lymphocyte	Maximum likelihood	2	0.241249	0.152995	0.114832	FALSE	FALSE	FALSE	FALSE
	ebi-a-GCST90001429	IgD+ CD38+ B cell %lymphocyte	Wald ratio	1	-0.447907	0.390712	0.251635	TRUE	FALSE	FALSE	FALSE
	ebi-a-GCST90001431	IgD+ CD38- B cell %lymphocyte	Inverse variance weighted	2	-0.0230449	0.292128	0.937123	FALSE	FALSE	FALSE	FALSE
	ebi-a-GCST90001431	IgD+ CD38- B cell %lymphocyte	Inverse variance weighted (fixed effects)	2	-0.0230449	0.260339	0.929464	FALSE	FALSE	FALSE	FALSE
	ebi-a-GCST90001431	IgD+ CD38- B cell %lymphocyte	Maximum likelihood	2	-0.0234043	0.262291	0.928899	FALSE	FALSE	FALSE	FALSE
	ebi-a-GCST90001433	IgD- CD27- B cell %lymphocyte	Inverse variance weighted	2	-0.305365	0.318939	0.338346	FALSE	FALSE	TRUE	FALSE
	ebi-a-GCST90001433	IgD- CD27- B cell %lymphocyte	Inverse variance weighted (fixed effects)	2	-0.305365	0.100376	0.0023484	FALSE	FALSE	TRUE	FALSE
	ebi-a-GCST90001433	IgD- CD27- B cell %lymphocyte	Maximum likelihood	2	-0.320118	0.107172	0.0028177	FALSE	FALSE	TRUE	FALSE
	ebi-a-GCST90001439	IgD+ CD24+ B cell %lymphocyte	Inverse variance weighted	2	0.294421	0.179808	0.101544	FALSE	FALSE	FALSE	FALSE
	ebi-a-GCST90001439	IgD+ CD24+ B cell %lymphocyte	Inverse variance weighted (fixed effects)	2	0.294421	0.179808	0.101544	FALSE	FALSE	FALSE	FALSE
	ebi-a-GCST90001439	IgD+ CD24+ B cell %lymphocyte	Maximum likelihood	2	0.293816	0.181928	0.106308	FALSE	FALSE	FALSE	FALSE
	ebi-a-GCST90001442	CD24+ CD27+ B cell %lymphocyte	Inverse variance weighted	2	0.320662	0.192269	0.09536	FALSE	FALSE	FALSE	FALSE
	ebi-a-GCST90001442	CD24+ CD27+ B cell %lymphocyte	Inverse variance weighted (fixed effects)	2	0.320662	0.192269	0.09536	FALSE	FALSE	FALSE	FALSE
	ebi-a-GCST90001442	CD24+ CD27+ B cell %lymphocyte	Maximum likelihood	2	0.319945	0.195143	0.1011	FALSE	FALSE	FALSE	FALSE
	ebi-a-GCST90001451	CD62L- monocyte %monocyte	Inverse variance weighted	3	0.0115138	0.0806103	0.886422	FALSE	FALSE	FALSE	FALSE
	ebi-a-GCST90001451	CD62L- monocyte %monocyte	Inverse variance weighted (fixed effects)	3	0.0115138	0.0806103	0.886422	FALSE	FALSE	FALSE	FALSE
	ebi-a-GCST90001451	CD62L- monocyte %monocyte	Maximum likelihood	3	0.0116362	0.081022	0.885803	FALSE	FALSE	FALSE	FALSE
	ebi-a-GCST90001451	CD62L- monocyte %monocyte	Simple median	3	0.0594906	0.124413	0.632528	FALSE	FALSE	FALSE	FALSE
	ebi-a-GCST90001451	CD62L- monocyte %monocyte	Weighted median	3	0.0520053	0.0871815	0.55083	FALSE	FALSE	FALSE	FALSE
	ebi-a-GCST90001451	CD62L- monocyte %monocyte	Simple mode	3	0.0609031	0.134778	0.695634	FALSE	FALSE	FALSE	FALSE
	ebi-a-GCST90001451	CD62L- monocyte %monocyte	Weighted mode	3	0.0595943	0.101327	0.616005	FALSE	FALSE	FALSE	FALSE
	ebi-a-GCST90001451	CD62L- monocyte %monocyte	MR Egger	3	-0.328855	0.315938	0.487248	FALSE	FALSE	FALSE	FALSE
	ebi-a-GCST90001457	CD11c+ HLA DR++ monocyte %monocyte	Wald ratio	1	-1.21685	0.190184	1.57126e-10	TRUE	FALSE	FALSE	FALSE
	ebi-a-GCST90001463	CD62L- Dendritic Cell %Dendritic Cell	Inverse variance weighted	3	-0.0166865	0.072472	0.817899	FALSE	FALSE	FALSE	FALSE
	ebi-a-GCST90001463	CD62L- Dendritic Cell %Dendritic Cell	Inverse variance weighted (fixed effects)	3	-0.0166865	0.072472	0.817899	FALSE	FALSE	FALSE	FALSE
	ebi-a-GCST90001463	CD62L- Dendritic Cell %Dendritic Cell	Maximum likelihood	3	-0.0166904	0.0724851	0.81789	FALSE	FALSE	FALSE	FALSE
	ebi-a-GCST90001463	CD62L- Dendritic Cell %Dendritic Cell	Simple median	3	-0.0102418	0.139734	0.941572	FALSE	FALSE	FALSE	FALSE
	ebi-a-GCST90001463	CD62L- Dendritic Cell %Dendritic Cell	Weighted median	3	-0.00980931	0.070933	0.890011	FALSE	FALSE	FALSE	FALSE
	ebi-a-GCST90001463	CD62L- Dendritic Cell %Dendritic Cell	Simple mode	3	-0.00232129	0.12119	0.986457	FALSE	FALSE	FALSE	FALSE
	ebi-a-GCST90001463	CD62L- Dendritic Cell %Dendritic Cell	Weighted mode	3	-0.00926644	0.0743992	0.912269	FALSE	FALSE	FALSE	FALSE
	ebi-a-GCST90001463	CD62L- Dendritic Cell %Dendritic Cell	MR Egger	3	-0.00989111	0.145985	0.956932	FALSE	FALSE	FALSE	FALSE
	ebi-a-GCST90001465	CD86+ myeloid Dendritic Cell %Dendritic Cell	Inverse variance weighted	3	-0.0341084	0.068175	0.616859	FALSE	FALSE	FALSE	FALSE
	ebi-a-GCST90001465	CD86+ myeloid Dendritic Cell %Dendritic Cell	Inverse variance weighted (fixed effects)	3	-0.0341084	0.068175	0.616859	FALSE	FALSE	FALSE	FALSE
	ebi-a-GCST90001465	CD86+ myeloid Dendritic Cell %Dendritic Cell	Maximum likelihood	3	-0.0341211	0.0681999	0.616857	FALSE	FALSE	FALSE	FALSE
	ebi-a-GCST90001465	CD86+ myeloid Dendritic Cell %Dendritic Cell	Simple median	3	-0.1563	0.15021	0.298089	FALSE	FALSE	FALSE	FALSE
	ebi-a-GCST90001465	CD86+ myeloid Dendritic Cell %Dendritic Cell	Weighted median	3	-0.0335684	0.0664596	0.613492	FALSE	FALSE	FALSE	FALSE
	ebi-a-GCST90001465	CD86+ myeloid Dendritic Cell %Dendritic Cell	Simple mode	3	-0.1699	0.130073	0.321507	FALSE	FALSE	FALSE	FALSE
	ebi-a-GCST90001465	CD86+ myeloid Dendritic Cell %Dendritic Cell	Weighted mode	3	-0.0193796	0.0749786	0.820213	FALSE	FALSE	FALSE	FALSE
	ebi-a-GCST90001465	CD86+ myeloid Dendritic Cell %Dendritic Cell	MR Egger	3	0.0548566	0.157078	0.786102	FALSE	FALSE	FALSE	FALSE
	ebi-a-GCST90001467	CD86+ plasmacytoid Dendritic Cell %Dendritic Cell	Wald ratio	1	0.0423848	0.169736	0.802812	TRUE	FALSE	FALSE	FALSE
	ebi-a-GCST90001469	CD62L- myeloid Dendritic Cell %Dendritic Cell	Inverse variance weighted	6	-0.0350088	0.0624558	0.575113	FALSE	FALSE	FALSE	FALSE
	ebi-a-GCST90001469	CD62L- myeloid Dendritic Cell %Dendritic Cell	Inverse variance weighted (fixed effects)	6	-0.0350088	0.0624558	0.575113	FALSE	FALSE	FALSE	FALSE
	ebi-a-GCST90001469	CD62L- myeloid Dendritic Cell %Dendritic Cell	Maximum likelihood	6	-0.0353711	0.0625381	0.571671	FALSE	FALSE	FALSE	FALSE
	ebi-a-GCST90001469	CD62L- myeloid Dendritic Cell %Dendritic Cell	Simple median	6	-0.151698	0.1178	0.197832	FALSE	FALSE	FALSE	FALSE
	ebi-a-GCST90001469	CD62L- myeloid Dendritic Cell %Dendritic Cell	Weighted median	6	-0.0456283	0.0658641	0.488457	FALSE	FALSE	FALSE	FALSE
	ebi-a-GCST90001469	CD62L- myeloid Dendritic Cell %Dendritic Cell	Simple mode	6	-0.163988	0.137128	0.28536	FALSE	FALSE	FALSE	FALSE
	ebi-a-GCST90001469	CD62L- myeloid Dendritic Cell %Dendritic Cell	Weighted mode	6	-0.0180792	0.0664853	0.796549	FALSE	FALSE	FALSE	FALSE
	ebi-a-GCST90001469	CD62L- myeloid Dendritic Cell %Dendritic Cell	MR Egger	6	0.0214152	0.112048	0.857737	FALSE	FALSE	FALSE	FALSE
	ebi-a-GCST90001471	CD62L- plasmacytoid Dendritic Cell %Dendritic Cell	Inverse variance weighted	2	-0.13611	0.109669	0.214567	FALSE	FALSE	FALSE	FALSE
	ebi-a-GCST90001471	CD62L- plasmacytoid Dendritic Cell %Dendritic Cell	Inverse variance weighted (fixed effects)	2	-0.13611	0.0850683	0.109596	FALSE	FALSE	FALSE	FALSE
	ebi-a-GCST90001471	CD62L- plasmacytoid Dendritic Cell %Dendritic Cell	Maximum likelihood	2	-0.136588	0.0854214	0.109821	FALSE	FALSE	FALSE	FALSE
	ebi-a-GCST90001473	CD62L- CD86+ myeloid Dendritic Cell %Dendritic Cell	Inverse variance weighted	5	-0.0436956	0.0564981	0.439286	FALSE	FALSE	FALSE	FALSE
	ebi-a-GCST90001473	CD62L- CD86+ myeloid Dendritic Cell %Dendritic Cell	Inverse variance weighted (fixed effects)	5	-0.0436956	0.0564981	0.439286	FALSE	FALSE	FALSE	FALSE
	ebi-a-GCST90001473	CD62L- CD86+ myeloid Dendritic Cell %Dendritic Cell	Maximum likelihood	5	-0.0437236	0.0565284	0.439239	FALSE	FALSE	FALSE	FALSE
	ebi-a-GCST90001473	CD62L- CD86+ myeloid Dendritic Cell %Dendritic Cell	Simple median	5	-0.15651	0.127024	0.2179	FALSE	FALSE	FALSE	FALSE
	ebi-a-GCST90001473	CD62L- CD86+ myeloid Dendritic Cell %Dendritic Cell	Weighted median	5	-0.0411004	0.0595709	0.490232	FALSE	FALSE	FALSE	FALSE
	ebi-a-GCST90001473	CD62L- CD86+ myeloid Dendritic Cell %Dendritic Cell	Simple mode	5	-0.169755	0.131269	0.265577	FALSE	FALSE	FALSE	FALSE
	ebi-a-GCST90001473	CD62L- CD86+ myeloid Dendritic Cell %Dendritic Cell	Weighted mode	5	-0.0165214	0.060422	0.798058	FALSE	FALSE	FALSE	FALSE
	ebi-a-GCST90001473	CD62L- CD86+ myeloid Dendritic Cell %Dendritic Cell	MR Egger	5	0.02876	0.103282	0.79875	FALSE	FALSE	FALSE	FALSE
	ebi-a-GCST90001476	HLA DR++ monocyte %leukocyte	Wald ratio	1	-0.432158	0.114647	0.000163598	TRUE	FALSE	FALSE	FALSE
	ebi-a-GCST90001478	CD4 regulatory T cell %CD4+ T cell	Inverse variance weighted	2	0.210939	0.140478	0.133204	FALSE	FALSE	FALSE	FALSE
	ebi-a-GCST90001478	CD4 regulatory T cell %CD4+ T cell	Inverse variance weighted (fixed effects)	2	0.210939	0.140478	0.133204	FALSE	FALSE	FALSE	FALSE
	ebi-a-GCST90001478	CD4 regulatory T cell %CD4+ T cell	Maximum likelihood	2	0.212432	0.142854	0.136999	FALSE	FALSE	FALSE	FALSE
	ebi-a-GCST90001479	CD4 regulatory T cell %T cell	Wald ratio	1	0.144941	0.21184	0.493849	TRUE	FALSE	FALSE	FALSE
	ebi-a-GCST90001484	CD39+ resting CD4 regulatory T cell %resting CD4 regulatory T cell	Inverse variance weighted	5	-0.00948287	0.055911	0.86532	FALSE	FALSE	FALSE	FALSE
	ebi-a-GCST90001484	CD39+ resting CD4 regulatory T cell %resting CD4 regulatory T cell	Inverse variance weighted (fixed effects)	5	-0.00948287	0.055911	0.86532	FALSE	FALSE	FALSE	FALSE
	ebi-a-GCST90001484	CD39+ resting CD4 regulatory T cell %resting CD4 regulatory T cell	Maximum likelihood	5	-0.00949703	0.055986	0.865299	FALSE	FALSE	FALSE	FALSE
	ebi-a-GCST90001484	CD39+ resting CD4 regulatory T cell %resting CD4 regulatory T cell	Simple median	5	0.00402207	0.0726517	0.955851	FALSE	FALSE	FALSE	FALSE
	ebi-a-GCST90001484	CD39+ resting CD4 regulatory T cell %resting CD4 regulatory T cell	Weighted median	5	-0.0059109	0.0636954	0.926063	FALSE	FALSE	FALSE	FALSE
	ebi-a-GCST90001484	CD39+ resting CD4 regulatory T cell %resting CD4 regulatory T cell	Simple mode	5	0.0106718	0.0847472	0.905867	FALSE	FALSE	FALSE	FALSE
	ebi-a-GCST90001484	CD39+ resting CD4 regulatory T cell %resting CD4 regulatory T cell	Weighted mode	5	-0.00882808	0.0709434	0.906971	FALSE	FALSE	FALSE	FALSE
	ebi-a-GCST90001484	CD39+ resting CD4 regulatory T cell %resting CD4 regulatory T cell	MR Egger	5	-0.0413052	0.103164	0.715681	FALSE	FALSE	FALSE	FALSE
	ebi-a-GCST90001485	CD39+ resting CD4 regulatory T cell %CD4 regulatory T cell	Inverse variance weighted	10	0.00425132	0.0257935	0.869084	FALSE	FALSE	FALSE	FALSE
	ebi-a-GCST90001485	CD39+ resting CD4 regulatory T cell %CD4 regulatory T cell	Inverse variance weighted (fixed effects)	10	0.00425132	0.0257935	0.869084	FALSE	FALSE	FALSE	FALSE
	ebi-a-GCST90001485	CD39+ resting CD4 regulatory T cell %CD4 regulatory T cell	Maximum likelihood	10	0.00425152	0.0258148	0.869186	FALSE	FALSE	FALSE	FALSE
	ebi-a-GCST90001485	CD39+ resting CD4 regulatory T cell %CD4 regulatory T cell	Simple median	10	0.008495	0.0419364	0.839472	FALSE	FALSE	FALSE	FALSE
	ebi-a-GCST90001485	CD39+ resting CD4 regulatory T cell %CD4 regulatory T cell	Weighted median	10	0.00852943	0.0310214	0.783352	FALSE	FALSE	FALSE	FALSE
	ebi-a-GCST90001485	CD39+ resting CD4 regulatory T cell %CD4 regulatory T cell	Simple mode	10	0.0161856	0.0455589	0.730573	FALSE	FALSE	FALSE	FALSE
	ebi-a-GCST90001485	CD39+ resting CD4 regulatory T cell %CD4 regulatory T cell	Weighted mode	10	0.006789	0.0298154	0.824968	FALSE	FALSE	FALSE	FALSE
	ebi-a-GCST90001485	CD39+ resting CD4 regulatory T cell %CD4 regulatory T cell	MR Egger	10	0.0181174	0.0405062	0.666539	FALSE	FALSE	FALSE	FALSE
	ebi-a-GCST90001491	CD39+ activated CD4 regulatory T cell %CD4 regulatory T cell	Inverse variance weighted	6	-0.00368833	0.0288547	0.898288	FALSE	FALSE	FALSE	FALSE
	ebi-a-GCST90001491	CD39+ activated CD4 regulatory T cell %CD4 regulatory T cell	Inverse variance weighted (fixed effects)	6	-0.00368833	0.0288547	0.898288	FALSE	FALSE	FALSE	FALSE
	ebi-a-GCST90001491	CD39+ activated CD4 regulatory T cell %CD4 regulatory T cell	Maximum likelihood	6	-0.00369065	0.0288586	0.898238	FALSE	FALSE	FALSE	FALSE
	ebi-a-GCST90001491	CD39+ activated CD4 regulatory T cell %CD4 regulatory T cell	Simple median	6	-0.0105031	0.0561977	0.851742	FALSE	FALSE	FALSE	FALSE
	ebi-a-GCST90001491	CD39+ activated CD4 regulatory T cell %CD4 regulatory T cell	Weighted median	6	-0.00120639	0.0301216	0.968053	FALSE	FALSE	FALSE	FALSE
	ebi-a-GCST90001491	CD39+ activated CD4 regulatory T cell %CD4 regulatory T cell	Simple mode	6	-0.0100618	0.0557394	0.863836	FALSE	FALSE	FALSE	FALSE
	ebi-a-GCST90001491	CD39+ activated CD4 regulatory T cell %CD4 regulatory T cell	Weighted mode	6	-0.000703755	0.0323943	0.983508	FALSE	FALSE	FALSE	FALSE
	ebi-a-GCST90001491	CD39+ activated CD4 regulatory T cell %CD4 regulatory T cell	MR Egger	6	0.005662	0.0553224	0.923408	FALSE	FALSE	FALSE	FALSE
	ebi-a-GCST90001496	CD39+ secreting CD4 regulatory T cell %secreting CD4 regulatory T cell	Inverse variance weighted	8	0.00783089	0.026626	0.768676	FALSE	FALSE	FALSE	FALSE
	ebi-a-GCST90001496	CD39+ secreting CD4 regulatory T cell %secreting CD4 regulatory T cell	Inverse variance weighted (fixed effects)	8	0.00783089	0.0254048	0.757896	FALSE	FALSE	FALSE	FALSE
	ebi-a-GCST90001496	CD39+ secreting CD4 regulatory T cell %secreting CD4 regulatory T cell	Maximum likelihood	8	0.00784498	0.0254251	0.757662	FALSE	FALSE	FALSE	FALSE
	ebi-a-GCST90001496	CD39+ secreting CD4 regulatory T cell %secreting CD4 regulatory T cell	Simple median	8	0.000631017	0.0568236	0.99114	FALSE	FALSE	FALSE	FALSE
	ebi-a-GCST90001496	CD39+ secreting CD4 regulatory T cell %secreting CD4 regulatory T cell	Weighted median	8	0.00591085	0.0269786	0.826577	FALSE	FALSE	FALSE	FALSE
	ebi-a-GCST90001496	CD39+ secreting CD4 regulatory T cell %secreting CD4 regulatory T cell	Simple mode	8	-0.0112423	0.0676059	0.872629	FALSE	FALSE	FALSE	FALSE
	ebi-a-GCST90001496	CD39+ secreting CD4 regulatory T cell %secreting CD4 regulatory T cell	Weighted mode	8	0.00403358	0.0268318	0.884746	FALSE	FALSE	FALSE	FALSE
	ebi-a-GCST90001496	CD39+ secreting CD4 regulatory T cell %secreting CD4 regulatory T cell	MR Egger	8	0.0228127	0.0724701	0.763582	FALSE	FALSE	FALSE	FALSE
	ebi-a-GCST90001497	CD39+ secreting CD4 regulatory T cell %CD4 regulatory T cell	Inverse variance weighted	7	-0.00293916	0.0257869	0.909255	FALSE	FALSE	FALSE	FALSE
	ebi-a-GCST90001497	CD39+ secreting CD4 regulatory T cell %CD4 regulatory T cell	Inverse variance weighted (fixed effects)	7	-0.00293916	0.0257869	0.909255	FALSE	FALSE	FALSE	FALSE
	ebi-a-GCST90001497	CD39+ secreting CD4 regulatory T cell %CD4 regulatory T cell	Maximum likelihood	7	-0.00293632	0.0257892	0.90935	FALSE	FALSE	FALSE	FALSE
	ebi-a-GCST90001497	CD39+ secreting CD4 regulatory T cell %CD4 regulatory T cell	Simple median	7	-0.00672727	0.0613681	0.912709	FALSE	FALSE	FALSE	FALSE
	ebi-a-GCST90001497	CD39+ secreting CD4 regulatory T cell %CD4 regulatory T cell	Weighted median	7	-0.00222422	0.0267353	0.933697	FALSE	FALSE	FALSE	FALSE
	ebi-a-GCST90001497	CD39+ secreting CD4 regulatory T cell %CD4 regulatory T cell	Simple mode	7	-0.0126852	0.0529762	0.818727	FALSE	FALSE	FALSE	FALSE
	ebi-a-GCST90001497	CD39+ secreting CD4 regulatory T cell %CD4 regulatory T cell	Weighted mode	7	-0.0029635	0.0269242	0.915944	FALSE	FALSE	FALSE	FALSE
	ebi-a-GCST90001497	CD39+ secreting CD4 regulatory T cell %CD4 regulatory T cell	MR Egger	7	0.00354959	0.0493715	0.945472	FALSE	FALSE	FALSE	FALSE
	ebi-a-GCST90001499	Activated & resting CD4 regulatory T cell %CD4 regulatory T cell	Inverse variance weighted	4	-0.00434214	0.0424589	0.918545	FALSE	FALSE	FALSE	FALSE
	ebi-a-GCST90001499	Activated & resting CD4 regulatory T cell %CD4 regulatory T cell	Inverse variance weighted (fixed effects)	4	-0.00434214	0.0424589	0.918545	FALSE	FALSE	FALSE	FALSE
	ebi-a-GCST90001499	Activated & resting CD4 regulatory T cell %CD4 regulatory T cell	Maximum likelihood	4	-0.00434871	0.0424825	0.918467	FALSE	FALSE	FALSE	FALSE
	ebi-a-GCST90001499	Activated & resting CD4 regulatory T cell %CD4 regulatory T cell	Simple median	4	-0.00121547	0.0643042	0.984919	FALSE	FALSE	FALSE	FALSE
	ebi-a-GCST90001499	Activated & resting CD4 regulatory T cell %CD4 regulatory T cell	Weighted median	4	0.00220608	0.0454988	0.961329	FALSE	FALSE	FALSE	FALSE
	ebi-a-GCST90001499	Activated & resting CD4 regulatory T cell %CD4 regulatory T cell	Simple mode	4	0.000112804	0.0629588	0.998683	FALSE	FALSE	FALSE	FALSE
	ebi-a-GCST90001499	Activated & resting CD4 regulatory T cell %CD4 regulatory T cell	Weighted mode	4	0.001708	0.0461661	0.972812	FALSE	FALSE	FALSE	FALSE
	ebi-a-GCST90001499	Activated & resting CD4 regulatory T cell %CD4 regulatory T cell	MR Egger	4	0.0190013	0.0546358	0.761196	FALSE	FALSE	FALSE	FALSE
	ebi-a-GCST90001500	Activated & resting CD4 regulatory T cell %CD4+ T cell	Inverse variance weighted	2	0.0134094	0.0606265	0.824952	FALSE	FALSE	FALSE	FALSE
	ebi-a-GCST90001500	Activated & resting CD4 regulatory T cell %CD4+ T cell	Inverse variance weighted (fixed effects)	2	0.0134094	0.0606265	0.824952	FALSE	FALSE	FALSE	FALSE
	ebi-a-GCST90001500	Activated & resting CD4 regulatory T cell %CD4+ T cell	Maximum likelihood	2	0.0134179	0.0606942	0.825035	FALSE	FALSE	FALSE	FALSE
	ebi-a-GCST90001502	Activated & secreting CD4 regulatory T cell %CD4 regulatory T cell	Inverse variance weighted	5	0.00515499	0.0352711	0.8838	FALSE	FALSE	FALSE	FALSE
	ebi-a-GCST90001502	Activated & secreting CD4 regulatory T cell %CD4 regulatory T cell	Inverse variance weighted (fixed effects)	5	0.00515499	0.0352711	0.8838	FALSE	FALSE	FALSE	FALSE
	ebi-a-GCST90001502	Activated & secreting CD4 regulatory T cell %CD4 regulatory T cell	Maximum likelihood	5	0.00516014	0.0352837	0.883726	FALSE	FALSE	FALSE	FALSE
	ebi-a-GCST90001502	Activated & secreting CD4 regulatory T cell %CD4 regulatory T cell	Simple median	5	0.00239293	0.0495888	0.961513	FALSE	FALSE	FALSE	FALSE
	ebi-a-GCST90001502	Activated & secreting CD4 regulatory T cell %CD4 regulatory T cell	Weighted median	5	0.000629914	0.0410312	0.987751	FALSE	FALSE	FALSE	FALSE
	ebi-a-GCST90001502	Activated & secreting CD4 regulatory T cell %CD4 regulatory T cell	Simple mode	5	0.00148504	0.0463324	0.975966	FALSE	FALSE	FALSE	FALSE
	ebi-a-GCST90001502	Activated & secreting CD4 regulatory T cell %CD4 regulatory T cell	Weighted mode	5	0.000360544	0.0410014	0.993405	FALSE	FALSE	FALSE	FALSE
	ebi-a-GCST90001502	Activated & secreting CD4 regulatory T cell %CD4 regulatory T cell	MR Egger	5	-0.0150072	0.0464171	0.767685	FALSE	FALSE	FALSE	FALSE
	ebi-a-GCST90001503	Activated & secreting CD4 regulatory T cell %CD4+ T cell	Inverse variance weighted	7	0.0362889	0.0335683	0.279677	FALSE	FALSE	FALSE	FALSE
	ebi-a-GCST90001503	Activated & secreting CD4 regulatory T cell %CD4+ T cell	Inverse variance weighted (fixed effects)	7	0.0362889	0.0335683	0.279677	FALSE	FALSE	FALSE	FALSE
	ebi-a-GCST90001503	Activated & secreting CD4 regulatory T cell %CD4+ T cell	Maximum likelihood	7	0.0366382	0.033629	0.275941	FALSE	FALSE	FALSE	FALSE
	ebi-a-GCST90001503	Activated & secreting CD4 regulatory T cell %CD4+ T cell	Simple median	7	0.00022066	0.0524919	0.996646	FALSE	FALSE	FALSE	FALSE
	ebi-a-GCST90001503	Activated & secreting CD4 regulatory T cell %CD4+ T cell	Weighted median	7	0.00656429	0.0433156	0.879545	FALSE	FALSE	FALSE	FALSE
	ebi-a-GCST90001503	Activated & secreting CD4 regulatory T cell %CD4+ T cell	Simple mode	7	-0.0149037	0.0590605	0.809196	FALSE	FALSE	FALSE	FALSE
	ebi-a-GCST90001503	Activated & secreting CD4 regulatory T cell %CD4+ T cell	Weighted mode	7	0.00109264	0.0476092	0.982434	FALSE	FALSE	FALSE	FALSE
	ebi-a-GCST90001503	Activated & secreting CD4 regulatory T cell %CD4+ T cell	MR Egger	7	0.038208	0.0399264	0.382537	FALSE	FALSE	FALSE	FALSE
	ebi-a-GCST90001505	CD25++ CD4+ T cell %CD4+ T cell	Wald ratio	1	0.252078	0.301821	0.40361	TRUE	FALSE	FALSE	FALSE
	ebi-a-GCST90001508	CD25++ CD45RA+ CD4 not regulatory T cell %CD4+ T cell	Inverse variance weighted	4	0.0481254	0.0966158	0.618406	FALSE	FALSE	FALSE	FALSE
	ebi-a-GCST90001508	CD25++ CD45RA+ CD4 not regulatory T cell %CD4+ T cell	Inverse variance weighted (fixed effects)	4	0.0481254	0.0689545	0.485221	FALSE	FALSE	FALSE	FALSE
	ebi-a-GCST90001508	CD25++ CD45RA+ CD4 not regulatory T cell %CD4+ T cell	Maximum likelihood	4	0.0491709	0.0697511	0.480843	FALSE	FALSE	FALSE	FALSE
	ebi-a-GCST90001508	CD25++ CD45RA+ CD4 not regulatory T cell %CD4+ T cell	Simple median	4	0.0930627	0.0965558	0.335134	FALSE	FALSE	FALSE	FALSE
	ebi-a-GCST90001508	CD25++ CD45RA+ CD4 not regulatory T cell %CD4+ T cell	Weighted median	4	0.149377	0.0898738	0.0964988	FALSE	FALSE	FALSE	FALSE
	ebi-a-GCST90001508	CD25++ CD45RA+ CD4 not regulatory T cell %CD4+ T cell	Simple mode	4	0.143201	0.132118	0.357749	FALSE	FALSE	FALSE	FALSE
	ebi-a-GCST90001508	CD25++ CD45RA+ CD4 not regulatory T cell %CD4+ T cell	Weighted mode	4	0.155879	0.097852	0.209408	FALSE	FALSE	FALSE	FALSE
	ebi-a-GCST90001508	CD25++ CD45RA+ CD4 not regulatory T cell %CD4+ T cell	MR Egger	4	0.203003	0.143168	0.291965	FALSE	FALSE	FALSE	FALSE
	ebi-a-GCST90001509	CD25++ CD45RA+ CD4 not regulatory T cell %T cell	Inverse variance weighted	4	0.0540538	0.102552	0.598132	FALSE	FALSE	FALSE	FALSE
	ebi-a-GCST90001509	CD25++ CD45RA+ CD4 not regulatory T cell %T cell	Inverse variance weighted (fixed effects)	4	0.0540538	0.073525	0.462232	FALSE	FALSE	FALSE	FALSE
	ebi-a-GCST90001509	CD25++ CD45RA+ CD4 not regulatory T cell %T cell	Maximum likelihood	4	0.0553691	0.0744922	0.457308	FALSE	FALSE	FALSE	FALSE
	ebi-a-GCST90001509	CD25++ CD45RA+ CD4 not regulatory T cell %T cell	Simple median	4	0.103208	0.101868	0.310986	FALSE	FALSE	FALSE	FALSE
	ebi-a-GCST90001509	CD25++ CD45RA+ CD4 not regulatory T cell %T cell	Weighted median	4	0.166999	0.0950639	0.0789689	FALSE	FALSE	FALSE	FALSE
	ebi-a-GCST90001509	CD25++ CD45RA+ CD4 not regulatory T cell %T cell	Simple mode	4	0.156807	0.141678	0.34916	FALSE	FALSE	FALSE	FALSE
	ebi-a-GCST90001509	CD25++ CD45RA+ CD4 not regulatory T cell %T cell	Weighted mode	4	0.166785	0.10115	0.19773	FALSE	FALSE	FALSE	FALSE
	ebi-a-GCST90001509	CD25++ CD45RA+ CD4 not regulatory T cell %T cell	MR Egger	4	0.209991	0.14827	0.292379	FALSE	FALSE	FALSE	FALSE
	ebi-a-GCST90001511	CD25++ CD45RA- CD4 not regulatory T cell %CD4+ T cell	Wald ratio	1	-0.00693299	0.0658969	0.91621	TRUE	FALSE	FALSE	FALSE
	ebi-a-GCST90001512	CD25++ CD45RA- CD4 not regulatory T cell %T cell	Inverse variance weighted	2	-0.0406951	0.0775602	0.599799	FALSE	FALSE	FALSE	FALSE
	ebi-a-GCST90001512	CD25++ CD45RA- CD4 not regulatory T cell %T cell	Inverse variance weighted (fixed effects)	2	-0.0406951	0.0775602	0.599799	FALSE	FALSE	FALSE	FALSE
	ebi-a-GCST90001512	CD25++ CD45RA- CD4 not regulatory T cell %T cell	Maximum likelihood	2	-0.0410129	0.0782485	0.600184	FALSE	FALSE	FALSE	FALSE
	ebi-a-GCST90001516	Immature Myeloid-Derived Suppressor Cells %CD33dim HLA DR- CD66b-	Inverse variance weighted	2	0.0490602	0.082197	0.5506	FALSE	FALSE	FALSE	FALSE
	ebi-a-GCST90001516	Immature Myeloid-Derived Suppressor Cells %CD33dim HLA DR- CD66b-	Inverse variance weighted (fixed effects)	2	0.0490602	0.082197	0.5506	FALSE	FALSE	FALSE	FALSE
	ebi-a-GCST90001516	Immature Myeloid-Derived Suppressor Cells %CD33dim HLA DR- CD66b-	Maximum likelihood	2	0.049609	0.0831041	0.550541	FALSE	FALSE	FALSE	FALSE
	ebi-a-GCST90001519	CD33+ HLA DR+ CD14- %CD33+ HLA DR+	Wald ratio	1	-0.00921045	0.10019	0.926754	TRUE	FALSE	FALSE	FALSE
	ebi-a-GCST90001521	CD33+ HLA DR+ CD14dim %CD33+ HLA DR+	Wald ratio	1	0.00783328	0.0960547	0.935004	TRUE	FALSE	FALSE	FALSE
	ebi-a-GCST90001526	CD33dim HLA DR+ CD11b+ %CD33dim HLA DR+	Inverse variance weighted	3	-0.0039929	0.0608327	0.947666	FALSE	FALSE	FALSE	FALSE
	ebi-a-GCST90001526	CD33dim HLA DR+ CD11b+ %CD33dim HLA DR+	Inverse variance weighted (fixed effects)	3	-0.0039929	0.0424728	0.925101	FALSE	FALSE	FALSE	FALSE
	ebi-a-GCST90001526	CD33dim HLA DR+ CD11b+ %CD33dim HLA DR+	Maximum likelihood	3	-0.00405524	0.0428014	0.924517	FALSE	FALSE	FALSE	FALSE
	ebi-a-GCST90001526	CD33dim HLA DR+ CD11b+ %CD33dim HLA DR+	Simple median	3	0.00947645	0.0501782	0.850206	FALSE	FALSE	FALSE	FALSE
	ebi-a-GCST90001526	CD33dim HLA DR+ CD11b+ %CD33dim HLA DR+	Weighted median	3	0.0162509	0.0469129	0.729038	FALSE	FALSE	FALSE	FALSE
	ebi-a-GCST90001526	CD33dim HLA DR+ CD11b+ %CD33dim HLA DR+	Simple mode	3	0.0473328	0.0630062	0.530875	FALSE	FALSE	FALSE	FALSE
	ebi-a-GCST90001526	CD33dim HLA DR+ CD11b+ %CD33dim HLA DR+	Weighted mode	3	0.0237166	0.0526426	0.696463	FALSE	FALSE	FALSE	FALSE
	ebi-a-GCST90001526	CD33dim HLA DR+ CD11b+ %CD33dim HLA DR+	MR Egger	3	-0.0635645	0.463618	0.913257	FALSE	FALSE	FALSE	FALSE
	ebi-a-GCST90001528	CD33dim HLA DR+ CD11b- %CD33dim HLA DR+	Inverse variance weighted	3	0.00422799	0.0610666	0.944802	FALSE	FALSE	FALSE	FALSE
	ebi-a-GCST90001528	CD33dim HLA DR+ CD11b- %CD33dim HLA DR+	Inverse variance weighted (fixed effects)	3	0.00422799	0.0426413	0.921017	FALSE	FALSE	FALSE	FALSE
	ebi-a-GCST90001528	CD33dim HLA DR+ CD11b- %CD33dim HLA DR+	Maximum likelihood	3	0.00429927	0.0429741	0.92031	FALSE	FALSE	FALSE	FALSE
	ebi-a-GCST90001528	CD33dim HLA DR+ CD11b- %CD33dim HLA DR+	Simple median	3	-0.00946614	0.0505123	0.851345	FALSE	FALSE	FALSE	FALSE
	ebi-a-GCST90001528	CD33dim HLA DR+ CD11b- %CD33dim HLA DR+	Weighted median	3	-0.0158253	0.0477065	0.740099	FALSE	FALSE	FALSE	FALSE
	ebi-a-GCST90001528	CD33dim HLA DR+ CD11b- %CD33dim HLA DR+	Simple mode	3	-0.0462734	0.06434	0.546698	FALSE	FALSE	FALSE	FALSE
	ebi-a-GCST90001528	CD33dim HLA DR+ CD11b- %CD33dim HLA DR+	Weighted mode	3	-0.0222439	0.0529293	0.715145	FALSE	FALSE	FALSE	FALSE
	ebi-a-GCST90001528	CD33dim HLA DR+ CD11b- %CD33dim HLA DR+	MR Egger	3	0.0647937	0.446115	0.908179	FALSE	FALSE	FALSE	FALSE
	ebi-a-GCST90001533	Basophil %CD33dim HLA DR- CD66b-	Inverse variance weighted	3	-0.0508427	0.0647696	0.432467	FALSE	FALSE	FALSE	FALSE
	ebi-a-GCST90001533	Basophil %CD33dim HLA DR- CD66b-	Inverse variance weighted (fixed effects)	3	-0.0508427	0.0530469	0.337837	FALSE	FALSE	FALSE	FALSE
	ebi-a-GCST90001533	Basophil %CD33dim HLA DR- CD66b-	Maximum likelihood	3	-0.0513537	0.053402	0.336229	FALSE	FALSE	FALSE	FALSE
	ebi-a-GCST90001533	Basophil %CD33dim HLA DR- CD66b-	Simple median	3	-0.0294719	0.0764383	0.699819	FALSE	FALSE	FALSE	FALSE
	ebi-a-GCST90001533	Basophil %CD33dim HLA DR- CD66b-	Weighted median	3	-0.0275891	0.0581677	0.635285	FALSE	FALSE	FALSE	FALSE
	ebi-a-GCST90001533	Basophil %CD33dim HLA DR- CD66b-	Simple mode	3	0.00480386	0.084087	0.959636	FALSE	FALSE	FALSE	FALSE
	ebi-a-GCST90001533	Basophil %CD33dim HLA DR- CD66b-	Weighted mode	3	-0.0232623	0.058042	0.72734	FALSE	FALSE	FALSE	FALSE
	ebi-a-GCST90001533	Basophil %CD33dim HLA DR- CD66b-	MR Egger	3	0.0912948	0.250514	0.77752	FALSE	FALSE	FALSE	FALSE
	ebi-a-GCST90001535	CD45RA- CD4+ T cell %CD4+ T cell	Inverse variance weighted	3	0.0433362	0.0956613	0.650536	FALSE	FALSE	FALSE	FALSE
	ebi-a-GCST90001535	CD45RA- CD4+ T cell %CD4+ T cell	Inverse variance weighted (fixed effects)	3	0.0433362	0.0824204	0.599031	FALSE	FALSE	FALSE	FALSE
	ebi-a-GCST90001535	CD45RA- CD4+ T cell %CD4+ T cell	Maximum likelihood	3	0.0440855	0.0836429	0.598146	FALSE	FALSE	FALSE	FALSE
	ebi-a-GCST90001535	CD45RA- CD4+ T cell %CD4+ T cell	Simple median	3	0.00032109	0.119204	0.997851	FALSE	FALSE	FALSE	FALSE
	ebi-a-GCST90001535	CD45RA- CD4+ T cell %CD4+ T cell	Weighted median	3	-0.00208302	0.0928765	0.982107	FALSE	FALSE	FALSE	FALSE
	ebi-a-GCST90001535	CD45RA- CD4+ T cell %CD4+ T cell	Simple mode	3	-0.0243459	0.126349	0.864996	FALSE	FALSE	FALSE	FALSE
	ebi-a-GCST90001535	CD45RA- CD4+ T cell %CD4+ T cell	Weighted mode	3	-0.00652439	0.100341	0.954071	FALSE	FALSE	FALSE	FALSE
	ebi-a-GCST90001535	CD45RA- CD4+ T cell %CD4+ T cell	MR Egger	3	-0.0490584	0.139831	0.785189	FALSE	FALSE	FALSE	FALSE
	ebi-a-GCST90001536	CD45RA- CD4+ T cell %T cell	Wald ratio	1	-0.0582086	0.238068	0.80684	TRUE	FALSE	FALSE	FALSE
	ebi-a-GCST90001561	CD45RA+ CD8+ T cell %CD8+ T cell	Inverse variance weighted	3	-0.00460743	0.0520944	0.929524	FALSE	FALSE	FALSE	FALSE
	ebi-a-GCST90001561	CD45RA+ CD8+ T cell %CD8+ T cell	Inverse variance weighted (fixed effects)	3	-0.00460743	0.0520944	0.929524	FALSE	FALSE	FALSE	FALSE
	ebi-a-GCST90001561	CD45RA+ CD8+ T cell %CD8+ T cell	Maximum likelihood	3	-0.0046265	0.0521767	0.929344	FALSE	FALSE	FALSE	FALSE
	ebi-a-GCST90001561	CD45RA+ CD8+ T cell %CD8+ T cell	Simple median	3	0.00686188	0.0681605	0.919811	FALSE	FALSE	FALSE	FALSE
	ebi-a-GCST90001561	CD45RA+ CD8+ T cell %CD8+ T cell	Weighted median	3	-0.000179215	0.0570539	0.997494	FALSE	FALSE	FALSE	FALSE
	ebi-a-GCST90001561	CD45RA+ CD8+ T cell %CD8+ T cell	Simple mode	3	0.0215488	0.074881	0.8006	FALSE	FALSE	FALSE	FALSE
	ebi-a-GCST90001561	CD45RA+ CD8+ T cell %CD8+ T cell	Weighted mode	3	0.00745299	0.0634825	0.917269	FALSE	FALSE	FALSE	FALSE
	ebi-a-GCST90001561	CD45RA+ CD8+ T cell %CD8+ T cell	MR Egger	3	-0.0251747	0.0739703	0.791164	FALSE	FALSE	FALSE	FALSE
	ebi-a-GCST90001562	CD45RA+ CD8+ T cell %T cell	Wald ratio	1	0.0688894	0.245536	0.779042	TRUE	FALSE	FALSE	FALSE
	ebi-a-GCST90001568	Naive CD4-CD8- T cell %T cell	Wald ratio	1	0.386335	0.21706	0.0751005	TRUE	FALSE	FALSE	FALSE
	ebi-a-GCST90001570	Effector Memory CD4-CD8- T cell %CD4-CD8- T cell	Inverse variance weighted	4	-0.0360082	0.0756706	0.634178	FALSE	FALSE	FALSE	FALSE
	ebi-a-GCST90001570	Effector Memory CD4-CD8- T cell %CD4-CD8- T cell	Inverse variance weighted (fixed effects)	4	-0.0360082	0.0756706	0.634178	FALSE	FALSE	FALSE	FALSE
	ebi-a-GCST90001570	Effector Memory CD4-CD8- T cell %CD4-CD8- T cell	Maximum likelihood	4	-0.0361075	0.0758751	0.634159	FALSE	FALSE	FALSE	FALSE
	ebi-a-GCST90001570	Effector Memory CD4-CD8- T cell %CD4-CD8- T cell	Simple median	4	-0.0527461	0.103316	0.609678	FALSE	FALSE	FALSE	FALSE
	ebi-a-GCST90001570	Effector Memory CD4-CD8- T cell %CD4-CD8- T cell	Weighted median	4	-0.0145581	0.0855347	0.864852	FALSE	FALSE	FALSE	FALSE
	ebi-a-GCST90001570	Effector Memory CD4-CD8- T cell %CD4-CD8- T cell	Simple mode	4	-0.0250709	0.108607	0.832285	FALSE	FALSE	FALSE	FALSE
	ebi-a-GCST90001570	Effector Memory CD4-CD8- T cell %CD4-CD8- T cell	Weighted mode	4	-0.0128523	0.0856495	0.89024	FALSE	FALSE	FALSE	FALSE
	ebi-a-GCST90001570	Effector Memory CD4-CD8- T cell %CD4-CD8- T cell	MR Egger	4	-0.0272765	0.107796	0.823872	FALSE	FALSE	FALSE	FALSE
	ebi-a-GCST90001571	Effector Memory CD4-CD8- T cell %T cell	Inverse variance weighted	2	0.219571	0.150811	0.145412	FALSE	FALSE	FALSE	FALSE
	ebi-a-GCST90001571	Effector Memory CD4-CD8- T cell %T cell	Inverse variance weighted (fixed effects)	2	0.219571	0.150811	0.145412	FALSE	FALSE	FALSE	FALSE
	ebi-a-GCST90001571	Effector Memory CD4-CD8- T cell %T cell	Maximum likelihood	2	0.220098	0.153988	0.152911	FALSE	FALSE	FALSE	FALSE
	ebi-a-GCST90001573	Terminally Differentiated CD4-CD8- T cell %CD4-CD8- T cell	Inverse variance weighted	2	0.0178821	0.0936997	0.848647	FALSE	FALSE	FALSE	FALSE
	ebi-a-GCST90001573	Terminally Differentiated CD4-CD8- T cell %CD4-CD8- T cell	Inverse variance weighted (fixed effects)	2	0.0178821	0.0936997	0.848647	FALSE	FALSE	FALSE	FALSE
	ebi-a-GCST90001573	Terminally Differentiated CD4-CD8- T cell %CD4-CD8- T cell	Maximum likelihood	2	0.0178887	0.093756	0.848682	FALSE	FALSE	FALSE	FALSE
	ebi-a-GCST90001574	Terminally Differentiated CD4-CD8- T cell %T cell	Inverse variance weighted	4	0.0981817	0.0857024	0.251955	FALSE	FALSE	FALSE	FALSE
	ebi-a-GCST90001574	Terminally Differentiated CD4-CD8- T cell %T cell	Inverse variance weighted (fixed effects)	4	0.0981817	0.0857024	0.251955	FALSE	FALSE	FALSE	FALSE
	ebi-a-GCST90001574	Terminally Differentiated CD4-CD8- T cell %T cell	Maximum likelihood	4	0.099743	0.0873109	0.253292	FALSE	FALSE	FALSE	FALSE
	ebi-a-GCST90001574	Terminally Differentiated CD4-CD8- T cell %T cell	Simple median	4	0.106824	0.103877	0.303779	FALSE	FALSE	FALSE	FALSE
	ebi-a-GCST90001574	Terminally Differentiated CD4-CD8- T cell %T cell	Weighted median	4	0.0181619	0.0972505	0.851854	FALSE	FALSE	FALSE	FALSE
	ebi-a-GCST90001574	Terminally Differentiated CD4-CD8- T cell %T cell	Simple mode	4	0.034704	0.135673	0.814647	FALSE	FALSE	FALSE	FALSE
	ebi-a-GCST90001574	Terminally Differentiated CD4-CD8- T cell %T cell	Weighted mode	4	0.0274091	0.114863	0.826768	FALSE	FALSE	FALSE	FALSE
	ebi-a-GCST90001574	Terminally Differentiated CD4-CD8- T cell %T cell	MR Egger	4	-0.00263274	0.155641	0.98804	FALSE	FALSE	FALSE	FALSE
	ebi-a-GCST90001575	Naive CD4+ T cell %T cell	Wald ratio	1	0.298718	0.220317	0.175145	TRUE	FALSE	FALSE	FALSE
	ebi-a-GCST90001584	CD14- CD16+ monocyte %monocyte	Wald ratio	1	-0.186482	0.193944	0.336288	TRUE	FALSE	FALSE	FALSE
	ebi-a-GCST90001585	CD14+ CD16+ monocyte %monocyte	Inverse variance weighted	2	0.0287614	0.0757723	0.70426	FALSE	FALSE	FALSE	FALSE
	ebi-a-GCST90001585	CD14+ CD16+ monocyte %monocyte	Inverse variance weighted (fixed effects)	2	0.0287614	0.0757723	0.70426	FALSE	FALSE	FALSE	FALSE
	ebi-a-GCST90001585	CD14+ CD16+ monocyte %monocyte	Maximum likelihood	2	0.0287644	0.0757744	0.704238	FALSE	FALSE	FALSE	FALSE
	ebi-a-GCST90001586	CD14+ CD16- monocyte %monocyte	Wald ratio	1	0.587988	0.614283	0.33847	TRUE	FALSE	FALSE	FALSE
	ebi-a-GCST90001587	CD16+ monocyte %monocyte	Wald ratio	1	-0.584308	0.610438	0.33847	TRUE	FALSE	FALSE	FALSE
	ebi-a-GCST90001619	HLA DR+ T cell%T cell	Inverse variance weighted	3	-0.068948	0.0654431	0.292087	FALSE	FALSE	FALSE	FALSE
	ebi-a-GCST90001619	HLA DR+ T cell%T cell	Inverse variance weighted (fixed effects)	3	-0.068948	0.0654431	0.292087	FALSE	FALSE	FALSE	FALSE
	ebi-a-GCST90001619	HLA DR+ T cell%T cell	Maximum likelihood	3	-0.0690282	0.0655797	0.292532	FALSE	FALSE	FALSE	FALSE
	ebi-a-GCST90001619	HLA DR+ T cell%T cell	Simple median	3	-0.0786634	0.102063	0.440864	FALSE	FALSE	FALSE	FALSE
	ebi-a-GCST90001619	HLA DR+ T cell%T cell	Weighted median	3	-0.07431	0.0669791	0.267236	FALSE	FALSE	FALSE	FALSE
	ebi-a-GCST90001619	HLA DR+ T cell%T cell	Simple mode	3	-0.0983681	0.0995771	0.427352	FALSE	FALSE	FALSE	FALSE
	ebi-a-GCST90001619	HLA DR+ T cell%T cell	Weighted mode	3	-0.0810872	0.0695798	0.364053	FALSE	FALSE	FALSE	FALSE
	ebi-a-GCST90001619	HLA DR+ T cell%T cell	MR Egger	3	-0.0978757	0.123962	0.574519	FALSE	FALSE	FALSE	FALSE
	ebi-a-GCST90001620	HLA DR+ T cell%lymphocyte	Inverse variance weighted	2	-0.0631531	0.0665624	0.342732	FALSE	FALSE	FALSE	FALSE
	ebi-a-GCST90001620	HLA DR+ T cell%lymphocyte	Inverse variance weighted (fixed effects)	2	-0.0631531	0.0665624	0.342732	FALSE	FALSE	FALSE	FALSE
	ebi-a-GCST90001620	HLA DR+ T cell%lymphocyte	Maximum likelihood	2	-0.063221	0.0666898	0.343136	FALSE	FALSE	FALSE	FALSE
	ebi-a-GCST90001622	Natural Killer T %T cell	Inverse variance weighted	5	-0.144198	0.172342	0.402765	FALSE	FALSE	TRUE	FALSE
	ebi-a-GCST90001622	Natural Killer T %T cell	Inverse variance weighted (fixed effects)	5	-0.144198	0.0998722	0.14879	FALSE	FALSE	TRUE	FALSE
	ebi-a-GCST90001622	Natural Killer T %T cell	Maximum likelihood	5	-0.152984	0.103665	0.140008	FALSE	FALSE	TRUE	FALSE
	ebi-a-GCST90001622	Natural Killer T %T cell	Simple median	5	-0.283944	0.146342	0.0523456	FALSE	FALSE	TRUE	FALSE
	ebi-a-GCST90001622	Natural Killer T %T cell	Weighted median	5	-0.221538	0.145039	0.126652	FALSE	FALSE	TRUE	FALSE
	ebi-a-GCST90001622	Natural Killer T %T cell	Simple mode	5	-0.375686	0.187774	0.116019	FALSE	FALSE	TRUE	FALSE
	ebi-a-GCST90001622	Natural Killer T %T cell	Weighted mode	5	-0.297152	0.187517	0.188219	FALSE	FALSE	TRUE	FALSE
	ebi-a-GCST90001622	Natural Killer T %T cell	MR Egger	5	0.199417	0.438648	0.680264	FALSE	FALSE	TRUE	FALSE
	ebi-a-GCST90001623	Natural Killer T %lymphocyte	Inverse variance weighted	6	0.0276697	0.135705	0.838435	FALSE	FALSE	TRUE	FALSE
	ebi-a-GCST90001623	Natural Killer T %lymphocyte	Inverse variance weighted (fixed effects)	6	0.0276697	0.0903132	0.759319	FALSE	FALSE	TRUE	FALSE
	ebi-a-GCST90001623	Natural Killer T %lymphocyte	Maximum likelihood	6	0.0287094	0.0920844	0.755213	FALSE	FALSE	TRUE	FALSE
	ebi-a-GCST90001623	Natural Killer T %lymphocyte	Simple median	6	0.0732005	0.120699	0.544202	FALSE	FALSE	TRUE	FALSE
	ebi-a-GCST90001623	Natural Killer T %lymphocyte	Weighted median	6	0.0782334	0.122807	0.524096	FALSE	FALSE	TRUE	FALSE
	ebi-a-GCST90001623	Natural Killer T %lymphocyte	Simple mode	6	0.12117	0.202728	0.57608	FALSE	FALSE	TRUE	FALSE
	ebi-a-GCST90001623	Natural Killer T %lymphocyte	Weighted mode	6	0.0969348	0.182957	0.618908	FALSE	FALSE	TRUE	FALSE
	ebi-a-GCST90001623	Natural Killer T %lymphocyte	MR Egger	6	0.0117505	0.417911	0.978915	FALSE	FALSE	TRUE	FALSE
	ebi-a-GCST90001625	HLA DR+ CD4+ T cell %T cell	Wald ratio	1	-0.0378592	0.111827	0.734949	TRUE	FALSE	FALSE	FALSE
	ebi-a-GCST90001626	HLA DR+ CD4+ T cell %lymphocyte	Inverse variance weighted	2	-0.0858859	0.0963095	0.372516	FALSE	FALSE	FALSE	FALSE
	ebi-a-GCST90001626	HLA DR+ CD4+ T cell %lymphocyte	Inverse variance weighted (fixed effects)	2	-0.0858859	0.0963095	0.372516	FALSE	FALSE	FALSE	FALSE
	ebi-a-GCST90001626	HLA DR+ CD4+ T cell %lymphocyte	Maximum likelihood	2	-0.0861043	0.0966611	0.373044	FALSE	FALSE	FALSE	FALSE
	ebi-a-GCST90001628	HLA DR+ CD8+ T cell %T cell	Inverse variance weighted	3	-0.0882903	0.0666883	0.185528	FALSE	FALSE	FALSE	FALSE
	ebi-a-GCST90001628	HLA DR+ CD8+ T cell %T cell	Inverse variance weighted (fixed effects)	3	-0.0882903	0.0666883	0.185528	FALSE	FALSE	FALSE	FALSE
	ebi-a-GCST90001628	HLA DR+ CD8+ T cell %T cell	Maximum likelihood	3	-0.0883485	0.0668874	0.18655	FALSE	FALSE	FALSE	FALSE
	ebi-a-GCST90001628	HLA DR+ CD8+ T cell %T cell	Simple median	3	-0.0801407	0.114375	0.4835	FALSE	FALSE	FALSE	FALSE
	ebi-a-GCST90001628	HLA DR+ CD8+ T cell %T cell	Weighted median	3	-0.0806038	0.0643678	0.210483	FALSE	FALSE	FALSE	FALSE
	ebi-a-GCST90001628	HLA DR+ CD8+ T cell %T cell	Simple mode	3	-0.0683703	0.102333	0.57284	FALSE	FALSE	FALSE	FALSE
	ebi-a-GCST90001628	HLA DR+ CD8+ T cell %T cell	Weighted mode	3	-0.0784504	0.0715429	0.387242	FALSE	FALSE	FALSE	FALSE
	ebi-a-GCST90001628	HLA DR+ CD8+ T cell %T cell	MR Egger	3	-0.0763706	0.134494	0.671228	FALSE	FALSE	FALSE	FALSE
	ebi-a-GCST90001629	HLA DR+ CD8+ T cell %lymphocyte	Inverse variance weighted	2	-0.0913495	0.0691536	0.186513	FALSE	FALSE	FALSE	FALSE
	ebi-a-GCST90001629	HLA DR+ CD8+ T cell %lymphocyte	Inverse variance weighted (fixed effects)	2	-0.0913495	0.0691536	0.186513	FALSE	FALSE	FALSE	FALSE
	ebi-a-GCST90001629	HLA DR+ CD8+ T cell %lymphocyte	Maximum likelihood	2	-0.0914052	0.0693746	0.187651	FALSE	FALSE	FALSE	FALSE
	ebi-a-GCST90001631	CD8+ Natural Killer T %T cell	Wald ratio	1	-0.342741	0.226272	0.129841	TRUE	FALSE	FALSE	FALSE
	ebi-a-GCST90001632	CD8+ Natural Killer T %lymphocyte	Wald ratio	1	-0.342608	0.230446	0.137089	TRUE	FALSE	FALSE	FALSE
	ebi-a-GCST90001634	CD8dim Natural Killer T %T cell	Inverse variance weighted	4	-0.0340647	0.216483	0.874965	FALSE	FALSE	TRUE	FALSE
	ebi-a-GCST90001634	CD8dim Natural Killer T %T cell	Inverse variance weighted (fixed effects)	4	-0.0340647	0.101372	0.736843	FALSE	FALSE	TRUE	FALSE
	ebi-a-GCST90001634	CD8dim Natural Killer T %T cell	Maximum likelihood	4	-0.0360086	0.104362	0.730066	FALSE	FALSE	TRUE	FALSE
	ebi-a-GCST90001634	CD8dim Natural Killer T %T cell	Simple median	4	-0.346831	0.159598	0.0297687	FALSE	FALSE	TRUE	FALSE
	ebi-a-GCST90001634	CD8dim Natural Killer T %T cell	Weighted median	4	0.0333645	0.13655	0.806968	FALSE	FALSE	TRUE	FALSE
	ebi-a-GCST90001634	CD8dim Natural Killer T %T cell	Simple mode	4	-0.620932	0.428169	0.242883	FALSE	FALSE	TRUE	FALSE
	ebi-a-GCST90001634	CD8dim Natural Killer T %T cell	Weighted mode	4	0.0738086	0.147965	0.652184	FALSE	FALSE	TRUE	FALSE
	ebi-a-GCST90001634	CD8dim Natural Killer T %T cell	MR Egger	4	0.339226	0.364344	0.450113	FALSE	FALSE	TRUE	FALSE
	ebi-a-GCST90001635	CD8dim Natural Killer T %lymphocyte	Inverse variance weighted	5	0.00701873	0.176602	0.968298	FALSE	FALSE	TRUE	FALSE
	ebi-a-GCST90001635	CD8dim Natural Killer T %lymphocyte	Inverse variance weighted (fixed effects)	5	0.00701873	0.0924107	0.939458	FALSE	FALSE	TRUE	FALSE
	ebi-a-GCST90001635	CD8dim Natural Killer T %lymphocyte	Maximum likelihood	5	0.00735221	0.0945858	0.938042	FALSE	FALSE	TRUE	FALSE
	ebi-a-GCST90001635	CD8dim Natural Killer T %lymphocyte	Simple median	5	-0.00330432	0.129084	0.979578	FALSE	FALSE	TRUE	FALSE
	ebi-a-GCST90001635	CD8dim Natural Killer T %lymphocyte	Weighted median	5	0.0707313	0.114981	0.538453	FALSE	FALSE	TRUE	FALSE
	ebi-a-GCST90001635	CD8dim Natural Killer T %lymphocyte	Simple mode	5	0.165638	0.181826	0.413844	FALSE	FALSE	TRUE	FALSE
	ebi-a-GCST90001635	CD8dim Natural Killer T %lymphocyte	Weighted mode	5	0.115782	0.127923	0.416603	FALSE	FALSE	TRUE	FALSE
	ebi-a-GCST90001635	CD8dim Natural Killer T %lymphocyte	MR Egger	5	0.144796	0.365986	0.718831	FALSE	FALSE	TRUE	FALSE
	ebi-a-GCST90001637	CD4-CD8- Natural Killer T %T cell	Inverse variance weighted	4	0.0977742	0.148423	0.510055	FALSE	FALSE	TRUE	FALSE
	ebi-a-GCST90001637	CD4-CD8- Natural Killer T %T cell	Inverse variance weighted (fixed effects)	4	0.0977742	0.0907323	0.281207	FALSE	FALSE	TRUE	FALSE
	ebi-a-GCST90001637	CD4-CD8- Natural Killer T %T cell	Maximum likelihood	4	0.0993229	0.0913776	0.277059	FALSE	FALSE	TRUE	FALSE
	ebi-a-GCST90001637	CD4-CD8- Natural Killer T %T cell	Simple median	4	0.0896341	0.104517	0.391113	FALSE	FALSE	TRUE	FALSE
	ebi-a-GCST90001637	CD4-CD8- Natural Killer T %T cell	Weighted median	4	0.109419	0.110107	0.320342	FALSE	FALSE	TRUE	FALSE
	ebi-a-GCST90001637	CD4-CD8- Natural Killer T %T cell	Simple mode	4	0.183025	0.142516	0.289248	FALSE	FALSE	TRUE	FALSE
	ebi-a-GCST90001637	CD4-CD8- Natural Killer T %T cell	Weighted mode	4	0.122224	0.121221	0.387595	FALSE	FALSE	TRUE	FALSE
	ebi-a-GCST90001637	CD4-CD8- Natural Killer T %T cell	MR Egger	4	-0.108033	0.47057	0.839761	FALSE	FALSE	TRUE	FALSE
	ebi-a-GCST90001638	CD4-CD8- Natural Killer T %lymphocyte	Inverse variance weighted	5	0.079346	0.124755	0.524767	FALSE	FALSE	FALSE	FALSE
	ebi-a-GCST90001638	CD4-CD8- Natural Killer T %lymphocyte	Inverse variance weighted (fixed effects)	5	0.079346	0.086242	0.357552	FALSE	FALSE	FALSE	FALSE
	ebi-a-GCST90001638	CD4-CD8- Natural Killer T %lymphocyte	Maximum likelihood	5	0.0807374	0.0869127	0.352916	FALSE	FALSE	FALSE	FALSE
	ebi-a-GCST90001638	CD4-CD8- Natural Killer T %lymphocyte	Simple median	5	-0.0035156	0.122073	0.977025	FALSE	FALSE	FALSE	FALSE
	ebi-a-GCST90001638	CD4-CD8- Natural Killer T %lymphocyte	Weighted median	5	0.0663003	0.107817	0.538598	FALSE	FALSE	FALSE	FALSE
	ebi-a-GCST90001638	CD4-CD8- Natural Killer T %lymphocyte	Simple mode	5	0.0558105	0.150146	0.728963	FALSE	FALSE	FALSE	FALSE
	ebi-a-GCST90001638	CD4-CD8- Natural Killer T %lymphocyte	Weighted mode	5	0.0686564	0.115285	0.583543	FALSE	FALSE	FALSE	FALSE
	ebi-a-GCST90001638	CD4-CD8- Natural Killer T %lymphocyte	MR Egger	5	0.0600149	0.318328	0.862493	FALSE	FALSE	FALSE	FALSE
	ebi-a-GCST90001641	CD3- lymphocyte %leukocyte	Wald ratio	1	-0.229311	0.232843	0.324707	TRUE	FALSE	FALSE	FALSE
	ebi-a-GCST90001649	HLA DR+ Natural Killer %Natural Killer	Inverse variance weighted	7	-0.0237972	0.0619569	0.70091	FALSE	FALSE	FALSE	FALSE
	ebi-a-GCST90001649	HLA DR+ Natural Killer %Natural Killer	Inverse variance weighted (fixed effects)	7	-0.0237972	0.0586853	0.685107	FALSE	FALSE	FALSE	FALSE
	ebi-a-GCST90001649	HLA DR+ Natural Killer %Natural Killer	Maximum likelihood	7	-0.0241342	0.059089	0.682952	FALSE	FALSE	FALSE	FALSE
	ebi-a-GCST90001649	HLA DR+ Natural Killer %Natural Killer	Simple median	7	0.0173407	0.0960695	0.856759	FALSE	FALSE	FALSE	FALSE
	ebi-a-GCST90001649	HLA DR+ Natural Killer %Natural Killer	Weighted median	7	0.0150584	0.0741815	0.83914	FALSE	FALSE	FALSE	FALSE
	ebi-a-GCST90001649	HLA DR+ Natural Killer %Natural Killer	Simple mode	7	0.110012	0.120831	0.39768	FALSE	FALSE	FALSE	FALSE
	ebi-a-GCST90001649	HLA DR+ Natural Killer %Natural Killer	Weighted mode	7	0.0102712	0.0750388	0.895604	FALSE	FALSE	FALSE	FALSE
	ebi-a-GCST90001649	HLA DR+ Natural Killer %Natural Killer	MR Egger	7	0.0157347	0.124662	0.904477	FALSE	FALSE	FALSE	FALSE
	ebi-a-GCST90001650	HLA DR+ Natural Killer %CD3- lymphocyte	Inverse variance weighted	4	-0.0157161	0.0890329	0.859886	FALSE	FALSE	FALSE	FALSE
	ebi-a-GCST90001650	HLA DR+ Natural Killer %CD3- lymphocyte	Inverse variance weighted (fixed effects)	4	-0.0157161	0.0700214	0.82241	FALSE	FALSE	FALSE	FALSE
	ebi-a-GCST90001650	HLA DR+ Natural Killer %CD3- lymphocyte	Maximum likelihood	4	-0.0159496	0.0704934	0.821002	FALSE	FALSE	FALSE	FALSE
	ebi-a-GCST90001650	HLA DR+ Natural Killer %CD3- lymphocyte	Simple median	4	0.0859766	0.125466	0.49318	FALSE	FALSE	FALSE	FALSE
	ebi-a-GCST90001650	HLA DR+ Natural Killer %CD3- lymphocyte	Weighted median	4	0.0149245	0.0809461	0.853719	FALSE	FALSE	FALSE	FALSE
	ebi-a-GCST90001650	HLA DR+ Natural Killer %CD3- lymphocyte	Simple mode	4	0.15034	0.153397	0.399326	FALSE	FALSE	FALSE	FALSE
	ebi-a-GCST90001650	HLA DR+ Natural Killer %CD3- lymphocyte	Weighted mode	4	0.0322177	0.084056	0.727054	FALSE	FALSE	FALSE	FALSE
	ebi-a-GCST90001650	HLA DR+ Natural Killer %CD3- lymphocyte	MR Egger	4	0.094106	0.150582	0.595802	FALSE	FALSE	FALSE	FALSE
	ebi-a-GCST90001652	Granulocyte %leukocyte	Wald ratio	1	-0.72254	0.277529	0.00922844	TRUE	FALSE	FALSE	FALSE
	ebi-a-GCST90001653	CD28- CD4-CD8- T cell %CD4-CD8- T cell	Wald ratio	1	0.206616	0.209798	0.324707	TRUE	FALSE	FALSE	FALSE
	ebi-a-GCST90001655	CD28+ CD4-CD8- T cell %T cell	Wald ratio	1	0.244946	0.203762	0.229317	TRUE	FALSE	FALSE	FALSE
	ebi-a-GCST90001656	CD28+ CD4-CD8- T cell %CD4-CD8- T cell	Wald ratio	1	-0.206616	0.209798	0.324707	TRUE	FALSE	FALSE	FALSE
	ebi-a-GCST90001658	CD39+ CD4+ T cell %T cell	Inverse variance weighted	6	-0.00261107	0.0262147	0.920659	FALSE	FALSE	FALSE	FALSE
	ebi-a-GCST90001658	CD39+ CD4+ T cell %T cell	Inverse variance weighted (fixed effects)	6	-0.00261107	0.0262147	0.920659	FALSE	FALSE	FALSE	FALSE
	ebi-a-GCST90001658	CD39+ CD4+ T cell %T cell	Maximum likelihood	6	-0.00261103	0.0262168	0.920667	FALSE	FALSE	FALSE	FALSE
	ebi-a-GCST90001658	CD39+ CD4+ T cell %T cell	Simple median	6	-0.0110283	0.0512486	0.829618	FALSE	FALSE	FALSE	FALSE
	ebi-a-GCST90001658	CD39+ CD4+ T cell %T cell	Weighted median	6	-0.00107731	0.0278326	0.969124	FALSE	FALSE	FALSE	FALSE
	ebi-a-GCST90001658	CD39+ CD4+ T cell %T cell	Simple mode	6	-0.0108431	0.0537049	0.847951	FALSE	FALSE	FALSE	FALSE
	ebi-a-GCST90001658	CD39+ CD4+ T cell %T cell	Weighted mode	6	-0.00105544	0.0266438	0.969935	FALSE	FALSE	FALSE	FALSE
	ebi-a-GCST90001658	CD39+ CD4+ T cell %T cell	MR Egger	6	0.00420937	0.0482424	0.934663	FALSE	FALSE	FALSE	FALSE
	ebi-a-GCST90001659	CD39+ CD4+ T cell %CD4+ T cell	Inverse variance weighted	6	-0.00256347	0.0258838	0.921109	FALSE	FALSE	FALSE	FALSE
	ebi-a-GCST90001659	CD39+ CD4+ T cell %CD4+ T cell	Inverse variance weighted (fixed effects)	6	-0.00256347	0.0258838	0.921109	FALSE	FALSE	FALSE	FALSE
	ebi-a-GCST90001659	CD39+ CD4+ T cell %CD4+ T cell	Maximum likelihood	6	-0.00256578	0.0258859	0.921044	FALSE	FALSE	FALSE	FALSE
	ebi-a-GCST90001659	CD39+ CD4+ T cell %CD4+ T cell	Simple median	6	-0.0104599	0.0555671	0.85069	FALSE	FALSE	FALSE	FALSE
	ebi-a-GCST90001659	CD39+ CD4+ T cell %CD4+ T cell	Weighted median	6	-0.00107256	0.0271062	0.968437	FALSE	FALSE	FALSE	FALSE
	ebi-a-GCST90001659	CD39+ CD4+ T cell %CD4+ T cell	Simple mode	6	-0.0102827	0.0512253	0.848816	FALSE	FALSE	FALSE	FALSE
	ebi-a-GCST90001659	CD39+ CD4+ T cell %CD4+ T cell	Weighted mode	6	-0.000910789	0.0272055	0.974589	FALSE	FALSE	FALSE	FALSE
	ebi-a-GCST90001659	CD39+ CD4+ T cell %CD4+ T cell	MR Egger	6	0.00440636	0.0483209	0.931726	FALSE	FALSE	FALSE	FALSE
	ebi-a-GCST90001661	CD28- CD8dim T cell %T cell	Inverse variance weighted	2	0.213464	0.146078	0.143932	FALSE	FALSE	FALSE	FALSE
	ebi-a-GCST90001661	CD28- CD8dim T cell %T cell	Inverse variance weighted (fixed effects)	2	0.213464	0.146078	0.143932	FALSE	FALSE	FALSE	FALSE
	ebi-a-GCST90001661	CD28- CD8dim T cell %T cell	Maximum likelihood	2	0.213553	0.148612	0.150725	FALSE	FALSE	FALSE	FALSE
	ebi-a-GCST90001662	CD28- CD8dim T cell %CD8dim T cell	Wald ratio	1	0.220372	0.223766	0.324707	TRUE	FALSE	FALSE	FALSE
	ebi-a-GCST90001664	CD28+ CD45RA+ CD8dim T cell %T cell	Inverse variance weighted	5	0.00125206	0.052346	0.980917	FALSE	FALSE	FALSE	FALSE
	ebi-a-GCST90001664	CD28+ CD45RA+ CD8dim T cell %T cell	Inverse variance weighted (fixed effects)	5	0.00125206	0.052346	0.980917	FALSE	FALSE	FALSE	FALSE
	ebi-a-GCST90001664	CD28+ CD45RA+ CD8dim T cell %T cell	Maximum likelihood	5	0.001254	0.052358	0.980892	FALSE	FALSE	FALSE	FALSE
	ebi-a-GCST90001664	CD28+ CD45RA+ CD8dim T cell %T cell	Simple median	5	0.00851062	0.0747906	0.909402	FALSE	FALSE	FALSE	FALSE
	ebi-a-GCST90001664	CD28+ CD45RA+ CD8dim T cell %T cell	Weighted median	5	0.00518736	0.0587062	0.929589	FALSE	FALSE	FALSE	FALSE
	ebi-a-GCST90001664	CD28+ CD45RA+ CD8dim T cell %T cell	Simple mode	5	0.00603693	0.0762034	0.940662	FALSE	FALSE	FALSE	FALSE
	ebi-a-GCST90001664	CD28+ CD45RA+ CD8dim T cell %T cell	Weighted mode	5	0.00449493	0.0611653	0.944946	FALSE	FALSE	FALSE	FALSE
	ebi-a-GCST90001664	CD28+ CD45RA+ CD8dim T cell %T cell	MR Egger	5	0.00157153	0.0665376	0.98264	FALSE	FALSE	FALSE	FALSE
	ebi-a-GCST90001665	CD28+ CD45RA+ CD8dim T cell %CD8dim T cell	Inverse variance weighted	3	0.0290282	0.0702636	0.679509	FALSE	FALSE	FALSE	FALSE
	ebi-a-GCST90001665	CD28+ CD45RA+ CD8dim T cell %CD8dim T cell	Inverse variance weighted (fixed effects)	3	0.0290282	0.0702636	0.679509	FALSE	FALSE	FALSE	FALSE
	ebi-a-GCST90001665	CD28+ CD45RA+ CD8dim T cell %CD8dim T cell	Maximum likelihood	3	0.0291883	0.0706801	0.679633	FALSE	FALSE	FALSE	FALSE
	ebi-a-GCST90001665	CD28+ CD45RA+ CD8dim T cell %CD8dim T cell	Simple median	3	0.0589674	0.110087	0.592206	FALSE	FALSE	FALSE	FALSE
	ebi-a-GCST90001665	CD28+ CD45RA+ CD8dim T cell %CD8dim T cell	Weighted median	3	0.0173803	0.0730363	0.811906	FALSE	FALSE	FALSE	FALSE
	ebi-a-GCST90001665	CD28+ CD45RA+ CD8dim T cell %CD8dim T cell	Simple mode	3	0.0430683	0.104692	0.720687	FALSE	FALSE	FALSE	FALSE
	ebi-a-GCST90001665	CD28+ CD45RA+ CD8dim T cell %CD8dim T cell	Weighted mode	3	0.00412619	0.0812708	0.964123	FALSE	FALSE	FALSE	FALSE
	ebi-a-GCST90001665	CD28+ CD45RA+ CD8dim T cell %CD8dim T cell	MR Egger	3	-0.016601	0.0954185	0.890338	FALSE	FALSE	FALSE	FALSE
	ebi-a-GCST90001667	CD28+ CD45RA- CD8dim T cell %T cell	Wald ratio	1	0.000289007	0.0883897	0.997391	TRUE	FALSE	FALSE	FALSE
	ebi-a-GCST90001668	CD28+ CD45RA- CD8dim T cell %CD8dim T cell	Wald ratio	1	0.000285208	0.0872276	0.997391	TRUE	FALSE	FALSE	FALSE
	ebi-a-GCST90001670	CD39+ CD8+ T cell %T cell	Inverse variance weighted	5	0.0192305	0.0267847	0.472779	FALSE	FALSE	FALSE	FALSE
	ebi-a-GCST90001670	CD39+ CD8+ T cell %T cell	Inverse variance weighted (fixed effects)	5	0.0192305	0.0267847	0.472779	FALSE	FALSE	FALSE	FALSE
	ebi-a-GCST90001670	CD39+ CD8+ T cell %T cell	Maximum likelihood	5	0.0192537	0.0267993	0.472486	FALSE	FALSE	FALSE	FALSE
	ebi-a-GCST90001670	CD39+ CD8+ T cell %T cell	Simple median	5	0.0972885	0.0714053	0.173046	FALSE	FALSE	FALSE	FALSE
	ebi-a-GCST90001670	CD39+ CD8+ T cell %T cell	Weighted median	5	0.0143151	0.0276305	0.604396	FALSE	FALSE	FALSE	FALSE
	ebi-a-GCST90001670	CD39+ CD8+ T cell %T cell	Simple mode	5	0.0970822	0.0834516	0.30936	FALSE	FALSE	FALSE	FALSE
	ebi-a-GCST90001670	CD39+ CD8+ T cell %T cell	Weighted mode	5	4.40267e-05	0.0284415	0.998839	FALSE	FALSE	FALSE	FALSE
	ebi-a-GCST90001670	CD39+ CD8+ T cell %T cell	MR Egger	5	-0.0215316	0.0537751	0.71567	FALSE	FALSE	FALSE	FALSE
	ebi-a-GCST90001671	CD39+ CD8+ T cell %CD8+ T cell	Inverse variance weighted	4	0.119058	0.0680217	0.0800677	FALSE	FALSE	FALSE	FALSE
	ebi-a-GCST90001671	CD39+ CD8+ T cell %CD8+ T cell	Inverse variance weighted (fixed effects)	4	0.119058	0.0680217	0.0800677	FALSE	FALSE	FALSE	FALSE
	ebi-a-GCST90001671	CD39+ CD8+ T cell %CD8+ T cell	Maximum likelihood	4	0.119262	0.0684913	0.0816352	FALSE	FALSE	FALSE	FALSE
	ebi-a-GCST90001671	CD39+ CD8+ T cell %CD8+ T cell	Simple median	4	0.106563	0.0858793	0.214665	FALSE	FALSE	FALSE	FALSE
	ebi-a-GCST90001671	CD39+ CD8+ T cell %CD8+ T cell	Weighted median	4	0.114097	0.07904	0.148869	FALSE	FALSE	FALSE	FALSE
	ebi-a-GCST90001671	CD39+ CD8+ T cell %CD8+ T cell	Simple mode	4	0.094443	0.104224	0.431655	FALSE	FALSE	FALSE	FALSE
	ebi-a-GCST90001671	CD39+ CD8+ T cell %CD8+ T cell	Weighted mode	4	0.111295	0.0877428	0.294131	FALSE	FALSE	FALSE	FALSE
	ebi-a-GCST90001671	CD39+ CD8+ T cell %CD8+ T cell	MR Egger	4	0.175423	0.140472	0.338087	FALSE	FALSE	FALSE	FALSE
	ebi-a-GCST90001679	CD25++ CD8+ T cell %T cell	Wald ratio	1	-0.0113744	0.106984	0.915329	TRUE	FALSE	FALSE	FALSE
	ebi-a-GCST90001680	CD25++ CD8+ T cell %CD8+ T cell	Wald ratio	1	-0.00964477	0.105005	0.926817	TRUE	FALSE	FALSE	FALSE
	ebi-a-GCST90001686	CD28- CD8+ T cell %CD8+ T cell	Inverse variance weighted	2	-0.119475	0.295146	0.685623	FALSE	FALSE	FALSE	FALSE
	ebi-a-GCST90001686	CD28- CD8+ T cell %CD8+ T cell	Inverse variance weighted (fixed effects)	2	-0.119475	0.157446	0.447951	FALSE	FALSE	FALSE	FALSE
	ebi-a-GCST90001686	CD28- CD8+ T cell %CD8+ T cell	Maximum likelihood	2	-0.124686	0.160233	0.436477	FALSE	FALSE	FALSE	FALSE
	ebi-a-GCST90001689	CD28+ CD45RA+ CD8+ T cell %CD8+ T cell	Wald ratio	1	0.0120679	0.114704	0.91621	TRUE	FALSE	FALSE	FALSE
	ebi-a-GCST90001691	CD28+ CD45RA- CD8+ T cell %T cell	Inverse variance weighted	2	-0.000763864	0.0524945	0.98839	FALSE	FALSE	FALSE	FALSE
	ebi-a-GCST90001691	CD28+ CD45RA- CD8+ T cell %T cell	Inverse variance weighted (fixed effects)	2	-0.000763864	0.0524945	0.98839	FALSE	FALSE	FALSE	FALSE
	ebi-a-GCST90001691	CD28+ CD45RA- CD8+ T cell %T cell	Maximum likelihood	2	-0.000764611	0.0525015	0.98838	FALSE	FALSE	FALSE	FALSE
	ebi-a-GCST90001692	CD28+ CD45RA- CD8+ T cell %CD8+ T cell	Inverse variance weighted	3	0.0876943	0.0871358	0.314219	FALSE	FALSE	FALSE	FALSE
	ebi-a-GCST90001692	CD28+ CD45RA- CD8+ T cell %CD8+ T cell	Inverse variance weighted (fixed effects)	3	0.0876943	0.0678291	0.196056	FALSE	FALSE	FALSE	FALSE
	ebi-a-GCST90001692	CD28+ CD45RA- CD8+ T cell %CD8+ T cell	Maximum likelihood	3	0.0910679	0.0709307	0.199178	FALSE	FALSE	FALSE	FALSE
	ebi-a-GCST90001692	CD28+ CD45RA- CD8+ T cell %CD8+ T cell	Simple median	3	0.133665	0.12119	0.270053	FALSE	FALSE	FALSE	FALSE
	ebi-a-GCST90001692	CD28+ CD45RA- CD8+ T cell %CD8+ T cell	Weighted median	3	0.0614195	0.080402	0.444924	FALSE	FALSE	FALSE	FALSE
	ebi-a-GCST90001692	CD28+ CD45RA- CD8+ T cell %CD8+ T cell	Simple mode	3	0.114191	0.150686	0.527684	FALSE	FALSE	FALSE	FALSE
	ebi-a-GCST90001692	CD28+ CD45RA- CD8+ T cell %CD8+ T cell	Weighted mode	3	0.0129304	0.0790377	0.885086	FALSE	FALSE	FALSE	FALSE
	ebi-a-GCST90001692	CD28+ CD45RA- CD8+ T cell %CD8+ T cell	MR Egger	3	-0.0132846	0.117909	0.928575	FALSE	FALSE	FALSE	FALSE
	ebi-a-GCST90001694	CD28- CD4-CD8- T cell %T cell	Inverse variance weighted	2	0.0730588	0.116483	0.530525	FALSE	FALSE	FALSE	FALSE
	ebi-a-GCST90001694	CD28- CD4-CD8- T cell %T cell	Inverse variance weighted (fixed effects)	2	0.0730588	0.116483	0.530525	FALSE	FALSE	FALSE	FALSE
	ebi-a-GCST90001694	CD28- CD4-CD8- T cell %T cell	Maximum likelihood	2	0.0738223	0.117311	0.529161	FALSE	FALSE	FALSE	FALSE
	ebi-a-GCST90001696	CD45RA- CD28- CD8+ T cell %CD8+ T cell	Inverse variance weighted	3	0.00229263	0.00835175	0.783694	FALSE	FALSE	FALSE	FALSE
	ebi-a-GCST90001696	CD45RA- CD28- CD8+ T cell %CD8+ T cell	Inverse variance weighted (fixed effects)	3	0.00229263	0.00510826	0.65357	FALSE	FALSE	FALSE	FALSE
	ebi-a-GCST90001696	CD45RA- CD28- CD8+ T cell %CD8+ T cell	Maximum likelihood	3	0.00241929	0.00532065	0.649326	FALSE	FALSE	FALSE	FALSE
	ebi-a-GCST90001696	CD45RA- CD28- CD8+ T cell %CD8+ T cell	Simple median	3	0.0104287	0.00840025	0.214428	FALSE	FALSE	FALSE	FALSE
	ebi-a-GCST90001696	CD45RA- CD28- CD8+ T cell %CD8+ T cell	Weighted median	3	0.00110102	0.00584434	0.85057	FALSE	FALSE	FALSE	FALSE
	ebi-a-GCST90001696	CD45RA- CD28- CD8+ T cell %CD8+ T cell	Simple mode	3	0.00709008	0.0104194	0.566417	FALSE	FALSE	FALSE	FALSE
	ebi-a-GCST90001696	CD45RA- CD28- CD8+ T cell %CD8+ T cell	Weighted mode	3	-0.00131436	0.00595575	0.845816	FALSE	FALSE	FALSE	FALSE
	ebi-a-GCST90001696	CD45RA- CD28- CD8+ T cell %CD8+ T cell	MR Egger	3	-0.00883452	0.00701811	0.427372	FALSE	FALSE	FALSE	FALSE
	ebi-a-GCST90001697	CD45RA- CD28- CD8+ T cell %T cell	Inverse variance weighted	18	-0.00229557	0.00161634	0.155542	FALSE	FALSE	FALSE	FALSE
	ebi-a-GCST90001697	CD45RA- CD28- CD8+ T cell %T cell	Inverse variance weighted (fixed effects)	18	-0.00229557	0.0015313	0.133847	FALSE	FALSE	FALSE	FALSE
	ebi-a-GCST90001697	CD45RA- CD28- CD8+ T cell %T cell	Maximum likelihood	18	-0.0022947	0.0015493	0.138574	FALSE	FALSE	FALSE	FALSE
	ebi-a-GCST90001697	CD45RA- CD28- CD8+ T cell %T cell	Simple median	18	0.000780797	0.00292128	0.789254	FALSE	FALSE	FALSE	FALSE
	ebi-a-GCST90001697	CD45RA- CD28- CD8+ T cell %T cell	Weighted median	18	-0.00153193	0.00215437	0.477037	FALSE	FALSE	FALSE	FALSE
	ebi-a-GCST90001697	CD45RA- CD28- CD8+ T cell %T cell	Simple mode	18	-0.000249092	0.00333331	0.941303	FALSE	FALSE	FALSE	FALSE
	ebi-a-GCST90001697	CD45RA- CD28- CD8+ T cell %T cell	Weighted mode	18	-0.00193978	0.00230732	0.412183	FALSE	FALSE	FALSE	FALSE
	ebi-a-GCST90001697	CD45RA- CD28- CD8+ T cell %T cell	MR Egger	18	-0.00366532	0.00199182	0.0843666	FALSE	FALSE	FALSE	FALSE
	ebi-a-GCST90001699	CD45RA+ CD28- CD8+ T cell %CD8+ T cell	Wald ratio	1	-0.0121626	0.0115281	0.291409	TRUE	FALSE	FALSE	FALSE
	ebi-a-GCST90001700	CD45RA+ CD28- CD8+ T cell %T cell	Inverse variance weighted	26	-0.000425841	0.00107772	0.692746	FALSE	FALSE	FALSE	FALSE
	ebi-a-GCST90001700	CD45RA+ CD28- CD8+ T cell %T cell	Inverse variance weighted (fixed effects)	26	-0.000425841	0.00105929	0.687679	FALSE	FALSE	FALSE	FALSE
	ebi-a-GCST90001700	CD45RA+ CD28- CD8+ T cell %T cell	Maximum likelihood	26	-0.000420013	0.00106865	0.694297	FALSE	FALSE	FALSE	FALSE
	ebi-a-GCST90001700	CD45RA+ CD28- CD8+ T cell %T cell	Simple median	26	-0.000289193	0.00157783	0.854574	FALSE	FALSE	FALSE	FALSE
	ebi-a-GCST90001700	CD45RA+ CD28- CD8+ T cell %T cell	Weighted median	26	-0.000797262	0.00158717	0.615444	FALSE	FALSE	FALSE	FALSE
	ebi-a-GCST90001700	CD45RA+ CD28- CD8+ T cell %T cell	Simple mode	26	-0.000888984	0.00238057	0.711974	FALSE	FALSE	FALSE	FALSE
	ebi-a-GCST90001700	CD45RA+ CD28- CD8+ T cell %T cell	Weighted mode	26	-0.00229859	0.00187711	0.232163	FALSE	FALSE	FALSE	FALSE
	ebi-a-GCST90001700	CD45RA+ CD28- CD8+ T cell %T cell	MR Egger	26	-0.00447642	0.00225286	0.0584532	FALSE	FALSE	FALSE	FALSE
	ebi-a-GCST90001701	BAFF-R on CD20- CD38- B cell	Wald ratio	1	0.19252	0.104348	0.065041	TRUE	FALSE	FALSE	FALSE
	ebi-a-GCST90001702	BAFF-R on CD24+ CD27+ B cell	Inverse variance weighted	7	0.0767496	0.0331932	0.0207662	FALSE	FALSE	FALSE	TRUE
	ebi-a-GCST90001702	BAFF-R on CD24+ CD27+ B cell	Inverse variance weighted (fixed effects)	7	0.0767496	0.0331932	0.0207662	FALSE	FALSE	FALSE	TRUE
	ebi-a-GCST90001702	BAFF-R on CD24+ CD27+ B cell	Maximum likelihood	7	0.0768152	0.0332522	0.0208837	FALSE	FALSE	FALSE	TRUE
	ebi-a-GCST90001702	BAFF-R on CD24+ CD27+ B cell	Simple median	7	0.0669459	0.0903429	0.458682	FALSE	FALSE	FALSE	TRUE
	ebi-a-GCST90001702	BAFF-R on CD24+ CD27+ B cell	Weighted median	7	0.0690895	0.033819	0.0410604	FALSE	FALSE	FALSE	TRUE
	ebi-a-GCST90001702	BAFF-R on CD24+ CD27+ B cell	Simple mode	7	0.0144317	0.0878867	0.87496	FALSE	FALSE	FALSE	TRUE
	ebi-a-GCST90001702	BAFF-R on CD24+ CD27+ B cell	Weighted mode	7	0.0736423	0.0343479	0.0757298	FALSE	FALSE	FALSE	TRUE
	ebi-a-GCST90001702	BAFF-R on CD24+ CD27+ B cell	MR Egger	7	0.0694721	0.0550044	0.262274	FALSE	FALSE	FALSE	TRUE
	ebi-a-GCST90001703	BAFF-R on IgD+ CD24+ B cell	Inverse variance weighted	5	0.0796629	0.0333836	0.0170193	FALSE	FALSE	FALSE	TRUE
	ebi-a-GCST90001703	BAFF-R on IgD+ CD24+ B cell	Inverse variance weighted (fixed effects)	5	0.0796629	0.0333836	0.0170193	FALSE	FALSE	FALSE	TRUE
	ebi-a-GCST90001703	BAFF-R on IgD+ CD24+ B cell	Maximum likelihood	5	0.0797216	0.0334468	0.0171472	FALSE	FALSE	FALSE	TRUE
	ebi-a-GCST90001703	BAFF-R on IgD+ CD24+ B cell	Simple median	5	0.0863458	0.0729109	0.236308	FALSE	FALSE	FALSE	TRUE
	ebi-a-GCST90001703	BAFF-R on IgD+ CD24+ B cell	Weighted median	5	0.0700011	0.0345641	0.0428411	FALSE	FALSE	FALSE	TRUE
	ebi-a-GCST90001703	BAFF-R on IgD+ CD24+ B cell	Simple mode	5	0.113084	0.0795989	0.228449	FALSE	FALSE	FALSE	TRUE
	ebi-a-GCST90001703	BAFF-R on IgD+ CD24+ B cell	Weighted mode	5	0.070793	0.034897	0.112388	FALSE	FALSE	FALSE	TRUE
	ebi-a-GCST90001703	BAFF-R on IgD+ CD24+ B cell	MR Egger	5	0.0599527	0.0550173	0.355547	FALSE	FALSE	FALSE	TRUE
	ebi-a-GCST90001704	BAFF-R on IgD+ CD24- B cell	Inverse variance weighted	8	0.0466416	0.0385789	0.226666	FALSE	FALSE	FALSE	FALSE
	ebi-a-GCST90001704	BAFF-R on IgD+ CD24- B cell	Inverse variance weighted (fixed effects)	8	0.0466416	0.0318367	0.142913	FALSE	FALSE	FALSE	FALSE
	ebi-a-GCST90001704	BAFF-R on IgD+ CD24- B cell	Maximum likelihood	8	0.0467741	0.0318834	0.142366	FALSE	FALSE	FALSE	FALSE
	ebi-a-GCST90001704	BAFF-R on IgD+ CD24- B cell	Simple median	8	-0.0202392	0.091011	0.824017	FALSE	FALSE	FALSE	FALSE
	ebi-a-GCST90001704	BAFF-R on IgD+ CD24- B cell	Weighted median	8	0.057593	0.0333809	0.0844679	FALSE	FALSE	FALSE	FALSE
	ebi-a-GCST90001704	BAFF-R on IgD+ CD24- B cell	Simple mode	8	-0.0345414	0.0762487	0.66425	FALSE	FALSE	FALSE	FALSE
	ebi-a-GCST90001704	BAFF-R on IgD+ CD24- B cell	Weighted mode	8	0.0617296	0.0352977	0.123805	FALSE	FALSE	FALSE	FALSE
	ebi-a-GCST90001704	BAFF-R on IgD+ CD24- B cell	MR Egger	8	0.081729	0.0564013	0.197493	FALSE	FALSE	FALSE	FALSE
	ebi-a-GCST90001705	BAFF-R on IgD+ CD38- B cell	Inverse variance weighted	7	0.0477687	0.0435566	0.272771	FALSE	FALSE	FALSE	FALSE
	ebi-a-GCST90001705	BAFF-R on IgD+ CD38- B cell	Inverse variance weighted (fixed effects)	7	0.0477687	0.032784	0.145096	FALSE	FALSE	FALSE	FALSE
	ebi-a-GCST90001705	BAFF-R on IgD+ CD38- B cell	Maximum likelihood	7	0.0470808	0.0328314	0.151568	FALSE	FALSE	FALSE	FALSE
	ebi-a-GCST90001705	BAFF-R on IgD+ CD38- B cell	Simple median	7	-0.0116075	0.110973	0.916695	FALSE	FALSE	FALSE	FALSE
	ebi-a-GCST90001705	BAFF-R on IgD+ CD38- B cell	Weighted median	7	0.0613514	0.0349148	0.0788884	FALSE	FALSE	FALSE	FALSE
	ebi-a-GCST90001705	BAFF-R on IgD+ CD38- B cell	Simple mode	7	-0.0498606	0.089183	0.59634	FALSE	FALSE	FALSE	FALSE
	ebi-a-GCST90001705	BAFF-R on IgD+ CD38- B cell	Weighted mode	7	0.0650134	0.0351525	0.113874	FALSE	FALSE	FALSE	FALSE
	ebi-a-GCST90001705	BAFF-R on IgD+ CD38- B cell	MR Egger	7	0.148998	0.0875189	0.1494	FALSE	FALSE	FALSE	FALSE
	ebi-a-GCST90001706	BAFF-R on IgD+ CD38- naive B cell	Inverse variance weighted	6	0.0439615	0.0468758	0.348333	FALSE	FALSE	FALSE	FALSE
	ebi-a-GCST90001706	BAFF-R on IgD+ CD38- naive B cell	Inverse variance weighted (fixed effects)	6	0.0439615	0.0320187	0.169755	FALSE	FALSE	FALSE	FALSE
	ebi-a-GCST90001706	BAFF-R on IgD+ CD38- naive B cell	Maximum likelihood	6	0.0441666	0.0320983	0.168828	FALSE	FALSE	FALSE	FALSE
	ebi-a-GCST90001706	BAFF-R on IgD+ CD38- naive B cell	Simple median	6	-0.0461167	0.087665	0.598849	FALSE	FALSE	FALSE	FALSE
	ebi-a-GCST90001706	BAFF-R on IgD+ CD38- naive B cell	Weighted median	6	0.0583411	0.0347526	0.0932004	FALSE	FALSE	FALSE	FALSE
	ebi-a-GCST90001706	BAFF-R on IgD+ CD38- naive B cell	Simple mode	6	-0.0476246	0.0848946	0.599017	FALSE	FALSE	FALSE	FALSE
	ebi-a-GCST90001706	BAFF-R on IgD+ CD38- naive B cell	Weighted mode	6	0.06431	0.0343031	0.11968	FALSE	FALSE	FALSE	FALSE
	ebi-a-GCST90001706	BAFF-R on IgD+ CD38- naive B cell	MR Egger	6	0.142785	0.100464	0.228293	FALSE	FALSE	FALSE	FALSE
	ebi-a-GCST90001707	BAFF-R on IgD+ CD38- unswitched memory B cell	Inverse variance weighted	6	0.0764465	0.0347191	0.0276753	FALSE	FALSE	FALSE	TRUE
	ebi-a-GCST90001707	BAFF-R on IgD+ CD38- unswitched memory B cell	Inverse variance weighted (fixed effects)	6	0.0764465	0.0332045	0.0213188	FALSE	FALSE	FALSE	TRUE
	ebi-a-GCST90001707	BAFF-R on IgD+ CD38- unswitched memory B cell	Maximum likelihood	6	0.0766032	0.0333209	0.0215075	FALSE	FALSE	FALSE	TRUE
	ebi-a-GCST90001707	BAFF-R on IgD+ CD38- unswitched memory B cell	Simple median	6	0.0834796	0.0753975	0.26821	FALSE	FALSE	FALSE	TRUE
	ebi-a-GCST90001707	BAFF-R on IgD+ CD38- unswitched memory B cell	Weighted median	6	0.0707571	0.0348667	0.0424216	FALSE	FALSE	FALSE	TRUE
	ebi-a-GCST90001707	BAFF-R on IgD+ CD38- unswitched memory B cell	Simple mode	6	0.13053	0.0852509	0.186301	FALSE	FALSE	FALSE	TRUE
	ebi-a-GCST90001707	BAFF-R on IgD+ CD38- unswitched memory B cell	Weighted mode	6	0.0731796	0.0358388	0.0966335	FALSE	FALSE	FALSE	TRUE
	ebi-a-GCST90001707	BAFF-R on IgD+ CD38- unswitched memory B cell	MR Egger	6	0.0578416	0.0625048	0.407137	FALSE	FALSE	FALSE	TRUE
	ebi-a-GCST90001708	BAFF-R on IgD+ CD38+ B cell	Inverse variance weighted	8	0.0500608	0.0403004	0.214166	FALSE	FALSE	FALSE	FALSE
	ebi-a-GCST90001708	BAFF-R on IgD+ CD38+ B cell	Inverse variance weighted (fixed effects)	8	0.0500608	0.0332417	0.132077	FALSE	FALSE	FALSE	FALSE
	ebi-a-GCST90001708	BAFF-R on IgD+ CD38+ B cell	Maximum likelihood	8	0.0502072	0.0332935	0.13155	FALSE	FALSE	FALSE	FALSE
	ebi-a-GCST90001708	BAFF-R on IgD+ CD38+ B cell	Simple median	8	-0.0222275	0.0898049	0.804514	FALSE	FALSE	FALSE	FALSE
	ebi-a-GCST90001708	BAFF-R on IgD+ CD38+ B cell	Weighted median	8	0.0618912	0.0346082	0.0737216	FALSE	FALSE	FALSE	FALSE
	ebi-a-GCST90001708	BAFF-R on IgD+ CD38+ B cell	Simple mode	8	-0.0357842	0.0883152	0.697437	FALSE	FALSE	FALSE	FALSE
	ebi-a-GCST90001708	BAFF-R on IgD+ CD38+ B cell	Weighted mode	8	0.0670771	0.0357736	0.102912	FALSE	FALSE	FALSE	FALSE
	ebi-a-GCST90001708	BAFF-R on IgD+ CD38+ B cell	MR Egger	8	0.0841575	0.0582468	0.198626	FALSE	FALSE	FALSE	FALSE
	ebi-a-GCST90001709	BAFF-R on IgD+ CD38dim B cell	Inverse variance weighted	8	0.0431279	0.0408904	0.291554	FALSE	FALSE	FALSE	FALSE
	ebi-a-GCST90001709	BAFF-R on IgD+ CD38dim B cell	Inverse variance weighted (fixed effects)	8	0.0431279	0.0317478	0.17432	FALSE	FALSE	FALSE	FALSE
	ebi-a-GCST90001709	BAFF-R on IgD+ CD38dim B cell	Maximum likelihood	8	0.0432521	0.031797	0.173748	FALSE	FALSE	FALSE	FALSE
	ebi-a-GCST90001709	BAFF-R on IgD+ CD38dim B cell	Simple median	8	-0.020745	0.093233	0.823919	FALSE	FALSE	FALSE	FALSE
	ebi-a-GCST90001709	BAFF-R on IgD+ CD38dim B cell	Weighted median	8	0.0586159	0.0340348	0.0850273	FALSE	FALSE	FALSE	FALSE
	ebi-a-GCST90001709	BAFF-R on IgD+ CD38dim B cell	Simple mode	8	-0.0368358	0.094865	0.709335	FALSE	FALSE	FALSE	FALSE
	ebi-a-GCST90001709	BAFF-R on IgD+ CD38dim B cell	Weighted mode	8	0.0642058	0.0345944	0.105837	FALSE	FALSE	FALSE	FALSE
	ebi-a-GCST90001709	BAFF-R on IgD+ CD38dim B cell	MR Egger	8	0.083353	0.0587215	0.205568	FALSE	FALSE	FALSE	FALSE
	ebi-a-GCST90001710	BAFF-R on IgD- CD24- B cell	Inverse variance weighted	8	0.0744663	0.034151	0.0292201	FALSE	FALSE	FALSE	TRUE
	ebi-a-GCST90001710	BAFF-R on IgD- CD24- B cell	Inverse variance weighted (fixed effects)	8	0.0744663	0.034151	0.0292201	FALSE	FALSE	FALSE	TRUE
	ebi-a-GCST90001710	BAFF-R on IgD- CD24- B cell	Maximum likelihood	8	0.074586	0.0342259	0.029315	FALSE	FALSE	FALSE	TRUE
	ebi-a-GCST90001710	BAFF-R on IgD- CD24- B cell	Simple median	8	0.01877	0.0778628	0.809505	FALSE	FALSE	FALSE	TRUE
	ebi-a-GCST90001710	BAFF-R on IgD- CD24- B cell	Weighted median	8	0.071818	0.0360803	0.0465355	FALSE	FALSE	FALSE	TRUE
	ebi-a-GCST90001710	BAFF-R on IgD- CD24- B cell	Simple mode	8	-0.0065052	0.0914486	0.94528	FALSE	FALSE	FALSE	TRUE
	ebi-a-GCST90001710	BAFF-R on IgD- CD24- B cell	Weighted mode	8	0.0742287	0.0346989	0.0697145	FALSE	FALSE	FALSE	TRUE
	ebi-a-GCST90001710	BAFF-R on IgD- CD24- B cell	MR Egger	8	0.0847447	0.0475531	0.125011	FALSE	FALSE	FALSE	TRUE
	ebi-a-GCST90001711	BAFF-R on IgD- CD27- B cell	Inverse variance weighted	8	0.07331	0.0339486	0.0308159	FALSE	FALSE	FALSE	TRUE
	ebi-a-GCST90001711	BAFF-R on IgD- CD27- B cell	Inverse variance weighted (fixed effects)	8	0.07331	0.0339486	0.0308159	FALSE	FALSE	FALSE	TRUE
	ebi-a-GCST90001711	BAFF-R on IgD- CD27- B cell	Maximum likelihood	8	0.0733899	0.0340207	0.0309891	FALSE	FALSE	FALSE	TRUE
	ebi-a-GCST90001711	BAFF-R on IgD- CD27- B cell	Simple median	8	0.0187374	0.0797111	0.814157	FALSE	FALSE	FALSE	TRUE
	ebi-a-GCST90001711	BAFF-R on IgD- CD27- B cell	Weighted median	8	0.0710962	0.0357714	0.0468651	FALSE	FALSE	FALSE	TRUE
	ebi-a-GCST90001711	BAFF-R on IgD- CD27- B cell	Simple mode	8	-0.0160934	0.0888628	0.861418	FALSE	FALSE	FALSE	TRUE
	ebi-a-GCST90001711	BAFF-R on IgD- CD27- B cell	Weighted mode	8	0.071181	0.0362902	0.0906275	FALSE	FALSE	FALSE	TRUE
	ebi-a-GCST90001711	BAFF-R on IgD- CD27- B cell	MR Egger	8	0.0828446	0.0476501	0.132766	FALSE	FALSE	FALSE	TRUE
	ebi-a-GCST90001712	BAFF-R on IgD- CD38- B cell	Inverse variance weighted	6	0.0796302	0.0335205	0.0175221	FALSE	FALSE	FALSE	TRUE
	ebi-a-GCST90001712	BAFF-R on IgD- CD38- B cell	Inverse variance weighted (fixed effects)	6	0.0796302	0.0335205	0.0175221	FALSE	FALSE	FALSE	TRUE
	ebi-a-GCST90001712	BAFF-R on IgD- CD38- B cell	Maximum likelihood	6	0.0796885	0.0335827	0.0176488	FALSE	FALSE	FALSE	TRUE
	ebi-a-GCST90001712	BAFF-R on IgD- CD38- B cell	Simple median	6	0.0769194	0.0720793	0.285904	FALSE	FALSE	FALSE	TRUE
	ebi-a-GCST90001712	BAFF-R on IgD- CD38- B cell	Weighted median	6	0.0712676	0.0344027	0.0383054	FALSE	FALSE	FALSE	TRUE
	ebi-a-GCST90001712	BAFF-R on IgD- CD38- B cell	Simple mode	6	0.119119	0.0758372	0.177046	FALSE	FALSE	FALSE	TRUE
	ebi-a-GCST90001712	BAFF-R on IgD- CD38- B cell	Weighted mode	6	0.0769416	0.035762	0.0840864	FALSE	FALSE	FALSE	TRUE
	ebi-a-GCST90001712	BAFF-R on IgD- CD38- B cell	MR Egger	6	0.072367	0.056225	0.267491	FALSE	FALSE	FALSE	TRUE
	ebi-a-GCST90001713	BAFF-R on IgD- CD38+ B cell	Inverse variance weighted	3	0.173325	0.0915668	0.058373	FALSE	FALSE	FALSE	FALSE
	ebi-a-GCST90001713	BAFF-R on IgD- CD38+ B cell	Inverse variance weighted (fixed effects)	3	0.173325	0.0885649	0.0503422	FALSE	FALSE	FALSE	FALSE
	ebi-a-GCST90001713	BAFF-R on IgD- CD38+ B cell	Maximum likelihood	3	0.175024	0.0900741	0.0520029	FALSE	FALSE	FALSE	FALSE
	ebi-a-GCST90001713	BAFF-R on IgD- CD38+ B cell	Simple median	3	0.188989	0.115814	0.102717	FALSE	FALSE	FALSE	FALSE
	ebi-a-GCST90001713	BAFF-R on IgD- CD38+ B cell	Weighted median	3	0.159778	0.0936417	0.0879588	FALSE	FALSE	FALSE	FALSE
	ebi-a-GCST90001713	BAFF-R on IgD- CD38+ B cell	Simple mode	3	0.12592	0.128979	0.431887	FALSE	FALSE	FALSE	FALSE
	ebi-a-GCST90001713	BAFF-R on IgD- CD38+ B cell	Weighted mode	3	0.162086	0.0981654	0.240503	FALSE	FALSE	FALSE	FALSE
	ebi-a-GCST90001713	BAFF-R on IgD- CD38+ B cell	MR Egger	3	0.290048	0.189508	0.368436	FALSE	FALSE	FALSE	FALSE
	ebi-a-GCST90001714	BAFF-R on IgD- CD38dim B cell	Wald ratio	1	-0.0276351	0.167797	0.869185	TRUE	FALSE	FALSE	FALSE
	ebi-a-GCST90001715	BAFF-R on memory B cell	Inverse variance weighted	6	0.0790587	0.0334637	0.018151	FALSE	FALSE	FALSE	TRUE
	ebi-a-GCST90001715	BAFF-R on memory B cell	Inverse variance weighted (fixed effects)	6	0.0790587	0.0334637	0.018151	FALSE	FALSE	FALSE	TRUE
	ebi-a-GCST90001715	BAFF-R on memory B cell	Maximum likelihood	6	0.0791188	0.0335283	0.0182867	FALSE	FALSE	FALSE	TRUE
	ebi-a-GCST90001715	BAFF-R on memory B cell	Simple median	6	0.0765045	0.0833303	0.358573	FALSE	FALSE	FALSE	TRUE
	ebi-a-GCST90001715	BAFF-R on memory B cell	Weighted median	6	0.0695468	0.0343058	0.0426357	FALSE	FALSE	FALSE	TRUE
	ebi-a-GCST90001715	BAFF-R on memory B cell	Simple mode	6	0.00831049	0.0902924	0.93024	FALSE	FALSE	FALSE	TRUE
	ebi-a-GCST90001715	BAFF-R on memory B cell	Weighted mode	6	0.0694881	0.034987	0.103765	FALSE	FALSE	FALSE	TRUE
	ebi-a-GCST90001715	BAFF-R on memory B cell	MR Egger	6	0.0637434	0.0548468	0.309768	FALSE	FALSE	FALSE	TRUE
	ebi-a-GCST90001716	BAFF-R on naive-mature B cell	Inverse variance weighted	8	0.0422023	0.0411948	0.305619	FALSE	FALSE	FALSE	FALSE
	ebi-a-GCST90001716	BAFF-R on naive-mature B cell	Inverse variance weighted (fixed effects)	8	0.0422023	0.0320226	0.18754	FALSE	FALSE	FALSE	FALSE
	ebi-a-GCST90001716	BAFF-R on naive-mature B cell	Maximum likelihood	8	0.0423185	0.0320734	0.187027	FALSE	FALSE	FALSE	FALSE
	ebi-a-GCST90001716	BAFF-R on naive-mature B cell	Simple median	8	-0.0199158	0.0929263	0.830299	FALSE	FALSE	FALSE	FALSE
	ebi-a-GCST90001716	BAFF-R on naive-mature B cell	Weighted median	8	0.0576404	0.0349846	0.0994359	FALSE	FALSE	FALSE	FALSE
	ebi-a-GCST90001716	BAFF-R on naive-mature B cell	Simple mode	8	-0.0357826	0.0873102	0.69418	FALSE	FALSE	FALSE	FALSE
	ebi-a-GCST90001716	BAFF-R on naive-mature B cell	Weighted mode	8	0.0646045	0.0350578	0.107901	FALSE	FALSE	FALSE	FALSE
	ebi-a-GCST90001716	BAFF-R on naive-mature B cell	MR Egger	8	0.084282	0.0597831	0.20827	FALSE	FALSE	FALSE	FALSE
	ebi-a-GCST90001717	BAFF-R on unswitched memory B cell	Inverse variance weighted	6	0.0786544	0.033341	0.0183197	FALSE	FALSE	FALSE	TRUE
	ebi-a-GCST90001717	BAFF-R on unswitched memory B cell	Inverse variance weighted (fixed effects)	6	0.0786544	0.033341	0.0183197	FALSE	FALSE	FALSE	TRUE
	ebi-a-GCST90001717	BAFF-R on unswitched memory B cell	Maximum likelihood	6	0.0787182	0.0334041	0.0184459	FALSE	FALSE	FALSE	TRUE
	ebi-a-GCST90001717	BAFF-R on unswitched memory B cell	Simple median	6	0.076246	0.0829539	0.358024	FALSE	FALSE	FALSE	TRUE
	ebi-a-GCST90001717	BAFF-R on unswitched memory B cell	Weighted median	6	0.0692629	0.0349006	0.0471919	FALSE	FALSE	FALSE	TRUE
	ebi-a-GCST90001717	BAFF-R on unswitched memory B cell	Simple mode	6	0.0037121	0.0876543	0.967859	FALSE	FALSE	FALSE	TRUE
	ebi-a-GCST90001717	BAFF-R on unswitched memory B cell	Weighted mode	6	0.0707681	0.0361742	0.107795	FALSE	FALSE	FALSE	TRUE
	ebi-a-GCST90001717	BAFF-R on unswitched memory B cell	MR Egger	6	0.0631873	0.0546244	0.311749	FALSE	FALSE	FALSE	TRUE
	ebi-a-GCST90001718	BAFF-R on switched memory B cell	Inverse variance weighted	8	0.075528	0.0332384	0.0230679	FALSE	FALSE	FALSE	TRUE
	ebi-a-GCST90001718	BAFF-R on switched memory B cell	Inverse variance weighted (fixed effects)	8	0.075528	0.0332384	0.0230679	FALSE	FALSE	FALSE	TRUE
	ebi-a-GCST90001718	BAFF-R on switched memory B cell	Maximum likelihood	8	0.0755023	0.0333093	0.0234082	FALSE	FALSE	FALSE	TRUE
	ebi-a-GCST90001718	BAFF-R on switched memory B cell	Simple median	8	0.018287	0.0825659	0.824716	FALSE	FALSE	FALSE	TRUE
	ebi-a-GCST90001718	BAFF-R on switched memory B cell	Weighted median	8	0.070008	0.0343416	0.0414921	FALSE	FALSE	FALSE	TRUE
	ebi-a-GCST90001718	BAFF-R on switched memory B cell	Simple mode	8	-0.00970409	0.0878555	0.915149	FALSE	FALSE	FALSE	TRUE
	ebi-a-GCST90001718	BAFF-R on switched memory B cell	Weighted mode	8	0.07023	0.0362647	0.0940052	FALSE	FALSE	FALSE	TRUE
	ebi-a-GCST90001718	BAFF-R on switched memory B cell	MR Egger	8	0.0870069	0.0459772	0.107296	FALSE	FALSE	FALSE	TRUE
	ebi-a-GCST90001719	BAFF-R on IgD+ B cell	Inverse variance weighted	8	0.0417227	0.0409327	0.30806	FALSE	FALSE	FALSE	FALSE
	ebi-a-GCST90001719	BAFF-R on IgD+ B cell	Inverse variance weighted (fixed effects)	8	0.0417227	0.0319008	0.190911	FALSE	FALSE	FALSE	FALSE
	ebi-a-GCST90001719	BAFF-R on IgD+ B cell	Maximum likelihood	8	0.0412651	0.0319525	0.196546	FALSE	FALSE	FALSE	FALSE
	ebi-a-GCST90001719	BAFF-R on IgD+ B cell	Simple median	8	-0.0212086	0.0888156	0.811265	FALSE	FALSE	FALSE	FALSE
	ebi-a-GCST90001719	BAFF-R on IgD+ B cell	Weighted median	8	0.0571043	0.035505	0.107759	FALSE	FALSE	FALSE	FALSE
	ebi-a-GCST90001719	BAFF-R on IgD+ B cell	Simple mode	8	-0.0378768	0.0996989	0.715275	FALSE	FALSE	FALSE	FALSE
	ebi-a-GCST90001719	BAFF-R on IgD+ B cell	Weighted mode	8	0.0613609	0.0343218	0.116951	FALSE	FALSE	FALSE	FALSE
	ebi-a-GCST90001719	BAFF-R on IgD+ B cell	MR Egger	8	0.0807274	0.0586579	0.217903	FALSE	FALSE	FALSE	FALSE
	ebi-a-GCST90001720	BAFF-R on transitional B cell	Inverse variance weighted	6	0.0545856	0.0501501	0.276399	FALSE	FALSE	FALSE	FALSE
	ebi-a-GCST90001720	BAFF-R on transitional B cell	Inverse variance weighted (fixed effects)	6	0.0545856	0.0353929	0.123007	FALSE	FALSE	FALSE	FALSE
	ebi-a-GCST90001720	BAFF-R on transitional B cell	Maximum likelihood	6	0.054673	0.0354457	0.122966	FALSE	FALSE	FALSE	FALSE
	ebi-a-GCST90001720	BAFF-R on transitional B cell	Simple median	6	-0.0379907	0.101635	0.708556	FALSE	FALSE	FALSE	FALSE
	ebi-a-GCST90001720	BAFF-R on transitional B cell	Weighted median	6	0.0671735	0.0392415	0.0869342	FALSE	FALSE	FALSE	FALSE
	ebi-a-GCST90001720	BAFF-R on transitional B cell	Simple mode	6	-0.0388646	0.0856109	0.668877	FALSE	FALSE	FALSE	FALSE
	ebi-a-GCST90001720	BAFF-R on transitional B cell	Weighted mode	6	0.070157	0.0384604	0.127728	FALSE	FALSE	FALSE	FALSE
	ebi-a-GCST90001720	BAFF-R on transitional B cell	MR Egger	6	0.153312	0.105071	0.218297	FALSE	FALSE	FALSE	FALSE
	ebi-a-GCST90001721	CD19 on CD20- B cell	Wald ratio	1	-0.140106	0.103329	0.175124	TRUE	FALSE	FALSE	FALSE
	ebi-a-GCST90001722	CD19 on CD20- CD38- B cell	Wald ratio	1	-0.0584591	0.232712	0.801653	TRUE	FALSE	FALSE	FALSE
	ebi-a-GCST90001723	CD19 on CD24+ CD27+ B cell	Inverse variance weighted	2	-0.156393	0.182809	0.392273	FALSE	FALSE	FALSE	FALSE
	ebi-a-GCST90001723	CD19 on CD24+ CD27+ B cell	Inverse variance weighted (fixed effects)	2	-0.156393	0.182809	0.392273	FALSE	FALSE	FALSE	FALSE
	ebi-a-GCST90001723	CD19 on CD24+ CD27+ B cell	Maximum likelihood	2	-0.156853	0.182977	0.39132	FALSE	FALSE	FALSE	FALSE
	ebi-a-GCST90001724	CD19 on IgD+ CD24+ B cell	Inverse variance weighted	3	-0.157382	0.162686	0.333345	FALSE	FALSE	FALSE	FALSE
	ebi-a-GCST90001724	CD19 on IgD+ CD24+ B cell	Inverse variance weighted (fixed effects)	3	-0.157382	0.162686	0.333345	FALSE	FALSE	FALSE	FALSE
	ebi-a-GCST90001724	CD19 on IgD+ CD24+ B cell	Maximum likelihood	3	-0.157894	0.16293	0.3325	FALSE	FALSE	FALSE	FALSE
	ebi-a-GCST90001724	CD19 on IgD+ CD24+ B cell	Simple median	3	-0.185611	0.20773	0.371579	FALSE	FALSE	FALSE	FALSE
	ebi-a-GCST90001724	CD19 on IgD+ CD24+ B cell	Weighted median	3	-0.216183	0.18369	0.239241	FALSE	FALSE	FALSE	FALSE
	ebi-a-GCST90001724	CD19 on IgD+ CD24+ B cell	Simple mode	3	-0.222628	0.254866	0.474496	FALSE	FALSE	FALSE	FALSE
	ebi-a-GCST90001724	CD19 on IgD+ CD24+ B cell	Weighted mode	3	-0.237835	0.215369	0.384543	FALSE	FALSE	FALSE	FALSE
	ebi-a-GCST90001724	CD19 on IgD+ CD24+ B cell	MR Egger	3	0.0491723	0.339899	0.908536	FALSE	FALSE	FALSE	FALSE
	ebi-a-GCST90001725	CD19 on IgD+ CD24- B cell	Inverse variance weighted	3	-0.0238344	0.188777	0.899528	FALSE	FALSE	FALSE	FALSE
	ebi-a-GCST90001725	CD19 on IgD+ CD24- B cell	Inverse variance weighted (fixed effects)	3	-0.0238344	0.188777	0.899528	FALSE	FALSE	FALSE	FALSE
	ebi-a-GCST90001725	CD19 on IgD+ CD24- B cell	Maximum likelihood	3	-0.0239159	0.189114	0.899366	FALSE	FALSE	FALSE	FALSE
	ebi-a-GCST90001725	CD19 on IgD+ CD24- B cell	Simple median	3	0.00154659	0.228462	0.994599	FALSE	FALSE	FALSE	FALSE
	ebi-a-GCST90001725	CD19 on IgD+ CD24- B cell	Weighted median	3	-0.0145198	0.228666	0.94937	FALSE	FALSE	FALSE	FALSE
	ebi-a-GCST90001725	CD19 on IgD+ CD24- B cell	Simple mode	3	0.0354838	0.263967	0.905374	FALSE	FALSE	FALSE	FALSE
	ebi-a-GCST90001725	CD19 on IgD+ CD24- B cell	Weighted mode	3	0.00420614	0.259179	0.988525	FALSE	FALSE	FALSE	FALSE
	ebi-a-GCST90001725	CD19 on IgD+ CD24- B cell	MR Egger	3	-0.106354	0.638001	0.894843	FALSE	FALSE	FALSE	FALSE
	ebi-a-GCST90001728	CD19 on IgD+ CD38- unswitched memory B cell	Inverse variance weighted	2	-0.0216519	0.184242	0.906449	FALSE	FALSE	FALSE	FALSE
	ebi-a-GCST90001728	CD19 on IgD+ CD38- unswitched memory B cell	Inverse variance weighted (fixed effects)	2	-0.0216519	0.184242	0.906449	FALSE	FALSE	FALSE	FALSE
	ebi-a-GCST90001728	CD19 on IgD+ CD38- unswitched memory B cell	Maximum likelihood	2	-0.021775	0.184756	0.90618	FALSE	FALSE	FALSE	FALSE
	ebi-a-GCST90001729	CD19 on IgD+ CD38+ B cell	Inverse variance weighted	2	-0.0388826	0.206358	0.850545	FALSE	FALSE	FALSE	FALSE
	ebi-a-GCST90001729	CD19 on IgD+ CD38+ B cell	Inverse variance weighted (fixed effects)	2	-0.0388826	0.206358	0.850545	FALSE	FALSE	FALSE	FALSE
	ebi-a-GCST90001729	CD19 on IgD+ CD38+ B cell	Maximum likelihood	2	-0.039021	0.206716	0.850276	FALSE	FALSE	FALSE	FALSE
	ebi-a-GCST90001730	CD19 on IgD+ CD38dim B cell	Inverse variance weighted	2	-0.0428816	0.246061	0.861652	FALSE	FALSE	FALSE	FALSE
	ebi-a-GCST90001730	CD19 on IgD+ CD38dim B cell	Inverse variance weighted (fixed effects)	2	-0.0428816	0.246061	0.861652	FALSE	FALSE	FALSE	FALSE
	ebi-a-GCST90001730	CD19 on IgD+ CD38dim B cell	Maximum likelihood	2	-0.0431173	0.246664	0.861235	FALSE	FALSE	FALSE	FALSE
	ebi-a-GCST90001733	CD19 on IgD- CD38- B cell	Wald ratio	1	-0.248797	0.213369	0.243598	TRUE	FALSE	FALSE	FALSE
	ebi-a-GCST90001735	CD19 on IgD- CD38dim B cell	Inverse variance weighted	3	-0.19218	0.130372	0.140458	FALSE	FALSE	FALSE	FALSE
	ebi-a-GCST90001735	CD19 on IgD- CD38dim B cell	Inverse variance weighted (fixed effects)	3	-0.19218	0.130372	0.140458	FALSE	FALSE	FALSE	FALSE
	ebi-a-GCST90001735	CD19 on IgD- CD38dim B cell	Maximum likelihood	3	-0.192107	0.131152	0.142985	FALSE	FALSE	FALSE	FALSE
	ebi-a-GCST90001735	CD19 on IgD- CD38dim B cell	Simple median	3	-0.228076	0.164319	0.165136	FALSE	FALSE	FALSE	FALSE
	ebi-a-GCST90001735	CD19 on IgD- CD38dim B cell	Weighted median	3	-0.233262	0.149678	0.119131	FALSE	FALSE	FALSE	FALSE
	ebi-a-GCST90001735	CD19 on IgD- CD38dim B cell	Simple mode	3	-0.235954	0.173263	0.306361	FALSE	FALSE	FALSE	FALSE
	ebi-a-GCST90001735	CD19 on IgD- CD38dim B cell	Weighted mode	3	-0.23502	0.157731	0.274686	FALSE	FALSE	FALSE	FALSE
	ebi-a-GCST90001735	CD19 on IgD- CD38dim B cell	MR Egger	3	-0.057689	0.350907	0.896268	FALSE	FALSE	FALSE	FALSE
	ebi-a-GCST90001736	CD19 on memory B cell	Inverse variance weighted	2	-0.166153	0.192432	0.387897	FALSE	FALSE	FALSE	FALSE
	ebi-a-GCST90001736	CD19 on memory B cell	Inverse variance weighted (fixed effects)	2	-0.166153	0.192432	0.387897	FALSE	FALSE	FALSE	FALSE
	ebi-a-GCST90001736	CD19 on memory B cell	Maximum likelihood	2	-0.166649	0.192669	0.387066	FALSE	FALSE	FALSE	FALSE
	ebi-a-GCST90001737	CD19 on naive-mature B cell	Wald ratio	1	0.00148833	0.263721	0.995497	TRUE	FALSE	FALSE	FALSE
	ebi-a-GCST90001738	CD19 on unswitched memory B cell	Inverse variance weighted	2	-0.0308918	0.247395	0.900628	FALSE	FALSE	FALSE	FALSE
	ebi-a-GCST90001738	CD19 on unswitched memory B cell	Inverse variance weighted (fixed effects)	2	-0.0308918	0.247395	0.900628	FALSE	FALSE	FALSE	FALSE
	ebi-a-GCST90001738	CD19 on unswitched memory B cell	Maximum likelihood	2	-0.031091	0.248109	0.900277	FALSE	FALSE	FALSE	FALSE
	ebi-a-GCST90001740	CD19 on switched memory B cell	Inverse variance weighted	2	-0.154602	0.167677	0.356518	FALSE	FALSE	FALSE	FALSE
	ebi-a-GCST90001740	CD19 on switched memory B cell	Inverse variance weighted (fixed effects)	2	-0.154602	0.167677	0.356518	FALSE	FALSE	FALSE	FALSE
	ebi-a-GCST90001740	CD19 on switched memory B cell	Maximum likelihood	2	-0.154777	0.168047	0.357033	FALSE	FALSE	FALSE	FALSE
	ebi-a-GCST90001741	CD19 on IgD+ B cell	Inverse variance weighted	2	-0.0451294	0.267514	0.866033	FALSE	FALSE	FALSE	FALSE
	ebi-a-GCST90001741	CD19 on IgD+ B cell	Inverse variance weighted (fixed effects)	2	-0.0451294	0.267514	0.866033	FALSE	FALSE	FALSE	FALSE
	ebi-a-GCST90001741	CD19 on IgD+ B cell	Maximum likelihood	2	-0.0453932	0.268295	0.865646	FALSE	FALSE	FALSE	FALSE
	ebi-a-GCST90001742	CD19 on transitional B cell	Inverse variance weighted	2	-0.0385983	0.23941	0.871918	FALSE	FALSE	FALSE	FALSE
	ebi-a-GCST90001742	CD19 on transitional B cell	Inverse variance weighted (fixed effects)	2	-0.0385983	0.23941	0.871918	FALSE	FALSE	FALSE	FALSE
	ebi-a-GCST90001742	CD19 on transitional B cell	Maximum likelihood	2	-0.0388065	0.240043	0.871569	FALSE	FALSE	FALSE	FALSE
	ebi-a-GCST90001743	CD20 on B cell	Inverse variance weighted	3	-0.0470348	0.152274	0.757411	FALSE	FALSE	FALSE	FALSE
	ebi-a-GCST90001743	CD20 on B cell	Inverse variance weighted (fixed effects)	3	-0.0470348	0.102609	0.646672	FALSE	FALSE	FALSE	FALSE
	ebi-a-GCST90001743	CD20 on B cell	Maximum likelihood	3	-0.0486452	0.104367	0.641144	FALSE	FALSE	FALSE	FALSE
	ebi-a-GCST90001743	CD20 on B cell	Simple median	3	-0.0313725	0.141631	0.824696	FALSE	FALSE	FALSE	FALSE
	ebi-a-GCST90001743	CD20 on B cell	Weighted median	3	-0.0289133	0.146987	0.844057	FALSE	FALSE	FALSE	FALSE
	ebi-a-GCST90001743	CD20 on B cell	Simple mode	3	0.00915651	0.192193	0.966331	FALSE	FALSE	FALSE	FALSE
	ebi-a-GCST90001743	CD20 on B cell	Weighted mode	3	-0.00424972	0.198858	0.98489	FALSE	FALSE	FALSE	FALSE
	ebi-a-GCST90001743	CD20 on B cell	MR Egger	3	3.56291	1.72858	0.287565	FALSE	FALSE	FALSE	FALSE
	ebi-a-GCST90001745	CD20 on CD24+ CD27+ B cell	Inverse variance weighted	5	-0.120395	0.0918441	0.189902	FALSE	FALSE	FALSE	FALSE
	ebi-a-GCST90001745	CD20 on CD24+ CD27+ B cell	Inverse variance weighted (fixed effects)	5	-0.120395	0.0850119	0.156711	FALSE	FALSE	FALSE	FALSE
	ebi-a-GCST90001745	CD20 on CD24+ CD27+ B cell	Maximum likelihood	5	-0.123176	0.0864598	0.154256	FALSE	FALSE	FALSE	FALSE
	ebi-a-GCST90001745	CD20 on CD24+ CD27+ B cell	Simple median	5	-0.13402	0.14147	0.343464	FALSE	FALSE	FALSE	FALSE
	ebi-a-GCST90001745	CD20 on CD24+ CD27+ B cell	Weighted median	5	-0.0611208	0.106834	0.567249	FALSE	FALSE	FALSE	FALSE
	ebi-a-GCST90001745	CD20 on CD24+ CD27+ B cell	Simple mode	5	-0.12071	0.145073	0.452165	FALSE	FALSE	FALSE	FALSE
	ebi-a-GCST90001745	CD20 on CD24+ CD27+ B cell	Weighted mode	5	-0.0105303	0.111798	0.929487	FALSE	FALSE	FALSE	FALSE
	ebi-a-GCST90001745	CD20 on CD24+ CD27+ B cell	MR Egger	5	0.674865	0.431564	0.215823	FALSE	FALSE	FALSE	FALSE
	ebi-a-GCST90001746	CD20 on IgD+ CD24+ B cell	Inverse variance weighted	2	0.0249526	0.135566	0.853964	FALSE	FALSE	FALSE	FALSE
	ebi-a-GCST90001746	CD20 on IgD+ CD24+ B cell	Inverse variance weighted (fixed effects)	2	0.0249526	0.135566	0.853964	FALSE	FALSE	FALSE	FALSE
	ebi-a-GCST90001746	CD20 on IgD+ CD24+ B cell	Maximum likelihood	2	0.024977	0.135686	0.853952	FALSE	FALSE	FALSE	FALSE
	ebi-a-GCST90001747	CD20 on IgD+ CD24- B cell	Inverse variance weighted	3	-0.156465	0.26258	0.551259	FALSE	FALSE	TRUE	FALSE
	ebi-a-GCST90001747	CD20 on IgD+ CD24- B cell	Inverse variance weighted (fixed effects)	3	-0.156465	0.106183	0.140607	FALSE	FALSE	TRUE	FALSE
	ebi-a-GCST90001747	CD20 on IgD+ CD24- B cell	Maximum likelihood	3	-0.174465	0.112268	0.120184	FALSE	FALSE	TRUE	FALSE
	ebi-a-GCST90001747	CD20 on IgD+ CD24- B cell	Simple median	3	0.0417936	0.14844	0.778286	FALSE	FALSE	TRUE	FALSE
	ebi-a-GCST90001747	CD20 on IgD+ CD24- B cell	Weighted median	3	0.0519226	0.148116	0.725922	FALSE	FALSE	TRUE	FALSE
	ebi-a-GCST90001747	CD20 on IgD+ CD24- B cell	Simple mode	3	0.109814	0.165298	0.574818	FALSE	FALSE	TRUE	FALSE
	ebi-a-GCST90001747	CD20 on IgD+ CD24- B cell	Weighted mode	3	0.096285	0.143373	0.571037	FALSE	FALSE	TRUE	FALSE
	ebi-a-GCST90001747	CD20 on IgD+ CD24- B cell	MR Egger	3	0.788602	2.45666	0.802256	FALSE	FALSE	TRUE	FALSE
	ebi-a-GCST90001748	CD20 on IgD+ CD38- B cell	Inverse variance weighted	4	-0.221356	0.230251	0.336368	FALSE	FALSE	TRUE	FALSE
	ebi-a-GCST90001748	CD20 on IgD+ CD38- B cell	Inverse variance weighted (fixed effects)	4	-0.221356	0.102201	0.0303197	FALSE	FALSE	TRUE	FALSE
	ebi-a-GCST90001748	CD20 on IgD+ CD38- B cell	Maximum likelihood	4	-0.243082	0.110892	0.028375	FALSE	FALSE	TRUE	FALSE
	ebi-a-GCST90001748	CD20 on IgD+ CD38- B cell	Simple median	4	-0.0996087	0.13157	0.449005	FALSE	FALSE	TRUE	FALSE
	ebi-a-GCST90001748	CD20 on IgD+ CD38- B cell	Weighted median	4	-0.0387422	0.124188	0.755069	FALSE	FALSE	TRUE	FALSE
	ebi-a-GCST90001748	CD20 on IgD+ CD38- B cell	Simple mode	4	-0.0125502	0.150451	0.938774	FALSE	FALSE	TRUE	FALSE
	ebi-a-GCST90001748	CD20 on IgD+ CD38- B cell	Weighted mode	4	-0.00892217	0.129796	0.949522	FALSE	FALSE	TRUE	FALSE
	ebi-a-GCST90001748	CD20 on IgD+ CD38- B cell	MR Egger	4	1.19886	1.48049	0.503098	FALSE	FALSE	TRUE	FALSE
	ebi-a-GCST90001751	CD20 on IgD+ CD38+ B cell	Inverse variance weighted	4	-0.0844483	0.199581	0.672203	FALSE	FALSE	TRUE	FALSE
	ebi-a-GCST90001751	CD20 on IgD+ CD38+ B cell	Inverse variance weighted (fixed effects)	4	-0.0844483	0.0830092	0.308993	FALSE	FALSE	TRUE	FALSE
	ebi-a-GCST90001751	CD20 on IgD+ CD38+ B cell	Maximum likelihood	4	-0.0932828	0.0870354	0.283819	FALSE	FALSE	TRUE	FALSE
	ebi-a-GCST90001751	CD20 on IgD+ CD38+ B cell	Simple median	4	0.0820921	0.111025	0.459662	FALSE	FALSE	TRUE	FALSE
	ebi-a-GCST90001751	CD20 on IgD+ CD38+ B cell	Weighted median	4	0.055338	0.10057	0.582152	FALSE	FALSE	TRUE	FALSE
	ebi-a-GCST90001751	CD20 on IgD+ CD38+ B cell	Simple mode	4	0.132975	0.111867	0.320083	FALSE	FALSE	TRUE	FALSE
	ebi-a-GCST90001751	CD20 on IgD+ CD38+ B cell	Weighted mode	4	0.0536963	0.107572	0.651969	FALSE	FALSE	TRUE	FALSE
	ebi-a-GCST90001751	CD20 on IgD+ CD38+ B cell	MR Egger	4	0.150997	0.707379	0.850752	FALSE	FALSE	TRUE	FALSE
	ebi-a-GCST90001752	CD20 on IgD+ CD38dim B cell	Inverse variance weighted	6	-0.0843568	0.128834	0.512616	FALSE	FALSE	TRUE	FALSE
	ebi-a-GCST90001752	CD20 on IgD+ CD38dim B cell	Inverse variance weighted (fixed effects)	6	-0.0843568	0.0751689	0.261765	FALSE	FALSE	TRUE	FALSE
	ebi-a-GCST90001752	CD20 on IgD+ CD38dim B cell	Maximum likelihood	6	-0.0901051	0.0775918	0.245532	FALSE	FALSE	TRUE	FALSE
	ebi-a-GCST90001752	CD20 on IgD+ CD38dim B cell	Simple median	6	0.0884497	0.105972	0.403914	FALSE	FALSE	TRUE	FALSE
	ebi-a-GCST90001752	CD20 on IgD+ CD38dim B cell	Weighted median	6	0.0585142	0.109986	0.594716	FALSE	FALSE	TRUE	FALSE
	ebi-a-GCST90001752	CD20 on IgD+ CD38dim B cell	Simple mode	6	0.14641	0.14444	0.357269	FALSE	FALSE	TRUE	FALSE
	ebi-a-GCST90001752	CD20 on IgD+ CD38dim B cell	Weighted mode	6	0.131812	0.144315	0.402945	FALSE	FALSE	TRUE	FALSE
	ebi-a-GCST90001752	CD20 on IgD+ CD38dim B cell	MR Egger	6	-0.628062	0.771497	0.461284	FALSE	FALSE	TRUE	FALSE
	ebi-a-GCST90001753	CD20 on IgD- CD24- B cell	Wald ratio	1	-0.0325459	0.172641	0.850471	TRUE	FALSE	FALSE	FALSE
	ebi-a-GCST90001754	CD20 on IgD- CD27- B cell	Inverse variance weighted	4	0.120504	0.102768	0.240962	FALSE	FALSE	FALSE	FALSE
	ebi-a-GCST90001754	CD20 on IgD- CD27- B cell	Inverse variance weighted (fixed effects)	4	0.120504	0.102768	0.240962	FALSE	FALSE	FALSE	FALSE
	ebi-a-GCST90001754	CD20 on IgD- CD27- B cell	Maximum likelihood	4	0.12222	0.10407	0.240232	FALSE	FALSE	FALSE	FALSE
	ebi-a-GCST90001754	CD20 on IgD- CD27- B cell	Simple median	4	0.0450916	0.134727	0.737861	FALSE	FALSE	FALSE	FALSE
	ebi-a-GCST90001754	CD20 on IgD- CD27- B cell	Weighted median	4	0.0949076	0.128099	0.458757	FALSE	FALSE	FALSE	FALSE
	ebi-a-GCST90001754	CD20 on IgD- CD27- B cell	Simple mode	4	-0.021207	0.188564	0.917557	FALSE	FALSE	FALSE	FALSE
	ebi-a-GCST90001754	CD20 on IgD- CD27- B cell	Weighted mode	4	-0.00917324	0.167975	0.959882	FALSE	FALSE	FALSE	FALSE
	ebi-a-GCST90001754	CD20 on IgD- CD27- B cell	MR Egger	4	-1.15135	1.8609	0.599188	FALSE	FALSE	FALSE	FALSE
	ebi-a-GCST90001755	CD20 on IgD- CD38- B cell	Inverse variance weighted	3	-0.0497764	0.110427	0.652159	FALSE	FALSE	FALSE	FALSE
	ebi-a-GCST90001755	CD20 on IgD- CD38- B cell	Inverse variance weighted (fixed effects)	3	-0.0497764	0.110427	0.652159	FALSE	FALSE	FALSE	FALSE
	ebi-a-GCST90001755	CD20 on IgD- CD38- B cell	Maximum likelihood	3	-0.0499415	0.110723	0.651953	FALSE	FALSE	FALSE	FALSE
	ebi-a-GCST90001755	CD20 on IgD- CD38- B cell	Simple median	3	-0.0466229	0.148797	0.754029	FALSE	FALSE	FALSE	FALSE
	ebi-a-GCST90001755	CD20 on IgD- CD38- B cell	Weighted median	3	-0.0247708	0.119379	0.835621	FALSE	FALSE	FALSE	FALSE
	ebi-a-GCST90001755	CD20 on IgD- CD38- B cell	Simple mode	3	-0.0261889	0.154654	0.881109	FALSE	FALSE	FALSE	FALSE
	ebi-a-GCST90001755	CD20 on IgD- CD38- B cell	Weighted mode	3	-0.00499746	0.132383	0.973316	FALSE	FALSE	FALSE	FALSE
	ebi-a-GCST90001755	CD20 on IgD- CD38- B cell	MR Egger	3	-2.09295	4.00839	0.693657	FALSE	FALSE	FALSE	FALSE
	ebi-a-GCST90001757	CD20 on IgD- CD38dim B cell	Inverse variance weighted	6	-0.266489	0.189627	0.159922	FALSE	FALSE	TRUE	FALSE
	ebi-a-GCST90001757	CD20 on IgD- CD38dim B cell	Inverse variance weighted (fixed effects)	6	-0.266489	0.0729117	0.00025723	FALSE	FALSE	TRUE	FALSE
	ebi-a-GCST90001757	CD20 on IgD- CD38dim B cell	Maximum likelihood	6	-0.302001	0.0788136	0.000127189	FALSE	FALSE	TRUE	FALSE
	ebi-a-GCST90001757	CD20 on IgD- CD38dim B cell	Simple median	6	-0.113433	0.126486	0.369824	FALSE	FALSE	TRUE	FALSE
	ebi-a-GCST90001757	CD20 on IgD- CD38dim B cell	Weighted median	6	-0.0209623	0.0972843	0.829397	FALSE	FALSE	TRUE	FALSE
	ebi-a-GCST90001757	CD20 on IgD- CD38dim B cell	Simple mode	6	-0.0235769	0.135353	0.868551	FALSE	FALSE	TRUE	FALSE
	ebi-a-GCST90001757	CD20 on IgD- CD38dim B cell	Weighted mode	6	-0.0115659	0.0982962	0.910914	FALSE	FALSE	TRUE	FALSE
	ebi-a-GCST90001757	CD20 on IgD- CD38dim B cell	MR Egger	6	1.04337	0.553433	0.132471	FALSE	FALSE	TRUE	FALSE
	ebi-a-GCST90001758	CD20 on memory B cell	Inverse variance weighted	4	-0.0344733	0.0958822	0.719192	FALSE	FALSE	FALSE	FALSE
	ebi-a-GCST90001758	CD20 on memory B cell	Inverse variance weighted (fixed effects)	4	-0.0344733	0.0958822	0.719192	FALSE	FALSE	FALSE	FALSE
	ebi-a-GCST90001758	CD20 on memory B cell	Maximum likelihood	4	-0.0346103	0.0961489	0.718872	FALSE	FALSE	FALSE	FALSE
	ebi-a-GCST90001758	CD20 on memory B cell	Simple median	4	-0.0935118	0.14539	0.520108	FALSE	FALSE	FALSE	FALSE
	ebi-a-GCST90001758	CD20 on memory B cell	Weighted median	4	-0.0219775	0.102769	0.830662	FALSE	FALSE	FALSE	FALSE
	ebi-a-GCST90001758	CD20 on memory B cell	Simple mode	4	-0.172238	0.146608	0.32483	FALSE	FALSE	FALSE	FALSE
	ebi-a-GCST90001758	CD20 on memory B cell	Weighted mode	4	-0.000755903	0.117944	0.995289	FALSE	FALSE	FALSE	FALSE
	ebi-a-GCST90001758	CD20 on memory B cell	MR Egger	4	-0.740335	1.31973	0.631279	FALSE	FALSE	FALSE	FALSE
	ebi-a-GCST90001759	CD20 on naive-mature B cell	Inverse variance weighted	5	-0.103256	0.171307	0.546673	FALSE	FALSE	TRUE	FALSE
	ebi-a-GCST90001759	CD20 on naive-mature B cell	Inverse variance weighted (fixed effects)	5	-0.103256	0.0876587	0.238824	FALSE	FALSE	TRUE	FALSE
	ebi-a-GCST90001759	CD20 on naive-mature B cell	Maximum likelihood	5	-0.113463	0.0918906	0.216918	FALSE	FALSE	TRUE	FALSE
	ebi-a-GCST90001759	CD20 on naive-mature B cell	Simple median	5	-0.0075868	0.146265	0.958632	FALSE	FALSE	TRUE	FALSE
	ebi-a-GCST90001759	CD20 on naive-mature B cell	Weighted median	5	0.0499667	0.127786	0.695785	FALSE	FALSE	TRUE	FALSE
	ebi-a-GCST90001759	CD20 on naive-mature B cell	Simple mode	5	0.0937696	0.160356	0.590105	FALSE	FALSE	TRUE	FALSE
	ebi-a-GCST90001759	CD20 on naive-mature B cell	Weighted mode	5	0.114026	0.139135	0.458502	FALSE	FALSE	TRUE	FALSE
	ebi-a-GCST90001759	CD20 on naive-mature B cell	MR Egger	5	0.566232	1.16211	0.659467	FALSE	FALSE	TRUE	FALSE
	ebi-a-GCST90001760	CD20 on unswitched memory B cell	Inverse variance weighted	3	-0.0830419	0.103817	0.423775	FALSE	FALSE	FALSE	FALSE
	ebi-a-GCST90001760	CD20 on unswitched memory B cell	Inverse variance weighted (fixed effects)	3	-0.0830419	0.103817	0.423775	FALSE	FALSE	FALSE	FALSE
	ebi-a-GCST90001760	CD20 on unswitched memory B cell	Maximum likelihood	3	-0.0831765	0.104168	0.424588	FALSE	FALSE	FALSE	FALSE
	ebi-a-GCST90001760	CD20 on unswitched memory B cell	Simple median	3	-0.0759404	0.136567	0.578165	FALSE	FALSE	FALSE	FALSE
	ebi-a-GCST90001760	CD20 on unswitched memory B cell	Weighted median	3	-0.0652315	0.112923	0.563491	FALSE	FALSE	FALSE	FALSE
	ebi-a-GCST90001760	CD20 on unswitched memory B cell	Simple mode	3	-0.0629874	0.143649	0.703855	FALSE	FALSE	FALSE	FALSE
	ebi-a-GCST90001760	CD20 on unswitched memory B cell	Weighted mode	3	-0.055178	0.128445	0.709351	FALSE	FALSE	FALSE	FALSE
	ebi-a-GCST90001760	CD20 on unswitched memory B cell	MR Egger	3	-0.971238	3.04923	0.803693	FALSE	FALSE	FALSE	FALSE
	ebi-a-GCST90001761	CD20 on switched memory B cell	Inverse variance weighted	6	-0.248438	0.191777	0.195165	FALSE	TRUE	TRUE	FALSE
	ebi-a-GCST90001761	CD20 on switched memory B cell	Inverse variance weighted (fixed effects)	6	-0.248438	0.0717504	0.000535129	FALSE	TRUE	TRUE	FALSE
	ebi-a-GCST90001761	CD20 on switched memory B cell	Maximum likelihood	6	-0.283938	0.0777705	0.000261255	FALSE	TRUE	TRUE	FALSE
	ebi-a-GCST90001761	CD20 on switched memory B cell	Simple median	6	-0.0898355	0.13293	0.499161	FALSE	TRUE	TRUE	FALSE
	ebi-a-GCST90001761	CD20 on switched memory B cell	Weighted median	6	-0.0266873	0.093675	0.775727	FALSE	TRUE	TRUE	FALSE
	ebi-a-GCST90001761	CD20 on switched memory B cell	Simple mode	6	-0.0246074	0.127721	0.854802	FALSE	TRUE	TRUE	FALSE
	ebi-a-GCST90001761	CD20 on switched memory B cell	Weighted mode	6	-0.0164079	0.0940708	0.868378	FALSE	TRUE	TRUE	FALSE
	ebi-a-GCST90001761	CD20 on switched memory B cell	MR Egger	6	1.07238	0.469106	0.0842261	FALSE	TRUE	TRUE	FALSE
	ebi-a-GCST90001762	CD20 on IgD+ B cell	Inverse variance weighted	4	-0.0898734	0.207048	0.664237	FALSE	FALSE	TRUE	FALSE
	ebi-a-GCST90001762	CD20 on IgD+ B cell	Inverse variance weighted (fixed effects)	4	-0.0898734	0.0931669	0.334721	FALSE	FALSE	TRUE	FALSE
	ebi-a-GCST90001762	CD20 on IgD+ B cell	Maximum likelihood	4	-0.100168	0.098079	0.307113	FALSE	FALSE	TRUE	FALSE
	ebi-a-GCST90001762	CD20 on IgD+ B cell	Simple median	4	0.0920333	0.12361	0.456547	FALSE	FALSE	TRUE	FALSE
	ebi-a-GCST90001762	CD20 on IgD+ B cell	Weighted median	4	0.111445	0.125065	0.372878	FALSE	FALSE	TRUE	FALSE
	ebi-a-GCST90001762	CD20 on IgD+ B cell	Simple mode	4	0.176014	0.137419	0.290287	FALSE	FALSE	TRUE	FALSE
	ebi-a-GCST90001762	CD20 on IgD+ B cell	Weighted mode	4	0.176014	0.146409	0.315522	FALSE	FALSE	TRUE	FALSE
	ebi-a-GCST90001762	CD20 on IgD+ B cell	MR Egger	4	0.330094	1.91535	0.879031	FALSE	FALSE	TRUE	FALSE
	ebi-a-GCST90001763	CD20 on transitional B cell	Wald ratio	1	0.0928596	0.134082	0.488588	TRUE	FALSE	FALSE	FALSE
	ebi-a-GCST90001765	CD24 on IgD+ CD24+ B cell	Inverse variance weighted	2	0.0503039	0.0714556	0.481439	FALSE	FALSE	FALSE	FALSE
	ebi-a-GCST90001765	CD24 on IgD+ CD24+ B cell	Inverse variance weighted (fixed effects)	2	0.0503039	0.0714556	0.481439	FALSE	FALSE	FALSE	FALSE
	ebi-a-GCST90001765	CD24 on IgD+ CD24+ B cell	Maximum likelihood	2	0.0504763	0.0716453	0.481103	FALSE	FALSE	FALSE	FALSE
	ebi-a-GCST90001766	CD24 on IgD+ CD38- B cell	Inverse variance weighted	2	0.0943606	0.112928	0.403392	FALSE	FALSE	FALSE	FALSE
	ebi-a-GCST90001766	CD24 on IgD+ CD38- B cell	Inverse variance weighted (fixed effects)	2	0.0943606	0.112928	0.403392	FALSE	FALSE	FALSE	FALSE
	ebi-a-GCST90001766	CD24 on IgD+ CD38- B cell	Maximum likelihood	2	0.0950352	0.113747	0.403438	FALSE	FALSE	FALSE	FALSE
	ebi-a-GCST90001767	CD24 on IgD+ CD38- unswitched memory B cell	Inverse variance weighted	2	0.0467983	0.0626054	0.454754	FALSE	FALSE	FALSE	FALSE
	ebi-a-GCST90001767	CD24 on IgD+ CD38- unswitched memory B cell	Inverse variance weighted (fixed effects)	2	0.0467983	0.0626054	0.454754	FALSE	FALSE	FALSE	FALSE
	ebi-a-GCST90001767	CD24 on IgD+ CD38- unswitched memory B cell	Maximum likelihood	2	0.0470341	0.0628732	0.454413	FALSE	FALSE	FALSE	FALSE
	ebi-a-GCST90001768	CD24 on IgD+ CD38+ B cell	Wald ratio	1	0.0567011	0.14405	0.69386	TRUE	FALSE	FALSE	FALSE
	ebi-a-GCST90001769	CD24 on IgD- CD38- B cell	Inverse variance weighted	2	0.0773992	0.0906518	0.393212	FALSE	FALSE	FALSE	FALSE
	ebi-a-GCST90001769	CD24 on IgD- CD38- B cell	Inverse variance weighted (fixed effects)	2	0.0773992	0.0906518	0.393212	FALSE	FALSE	FALSE	FALSE
	ebi-a-GCST90001769	CD24 on IgD- CD38- B cell	Maximum likelihood	2	0.0777354	0.0910705	0.393341	FALSE	FALSE	FALSE	FALSE
	ebi-a-GCST90001771	CD24 on memory B cell	Inverse variance weighted	2	0.0698102	0.0760866	0.358876	FALSE	FALSE	FALSE	FALSE
	ebi-a-GCST90001771	CD24 on memory B cell	Inverse variance weighted (fixed effects)	2	0.0698102	0.0760866	0.358876	FALSE	FALSE	FALSE	FALSE
	ebi-a-GCST90001771	CD24 on memory B cell	Maximum likelihood	2	0.0699956	0.0763087	0.359001	FALSE	FALSE	FALSE	FALSE
	ebi-a-GCST90001772	CD24 on unswitched memory B cell	Inverse variance weighted	2	0.0560956	0.0774729	0.469025	FALSE	FALSE	FALSE	FALSE
	ebi-a-GCST90001772	CD24 on unswitched memory B cell	Inverse variance weighted (fixed effects)	2	0.0560956	0.0774729	0.469025	FALSE	FALSE	FALSE	FALSE
	ebi-a-GCST90001772	CD24 on unswitched memory B cell	Maximum likelihood	2	0.0563094	0.07772	0.468748	FALSE	FALSE	FALSE	FALSE
	ebi-a-GCST90001773	CD24 on switched memory B cell	Inverse variance weighted	2	0.0724144	0.0793011	0.361159	FALSE	FALSE	FALSE	FALSE
	ebi-a-GCST90001773	CD24 on switched memory B cell	Inverse variance weighted (fixed effects)	2	0.0724144	0.0793011	0.361159	FALSE	FALSE	FALSE	FALSE
	ebi-a-GCST90001773	CD24 on switched memory B cell	Maximum likelihood	2	0.0726432	0.0795604	0.361212	FALSE	FALSE	FALSE	FALSE
	ebi-a-GCST90001774	CD24 on transitional B cell	Wald ratio	1	0.0798358	0.143347	0.577567	TRUE	FALSE	FALSE	FALSE
	ebi-a-GCST90001775	CD25 on B cell	Inverse variance weighted	3	0.0119562	0.128397	0.925809	FALSE	FALSE	FALSE	FALSE
	ebi-a-GCST90001775	CD25 on B cell	Inverse variance weighted (fixed effects)	3	0.0119562	0.105639	0.909889	FALSE	FALSE	FALSE	FALSE
	ebi-a-GCST90001775	CD25 on B cell	Maximum likelihood	3	0.0122018	0.106673	0.908932	FALSE	FALSE	FALSE	FALSE
	ebi-a-GCST90001775	CD25 on B cell	Simple median	3	-0.0150726	0.132891	0.909697	FALSE	FALSE	FALSE	FALSE
	ebi-a-GCST90001775	CD25 on B cell	Weighted median	3	-0.0347627	0.119479	0.771087	FALSE	FALSE	FALSE	FALSE
	ebi-a-GCST90001775	CD25 on B cell	Simple mode	3	-0.0781417	0.161515	0.676315	FALSE	FALSE	FALSE	FALSE
	ebi-a-GCST90001775	CD25 on B cell	Weighted mode	3	-0.0602668	0.152934	0.731576	FALSE	FALSE	FALSE	FALSE
	ebi-a-GCST90001775	CD25 on B cell	MR Egger	3	-0.295081	0.225934	0.416	FALSE	FALSE	FALSE	FALSE
	ebi-a-GCST90001777	CD25 on CD24+ CD27+ B cell	Inverse variance weighted	4	0.091896	0.0666631	0.168045	FALSE	FALSE	FALSE	FALSE
	ebi-a-GCST90001777	CD25 on CD24+ CD27+ B cell	Inverse variance weighted (fixed effects)	4	0.091896	0.0666631	0.168045	FALSE	FALSE	FALSE	FALSE
	ebi-a-GCST90001777	CD25 on CD24+ CD27+ B cell	Maximum likelihood	4	0.0922647	0.0669693	0.168291	FALSE	FALSE	FALSE	FALSE
	ebi-a-GCST90001777	CD25 on CD24+ CD27+ B cell	Simple median	4	0.0751282	0.0846105	0.374579	FALSE	FALSE	FALSE	FALSE
	ebi-a-GCST90001777	CD25 on CD24+ CD27+ B cell	Weighted median	4	0.0811478	0.0760318	0.285842	FALSE	FALSE	FALSE	FALSE
	ebi-a-GCST90001777	CD25 on CD24+ CD27+ B cell	Simple mode	4	0.0560422	0.0997252	0.61339	FALSE	FALSE	FALSE	FALSE
	ebi-a-GCST90001777	CD25 on CD24+ CD27+ B cell	Weighted mode	4	0.0818732	0.0827379	0.395346	FALSE	FALSE	FALSE	FALSE
	ebi-a-GCST90001777	CD25 on CD24+ CD27+ B cell	MR Egger	4	0.0637173	0.17134	0.745689	FALSE	FALSE	FALSE	FALSE
	ebi-a-GCST90001778	CD25 on IgD+ CD24+ B cell	Inverse variance weighted	3	0.0784508	0.0766497	0.306073	FALSE	FALSE	FALSE	FALSE
	ebi-a-GCST90001778	CD25 on IgD+ CD24+ B cell	Inverse variance weighted (fixed effects)	3	0.0784508	0.0766497	0.306073	FALSE	FALSE	FALSE	FALSE
	ebi-a-GCST90001778	CD25 on IgD+ CD24+ B cell	Maximum likelihood	3	0.0785271	0.0768338	0.306763	FALSE	FALSE	FALSE	FALSE
	ebi-a-GCST90001778	CD25 on IgD+ CD24+ B cell	Simple median	3	0.0673889	0.106954	0.528646	FALSE	FALSE	FALSE	FALSE
	ebi-a-GCST90001778	CD25 on IgD+ CD24+ B cell	Weighted median	3	0.0876203	0.0834106	0.293502	FALSE	FALSE	FALSE	FALSE
	ebi-a-GCST90001778	CD25 on IgD+ CD24+ B cell	Simple mode	3	0.0812804	0.110745	0.539364	FALSE	FALSE	FALSE	FALSE
	ebi-a-GCST90001778	CD25 on IgD+ CD24+ B cell	Weighted mode	3	0.0942831	0.088123	0.396669	FALSE	FALSE	FALSE	FALSE
	ebi-a-GCST90001778	CD25 on IgD+ CD24+ B cell	MR Egger	3	0.15827	0.189408	0.556864	FALSE	FALSE	FALSE	FALSE
	ebi-a-GCST90001779	CD25 on IgD+ CD24- B cell	Inverse variance weighted	3	0.0731363	0.0942714	0.437863	FALSE	FALSE	FALSE	FALSE
	ebi-a-GCST90001779	CD25 on IgD+ CD24- B cell	Inverse variance weighted (fixed effects)	3	0.0731363	0.0942714	0.437863	FALSE	FALSE	FALSE	FALSE
	ebi-a-GCST90001779	CD25 on IgD+ CD24- B cell	Maximum likelihood	3	0.0736178	0.0945634	0.436273	FALSE	FALSE	FALSE	FALSE
	ebi-a-GCST90001779	CD25 on IgD+ CD24- B cell	Simple median	3	0.0511065	0.133597	0.702059	FALSE	FALSE	FALSE	FALSE
	ebi-a-GCST90001779	CD25 on IgD+ CD24- B cell	Weighted median	3	0.0255047	0.106834	0.811314	FALSE	FALSE	FALSE	FALSE
	ebi-a-GCST90001779	CD25 on IgD+ CD24- B cell	Simple mode	3	0.0225651	0.146796	0.891942	FALSE	FALSE	FALSE	FALSE
	ebi-a-GCST90001779	CD25 on IgD+ CD24- B cell	Weighted mode	3	0.00705228	0.115153	0.956735	FALSE	FALSE	FALSE	FALSE
	ebi-a-GCST90001779	CD25 on IgD+ CD24- B cell	MR Egger	3	-0.0539921	0.186093	0.82023	FALSE	FALSE	FALSE	FALSE
	ebi-a-GCST90001780	CD25 on IgD+ CD38- B cell	Inverse variance weighted	2	0.240205	0.165408	0.146446	FALSE	FALSE	FALSE	FALSE
	ebi-a-GCST90001780	CD25 on IgD+ CD38- B cell	Inverse variance weighted (fixed effects)	2	0.240205	0.165408	0.146446	FALSE	FALSE	FALSE	FALSE
	ebi-a-GCST90001780	CD25 on IgD+ CD38- B cell	Maximum likelihood	2	0.239676	0.165945	0.148652	FALSE	FALSE	FALSE	FALSE
	ebi-a-GCST90001781	CD25 on IgD+ CD38- naive B cell	Inverse variance weighted	2	0.107849	0.141059	0.444528	FALSE	FALSE	FALSE	FALSE
	ebi-a-GCST90001781	CD25 on IgD+ CD38- naive B cell	Inverse variance weighted (fixed effects)	2	0.107849	0.112831	0.339149	FALSE	FALSE	FALSE	FALSE
	ebi-a-GCST90001781	CD25 on IgD+ CD38- naive B cell	Maximum likelihood	2	0.109283	0.1134	0.335202	FALSE	FALSE	FALSE	FALSE
	ebi-a-GCST90001782	CD25 on IgD+ CD38- unswitched memory B cell	Wald ratio	1	0.0887093	0.0811675	0.274431	TRUE	FALSE	FALSE	FALSE
	ebi-a-GCST90001783	CD25 on IgD+ CD38+ B cell	Inverse variance weighted	2	0.149596	0.157467	0.342105	FALSE	FALSE	FALSE	FALSE
	ebi-a-GCST90001783	CD25 on IgD+ CD38+ B cell	Inverse variance weighted (fixed effects)	2	0.149596	0.14812	0.312513	FALSE	FALSE	FALSE	FALSE
	ebi-a-GCST90001783	CD25 on IgD+ CD38+ B cell	Maximum likelihood	2	0.150717	0.148654	0.310643	FALSE	FALSE	FALSE	FALSE
	ebi-a-GCST90001784	CD25 on IgD+ CD38dim B cell	Inverse variance weighted	2	0.0112502	0.113569	0.92109	FALSE	FALSE	FALSE	FALSE
	ebi-a-GCST90001784	CD25 on IgD+ CD38dim B cell	Inverse variance weighted (fixed effects)	2	0.0112502	0.113569	0.92109	FALSE	FALSE	FALSE	FALSE
	ebi-a-GCST90001784	CD25 on IgD+ CD38dim B cell	Maximum likelihood	2	0.0112541	0.113583	0.921073	FALSE	FALSE	FALSE	FALSE
	ebi-a-GCST90001785	CD25 on IgD- CD24- B cell	Inverse variance weighted	2	-0.22782	0.350369	0.515545	FALSE	FALSE	TRUE	FALSE
	ebi-a-GCST90001785	CD25 on IgD- CD24- B cell	Inverse variance weighted (fixed effects)	2	-0.22782	0.169742	0.179546	FALSE	FALSE	TRUE	FALSE
	ebi-a-GCST90001785	CD25 on IgD- CD24- B cell	Maximum likelihood	2	-0.235476	0.174706	0.177709	FALSE	FALSE	TRUE	FALSE
	ebi-a-GCST90001786	CD25 on IgD- CD27- B cell	Inverse variance weighted	2	-0.190676	0.156888	0.224228	FALSE	FALSE	FALSE	FALSE
	ebi-a-GCST90001786	CD25 on IgD- CD27- B cell	Inverse variance weighted (fixed effects)	2	-0.190676	0.134495	0.156274	FALSE	FALSE	FALSE	FALSE
	ebi-a-GCST90001786	CD25 on IgD- CD27- B cell	Maximum likelihood	2	-0.190736	0.134819	0.15714	FALSE	FALSE	FALSE	FALSE
	ebi-a-GCST90001787	CD25 on IgD- CD38- B cell	Inverse variance weighted	3	-0.0313115	0.150235	0.834904	FALSE	FALSE	TRUE	FALSE
	ebi-a-GCST90001787	CD25 on IgD- CD38- B cell	Inverse variance weighted (fixed effects)	3	-0.0313115	0.0854344	0.713994	FALSE	FALSE	TRUE	FALSE
	ebi-a-GCST90001787	CD25 on IgD- CD38- B cell	Maximum likelihood	3	-0.0319898	0.0863288	0.710967	FALSE	FALSE	TRUE	FALSE
	ebi-a-GCST90001787	CD25 on IgD- CD38- B cell	Simple median	3	-0.0031604	0.1038	0.975711	FALSE	FALSE	TRUE	FALSE
	ebi-a-GCST90001787	CD25 on IgD- CD38- B cell	Weighted median	3	0.00829487	0.0963055	0.931362	FALSE	FALSE	TRUE	FALSE
	ebi-a-GCST90001787	CD25 on IgD- CD38- B cell	Simple mode	3	0.0900624	0.139592	0.584939	FALSE	FALSE	TRUE	FALSE
	ebi-a-GCST90001787	CD25 on IgD- CD38- B cell	Weighted mode	3	0.0179595	0.107216	0.882377	FALSE	FALSE	TRUE	FALSE
	ebi-a-GCST90001787	CD25 on IgD- CD38- B cell	MR Egger	3	0.696779	0.305175	0.262805	FALSE	FALSE	TRUE	FALSE
	ebi-a-GCST90001789	CD25 on IgD- CD38dim B cell	Inverse variance weighted	3	0.0571638	0.0867458	0.509909	FALSE	FALSE	FALSE	FALSE
	ebi-a-GCST90001789	CD25 on IgD- CD38dim B cell	Inverse variance weighted (fixed effects)	3	0.0571638	0.0867458	0.509909	FALSE	FALSE	FALSE	FALSE
	ebi-a-GCST90001789	CD25 on IgD- CD38dim B cell	Maximum likelihood	3	0.0575408	0.0870413	0.508564	FALSE	FALSE	FALSE	FALSE
	ebi-a-GCST90001789	CD25 on IgD- CD38dim B cell	Simple median	3	0.034699	0.109974	0.752368	FALSE	FALSE	FALSE	FALSE
	ebi-a-GCST90001789	CD25 on IgD- CD38dim B cell	Weighted median	3	0.0170153	0.0965643	0.860132	FALSE	FALSE	FALSE	FALSE
	ebi-a-GCST90001789	CD25 on IgD- CD38dim B cell	Simple mode	3	0.0101251	0.123689	0.942214	FALSE	FALSE	FALSE	FALSE
	ebi-a-GCST90001789	CD25 on IgD- CD38dim B cell	Weighted mode	3	0.00886462	0.114814	0.945486	FALSE	FALSE	FALSE	FALSE
	ebi-a-GCST90001789	CD25 on IgD- CD38dim B cell	MR Egger	3	-0.14036	0.203759	0.615989	FALSE	FALSE	FALSE	FALSE
	ebi-a-GCST90001790	CD25 on memory B cell	Inverse variance weighted	4	0.0939521	0.0676287	0.164762	FALSE	FALSE	FALSE	FALSE
	ebi-a-GCST90001790	CD25 on memory B cell	Inverse variance weighted (fixed effects)	4	0.0939521	0.0676287	0.164762	FALSE	FALSE	FALSE	FALSE
	ebi-a-GCST90001790	CD25 on memory B cell	Maximum likelihood	4	0.094334	0.0679516	0.16506	FALSE	FALSE	FALSE	FALSE
	ebi-a-GCST90001790	CD25 on memory B cell	Simple median	4	0.0773762	0.0824922	0.348253	FALSE	FALSE	FALSE	FALSE
	ebi-a-GCST90001790	CD25 on memory B cell	Weighted median	4	0.0835142	0.0757862	0.270474	FALSE	FALSE	FALSE	FALSE
	ebi-a-GCST90001790	CD25 on memory B cell	Simple mode	4	0.0597731	0.11097	0.627536	FALSE	FALSE	FALSE	FALSE
	ebi-a-GCST90001790	CD25 on memory B cell	Weighted mode	4	0.0828733	0.0777075	0.364417	FALSE	FALSE	FALSE	FALSE
	ebi-a-GCST90001790	CD25 on memory B cell	MR Egger	4	0.0695312	0.174256	0.728454	FALSE	FALSE	FALSE	FALSE
	ebi-a-GCST90001791	CD25 on naive-mature B cell	Inverse variance weighted	4	-0.00213051	0.08689	0.980438	FALSE	FALSE	FALSE	FALSE
	ebi-a-GCST90001791	CD25 on naive-mature B cell	Inverse variance weighted (fixed effects)	4	-0.00213051	0.0846409	0.979918	FALSE	FALSE	FALSE	FALSE
	ebi-a-GCST90001791	CD25 on naive-mature B cell	Maximum likelihood	4	-0.00215108	0.0852294	0.979865	FALSE	FALSE	FALSE	FALSE
	ebi-a-GCST90001791	CD25 on naive-mature B cell	Simple median	4	-0.0513625	0.101757	0.613731	FALSE	FALSE	FALSE	FALSE
	ebi-a-GCST90001791	CD25 on naive-mature B cell	Weighted median	4	-0.0391645	0.104508	0.707844	FALSE	FALSE	FALSE	FALSE
	ebi-a-GCST90001791	CD25 on naive-mature B cell	Simple mode	4	-0.0899872	0.150892	0.592932	FALSE	FALSE	FALSE	FALSE
	ebi-a-GCST90001791	CD25 on naive-mature B cell	Weighted mode	4	-0.0509512	0.128037	0.717299	FALSE	FALSE	FALSE	FALSE
	ebi-a-GCST90001791	CD25 on naive-mature B cell	MR Egger	4	-0.0848251	0.201558	0.714778	FALSE	FALSE	FALSE	FALSE
	ebi-a-GCST90001792	CD25 on unswitched memory B cell	Inverse variance weighted	4	0.100072	0.0703139	0.154672	FALSE	FALSE	FALSE	FALSE
	ebi-a-GCST90001792	CD25 on unswitched memory B cell	Inverse variance weighted (fixed effects)	4	0.100072	0.0703139	0.154672	FALSE	FALSE	FALSE	FALSE
	ebi-a-GCST90001792	CD25 on unswitched memory B cell	Maximum likelihood	4	0.1005	0.0706746	0.155025	FALSE	FALSE	FALSE	FALSE
	ebi-a-GCST90001792	CD25 on unswitched memory B cell	Simple median	4	0.0797691	0.0887307	0.368652	FALSE	FALSE	FALSE	FALSE
	ebi-a-GCST90001792	CD25 on unswitched memory B cell	Weighted median	4	0.0876237	0.0787209	0.265668	FALSE	FALSE	FALSE	FALSE
	ebi-a-GCST90001792	CD25 on unswitched memory B cell	Simple mode	4	0.060442	0.111581	0.625677	FALSE	FALSE	FALSE	FALSE
	ebi-a-GCST90001792	CD25 on unswitched memory B cell	Weighted mode	4	0.0863208	0.0819451	0.369506	FALSE	FALSE	FALSE	FALSE
	ebi-a-GCST90001792	CD25 on unswitched memory B cell	MR Egger	4	0.0874777	0.179505	0.674207	FALSE	FALSE	FALSE	FALSE
	ebi-a-GCST90001793	CD25 on switched memory B cell	Inverse variance weighted	3	0.00182498	0.0781394	0.981367	FALSE	FALSE	FALSE	FALSE
	ebi-a-GCST90001793	CD25 on switched memory B cell	Inverse variance weighted (fixed effects)	3	0.00182498	0.0781394	0.981367	FALSE	FALSE	FALSE	FALSE
	ebi-a-GCST90001793	CD25 on switched memory B cell	Maximum likelihood	3	0.00182404	0.0781645	0.981382	FALSE	FALSE	FALSE	FALSE
	ebi-a-GCST90001793	CD25 on switched memory B cell	Simple median	3	-0.0131271	0.0918462	0.886349	FALSE	FALSE	FALSE	FALSE
	ebi-a-GCST90001793	CD25 on switched memory B cell	Weighted median	3	-0.0145507	0.0850521	0.864161	FALSE	FALSE	FALSE	FALSE
	ebi-a-GCST90001793	CD25 on switched memory B cell	Simple mode	3	-0.017444	0.107852	0.886373	FALSE	FALSE	FALSE	FALSE
	ebi-a-GCST90001793	CD25 on switched memory B cell	Weighted mode	3	-0.0177045	0.10613	0.882853	FALSE	FALSE	FALSE	FALSE
	ebi-a-GCST90001793	CD25 on switched memory B cell	MR Egger	3	-0.0316417	0.238526	0.916039	FALSE	FALSE	FALSE	FALSE
	ebi-a-GCST90001794	CD25 on IgD+ B cell	Inverse variance weighted	2	-0.0758404	0.125253	0.54485	FALSE	FALSE	FALSE	FALSE
	ebi-a-GCST90001794	CD25 on IgD+ B cell	Inverse variance weighted (fixed effects)	2	-0.0758404	0.125253	0.54485	FALSE	FALSE	FALSE	FALSE
	ebi-a-GCST90001794	CD25 on IgD+ B cell	Maximum likelihood	2	-0.0760363	0.125405	0.544297	FALSE	FALSE	FALSE	FALSE
	ebi-a-GCST90001795	CD25 on transitional B cell	Wald ratio	1	-0.0105784	0.247116	0.965855	TRUE	FALSE	FALSE	FALSE
	ebi-a-GCST90001798	CD27 on CD24+ CD27+ B cell	Inverse variance weighted	9	0.172615	0.0740658	0.0197767	FALSE	FALSE	TRUE	TRUE
	ebi-a-GCST90001798	CD27 on CD24+ CD27+ B cell	Inverse variance weighted (fixed effects)	9	0.172615	0.042683	5.25224e-05	FALSE	FALSE	TRUE	TRUE
	ebi-a-GCST90001798	CD27 on CD24+ CD27+ B cell	Maximum likelihood	9	0.176268	0.0436445	5.37402e-05	FALSE	FALSE	TRUE	TRUE
	ebi-a-GCST90001798	CD27 on CD24+ CD27+ B cell	Simple median	9	0.252437	0.101182	0.0125998	FALSE	FALSE	TRUE	TRUE
	ebi-a-GCST90001798	CD27 on CD24+ CD27+ B cell	Weighted median	9	0.126644	0.053389	0.0176878	FALSE	FALSE	TRUE	TRUE
	ebi-a-GCST90001798	CD27 on CD24+ CD27+ B cell	Simple mode	9	0.16058	0.134477	0.266637	FALSE	FALSE	TRUE	TRUE
	ebi-a-GCST90001798	CD27 on CD24+ CD27+ B cell	Weighted mode	9	0.118641	0.0562263	0.0678672	FALSE	FALSE	TRUE	TRUE
	ebi-a-GCST90001798	CD27 on CD24+ CD27+ B cell	MR Egger	9	0.211639	0.15878	0.224307	FALSE	FALSE	TRUE	TRUE
	ebi-a-GCST90001799	CD27 on T cell	Wald ratio	1	-0.0167817	0.0933965	0.857402	TRUE	FALSE	FALSE	FALSE
	ebi-a-GCST90001800	CD27 on IgD+ CD24+ B cell	Inverse variance weighted	5	0.220401	0.10227	0.0311552	FALSE	FALSE	TRUE	TRUE
	ebi-a-GCST90001800	CD27 on IgD+ CD24+ B cell	Inverse variance weighted (fixed effects)	5	0.220401	0.0548589	5.87933e-05	FALSE	FALSE	TRUE	TRUE
	ebi-a-GCST90001800	CD27 on IgD+ CD24+ B cell	Maximum likelihood	5	0.223752	0.0561081	6.66689e-05	FALSE	FALSE	TRUE	TRUE
	ebi-a-GCST90001800	CD27 on IgD+ CD24+ B cell	Simple median	5	0.343051	0.128617	0.00764782	FALSE	FALSE	TRUE	TRUE
	ebi-a-GCST90001800	CD27 on IgD+ CD24+ B cell	Weighted median	5	0.202067	0.064313	0.00167838	FALSE	FALSE	TRUE	TRUE
	ebi-a-GCST90001800	CD27 on IgD+ CD24+ B cell	Simple mode	5	0.406	0.147979	0.0517119	FALSE	FALSE	TRUE	TRUE
	ebi-a-GCST90001800	CD27 on IgD+ CD24+ B cell	Weighted mode	5	0.168608	0.0687513	0.0702607	FALSE	FALSE	TRUE	TRUE
	ebi-a-GCST90001800	CD27 on IgD+ CD24+ B cell	MR Egger	5	0.152721	0.274108	0.616289	FALSE	FALSE	TRUE	TRUE
	ebi-a-GCST90001801	CD27 on IgD+ CD38- unswitched memory B cell	Inverse variance weighted	5	0.180679	0.071451	0.0114481	FALSE	FALSE	TRUE	FALSE
	ebi-a-GCST90001801	CD27 on IgD+ CD38- unswitched memory B cell	Inverse variance weighted (fixed effects)	5	0.180679	0.045228	6.47338e-05	FALSE	FALSE	TRUE	FALSE
	ebi-a-GCST90001801	CD27 on IgD+ CD38- unswitched memory B cell	Maximum likelihood	5	0.182881	0.0462807	7.76437e-05	FALSE	FALSE	TRUE	FALSE
	ebi-a-GCST90001801	CD27 on IgD+ CD38- unswitched memory B cell	Simple median	5	0.231385	0.0874354	0.00813633	FALSE	FALSE	TRUE	FALSE
	ebi-a-GCST90001801	CD27 on IgD+ CD38- unswitched memory B cell	Weighted median	5	0.166195	0.0593917	0.00513758	FALSE	FALSE	TRUE	FALSE
	ebi-a-GCST90001801	CD27 on IgD+ CD38- unswitched memory B cell	Simple mode	5	0.254574	0.104711	0.0718866	FALSE	FALSE	TRUE	FALSE
	ebi-a-GCST90001801	CD27 on IgD+ CD38- unswitched memory B cell	Weighted mode	5	0.138192	0.0569034	0.0720947	FALSE	FALSE	TRUE	FALSE
	ebi-a-GCST90001801	CD27 on IgD+ CD38- unswitched memory B cell	MR Egger	5	0.245704	0.225394	0.355396	FALSE	FALSE	TRUE	FALSE
	ebi-a-GCST90001802	CD27 on IgD- CD38- B cell	Inverse variance weighted	7	0.120147	0.0790726	0.128649	FALSE	FALSE	TRUE	FALSE
	ebi-a-GCST90001802	CD27 on IgD- CD38- B cell	Inverse variance weighted (fixed effects)	7	0.120147	0.0498736	0.0159951	FALSE	FALSE	TRUE	FALSE
	ebi-a-GCST90001802	CD27 on IgD- CD38- B cell	Maximum likelihood	7	0.122184	0.0507037	0.0159625	FALSE	FALSE	TRUE	FALSE
	ebi-a-GCST90001802	CD27 on IgD- CD38- B cell	Simple median	7	0.0270181	0.0794656	0.733859	FALSE	FALSE	TRUE	FALSE
	ebi-a-GCST90001802	CD27 on IgD- CD38- B cell	Weighted median	7	0.0786786	0.0619837	0.204319	FALSE	FALSE	TRUE	FALSE
	ebi-a-GCST90001802	CD27 on IgD- CD38- B cell	Simple mode	7	0.0104494	0.0841007	0.905176	FALSE	FALSE	TRUE	FALSE
	ebi-a-GCST90001802	CD27 on IgD- CD38- B cell	Weighted mode	7	0.0954368	0.0589966	0.156862	FALSE	FALSE	TRUE	FALSE
	ebi-a-GCST90001802	CD27 on IgD- CD38- B cell	MR Egger	7	0.348501	0.163638	0.0864357	FALSE	FALSE	TRUE	FALSE
	ebi-a-GCST90001803	CD27 on IgD- CD38+ B cell	Inverse variance weighted	2	0.172315	0.183969	0.348937	FALSE	FALSE	FALSE	FALSE
	ebi-a-GCST90001803	CD27 on IgD- CD38+ B cell	Inverse variance weighted (fixed effects)	2	0.172315	0.14224	0.225726	FALSE	FALSE	FALSE	FALSE
	ebi-a-GCST90001803	CD27 on IgD- CD38+ B cell	Maximum likelihood	2	0.176204	0.145552	0.226053	FALSE	FALSE	FALSE	FALSE
	ebi-a-GCST90001804	CD27 on IgD- CD38dim B cell	Inverse variance weighted	6	0.127457	0.0809794	0.1155	FALSE	FALSE	TRUE	FALSE
	ebi-a-GCST90001804	CD27 on IgD- CD38dim B cell	Inverse variance weighted (fixed effects)	6	0.127457	0.044071	0.00382696	FALSE	FALSE	TRUE	FALSE
	ebi-a-GCST90001804	CD27 on IgD- CD38dim B cell	Maximum likelihood	6	0.129236	0.0446726	0.00381617	FALSE	FALSE	TRUE	FALSE
	ebi-a-GCST90001804	CD27 on IgD- CD38dim B cell	Simple median	6	0.0335954	0.0809443	0.67811	FALSE	FALSE	TRUE	FALSE
	ebi-a-GCST90001804	CD27 on IgD- CD38dim B cell	Weighted median	6	0.0866237	0.0491481	0.0779844	FALSE	FALSE	TRUE	FALSE
	ebi-a-GCST90001804	CD27 on IgD- CD38dim B cell	Simple mode	6	0.045685	0.108547	0.691322	FALSE	FALSE	TRUE	FALSE
	ebi-a-GCST90001804	CD27 on IgD- CD38dim B cell	Weighted mode	6	0.0807548	0.0510428	0.174472	FALSE	FALSE	TRUE	FALSE
	ebi-a-GCST90001804	CD27 on IgD- CD38dim B cell	MR Egger	6	0.205556	0.161788	0.272768	FALSE	FALSE	TRUE	FALSE
	ebi-a-GCST90001805	CD27 on memory B cell	Inverse variance weighted	7	0.215603	0.0828261	0.00923895	FALSE	FALSE	TRUE	FALSE
	ebi-a-GCST90001805	CD27 on memory B cell	Inverse variance weighted (fixed effects)	7	0.215603	0.0522755	3.71761e-05	FALSE	FALSE	TRUE	FALSE
	ebi-a-GCST90001805	CD27 on memory B cell	Maximum likelihood	7	0.218754	0.0534858	4.31491e-05	FALSE	FALSE	TRUE	FALSE
	ebi-a-GCST90001805	CD27 on memory B cell	Simple median	7	0.310035	0.115482	0.00725927	FALSE	FALSE	TRUE	FALSE
	ebi-a-GCST90001805	CD27 on memory B cell	Weighted median	7	0.129623	0.0646984	0.0451237	FALSE	FALSE	TRUE	FALSE
	ebi-a-GCST90001805	CD27 on memory B cell	Simple mode	7	0.265686	0.151429	0.129875	FALSE	FALSE	TRUE	FALSE
	ebi-a-GCST90001805	CD27 on memory B cell	Weighted mode	7	0.146486	0.0705722	0.0832302	FALSE	FALSE	TRUE	FALSE
	ebi-a-GCST90001805	CD27 on memory B cell	MR Egger	7	0.141133	0.24383	0.587806	FALSE	FALSE	TRUE	FALSE
	ebi-a-GCST90001806	CD27 on unswitched memory B cell	Inverse variance weighted	10	0.211469	0.0669205	0.00157772	FALSE	FALSE	FALSE	FALSE
	ebi-a-GCST90001806	CD27 on unswitched memory B cell	Inverse variance weighted (fixed effects)	10	0.211469	0.0500411	2.37989e-05	FALSE	FALSE	FALSE	FALSE
	ebi-a-GCST90001806	CD27 on unswitched memory B cell	Maximum likelihood	10	0.214817	0.0513159	2.83708e-05	FALSE	FALSE	FALSE	FALSE
	ebi-a-GCST90001806	CD27 on unswitched memory B cell	Simple median	10	0.219877	0.106513	0.0389868	FALSE	FALSE	FALSE	FALSE
	ebi-a-GCST90001806	CD27 on unswitched memory B cell	Weighted median	10	0.158658	0.0664287	0.016922	FALSE	FALSE	FALSE	FALSE
	ebi-a-GCST90001806	CD27 on unswitched memory B cell	Simple mode	10	0.221588	0.13639	0.13868	FALSE	FALSE	FALSE	FALSE
	ebi-a-GCST90001806	CD27 on unswitched memory B cell	Weighted mode	10	0.161789	0.0661379	0.036984	FALSE	FALSE	FALSE	FALSE
	ebi-a-GCST90001806	CD27 on unswitched memory B cell	MR Egger	10	0.309576	0.153665	0.0787132	FALSE	FALSE	FALSE	FALSE
	ebi-a-GCST90001807	CD27 on Plasma Blast-Plasma Cell	Wald ratio	1	-0.0323837	0.19663	0.869185	TRUE	FALSE	FALSE	FALSE
	ebi-a-GCST90001808	CD27 on switched memory B cell	Inverse variance weighted	9	0.145932	0.0666419	0.0285395	FALSE	FALSE	TRUE	TRUE
	ebi-a-GCST90001808	CD27 on switched memory B cell	Inverse variance weighted (fixed effects)	9	0.145932	0.0403971	0.000303342	FALSE	FALSE	TRUE	TRUE
	ebi-a-GCST90001808	CD27 on switched memory B cell	Maximum likelihood	9	0.148604	0.0411277	0.000302391	FALSE	FALSE	TRUE	TRUE
	ebi-a-GCST90001808	CD27 on switched memory B cell	Simple median	9	0.182293	0.08789	0.0380696	FALSE	FALSE	TRUE	TRUE
	ebi-a-GCST90001808	CD27 on switched memory B cell	Weighted median	9	0.107526	0.0512817	0.0360142	FALSE	FALSE	TRUE	TRUE
	ebi-a-GCST90001808	CD27 on switched memory B cell	Simple mode	9	0.119343	0.110514	0.311669	FALSE	FALSE	TRUE	TRUE
	ebi-a-GCST90001808	CD27 on switched memory B cell	Weighted mode	9	0.0921531	0.052785	0.118987	FALSE	FALSE	TRUE	TRUE
	ebi-a-GCST90001808	CD27 on switched memory B cell	MR Egger	9	0.228231	0.164737	0.208459	FALSE	FALSE	TRUE	TRUE
	ebi-a-GCST90001810	CD38 on CD3- CD19-	Wald ratio	1	-0.0667071	0.160041	0.676816	TRUE	FALSE	FALSE	FALSE
	ebi-a-GCST90001811	CD38 on IgD+ CD24- B cell	Inverse variance weighted	2	-0.376028	0.180185	0.0368979	FALSE	FALSE	FALSE	FALSE
	ebi-a-GCST90001811	CD38 on IgD+ CD24- B cell	Inverse variance weighted (fixed effects)	2	-0.376028	0.17137	0.0282179	FALSE	FALSE	FALSE	FALSE
	ebi-a-GCST90001811	CD38 on IgD+ CD24- B cell	Maximum likelihood	2	-0.384878	0.181297	0.0337615	FALSE	FALSE	FALSE	FALSE
	ebi-a-GCST90001812	CD38 on IgD+ CD38+ B cell	Inverse variance weighted	2	-0.351501	0.184335	0.0565385	FALSE	FALSE	FALSE	FALSE
	ebi-a-GCST90001812	CD38 on IgD+ CD38+ B cell	Inverse variance weighted (fixed effects)	2	-0.351501	0.16136	0.0293791	FALSE	FALSE	FALSE	FALSE
	ebi-a-GCST90001812	CD38 on IgD+ CD38+ B cell	Maximum likelihood	2	-0.36055	0.171299	0.0353082	FALSE	FALSE	FALSE	FALSE
	ebi-a-GCST90001813	CD38 on IgD+ CD38dim B cell	Inverse variance weighted	4	-0.159476	0.0910939	0.0800009	FALSE	FALSE	FALSE	FALSE
	ebi-a-GCST90001813	CD38 on IgD+ CD38dim B cell	Inverse variance weighted (fixed effects)	4	-0.159476	0.0910939	0.0800009	FALSE	FALSE	FALSE	FALSE
	ebi-a-GCST90001813	CD38 on IgD+ CD38dim B cell	Maximum likelihood	4	-0.161636	0.0930098	0.0822393	FALSE	FALSE	FALSE	FALSE
	ebi-a-GCST90001813	CD38 on IgD+ CD38dim B cell	Simple median	4	-0.100691	0.107705	0.34985	FALSE	FALSE	FALSE	FALSE
	ebi-a-GCST90001813	CD38 on IgD+ CD38dim B cell	Weighted median	4	-0.0837528	0.107593	0.43632	FALSE	FALSE	FALSE	FALSE
	ebi-a-GCST90001813	CD38 on IgD+ CD38dim B cell	Simple mode	4	-0.047274	0.167274	0.79585	FALSE	FALSE	FALSE	FALSE
	ebi-a-GCST90001813	CD38 on IgD+ CD38dim B cell	Weighted mode	4	-0.047274	0.144951	0.765747	FALSE	FALSE	FALSE	FALSE
	ebi-a-GCST90001813	CD38 on IgD+ CD38dim B cell	MR Egger	4	-0.570798	0.289171	0.1871	FALSE	FALSE	FALSE	FALSE
	ebi-a-GCST90001815	CD38 on IgD- CD38dim B cell	Inverse variance weighted	3	-0.196979	0.125736	0.117205	FALSE	FALSE	FALSE	FALSE
	ebi-a-GCST90001815	CD38 on IgD- CD38dim B cell	Inverse variance weighted (fixed effects)	3	-0.196979	0.108684	0.0699237	FALSE	FALSE	FALSE	FALSE
	ebi-a-GCST90001815	CD38 on IgD- CD38dim B cell	Maximum likelihood	3	-0.200619	0.111974	0.0731878	FALSE	FALSE	FALSE	FALSE
	ebi-a-GCST90001815	CD38 on IgD- CD38dim B cell	Simple median	3	-0.165343	0.144779	0.253439	FALSE	FALSE	FALSE	FALSE
	ebi-a-GCST90001815	CD38 on IgD- CD38dim B cell	Weighted median	3	-0.140585	0.133729	0.293134	FALSE	FALSE	FALSE	FALSE
	ebi-a-GCST90001815	CD38 on IgD- CD38dim B cell	Simple mode	3	-0.1084	0.174396	0.59763	FALSE	FALSE	FALSE	FALSE
	ebi-a-GCST90001815	CD38 on IgD- CD38dim B cell	Weighted mode	3	-0.100866	0.149471	0.569346	FALSE	FALSE	FALSE	FALSE
	ebi-a-GCST90001815	CD38 on IgD- CD38dim B cell	MR Egger	3	-0.583013	0.372293	0.361789	FALSE	FALSE	FALSE	FALSE
	ebi-a-GCST90001816	CD38 on naive-mature B cell	Inverse variance weighted	3	-0.221581	0.135498	0.101984	FALSE	FALSE	FALSE	FALSE
	ebi-a-GCST90001816	CD38 on naive-mature B cell	Inverse variance weighted (fixed effects)	3	-0.221581	0.119979	0.0647718	FALSE	FALSE	FALSE	FALSE
	ebi-a-GCST90001816	CD38 on naive-mature B cell	Maximum likelihood	3	-0.226852	0.124692	0.0688652	FALSE	FALSE	FALSE	FALSE
	ebi-a-GCST90001816	CD38 on naive-mature B cell	Simple median	3	-0.18777	0.156946	0.231541	FALSE	FALSE	FALSE	FALSE
	ebi-a-GCST90001816	CD38 on naive-mature B cell	Weighted median	3	-0.163355	0.155408	0.293194	FALSE	FALSE	FALSE	FALSE
	ebi-a-GCST90001816	CD38 on naive-mature B cell	Simple mode	3	-0.129626	0.196571	0.577394	FALSE	FALSE	FALSE	FALSE
	ebi-a-GCST90001816	CD38 on naive-mature B cell	Weighted mode	3	-0.115666	0.201855	0.62447	FALSE	FALSE	FALSE	FALSE
	ebi-a-GCST90001816	CD38 on naive-mature B cell	MR Egger	3	-0.666513	0.367258	0.320615	FALSE	FALSE	FALSE	FALSE
	ebi-a-GCST90001818	CD38 on IgD+ B cell	Wald ratio	1	-0.739283	0.327677	0.0240621	TRUE	FALSE	FALSE	FALSE
	ebi-a-GCST90001819	CD38 on transitional B cell	Inverse variance weighted	5	-0.113569	0.0854276	0.183711	FALSE	FALSE	FALSE	FALSE
	ebi-a-GCST90001819	CD38 on transitional B cell	Inverse variance weighted (fixed effects)	5	-0.113569	0.0826409	0.169365	FALSE	FALSE	FALSE	FALSE
	ebi-a-GCST90001819	CD38 on transitional B cell	Maximum likelihood	5	-0.115223	0.0839905	0.170108	FALSE	FALSE	FALSE	FALSE
	ebi-a-GCST90001819	CD38 on transitional B cell	Simple median	5	-0.0380756	0.114139	0.738689	FALSE	FALSE	FALSE	FALSE
	ebi-a-GCST90001819	CD38 on transitional B cell	Weighted median	5	-0.0360069	0.108133	0.739144	FALSE	FALSE	FALSE	FALSE
	ebi-a-GCST90001819	CD38 on transitional B cell	Simple mode	5	-0.028903	0.153367	0.859694	FALSE	FALSE	FALSE	FALSE
	ebi-a-GCST90001819	CD38 on transitional B cell	Weighted mode	5	-0.0361865	0.143206	0.812963	FALSE	FALSE	FALSE	FALSE
	ebi-a-GCST90001819	CD38 on transitional B cell	MR Egger	5	-0.269664	0.137091	0.143861	FALSE	FALSE	FALSE	FALSE
	ebi-a-GCST90001820	IgD on IgD+ CD24+ B cell	Inverse variance weighted	3	-0.234986	0.173333	0.175197	FALSE	FALSE	FALSE	FALSE
	ebi-a-GCST90001820	IgD on IgD+ CD24+ B cell	Inverse variance weighted (fixed effects)	3	-0.234986	0.173333	0.175197	FALSE	FALSE	FALSE	FALSE
	ebi-a-GCST90001820	IgD on IgD+ CD24+ B cell	Maximum likelihood	3	-0.236836	0.176244	0.179014	FALSE	FALSE	FALSE	FALSE
	ebi-a-GCST90001820	IgD on IgD+ CD24+ B cell	Simple median	3	-0.261004	0.2176	0.230346	FALSE	FALSE	FALSE	FALSE
	ebi-a-GCST90001820	IgD on IgD+ CD24+ B cell	Weighted median	3	-0.208768	0.196016	0.286851	FALSE	FALSE	FALSE	FALSE
	ebi-a-GCST90001820	IgD on IgD+ CD24+ B cell	Simple mode	3	-0.22501	0.250531	0.463898	FALSE	FALSE	FALSE	FALSE
	ebi-a-GCST90001820	IgD on IgD+ CD24+ B cell	Weighted mode	3	-0.169674	0.239795	0.552547	FALSE	FALSE	FALSE	FALSE
	ebi-a-GCST90001820	IgD on IgD+ CD24+ B cell	MR Egger	3	-0.459196	0.839702	0.681419	FALSE	FALSE	FALSE	FALSE
	ebi-a-GCST90001821	IgD on IgD+ CD24- B cell	Inverse variance weighted	3	-0.174887	0.135636	0.197265	FALSE	FALSE	FALSE	FALSE
	ebi-a-GCST90001821	IgD on IgD+ CD24- B cell	Inverse variance weighted (fixed effects)	3	-0.174887	0.0988206	0.0767708	FALSE	FALSE	FALSE	FALSE
	ebi-a-GCST90001821	IgD on IgD+ CD24- B cell	Maximum likelihood	3	-0.179123	0.100984	0.0761017	FALSE	FALSE	FALSE	FALSE
	ebi-a-GCST90001821	IgD on IgD+ CD24- B cell	Simple median	3	-0.14522	0.149642	0.331823	FALSE	FALSE	FALSE	FALSE
	ebi-a-GCST90001821	IgD on IgD+ CD24- B cell	Weighted median	3	-0.193006	0.123754	0.118856	FALSE	FALSE	FALSE	FALSE
	ebi-a-GCST90001821	IgD on IgD+ CD24- B cell	Simple mode	3	-0.18124	0.19042	0.441656	FALSE	FALSE	FALSE	FALSE
	ebi-a-GCST90001821	IgD on IgD+ CD24- B cell	Weighted mode	3	-0.269498	0.181232	0.275375	FALSE	FALSE	FALSE	FALSE
	ebi-a-GCST90001821	IgD on IgD+ CD24- B cell	MR Egger	3	-1.43114	0.988092	0.384691	FALSE	FALSE	FALSE	FALSE
	ebi-a-GCST90001823	IgD on IgD+ CD38- unswitched memory B cell	Wald ratio	1	-0.807051	0.20147	6.18016e-05	TRUE	FALSE	FALSE	FALSE
	ebi-a-GCST90001824	IgD on IgD+ CD38+ B cell	Inverse variance weighted	4	-0.0251149	0.132777	0.849974	FALSE	FALSE	FALSE	FALSE
	ebi-a-GCST90001824	IgD on IgD+ CD38+ B cell	Inverse variance weighted (fixed effects)	4	-0.0251149	0.088793	0.777294	FALSE	FALSE	FALSE	FALSE
	ebi-a-GCST90001824	IgD on IgD+ CD38+ B cell	Maximum likelihood	4	-0.0260671	0.0904359	0.773164	FALSE	FALSE	FALSE	FALSE
	ebi-a-GCST90001824	IgD on IgD+ CD38+ B cell	Simple median	4	0.115052	0.134286	0.391572	FALSE	FALSE	FALSE	FALSE
	ebi-a-GCST90001824	IgD on IgD+ CD38+ B cell	Weighted median	4	0.094684	0.111059	0.393906	FALSE	FALSE	FALSE	FALSE
	ebi-a-GCST90001824	IgD on IgD+ CD38+ B cell	Simple mode	4	0.133672	0.16554	0.478471	FALSE	FALSE	FALSE	FALSE
	ebi-a-GCST90001824	IgD on IgD+ CD38+ B cell	Weighted mode	4	0.0978624	0.121702	0.480147	FALSE	FALSE	FALSE	FALSE
	ebi-a-GCST90001824	IgD on IgD+ CD38+ B cell	MR Egger	4	0.744158	0.541231	0.30292	FALSE	FALSE	FALSE	FALSE
	ebi-a-GCST90001825	IgD on IgD+ CD38dim B cell	Inverse variance weighted	3	-0.1682	0.127499	0.187093	FALSE	FALSE	FALSE	FALSE
	ebi-a-GCST90001825	IgD on IgD+ CD38dim B cell	Inverse variance weighted (fixed effects)	3	-0.1682	0.0968415	0.0824118	FALSE	FALSE	FALSE	FALSE
	ebi-a-GCST90001825	IgD on IgD+ CD38dim B cell	Maximum likelihood	3	-0.17183	0.0987661	0.0818999	FALSE	FALSE	FALSE	FALSE
	ebi-a-GCST90001825	IgD on IgD+ CD38dim B cell	Simple median	3	-0.145783	0.147543	0.323117	FALSE	FALSE	FALSE	FALSE
	ebi-a-GCST90001825	IgD on IgD+ CD38dim B cell	Weighted median	3	-0.194453	0.121648	0.109936	FALSE	FALSE	FALSE	FALSE
	ebi-a-GCST90001825	IgD on IgD+ CD38dim B cell	Simple mode	3	-0.189846	0.187106	0.417053	FALSE	FALSE	FALSE	FALSE
	ebi-a-GCST90001825	IgD on IgD+ CD38dim B cell	Weighted mode	3	-0.259693	0.165291	0.256754	FALSE	FALSE	FALSE	FALSE
	ebi-a-GCST90001825	IgD on IgD+ CD38dim B cell	MR Egger	3	-1.15304	0.836114	0.399414	FALSE	FALSE	FALSE	FALSE
	ebi-a-GCST90001826	IgD on unswitched memory B cell	Wald ratio	1	-0.443495	0.347045	0.201279	TRUE	FALSE	FALSE	FALSE
	ebi-a-GCST90001827	IgD on IgD+ B cell	Wald ratio	1	-0.397611	0.167651	0.0177087	TRUE	FALSE	FALSE	FALSE
	ebi-a-GCST90001828	IgD on transitional B cell	Inverse variance weighted	4	0.151489	0.103295	0.142495	FALSE	FALSE	FALSE	FALSE
	ebi-a-GCST90001828	IgD on transitional B cell	Inverse variance weighted (fixed effects)	4	0.151489	0.103295	0.142495	FALSE	FALSE	FALSE	FALSE
	ebi-a-GCST90001828	IgD on transitional B cell	Maximum likelihood	4	0.151709	0.104183	0.145344	FALSE	FALSE	FALSE	FALSE
	ebi-a-GCST90001828	IgD on transitional B cell	Simple median	4	0.148609	0.13323	0.264665	FALSE	FALSE	FALSE	FALSE
	ebi-a-GCST90001828	IgD on transitional B cell	Weighted median	4	0.137851	0.113944	0.226351	FALSE	FALSE	FALSE	FALSE
	ebi-a-GCST90001828	IgD on transitional B cell	Simple mode	4	0.144815	0.15823	0.427565	FALSE	FALSE	FALSE	FALSE
	ebi-a-GCST90001828	IgD on transitional B cell	Weighted mode	4	0.129075	0.127679	0.386506	FALSE	FALSE	FALSE	FALSE
	ebi-a-GCST90001828	IgD on transitional B cell	MR Egger	4	0.181515	0.709153	0.821902	FALSE	FALSE	FALSE	FALSE
	ebi-a-GCST90001829	BAFF-R on B cell	Inverse variance weighted	8	0.0481106	0.0389548	0.216817	FALSE	FALSE	FALSE	FALSE
	ebi-a-GCST90001829	BAFF-R on B cell	Inverse variance weighted (fixed effects)	8	0.0481106	0.0320918	0.133834	FALSE	FALSE	FALSE	FALSE
	ebi-a-GCST90001829	BAFF-R on B cell	Maximum likelihood	8	0.0482722	0.0321408	0.133124	FALSE	FALSE	FALSE	FALSE
	ebi-a-GCST90001829	BAFF-R on B cell	Simple median	8	-0.0209686	0.0857026	0.806714	FALSE	FALSE	FALSE	FALSE
	ebi-a-GCST90001829	BAFF-R on B cell	Weighted median	8	0.0588871	0.0340782	0.0839887	FALSE	FALSE	FALSE	FALSE
	ebi-a-GCST90001829	BAFF-R on B cell	Simple mode	8	-0.0347771	0.0834316	0.689285	FALSE	FALSE	FALSE	FALSE
	ebi-a-GCST90001829	BAFF-R on B cell	Weighted mode	8	0.0645022	0.0321714	0.0849957	FALSE	FALSE	FALSE	FALSE
	ebi-a-GCST90001829	BAFF-R on B cell	MR Egger	8	0.0832105	0.0567321	0.192815	FALSE	FALSE	FALSE	FALSE
	ebi-a-GCST90001830	BAFF-R on CD20- B cell	Wald ratio	1	0.232665	0.127907	0.0689086	TRUE	FALSE	FALSE	FALSE
	ebi-a-GCST90001831	CD62L on CD62L+ myeloid Dendritic Cell	Wald ratio	1	-0.057657	0.168885	0.732805	TRUE	FALSE	FALSE	FALSE
	ebi-a-GCST90001832	CD62L on CD62L+ plasmacytoid Dendritic Cell	Inverse variance weighted	4	-0.0203168	0.106183	0.848262	FALSE	FALSE	FALSE	FALSE
	ebi-a-GCST90001832	CD62L on CD62L+ plasmacytoid Dendritic Cell	Inverse variance weighted (fixed effects)	4	-0.0203168	0.0746287	0.785439	FALSE	FALSE	FALSE	FALSE
	ebi-a-GCST90001832	CD62L on CD62L+ plasmacytoid Dendritic Cell	Maximum likelihood	4	-0.0207056	0.0753039	0.783347	FALSE	FALSE	FALSE	FALSE
	ebi-a-GCST90001832	CD62L on CD62L+ plasmacytoid Dendritic Cell	Simple median	4	-0.0973574	0.108827	0.370998	FALSE	FALSE	FALSE	FALSE
	ebi-a-GCST90001832	CD62L on CD62L+ plasmacytoid Dendritic Cell	Weighted median	4	-0.0141832	0.0885019	0.872677	FALSE	FALSE	FALSE	FALSE
	ebi-a-GCST90001832	CD62L on CD62L+ plasmacytoid Dendritic Cell	Simple mode	4	-0.0736555	0.126462	0.60116	FALSE	FALSE	FALSE	FALSE
	ebi-a-GCST90001832	CD62L on CD62L+ plasmacytoid Dendritic Cell	Weighted mode	4	0.0664112	0.0887623	0.508658	FALSE	FALSE	FALSE	FALSE
	ebi-a-GCST90001832	CD62L on CD62L+ plasmacytoid Dendritic Cell	MR Egger	4	0.562372	0.284826	0.187026	FALSE	FALSE	FALSE	FALSE
	ebi-a-GCST90001833	CD62L on CD62L+ Dendritic Cell	Inverse variance weighted	2	0.141445	0.208876	0.498298	FALSE	FALSE	FALSE	FALSE
	ebi-a-GCST90001833	CD62L on CD62L+ Dendritic Cell	Inverse variance weighted (fixed effects)	2	0.141445	0.118441	0.232391	FALSE	FALSE	FALSE	FALSE
	ebi-a-GCST90001833	CD62L on CD62L+ Dendritic Cell	Maximum likelihood	2	0.146843	0.121999	0.228728	FALSE	FALSE	FALSE	FALSE
	ebi-a-GCST90001834	CD62L on monocyte	Inverse variance weighted	2	-0.000137373	0.0869037	0.998739	FALSE	FALSE	FALSE	FALSE
	ebi-a-GCST90001834	CD62L on monocyte	Inverse variance weighted (fixed effects)	2	-0.000137373	0.0656871	0.998331	FALSE	FALSE	FALSE	FALSE
	ebi-a-GCST90001834	CD62L on monocyte	Maximum likelihood	2	-0.000134766	0.0658681	0.998368	FALSE	FALSE	FALSE	FALSE
	ebi-a-GCST90001838	CD3 on naive CD8+ T cell	Inverse variance weighted	5	-0.00531677	0.0467137	0.909384	FALSE	FALSE	FALSE	FALSE
	ebi-a-GCST90001838	CD3 on naive CD8+ T cell	Inverse variance weighted (fixed effects)	5	-0.00531677	0.0423555	0.900106	FALSE	FALSE	FALSE	FALSE
	ebi-a-GCST90001838	CD3 on naive CD8+ T cell	Maximum likelihood	5	-0.0053468	0.0425145	0.899919	FALSE	FALSE	FALSE	FALSE
	ebi-a-GCST90001838	CD3 on naive CD8+ T cell	Simple median	5	0.0658312	0.0958473	0.492187	FALSE	FALSE	FALSE	FALSE
	ebi-a-GCST90001838	CD3 on naive CD8+ T cell	Weighted median	5	-0.00801913	0.0443107	0.856387	FALSE	FALSE	FALSE	FALSE
	ebi-a-GCST90001838	CD3 on naive CD8+ T cell	Simple mode	5	0.0505319	0.0959056	0.626136	FALSE	FALSE	FALSE	FALSE
	ebi-a-GCST90001838	CD3 on naive CD8+ T cell	Weighted mode	5	-0.0119188	0.0484995	0.817971	FALSE	FALSE	FALSE	FALSE
	ebi-a-GCST90001838	CD3 on naive CD8+ T cell	MR Egger	5	-0.0744031	0.102055	0.518733	FALSE	FALSE	FALSE	FALSE
	ebi-a-GCST90001839	CD3 on Effector Memory CD8+ T cell	Inverse variance weighted	2	-0.0625082	0.0977091	0.522344	FALSE	FALSE	FALSE	FALSE
	ebi-a-GCST90001839	CD3 on Effector Memory CD8+ T cell	Inverse variance weighted (fixed effects)	2	-0.0625082	0.0804733	0.437302	FALSE	FALSE	FALSE	FALSE
	ebi-a-GCST90001839	CD3 on Effector Memory CD8+ T cell	Maximum likelihood	2	-0.0629832	0.0809317	0.436435	FALSE	FALSE	FALSE	FALSE
	ebi-a-GCST90001840	CD3 on Terminally Differentiated CD8+ T cell	Inverse variance weighted	2	-0.0881241	0.111305	0.428516	FALSE	FALSE	FALSE	FALSE
	ebi-a-GCST90001840	CD3 on Terminally Differentiated CD8+ T cell	Inverse variance weighted (fixed effects)	2	-0.0881241	0.111305	0.428516	FALSE	FALSE	FALSE	FALSE
	ebi-a-GCST90001840	CD3 on Terminally Differentiated CD8+ T cell	Maximum likelihood	2	-0.0881823	0.111683	0.429777	FALSE	FALSE	FALSE	FALSE
	ebi-a-GCST90001841	CD3 on Central Memory CD4+ T cell	Inverse variance weighted	2	-0.0369934	0.0617448	0.549084	FALSE	FALSE	FALSE	FALSE
	ebi-a-GCST90001841	CD3 on Central Memory CD4+ T cell	Inverse variance weighted (fixed effects)	2	-0.0369934	0.050041	0.459749	FALSE	FALSE	FALSE	FALSE
	ebi-a-GCST90001841	CD3 on Central Memory CD4+ T cell	Maximum likelihood	2	-0.0371215	0.0501407	0.45909	FALSE	FALSE	FALSE	FALSE
	ebi-a-GCST90001842	CD3 on Naive CD4+ T cell	Inverse variance weighted	3	-0.0222164	0.0399282	0.577932	FALSE	FALSE	FALSE	FALSE
	ebi-a-GCST90001842	CD3 on Naive CD4+ T cell	Inverse variance weighted (fixed effects)	3	-0.0222164	0.0399282	0.577932	FALSE	FALSE	FALSE	FALSE
	ebi-a-GCST90001842	CD3 on Naive CD4+ T cell	Maximum likelihood	3	-0.0222875	0.0399979	0.57738	FALSE	FALSE	FALSE	FALSE
	ebi-a-GCST90001842	CD3 on Naive CD4+ T cell	Simple median	3	-0.0129034	0.0616195	0.834132	FALSE	FALSE	FALSE	FALSE
	ebi-a-GCST90001842	CD3 on Naive CD4+ T cell	Weighted median	3	-0.0141502	0.0424256	0.738734	FALSE	FALSE	FALSE	FALSE
	ebi-a-GCST90001842	CD3 on Naive CD4+ T cell	Simple mode	3	0.0207354	0.0607039	0.765216	FALSE	FALSE	FALSE	FALSE
	ebi-a-GCST90001842	CD3 on Naive CD4+ T cell	Weighted mode	3	-0.010546	0.0407089	0.819815	FALSE	FALSE	FALSE	FALSE
	ebi-a-GCST90001842	CD3 on Naive CD4+ T cell	MR Egger	3	-0.0241154	0.122222	0.875983	FALSE	FALSE	FALSE	FALSE
	ebi-a-GCST90001843	CD3 on Effector Memory CD4+ T cell	Inverse variance weighted	2	0.0222687	0.0719376	0.756898	FALSE	FALSE	FALSE	FALSE
	ebi-a-GCST90001843	CD3 on Effector Memory CD4+ T cell	Inverse variance weighted (fixed effects)	2	0.0222687	0.0576361	0.699224	FALSE	FALSE	FALSE	FALSE
	ebi-a-GCST90001843	CD3 on Effector Memory CD4+ T cell	Maximum likelihood	2	0.0223955	0.057791	0.698367	FALSE	FALSE	FALSE	FALSE
	ebi-a-GCST90001844	CD3 on Terminally Differentiated CD4+ T cell	Wald ratio	1	-0.00999945	0.109311	0.927113	TRUE	FALSE	FALSE	FALSE
	ebi-a-GCST90001845	CD3 on CD45RA- CD4+ T cell	Inverse variance weighted	2	-0.0406245	0.0667551	0.542816	FALSE	FALSE	FALSE	FALSE
	ebi-a-GCST90001845	CD3 on CD45RA- CD4+ T cell	Inverse variance weighted (fixed effects)	2	-0.0406245	0.0543277	0.454601	FALSE	FALSE	FALSE	FALSE
	ebi-a-GCST90001845	CD3 on CD45RA- CD4+ T cell	Maximum likelihood	2	-0.040784	0.0544549	0.453887	FALSE	FALSE	FALSE	FALSE
	ebi-a-GCST90001846	CD3 on Central Memory CD8+ T cell	Wald ratio	1	-0.00646246	0.0706456	0.927113	TRUE	FALSE	FALSE	FALSE
	ebi-a-GCST90001847	CD3 on HLA DR+ T cell	Inverse variance weighted	2	-0.0473958	0.0876334	0.588616	FALSE	FALSE	FALSE	FALSE
	ebi-a-GCST90001847	CD3 on HLA DR+ T cell	Inverse variance weighted (fixed effects)	2	-0.0473958	0.0698027	0.49714	FALSE	FALSE	FALSE	FALSE
	ebi-a-GCST90001847	CD3 on HLA DR+ T cell	Maximum likelihood	2	-0.0476757	0.0700658	0.496225	FALSE	FALSE	FALSE	FALSE
	ebi-a-GCST90001848	CD3 on Natural Killer T	Wald ratio	1	-0.0518746	0.182326	0.776016	TRUE	FALSE	FALSE	FALSE
	ebi-a-GCST90001849	CD3 on HLA DR+ CD4+ T cell	Inverse variance weighted	2	0.0218274	0.11371	0.847775	FALSE	FALSE	FALSE	FALSE
	ebi-a-GCST90001849	CD3 on HLA DR+ CD4+ T cell	Inverse variance weighted (fixed effects)	2	0.0218274	0.0662556	0.741821	FALSE	FALSE	FALSE	FALSE
	ebi-a-GCST90001849	CD3 on HLA DR+ CD4+ T cell	Maximum likelihood	2	0.0219238	0.06645	0.741454	FALSE	FALSE	FALSE	FALSE
	ebi-a-GCST90001850	CD3 on HLA DR+ CD8+ T cell	Wald ratio	1	-0.0169482	0.106581	0.873656	TRUE	FALSE	FALSE	FALSE
	ebi-a-GCST90001851	CD3 on T cell	Inverse variance weighted	2	0.035377	0.0789551	0.654106	FALSE	FALSE	FALSE	FALSE
	ebi-a-GCST90001851	CD3 on T cell	Inverse variance weighted (fixed effects)	2	0.035377	0.0665138	0.594813	FALSE	FALSE	FALSE	FALSE
	ebi-a-GCST90001851	CD3 on T cell	Maximum likelihood	2	0.0356013	0.0667071	0.593552	FALSE	FALSE	FALSE	FALSE
	ebi-a-GCST90001852	CD3 on CD39+ resting CD4 regulatory T cell	Wald ratio	1	-0.0136522	0.0915801	0.881495	TRUE	FALSE	FALSE	FALSE
	ebi-a-GCST90001853	CD3 on activated CD4 regulatory T cell	Inverse variance weighted	4	-0.0285192	0.0701296	0.684255	FALSE	FALSE	TRUE	FALSE
	ebi-a-GCST90001853	CD3 on activated CD4 regulatory T cell	Inverse variance weighted (fixed effects)	4	-0.0285192	0.0422281	0.499447	FALSE	FALSE	TRUE	FALSE
	ebi-a-GCST90001853	CD3 on activated CD4 regulatory T cell	Maximum likelihood	4	-0.0288803	0.0424691	0.496484	FALSE	FALSE	TRUE	FALSE
	ebi-a-GCST90001853	CD3 on activated CD4 regulatory T cell	Simple median	4	-0.0560026	0.0619929	0.366329	FALSE	FALSE	TRUE	FALSE
	ebi-a-GCST90001853	CD3 on activated CD4 regulatory T cell	Weighted median	4	-0.0270292	0.0449753	0.547855	FALSE	FALSE	TRUE	FALSE
	ebi-a-GCST90001853	CD3 on activated CD4 regulatory T cell	Simple mode	4	-0.0998287	0.097096	0.379527	FALSE	FALSE	TRUE	FALSE
	ebi-a-GCST90001853	CD3 on activated CD4 regulatory T cell	Weighted mode	4	-0.0276883	0.0473781	0.599987	FALSE	FALSE	TRUE	FALSE
	ebi-a-GCST90001853	CD3 on activated CD4 regulatory T cell	MR Egger	4	-0.346157	0.267503	0.324937	FALSE	FALSE	TRUE	FALSE
	ebi-a-GCST90001854	CD3 on CD39+ activated CD4 regulatory T cell	Inverse variance weighted	5	-0.0189629	0.0595643	0.750211	FALSE	FALSE	FALSE	FALSE
	ebi-a-GCST90001854	CD3 on CD39+ activated CD4 regulatory T cell	Inverse variance weighted (fixed effects)	5	-0.0189629	0.0438179	0.665184	FALSE	FALSE	FALSE	FALSE
	ebi-a-GCST90001854	CD3 on CD39+ activated CD4 regulatory T cell	Maximum likelihood	5	-0.019128	0.0439772	0.663597	FALSE	FALSE	FALSE	FALSE
	ebi-a-GCST90001854	CD3 on CD39+ activated CD4 regulatory T cell	Simple median	5	-0.0259397	0.0709817	0.714781	FALSE	FALSE	FALSE	FALSE
	ebi-a-GCST90001854	CD3 on CD39+ activated CD4 regulatory T cell	Weighted median	5	-0.0177126	0.0479506	0.711834	FALSE	FALSE	FALSE	FALSE
	ebi-a-GCST90001854	CD3 on CD39+ activated CD4 regulatory T cell	Simple mode	5	-0.045075	0.0765485	0.587613	FALSE	FALSE	FALSE	FALSE
	ebi-a-GCST90001854	CD3 on CD39+ activated CD4 regulatory T cell	Weighted mode	5	-0.0238078	0.0496992	0.656923	FALSE	FALSE	FALSE	FALSE
	ebi-a-GCST90001854	CD3 on CD39+ activated CD4 regulatory T cell	MR Egger	5	0.00633052	0.160213	0.970964	FALSE	FALSE	FALSE	FALSE
	ebi-a-GCST90001855	CD3 on secreting CD4 regulatory T cell	Inverse variance weighted	3	-0.0260492	0.0421897	0.53695	FALSE	FALSE	FALSE	FALSE
	ebi-a-GCST90001855	CD3 on secreting CD4 regulatory T cell	Inverse variance weighted (fixed effects)	3	-0.0260492	0.0421897	0.53695	FALSE	FALSE	FALSE	FALSE
	ebi-a-GCST90001855	CD3 on secreting CD4 regulatory T cell	Maximum likelihood	3	-0.0261393	0.0422855	0.536468	FALSE	FALSE	FALSE	FALSE
	ebi-a-GCST90001855	CD3 on secreting CD4 regulatory T cell	Simple median	3	-0.0144038	0.0585053	0.80553	FALSE	FALSE	FALSE	FALSE
	ebi-a-GCST90001855	CD3 on secreting CD4 regulatory T cell	Weighted median	3	-0.0119229	0.0427319	0.780232	FALSE	FALSE	FALSE	FALSE
	ebi-a-GCST90001855	CD3 on secreting CD4 regulatory T cell	Simple mode	3	-0.00137046	0.0592755	0.983654	FALSE	FALSE	FALSE	FALSE
	ebi-a-GCST90001855	CD3 on secreting CD4 regulatory T cell	Weighted mode	3	-0.0110144	0.0477982	0.839179	FALSE	FALSE	FALSE	FALSE
	ebi-a-GCST90001855	CD3 on secreting CD4 regulatory T cell	MR Egger	3	0.181114	0.164438	0.469302	FALSE	FALSE	FALSE	FALSE
	ebi-a-GCST90001856	CD3 on CD39+ secreting CD4 regulatory T cell	Inverse variance weighted	3	-0.0337161	0.0512629	0.510725	FALSE	FALSE	FALSE	FALSE
	ebi-a-GCST90001856	CD3 on CD39+ secreting CD4 regulatory T cell	Inverse variance weighted (fixed effects)	3	-0.0337161	0.0512629	0.510725	FALSE	FALSE	FALSE	FALSE
	ebi-a-GCST90001856	CD3 on CD39+ secreting CD4 regulatory T cell	Maximum likelihood	3	-0.033848	0.0513646	0.509912	FALSE	FALSE	FALSE	FALSE
	ebi-a-GCST90001856	CD3 on CD39+ secreting CD4 regulatory T cell	Simple median	3	-0.0161711	0.0993075	0.870646	FALSE	FALSE	FALSE	FALSE
	ebi-a-GCST90001856	CD3 on CD39+ secreting CD4 regulatory T cell	Weighted median	3	-0.0333485	0.0512046	0.514867	FALSE	FALSE	FALSE	FALSE
	ebi-a-GCST90001856	CD3 on CD39+ secreting CD4 regulatory T cell	Simple mode	3	-0.02452	0.0927274	0.816205	FALSE	FALSE	FALSE	FALSE
	ebi-a-GCST90001856	CD3 on CD39+ secreting CD4 regulatory T cell	Weighted mode	3	-0.02452	0.0538591	0.693568	FALSE	FALSE	FALSE	FALSE
	ebi-a-GCST90001856	CD3 on CD39+ secreting CD4 regulatory T cell	MR Egger	3	0.220753	0.209847	0.48388	FALSE	FALSE	FALSE	FALSE
	ebi-a-GCST90001857	CD3 on activated & secreting CD4 regulatory T cell	Inverse variance weighted	4	-0.0282045	0.069041	0.682893	FALSE	FALSE	TRUE	FALSE
	ebi-a-GCST90001857	CD3 on activated & secreting CD4 regulatory T cell	Inverse variance weighted (fixed effects)	4	-0.0282045	0.0415826	0.497595	FALSE	FALSE	TRUE	FALSE
	ebi-a-GCST90001857	CD3 on activated & secreting CD4 regulatory T cell	Maximum likelihood	4	-0.0285595	0.0418133	0.494592	FALSE	FALSE	TRUE	FALSE
	ebi-a-GCST90001857	CD3 on activated & secreting CD4 regulatory T cell	Simple median	4	-0.0585872	0.0643109	0.362296	FALSE	FALSE	TRUE	FALSE
	ebi-a-GCST90001857	CD3 on activated & secreting CD4 regulatory T cell	Weighted median	4	-0.02665	0.0462422	0.564404	FALSE	FALSE	TRUE	FALSE
	ebi-a-GCST90001857	CD3 on activated & secreting CD4 regulatory T cell	Simple mode	4	-0.105625	0.105145	0.389117	FALSE	FALSE	TRUE	FALSE
	ebi-a-GCST90001857	CD3 on activated & secreting CD4 regulatory T cell	Weighted mode	4	-0.0271475	0.0444606	0.584615	FALSE	FALSE	TRUE	FALSE
	ebi-a-GCST90001857	CD3 on activated & secreting CD4 regulatory T cell	MR Egger	4	-0.319854	0.260085	0.343805	FALSE	FALSE	TRUE	FALSE
	ebi-a-GCST90001858	CD3 on CD45RA+ CD4+ T cell	Inverse variance weighted	4	-0.0332092	0.0429693	0.439605	FALSE	FALSE	FALSE	FALSE
	ebi-a-GCST90001858	CD3 on CD45RA+ CD4+ T cell	Inverse variance weighted (fixed effects)	4	-0.0332092	0.0415541	0.424186	FALSE	FALSE	FALSE	FALSE
	ebi-a-GCST90001858	CD3 on CD45RA+ CD4+ T cell	Maximum likelihood	4	-0.03336	0.0416714	0.423393	FALSE	FALSE	FALSE	FALSE
	ebi-a-GCST90001858	CD3 on CD45RA+ CD4+ T cell	Simple median	4	-0.107299	0.0739875	0.146996	FALSE	FALSE	FALSE	FALSE
	ebi-a-GCST90001858	CD3 on CD45RA+ CD4+ T cell	Weighted median	4	-0.0218743	0.0436015	0.615889	FALSE	FALSE	FALSE	FALSE
	ebi-a-GCST90001858	CD3 on CD45RA+ CD4+ T cell	Simple mode	4	-0.206178	0.0861645	0.0964938	FALSE	FALSE	FALSE	FALSE
	ebi-a-GCST90001858	CD3 on CD45RA+ CD4+ T cell	Weighted mode	4	-0.0126136	0.0472813	0.806927	FALSE	FALSE	FALSE	FALSE
	ebi-a-GCST90001858	CD3 on CD45RA+ CD4+ T cell	MR Egger	4	0.00543221	0.109682	0.965001	FALSE	FALSE	FALSE	FALSE
	ebi-a-GCST90001859	CD3 on CD8+ T cell	Wald ratio	1	-0.00665576	0.0727588	0.927113	TRUE	FALSE	FALSE	FALSE
	ebi-a-GCST90001860	CD3 on CD39+ CD4+ T cell	Inverse variance weighted	3	0.0162572	0.0644135	0.800741	FALSE	FALSE	FALSE	FALSE
	ebi-a-GCST90001860	CD3 on CD39+ CD4+ T cell	Inverse variance weighted (fixed effects)	3	0.0162572	0.0439897	0.711705	FALSE	FALSE	FALSE	FALSE
	ebi-a-GCST90001860	CD3 on CD39+ CD4+ T cell	Maximum likelihood	3	0.0163366	0.0441059	0.711088	FALSE	FALSE	FALSE	FALSE
	ebi-a-GCST90001860	CD3 on CD39+ CD4+ T cell	Simple median	3	0.163921	0.135676	0.226978	FALSE	FALSE	FALSE	FALSE
	ebi-a-GCST90001860	CD3 on CD39+ CD4+ T cell	Weighted median	3	0.00603347	0.0454452	0.89438	FALSE	FALSE	FALSE	FALSE
	ebi-a-GCST90001860	CD3 on CD39+ CD4+ T cell	Simple mode	3	0.150831	0.16549	0.458284	FALSE	FALSE	FALSE	FALSE
	ebi-a-GCST90001860	CD3 on CD39+ CD4+ T cell	Weighted mode	3	-0.00883812	0.041935	0.8526	FALSE	FALSE	FALSE	FALSE
	ebi-a-GCST90001860	CD3 on CD39+ CD4+ T cell	MR Egger	3	-0.109981	0.122559	0.534403	FALSE	FALSE	FALSE	FALSE
	ebi-a-GCST90001861	CD3 on CD28+ CD4+ T cell	Wald ratio	1	-0.0143704	0.0633053	0.820422	TRUE	FALSE	FALSE	FALSE
	ebi-a-GCST90001863	CD3 on CD28+ CD45RA- CD8+ T cell	Inverse variance weighted	4	0.00704575	0.0778699	0.927905	FALSE	FALSE	FALSE	FALSE
	ebi-a-GCST90001863	CD3 on CD28+ CD45RA- CD8+ T cell	Inverse variance weighted (fixed effects)	4	0.00704575	0.0663639	0.915449	FALSE	FALSE	FALSE	FALSE
	ebi-a-GCST90001863	CD3 on CD28+ CD45RA- CD8+ T cell	Maximum likelihood	4	0.00715171	0.0668738	0.914834	FALSE	FALSE	FALSE	FALSE
	ebi-a-GCST90001863	CD3 on CD28+ CD45RA- CD8+ T cell	Simple median	4	0.0918735	0.112214	0.412939	FALSE	FALSE	FALSE	FALSE
	ebi-a-GCST90001863	CD3 on CD28+ CD45RA- CD8+ T cell	Weighted median	4	0.0200184	0.0745876	0.788401	FALSE	FALSE	FALSE	FALSE
	ebi-a-GCST90001863	CD3 on CD28+ CD45RA- CD8+ T cell	Simple mode	4	0.178308	0.13454	0.276959	FALSE	FALSE	FALSE	FALSE
	ebi-a-GCST90001863	CD3 on CD28+ CD45RA- CD8+ T cell	Weighted mode	4	0.00723108	0.0788593	0.932719	FALSE	FALSE	FALSE	FALSE
	ebi-a-GCST90001863	CD3 on CD28+ CD45RA- CD8+ T cell	MR Egger	4	-0.0380965	0.453229	0.940668	FALSE	FALSE	FALSE	FALSE
	ebi-a-GCST90001864	CD3 on CD28+ CD45RA+ CD8+ T cell	Inverse variance weighted	2	-0.00610899	0.283064	0.982782	FALSE	FALSE	TRUE	FALSE
	ebi-a-GCST90001864	CD3 on CD28+ CD45RA+ CD8+ T cell	Inverse variance weighted (fixed effects)	2	-0.00610899	0.116684	0.958246	FALSE	FALSE	TRUE	FALSE
	ebi-a-GCST90001864	CD3 on CD28+ CD45RA+ CD8+ T cell	Maximum likelihood	2	-0.00645643	0.119844	0.957036	FALSE	FALSE	TRUE	FALSE
	ebi-a-GCST90001865	CD3 on CD28- CD8+ T cell	Inverse variance weighted	2	-0.0615409	0.10085	0.541717	FALSE	FALSE	FALSE	FALSE
	ebi-a-GCST90001865	CD3 on CD28- CD8+ T cell	Inverse variance weighted (fixed effects)	2	-0.0615409	0.10085	0.541717	FALSE	FALSE	FALSE	FALSE
	ebi-a-GCST90001865	CD3 on CD28- CD8+ T cell	Maximum likelihood	2	-0.0616534	0.101073	0.541869	FALSE	FALSE	FALSE	FALSE
	ebi-a-GCST90001866	CD3 on CD39+ CD8+ T cell	Wald ratio	1	-0.00782852	0.0855789	0.927113	TRUE	FALSE	FALSE	FALSE
	ebi-a-GCST90001867	CD3 on CD4+ T cell	Wald ratio	1	-0.350454	0.277417	0.206491	TRUE	FALSE	FALSE	FALSE
	ebi-a-GCST90001868	CD3 on CD4 regulatory T cell	Inverse variance weighted	3	-0.0260228	0.0417038	0.532634	FALSE	FALSE	FALSE	FALSE
	ebi-a-GCST90001868	CD3 on CD4 regulatory T cell	Inverse variance weighted (fixed effects)	3	-0.0260228	0.0417038	0.532634	FALSE	FALSE	FALSE	FALSE
	ebi-a-GCST90001868	CD3 on CD4 regulatory T cell	Maximum likelihood	3	-0.0261066	0.0417918	0.532179	FALSE	FALSE	FALSE	FALSE
	ebi-a-GCST90001868	CD3 on CD4 regulatory T cell	Simple median	3	-0.0140921	0.0606751	0.81634	FALSE	FALSE	FALSE	FALSE
	ebi-a-GCST90001868	CD3 on CD4 regulatory T cell	Weighted median	3	-0.0120727	0.0447994	0.787558	FALSE	FALSE	FALSE	FALSE
	ebi-a-GCST90001868	CD3 on CD4 regulatory T cell	Simple mode	3	-0.00153093	0.0657202	0.98353	FALSE	FALSE	FALSE	FALSE
	ebi-a-GCST90001868	CD3 on CD4 regulatory T cell	Weighted mode	3	-0.0111221	0.047026	0.835054	FALSE	FALSE	FALSE	FALSE
	ebi-a-GCST90001868	CD3 on CD4 regulatory T cell	MR Egger	3	0.181487	0.165279	0.470265	FALSE	FALSE	FALSE	FALSE
	ebi-a-GCST90001869	CD3 on resting CD4 regulatory T cell	Inverse variance weighted	5	-0.0997642	0.059556	0.0939084	FALSE	FALSE	FALSE	FALSE
	ebi-a-GCST90001869	CD3 on resting CD4 regulatory T cell	Inverse variance weighted (fixed effects)	5	-0.0997642	0.059556	0.0939084	FALSE	FALSE	FALSE	FALSE
	ebi-a-GCST90001869	CD3 on resting CD4 regulatory T cell	Maximum likelihood	5	-0.101536	0.0609101	0.0955178	FALSE	FALSE	FALSE	FALSE
	ebi-a-GCST90001869	CD3 on resting CD4 regulatory T cell	Simple median	5	-0.14069	0.0861555	0.102473	FALSE	FALSE	FALSE	FALSE
	ebi-a-GCST90001869	CD3 on resting CD4 regulatory T cell	Weighted median	5	-0.119588	0.0747287	0.109533	FALSE	FALSE	FALSE	FALSE
	ebi-a-GCST90001869	CD3 on resting CD4 regulatory T cell	Simple mode	5	-0.140004	0.104127	0.249954	FALSE	FALSE	FALSE	FALSE
	ebi-a-GCST90001869	CD3 on resting CD4 regulatory T cell	Weighted mode	5	-0.146445	0.0995592	0.215269	FALSE	FALSE	FALSE	FALSE
	ebi-a-GCST90001869	CD3 on resting CD4 regulatory T cell	MR Egger	5	-0.0766062	0.106443	0.523714	FALSE	FALSE	FALSE	FALSE
	ebi-a-GCST90001870	CD34 on Hematopoietic Stem Cell	Inverse variance weighted	3	0.0908864	0.075424	0.228201	FALSE	FALSE	FALSE	FALSE
	ebi-a-GCST90001870	CD34 on Hematopoietic Stem Cell	Inverse variance weighted (fixed effects)	3	0.0908864	0.075424	0.228201	FALSE	FALSE	FALSE	FALSE
	ebi-a-GCST90001870	CD34 on Hematopoietic Stem Cell	Maximum likelihood	3	0.091395	0.0762417	0.230624	FALSE	FALSE	FALSE	FALSE
	ebi-a-GCST90001870	CD34 on Hematopoietic Stem Cell	Simple median	3	0.0922261	0.0894744	0.302656	FALSE	FALSE	FALSE	FALSE
	ebi-a-GCST90001870	CD34 on Hematopoietic Stem Cell	Weighted median	3	0.0831452	0.0880099	0.344799	FALSE	FALSE	FALSE	FALSE
	ebi-a-GCST90001870	CD34 on Hematopoietic Stem Cell	Simple mode	3	0.0775395	0.0990647	0.515756	FALSE	FALSE	FALSE	FALSE
	ebi-a-GCST90001870	CD34 on Hematopoietic Stem Cell	Weighted mode	3	0.0756684	0.103906	0.542192	FALSE	FALSE	FALSE	FALSE
	ebi-a-GCST90001870	CD34 on Hematopoietic Stem Cell	MR Egger	3	-0.411079	0.718505	0.669164	FALSE	FALSE	FALSE	FALSE
	ebi-a-GCST90001871	HVEM on T cell	Wald ratio	1	-0.0372828	0.104338	0.720847	TRUE	FALSE	FALSE	FALSE
	ebi-a-GCST90001872	HVEM on naive CD8+ T cell	Wald ratio	1	0.0152945	0.129319	0.905854	TRUE	FALSE	FALSE	FALSE
	ebi-a-GCST90001873	HVEM on Effector Memory CD8+ T cell	Wald ratio	1	-0.0373742	0.104594	0.720847	TRUE	FALSE	FALSE	FALSE
	ebi-a-GCST90001875	HVEM on CD4+ T cell	Wald ratio	1	-0.0364679	0.102057	0.720847	TRUE	FALSE	FALSE	FALSE
	ebi-a-GCST90001876	HVEM on Central Memory CD4+ T cell	Wald ratio	1	-0.0373742	0.104594	0.720847	TRUE	FALSE	FALSE	FALSE
	ebi-a-GCST90001877	HVEM on naive CD4+ T cell	Wald ratio	1	0.0141924	0.12	0.905854	TRUE	FALSE	FALSE	FALSE
	ebi-a-GCST90001878	HVEM on Effector Memory CD4+ T cell	Wald ratio	1	0.00579046	0.102655	0.955018	TRUE	FALSE	FALSE	FALSE
	ebi-a-GCST90001879	HVEM on Terminally Differentiated CD4+ T cell	Wald ratio	1	-0.00684312	0.125379	0.956474	TRUE	FALSE	FALSE	FALSE
	ebi-a-GCST90001880	HVEM on CD45RA- CD4+ T cell	Wald ratio	1	-0.0355453	0.0994754	0.720847	TRUE	FALSE	FALSE	FALSE
	ebi-a-GCST90001881	HVEM on CD8+ T cell	Wald ratio	1	-0.00630817	0.115578	0.956474	TRUE	FALSE	FALSE	FALSE
	ebi-a-GCST90001882	HVEM on Central Memory CD8+ T cell	Wald ratio	1	-0.0345336	0.0966442	0.720847	TRUE	FALSE	FALSE	FALSE
	ebi-a-GCST90001883	CD16-CD56 on Natural Killer T	Inverse variance weighted	3	-0.224313	0.0825717	0.00659596	FALSE	FALSE	FALSE	TRUE
	ebi-a-GCST90001883	CD16-CD56 on Natural Killer T	Inverse variance weighted (fixed effects)	3	-0.224313	0.0825717	0.00659596	FALSE	FALSE	FALSE	TRUE
	ebi-a-GCST90001883	CD16-CD56 on Natural Killer T	Maximum likelihood	3	-0.226511	0.0846487	0.00745301	FALSE	FALSE	FALSE	TRUE
	ebi-a-GCST90001883	CD16-CD56 on Natural Killer T	Simple median	3	-0.265615	0.107988	0.0139064	FALSE	FALSE	FALSE	TRUE
	ebi-a-GCST90001883	CD16-CD56 on Natural Killer T	Weighted median	3	-0.267925	0.098485	0.00651906	FALSE	FALSE	FALSE	TRUE
	ebi-a-GCST90001883	CD16-CD56 on Natural Killer T	Simple mode	3	-0.289601	0.121926	0.140771	FALSE	FALSE	FALSE	TRUE
	ebi-a-GCST90001883	CD16-CD56 on Natural Killer T	Weighted mode	3	-0.278828	0.107748	0.122489	FALSE	FALSE	FALSE	TRUE
	ebi-a-GCST90001883	CD16-CD56 on Natural Killer T	MR Egger	3	-0.183012	0.330129	0.67775	FALSE	FALSE	FALSE	TRUE
	ebi-a-GCST90001884	CD16-CD56 on Natural Killer	Inverse variance weighted	5	-0.121679	0.0626518	0.0521201	FALSE	FALSE	FALSE	FALSE
	ebi-a-GCST90001884	CD16-CD56 on Natural Killer	Inverse variance weighted (fixed effects)	5	-0.121679	0.0538172	0.0237617	FALSE	FALSE	FALSE	FALSE
	ebi-a-GCST90001884	CD16-CD56 on Natural Killer	Maximum likelihood	5	-0.123241	0.0544345	0.0235722	FALSE	FALSE	FALSE	FALSE
	ebi-a-GCST90001884	CD16-CD56 on Natural Killer	Simple median	5	-0.0648129	0.0904173	0.473485	FALSE	FALSE	FALSE	FALSE
	ebi-a-GCST90001884	CD16-CD56 on Natural Killer	Weighted median	5	-0.163003	0.0672805	0.0154042	FALSE	FALSE	FALSE	FALSE
	ebi-a-GCST90001884	CD16-CD56 on Natural Killer	Simple mode	5	-0.130564	0.0966587	0.248124	FALSE	FALSE	FALSE	FALSE
	ebi-a-GCST90001884	CD16-CD56 on Natural Killer	Weighted mode	5	-0.168442	0.0696281	0.0728289	FALSE	FALSE	FALSE	FALSE
	ebi-a-GCST90001884	CD16-CD56 on Natural Killer	MR Egger	5	-0.0836073	0.152367	0.621396	FALSE	FALSE	FALSE	FALSE
	ebi-a-GCST90001885	CD16-CD56 on HLA DR+ Natural Killer	Inverse variance weighted	2	-0.235049	0.306861	0.44369	FALSE	FALSE	FALSE	FALSE
	ebi-a-GCST90001885	CD16-CD56 on HLA DR+ Natural Killer	Inverse variance weighted (fixed effects)	2	-0.235049	0.203936	0.249091	FALSE	FALSE	FALSE	FALSE
	ebi-a-GCST90001885	CD16-CD56 on HLA DR+ Natural Killer	Maximum likelihood	2	-0.240143	0.209345	0.251334	FALSE	FALSE	FALSE	FALSE
	ebi-a-GCST90001886	CD28 on CD39+ activated CD4 regulatory T cell	Inverse variance weighted	3	0.0230431	0.0771421	0.765162	FALSE	FALSE	FALSE	FALSE
	ebi-a-GCST90001886	CD28 on CD39+ activated CD4 regulatory T cell	Inverse variance weighted (fixed effects)	3	0.0230431	0.0771421	0.765162	FALSE	FALSE	FALSE	FALSE
	ebi-a-GCST90001886	CD28 on CD39+ activated CD4 regulatory T cell	Maximum likelihood	3	0.0231058	0.0772576	0.764883	FALSE	FALSE	FALSE	FALSE
	ebi-a-GCST90001886	CD28 on CD39+ activated CD4 regulatory T cell	Simple median	3	0.0243387	0.0967745	0.801428	FALSE	FALSE	FALSE	FALSE
	ebi-a-GCST90001886	CD28 on CD39+ activated CD4 regulatory T cell	Weighted median	3	0.00631802	0.0825308	0.938979	FALSE	FALSE	FALSE	FALSE
	ebi-a-GCST90001886	CD28 on CD39+ activated CD4 regulatory T cell	Simple mode	3	0.00218235	0.11198	0.986221	FALSE	FALSE	FALSE	FALSE
	ebi-a-GCST90001886	CD28 on CD39+ activated CD4 regulatory T cell	Weighted mode	3	0.0011928	0.0968028	0.991287	FALSE	FALSE	FALSE	FALSE
	ebi-a-GCST90001886	CD28 on CD39+ activated CD4 regulatory T cell	MR Egger	3	-0.289253	0.371394	0.57875	FALSE	FALSE	FALSE	FALSE
	ebi-a-GCST90001887	CD28 on secreting CD4 regulatory T cell	Inverse variance weighted	3	-0.0535485	0.0804538	0.505679	FALSE	FALSE	FALSE	FALSE
	ebi-a-GCST90001887	CD28 on secreting CD4 regulatory T cell	Inverse variance weighted (fixed effects)	3	-0.0535485	0.0804538	0.505679	FALSE	FALSE	FALSE	FALSE
	ebi-a-GCST90001887	CD28 on secreting CD4 regulatory T cell	Maximum likelihood	3	-0.0539888	0.0808194	0.504122	FALSE	FALSE	FALSE	FALSE
	ebi-a-GCST90001887	CD28 on secreting CD4 regulatory T cell	Simple median	3	-0.0203135	0.12185	0.867599	FALSE	FALSE	FALSE	FALSE
	ebi-a-GCST90001887	CD28 on secreting CD4 regulatory T cell	Weighted median	3	-0.0430707	0.0869772	0.620462	FALSE	FALSE	FALSE	FALSE
	ebi-a-GCST90001887	CD28 on secreting CD4 regulatory T cell	Simple mode	3	0.0214549	0.124677	0.87921	FALSE	FALSE	FALSE	FALSE
	ebi-a-GCST90001887	CD28 on secreting CD4 regulatory T cell	Weighted mode	3	-0.0218498	0.0912972	0.833144	FALSE	FALSE	FALSE	FALSE
	ebi-a-GCST90001887	CD28 on secreting CD4 regulatory T cell	MR Egger	3	0.100007	0.18281	0.681322	FALSE	FALSE	FALSE	FALSE
	ebi-a-GCST90001888	CD28 on CD39+ secreting CD4 regulatory T cell	Wald ratio	1	0.000713857	0.070941	0.991971	TRUE	FALSE	FALSE	FALSE
	ebi-a-GCST90001889	CD28 on activated & secreting CD4 regulatory T cell	Wald ratio	1	-0.020732	0.0953326	0.827842	TRUE	FALSE	FALSE	FALSE
	ebi-a-GCST90001890	CD28 on CD45RA+ CD4+ T cell	Inverse variance weighted	2	-0.123904	0.127188	0.329967	FALSE	FALSE	FALSE	FALSE
	ebi-a-GCST90001890	CD28 on CD45RA+ CD4+ T cell	Inverse variance weighted (fixed effects)	2	-0.123904	0.0721767	0.0860378	FALSE	FALSE	FALSE	FALSE
	ebi-a-GCST90001890	CD28 on CD45RA+ CD4+ T cell	Maximum likelihood	2	-0.125464	0.0731514	0.0863219	FALSE	FALSE	FALSE	FALSE
	ebi-a-GCST90001891	CD28 on CD45RA- CD4 not regulatory T cell	Inverse variance weighted	3	-0.0483175	0.115776	0.676432	FALSE	FALSE	FALSE	FALSE
	ebi-a-GCST90001891	CD28 on CD45RA- CD4 not regulatory T cell	Inverse variance weighted (fixed effects)	3	-0.0483175	0.0721974	0.503341	FALSE	FALSE	FALSE	FALSE
	ebi-a-GCST90001891	CD28 on CD45RA- CD4 not regulatory T cell	Maximum likelihood	3	-0.0492643	0.0729344	0.499383	FALSE	FALSE	FALSE	FALSE
	ebi-a-GCST90001891	CD28 on CD45RA- CD4 not regulatory T cell	Simple median	3	0.00748179	0.126141	0.952703	FALSE	FALSE	FALSE	FALSE
	ebi-a-GCST90001891	CD28 on CD45RA- CD4 not regulatory T cell	Weighted median	3	-0.0241188	0.0790471	0.760275	FALSE	FALSE	FALSE	FALSE
	ebi-a-GCST90001891	CD28 on CD45RA- CD4 not regulatory T cell	Simple mode	3	0.0794092	0.149595	0.648586	FALSE	FALSE	FALSE	FALSE
	ebi-a-GCST90001891	CD28 on CD45RA- CD4 not regulatory T cell	Weighted mode	3	0.0147744	0.0827343	0.874722	FALSE	FALSE	FALSE	FALSE
	ebi-a-GCST90001891	CD28 on CD45RA- CD4 not regulatory T cell	MR Egger	3	0.189574	0.253247	0.590915	FALSE	FALSE	FALSE	FALSE
	ebi-a-GCST90001892	CD28 on CD39+ CD4+ T cell	Inverse variance weighted	5	0.00209882	0.0448989	0.962716	FALSE	FALSE	FALSE	FALSE
	ebi-a-GCST90001892	CD28 on CD39+ CD4+ T cell	Inverse variance weighted (fixed effects)	5	0.00209882	0.0448989	0.962716	FALSE	FALSE	FALSE	FALSE
	ebi-a-GCST90001892	CD28 on CD39+ CD4+ T cell	Maximum likelihood	5	0.00209777	0.0449463	0.962774	FALSE	FALSE	FALSE	FALSE
	ebi-a-GCST90001892	CD28 on CD39+ CD4+ T cell	Simple median	5	4.31965e-05	0.0706518	0.999512	FALSE	FALSE	FALSE	FALSE
	ebi-a-GCST90001892	CD28 on CD39+ CD4+ T cell	Weighted median	5	-0.00516169	0.0473722	0.913234	FALSE	FALSE	FALSE	FALSE
	ebi-a-GCST90001892	CD28 on CD39+ CD4+ T cell	Simple mode	5	-0.0340697	0.0796236	0.690767	FALSE	FALSE	FALSE	FALSE
	ebi-a-GCST90001892	CD28 on CD39+ CD4+ T cell	Weighted mode	5	-0.00566246	0.0517345	0.918115	FALSE	FALSE	FALSE	FALSE
	ebi-a-GCST90001892	CD28 on CD39+ CD4+ T cell	MR Egger	5	0.00993711	0.099959	0.927082	FALSE	FALSE	FALSE	FALSE
	ebi-a-GCST90001893	CD28 on CD28+ CD45RA- CD8+ T cell	Wald ratio	1	-0.00611011	0.0816581	0.940354	TRUE	FALSE	FALSE	FALSE
	ebi-a-GCST90001894	CD28 on CD28+ CD4+ T cell	Inverse variance weighted	2	-0.107938	0.155895	0.488701	FALSE	FALSE	TRUE	FALSE
	ebi-a-GCST90001894	CD28 on CD28+ CD4+ T cell	Inverse variance weighted (fixed effects)	2	-0.107938	0.0767718	0.159737	FALSE	FALSE	TRUE	FALSE
	ebi-a-GCST90001894	CD28 on CD28+ CD4+ T cell	Maximum likelihood	2	-0.109741	0.077755	0.158136	FALSE	FALSE	TRUE	FALSE
	ebi-a-GCST90001896	CD28 on CD28+ CD45RA+ CD8+ T cell	Inverse variance weighted	3	-0.163776	0.0681803	0.0163009	FALSE	FALSE	FALSE	TRUE
	ebi-a-GCST90001896	CD28 on CD28+ CD45RA+ CD8+ T cell	Inverse variance weighted (fixed effects)	3	-0.163776	0.0681803	0.0163009	FALSE	FALSE	FALSE	TRUE
	ebi-a-GCST90001896	CD28 on CD28+ CD45RA+ CD8+ T cell	Maximum likelihood	3	-0.163722	0.068654	0.017091	FALSE	FALSE	FALSE	TRUE
	ebi-a-GCST90001896	CD28 on CD28+ CD45RA+ CD8+ T cell	Simple median	3	-0.0687223	0.180556	0.703489	FALSE	FALSE	FALSE	TRUE
	ebi-a-GCST90001896	CD28 on CD28+ CD45RA+ CD8+ T cell	Weighted median	3	-0.165478	0.0696046	0.0174354	FALSE	FALSE	FALSE	TRUE
	ebi-a-GCST90001896	CD28 on CD28+ CD45RA+ CD8+ T cell	Simple mode	3	-0.051464	0.136247	0.741953	FALSE	FALSE	FALSE	TRUE
	ebi-a-GCST90001896	CD28 on CD28+ CD45RA+ CD8+ T cell	Weighted mode	3	-0.172615	0.0700896	0.132807	FALSE	FALSE	FALSE	TRUE
	ebi-a-GCST90001896	CD28 on CD28+ CD45RA+ CD8+ T cell	MR Egger	3	-0.247925	0.238588	0.487783	FALSE	FALSE	FALSE	TRUE
	ebi-a-GCST90001897	CD28 on CD39+ CD8+ T cell	Inverse variance weighted	2	0.00525612	0.0439238	0.904749	FALSE	FALSE	FALSE	FALSE
	ebi-a-GCST90001897	CD28 on CD39+ CD8+ T cell	Inverse variance weighted (fixed effects)	2	0.00525612	0.0439238	0.904749	FALSE	FALSE	FALSE	FALSE
	ebi-a-GCST90001897	CD28 on CD39+ CD8+ T cell	Maximum likelihood	2	0.00525633	0.043921	0.904739	FALSE	FALSE	FALSE	FALSE
	ebi-a-GCST90001898	CD28 on CD4+ T cell	Inverse variance weighted	2	-0.112754	0.166124	0.497306	FALSE	FALSE	TRUE	FALSE
	ebi-a-GCST90001898	CD28 on CD4+ T cell	Inverse variance weighted (fixed effects)	2	-0.112754	0.0812906	0.165426	FALSE	FALSE	TRUE	FALSE
	ebi-a-GCST90001898	CD28 on CD4+ T cell	Maximum likelihood	2	-0.114892	0.0824651	0.163553	FALSE	FALSE	TRUE	FALSE
	ebi-a-GCST90001899	CD28 on CD4 regulatory T cell	Wald ratio	1	-0.0104428	0.109548	0.924056	TRUE	FALSE	FALSE	FALSE
	ebi-a-GCST90001900	CD28 on resting CD4 regulatory T cell	Wald ratio	1	-0.0163209	0.0749055	0.827518	TRUE	FALSE	FALSE	FALSE
	ebi-a-GCST90001901	CD28 on CD39+ resting CD4 regulatory T cell	Inverse variance weighted	2	-0.215577	0.150941	0.15323	FALSE	FALSE	FALSE	FALSE
	ebi-a-GCST90001901	CD28 on CD39+ resting CD4 regulatory T cell	Inverse variance weighted (fixed effects)	2	-0.215577	0.11851	0.0689032	FALSE	FALSE	FALSE	FALSE
	ebi-a-GCST90001901	CD28 on CD39+ resting CD4 regulatory T cell	Maximum likelihood	2	-0.220064	0.122537	0.0725109	FALSE	FALSE	FALSE	FALSE
	ebi-a-GCST90001902	CD28 on activated CD4 regulatory T cell	Wald ratio	1	-0.023551	0.108295	0.827842	TRUE	FALSE	FALSE	FALSE
	ebi-a-GCST90001903	CD86 on myeloid Dendritic Cell	Wald ratio	1	-0.0293278	0.11212	0.793649	TRUE	FALSE	FALSE	FALSE
	ebi-a-GCST90001904	CD86 on CD62L+ myeloid Dendritic Cell	Wald ratio	1	0.197458	0.165598	0.233106	TRUE	FALSE	FALSE	FALSE
	ebi-a-GCST90001906	CD86 on granulocyte	Inverse variance weighted	2	0.131462	0.176782	0.457095	FALSE	FALSE	FALSE	FALSE
	ebi-a-GCST90001906	CD86 on granulocyte	Inverse variance weighted (fixed effects)	2	0.131462	0.176782	0.457095	FALSE	FALSE	FALSE	FALSE
	ebi-a-GCST90001906	CD86 on granulocyte	Maximum likelihood	2	0.13159	0.177649	0.458858	FALSE	FALSE	FALSE	FALSE
	ebi-a-GCST90001907	CCR7 on naive CD4+ T cell	Inverse variance weighted	3	0.00814007	0.0849414	0.923654	FALSE	FALSE	FALSE	FALSE
	ebi-a-GCST90001907	CCR7 on naive CD4+ T cell	Inverse variance weighted (fixed effects)	3	0.00814007	0.0849414	0.923654	FALSE	FALSE	FALSE	FALSE
	ebi-a-GCST90001907	CCR7 on naive CD4+ T cell	Maximum likelihood	3	0.00816092	0.0850486	0.923556	FALSE	FALSE	FALSE	FALSE
	ebi-a-GCST90001907	CCR7 on naive CD4+ T cell	Simple median	3	0.0640392	0.119111	0.590824	FALSE	FALSE	FALSE	FALSE
	ebi-a-GCST90001907	CCR7 on naive CD4+ T cell	Weighted median	3	0.01138	0.0892419	0.89853	FALSE	FALSE	FALSE	FALSE
	ebi-a-GCST90001907	CCR7 on naive CD4+ T cell	Simple mode	3	0.075707	0.12825	0.6148	FALSE	FALSE	FALSE	FALSE
	ebi-a-GCST90001907	CCR7 on naive CD4+ T cell	Weighted mode	3	-0.0331397	0.105378	0.782929	FALSE	FALSE	FALSE	FALSE
	ebi-a-GCST90001907	CCR7 on naive CD4+ T cell	MR Egger	3	0.10537	0.331455	0.804049	FALSE	FALSE	FALSE	FALSE
	ebi-a-GCST90001908	CCR7 on naive CD8+ T cell	Wald ratio	1	-0.04364	0.142514	0.759441	TRUE	FALSE	FALSE	FALSE
	ebi-a-GCST90001909	CD45 on CD14+ monocyte	Wald ratio	1	-0.163425	0.338568	0.629312	TRUE	FALSE	FALSE	FALSE
	ebi-a-GCST90001911	CD45 on Natural Killer	Inverse variance weighted	2	0.124018	0.25169	0.622196	FALSE	FALSE	FALSE	FALSE
	ebi-a-GCST90001911	CD45 on Natural Killer	Inverse variance weighted (fixed effects)	2	0.124018	0.144459	0.390617	FALSE	FALSE	FALSE	FALSE
	ebi-a-GCST90001911	CD45 on Natural Killer	Maximum likelihood	2	0.12483	0.144425	0.387413	FALSE	FALSE	FALSE	FALSE
	ebi-a-GCST90001913	CD45 on granulocyte	Wald ratio	1	-0.261472	0.192438	0.174231	TRUE	FALSE	FALSE	FALSE
	ebi-a-GCST90001917	CD45 on CD8+ T cell	Inverse variance weighted	2	0.0075873	0.0410144	0.853236	FALSE	FALSE	FALSE	FALSE
	ebi-a-GCST90001917	CD45 on CD8+ T cell	Inverse variance weighted (fixed effects)	2	0.0075873	0.0395342	0.847807	FALSE	FALSE	FALSE	FALSE
	ebi-a-GCST90001917	CD45 on CD8+ T cell	Maximum likelihood	2	0.00761429	0.0396866	0.847851	FALSE	FALSE	FALSE	FALSE
	ebi-a-GCST90001918	CD45 on HLA DR+ T cell	Wald ratio	1	-0.151066	0.119338	0.205562	TRUE	FALSE	FALSE	FALSE
	ebi-a-GCST90001919	CD45 on Natural Killer T	Wald ratio	1	0.140311	0.198491	0.479636	TRUE	FALSE	FALSE	FALSE
	ebi-a-GCST90001920	CD45 on HLA DR+ CD4+ T cell	Wald ratio	1	-0.178587	0.173895	0.304429	TRUE	FALSE	FALSE	FALSE
	ebi-a-GCST90001923	CD127 on CD45RA- CD4 not regulatory T cell	Wald ratio	1	0.0472509	0.170281	0.781405	TRUE	FALSE	FALSE	FALSE
	ebi-a-GCST90001924	CD127 on CD28+ CD4+ T cell	Inverse variance weighted	3	0.00540582	0.0958504	0.955024	FALSE	FALSE	FALSE	FALSE
	ebi-a-GCST90001924	CD127 on CD28+ CD4+ T cell	Inverse variance weighted (fixed effects)	3	0.00540582	0.0958504	0.955024	FALSE	FALSE	FALSE	FALSE
	ebi-a-GCST90001924	CD127 on CD28+ CD4+ T cell	Maximum likelihood	3	0.00541546	0.0959342	0.954984	FALSE	FALSE	FALSE	FALSE
	ebi-a-GCST90001924	CD127 on CD28+ CD4+ T cell	Simple median	3	0.027005	0.11709	0.817599	FALSE	FALSE	FALSE	FALSE
	ebi-a-GCST90001924	CD127 on CD28+ CD4+ T cell	Weighted median	3	0.0284004	0.112346	0.800428	FALSE	FALSE	FALSE	FALSE
	ebi-a-GCST90001924	CD127 on CD28+ CD4+ T cell	Simple mode	3	0.0342217	0.133798	0.822029	FALSE	FALSE	FALSE	FALSE
	ebi-a-GCST90001924	CD127 on CD28+ CD4+ T cell	Weighted mode	3	0.0364536	0.132302	0.808765	FALSE	FALSE	FALSE	FALSE
	ebi-a-GCST90001924	CD127 on CD28+ CD4+ T cell	MR Egger	3	0.160008	0.483383	0.796495	FALSE	FALSE	FALSE	FALSE
	ebi-a-GCST90001926	CD127 on granulocyte	Inverse variance weighted	2	0.0528743	0.129987	0.684179	FALSE	FALSE	FALSE	FALSE
	ebi-a-GCST90001926	CD127 on granulocyte	Inverse variance weighted (fixed effects)	2	0.0528743	0.129987	0.684179	FALSE	FALSE	FALSE	FALSE
	ebi-a-GCST90001926	CD127 on granulocyte	Maximum likelihood	2	0.0528732	0.13003	0.684285	FALSE	FALSE	FALSE	FALSE
	ebi-a-GCST90001927	CD127 on CD8+ T cell	Wald ratio	1	0.0586772	0.172897	0.734326	TRUE	FALSE	FALSE	FALSE
	ebi-a-GCST90001929	CD127 on CD28+ CD45RA+ CD8+ T cell	Inverse variance weighted	2	-0.0249313	0.121997	0.838072	FALSE	FALSE	FALSE	FALSE
	ebi-a-GCST90001929	CD127 on CD28+ CD45RA+ CD8+ T cell	Inverse variance weighted (fixed effects)	2	-0.0249313	0.121997	0.838072	FALSE	FALSE	FALSE	FALSE
	ebi-a-GCST90001929	CD127 on CD28+ CD45RA+ CD8+ T cell	Maximum likelihood	2	-0.0249463	0.122094	0.838103	FALSE	FALSE	FALSE	FALSE
	ebi-a-GCST90001932	CD127 on CD45RA+ CD4+ T cell	Inverse variance weighted	3	0.120694	0.130511	0.35508	FALSE	FALSE	FALSE	FALSE
	ebi-a-GCST90001932	CD127 on CD45RA+ CD4+ T cell	Inverse variance weighted (fixed effects)	3	0.120694	0.0831954	0.146854	FALSE	FALSE	FALSE	FALSE
	ebi-a-GCST90001932	CD127 on CD45RA+ CD4+ T cell	Maximum likelihood	3	0.124548	0.0852544	0.144045	FALSE	FALSE	FALSE	FALSE
	ebi-a-GCST90001932	CD127 on CD45RA+ CD4+ T cell	Simple median	3	0.03476	0.11646	0.765343	FALSE	FALSE	FALSE	FALSE
	ebi-a-GCST90001932	CD127 on CD45RA+ CD4+ T cell	Weighted median	3	0.0293439	0.116458	0.801065	FALSE	FALSE	FALSE	FALSE
	ebi-a-GCST90001932	CD127 on CD45RA+ CD4+ T cell	Simple mode	3	-0.00551238	0.151247	0.974237	FALSE	FALSE	FALSE	FALSE
	ebi-a-GCST90001932	CD127 on CD45RA+ CD4+ T cell	Weighted mode	3	-0.00551238	0.134407	0.971012	FALSE	FALSE	FALSE	FALSE
	ebi-a-GCST90001932	CD127 on CD45RA+ CD4+ T cell	MR Egger	3	0.562784	1.12877	0.705557	FALSE	FALSE	FALSE	FALSE
	ebi-a-GCST90001933	CD25 on CD45RA- CD4 not regulatory T cell	Wald ratio	1	-0.0969664	0.395197	0.806176	TRUE	FALSE	FALSE	FALSE
	ebi-a-GCST90001934	CD25 on CD45RA+ CD4 not regulatory T cell	Wald ratio	1	0.0309682	0.139345	0.824126	TRUE	FALSE	FALSE	FALSE
	ebi-a-GCST90001935	CD25 on CD39+ CD4 regulatory T cell	Wald ratio	1	0.103706	0.163649	0.52627	TRUE	FALSE	FALSE	FALSE
	ebi-a-GCST90001937	CD25 on resting CD4 regulatory T cell	Wald ratio	1	0.414063	0.311441	0.183682	TRUE	FALSE	FALSE	FALSE
	ebi-a-GCST90001938	CD25 on CD39+ resting CD4 regulatory T cell	Wald ratio	1	-0.169953	0.229821	0.459602	TRUE	FALSE	FALSE	FALSE
	ebi-a-GCST90001940	CD25 on CD39+ activated CD4 regulatory T cell	Wald ratio	1	0.11012	0.17377	0.52627	TRUE	FALSE	FALSE	FALSE
	ebi-a-GCST90001941	CD25 on secreting CD4 regulatory T cell	Wald ratio	1	0.119748	0.137755	0.384694	TRUE	FALSE	FALSE	FALSE
	ebi-a-GCST90001942	CD25 on CD39+ secreting CD4 regulatory T cell	Wald ratio	1	0.122266	0.140652	0.384694	TRUE	FALSE	FALSE	FALSE
	ebi-a-GCST90001943	CD25 on activated & secreting CD4 regulatory T cell	Wald ratio	1	0.136118	0.156587	0.384694	TRUE	FALSE	FALSE	FALSE
	ebi-a-GCST90001944	CD123 on plasmacytoid Dendritic Cell	Inverse variance weighted	2	-0.222743	0.0864827	0.0100071	FALSE	FALSE	FALSE	FALSE
	ebi-a-GCST90001944	CD123 on plasmacytoid Dendritic Cell	Inverse variance weighted (fixed effects)	2	-0.222743	0.0864827	0.0100071	FALSE	FALSE	FALSE	FALSE
	ebi-a-GCST90001944	CD123 on plasmacytoid Dendritic Cell	Maximum likelihood	2	-0.222744	0.0884663	0.0118077	FALSE	FALSE	FALSE	FALSE
	ebi-a-GCST90001945	CD123 on CD62L+ plasmacytoid Dendritic Cell	Inverse variance weighted	2	-0.224803	0.0872836	0.0100081	FALSE	FALSE	FALSE	FALSE
	ebi-a-GCST90001945	CD123 on CD62L+ plasmacytoid Dendritic Cell	Inverse variance weighted (fixed effects)	2	-0.224803	0.0872836	0.0100081	FALSE	FALSE	FALSE	FALSE
	ebi-a-GCST90001945	CD123 on CD62L+ plasmacytoid Dendritic Cell	Maximum likelihood	2	-0.224805	0.0893251	0.0118456	FALSE	FALSE	FALSE	FALSE
	ebi-a-GCST90001946	CD33 on CD14+ monocyte	Inverse variance weighted	3	-0.00837344	0.0261497	0.748808	FALSE	FALSE	FALSE	FALSE
	ebi-a-GCST90001946	CD33 on CD14+ monocyte	Inverse variance weighted (fixed effects)	3	-0.00837344	0.0261497	0.748808	FALSE	FALSE	FALSE	FALSE
	ebi-a-GCST90001946	CD33 on CD14+ monocyte	Maximum likelihood	3	-0.00837452	0.0261528	0.748806	FALSE	FALSE	FALSE	FALSE
	ebi-a-GCST90001946	CD33 on CD14+ monocyte	Simple median	3	0.027831	0.0640386	0.663854	FALSE	FALSE	FALSE	FALSE
	ebi-a-GCST90001946	CD33 on CD14+ monocyte	Weighted median	3	-0.0096875	0.0259103	0.708489	FALSE	FALSE	FALSE	FALSE
	ebi-a-GCST90001946	CD33 on CD14+ monocyte	Simple mode	3	0.018382	0.0502522	0.749585	FALSE	FALSE	FALSE	FALSE
	ebi-a-GCST90001946	CD33 on CD14+ monocyte	Weighted mode	3	-0.0115838	0.0283793	0.722694	FALSE	FALSE	FALSE	FALSE
	ebi-a-GCST90001946	CD33 on CD14+ monocyte	MR Egger	3	-0.0409275	0.0552458	0.594089	FALSE	FALSE	FALSE	FALSE
	ebi-a-GCST90001947	CD33 on CD33+ HLA DR+ CD14dim	Inverse variance weighted	4	7.4151e-05	0.0287271	0.99794	FALSE	FALSE	FALSE	FALSE
	ebi-a-GCST90001947	CD33 on CD33+ HLA DR+ CD14dim	Inverse variance weighted (fixed effects)	4	7.4151e-05	0.0240544	0.99754	FALSE	FALSE	FALSE	FALSE
	ebi-a-GCST90001947	CD33 on CD33+ HLA DR+ CD14dim	Maximum likelihood	4	7.68508e-05	0.0241101	0.997457	FALSE	FALSE	FALSE	FALSE
	ebi-a-GCST90001947	CD33 on CD33+ HLA DR+ CD14dim	Simple median	4	0.0150084	0.0559462	0.788495	FALSE	FALSE	FALSE	FALSE
	ebi-a-GCST90001947	CD33 on CD33+ HLA DR+ CD14dim	Weighted median	4	-0.0114478	0.0256342	0.655177	FALSE	FALSE	FALSE	FALSE
	ebi-a-GCST90001947	CD33 on CD33+ HLA DR+ CD14dim	Simple mode	4	-0.00267497	0.0525806	0.962624	FALSE	FALSE	FALSE	FALSE
	ebi-a-GCST90001947	CD33 on CD33+ HLA DR+ CD14dim	Weighted mode	4	-0.011662	0.0256569	0.680317	FALSE	FALSE	FALSE	FALSE
	ebi-a-GCST90001947	CD33 on CD33+ HLA DR+ CD14dim	MR Egger	4	-0.0346928	0.05558	0.59621	FALSE	FALSE	FALSE	FALSE
	ebi-a-GCST90001948	CD33 on CD33dim HLA DR+ CD11b+	Inverse variance weighted	4	-0.0109534	0.0251648	0.663368	FALSE	FALSE	FALSE	FALSE
	ebi-a-GCST90001948	CD33 on CD33dim HLA DR+ CD11b+	Inverse variance weighted (fixed effects)	4	-0.0109534	0.0251648	0.663368	FALSE	FALSE	FALSE	FALSE
	ebi-a-GCST90001948	CD33 on CD33dim HLA DR+ CD11b+	Maximum likelihood	4	-0.0109545	0.0251673	0.663368	FALSE	FALSE	FALSE	FALSE
	ebi-a-GCST90001948	CD33 on CD33dim HLA DR+ CD11b+	Simple median	4	-0.0087613	0.0466281	0.850957	FALSE	FALSE	FALSE	FALSE
	ebi-a-GCST90001948	CD33 on CD33dim HLA DR+ CD11b+	Weighted median	4	-0.0127773	0.0250401	0.609861	FALSE	FALSE	FALSE	FALSE
	ebi-a-GCST90001948	CD33 on CD33dim HLA DR+ CD11b+	Simple mode	4	-0.0133673	0.0466917	0.793289	FALSE	FALSE	FALSE	FALSE
	ebi-a-GCST90001948	CD33 on CD33dim HLA DR+ CD11b+	Weighted mode	4	-0.0133673	0.0283786	0.669751	FALSE	FALSE	FALSE	FALSE
	ebi-a-GCST90001948	CD33 on CD33dim HLA DR+ CD11b+	MR Egger	4	-0.0158905	0.043196	0.748255	FALSE	FALSE	FALSE	FALSE
	ebi-a-GCST90001949	CD33 on CD33dim HLA DR+ CD11b-	Inverse variance weighted	5	-0.000275452	0.0259173	0.99152	FALSE	FALSE	FALSE	FALSE
	ebi-a-GCST90001949	CD33 on CD33dim HLA DR+ CD11b-	Inverse variance weighted (fixed effects)	5	-0.000275452	0.0249652	0.991197	FALSE	FALSE	FALSE	FALSE
	ebi-a-GCST90001949	CD33 on CD33dim HLA DR+ CD11b-	Maximum likelihood	5	-0.000275958	0.0250207	0.9912	FALSE	FALSE	FALSE	FALSE
	ebi-a-GCST90001949	CD33 on CD33dim HLA DR+ CD11b-	Simple median	5	-0.00405346	0.0508062	0.93641	FALSE	FALSE	FALSE	FALSE
	ebi-a-GCST90001949	CD33 on CD33dim HLA DR+ CD11b-	Weighted median	5	-0.0125484	0.0264559	0.635276	FALSE	FALSE	FALSE	FALSE
	ebi-a-GCST90001949	CD33 on CD33dim HLA DR+ CD11b-	Simple mode	5	-0.0119528	0.0533598	0.83373	FALSE	FALSE	FALSE	FALSE
	ebi-a-GCST90001949	CD33 on CD33dim HLA DR+ CD11b-	Weighted mode	5	-0.0133288	0.0276145	0.654554	FALSE	FALSE	FALSE	FALSE
	ebi-a-GCST90001949	CD33 on CD33dim HLA DR+ CD11b-	MR Egger	5	-0.0246063	0.0501338	0.657218	FALSE	FALSE	FALSE	FALSE
	ebi-a-GCST90001950	CD33 on Granulocytic Myeloid-Derived Suppressor Cells	Inverse variance weighted	3	0.00230729	0.0358044	0.948619	FALSE	FALSE	FALSE	FALSE
	ebi-a-GCST90001950	CD33 on Granulocytic Myeloid-Derived Suppressor Cells	Inverse variance weighted (fixed effects)	3	0.00230729	0.0358044	0.948619	FALSE	FALSE	FALSE	FALSE
	ebi-a-GCST90001950	CD33 on Granulocytic Myeloid-Derived Suppressor Cells	Maximum likelihood	3	0.00230834	0.0358135	0.948608	FALSE	FALSE	FALSE	FALSE
	ebi-a-GCST90001950	CD33 on Granulocytic Myeloid-Derived Suppressor Cells	Simple median	3	0.0395317	0.0872495	0.650485	FALSE	FALSE	FALSE	FALSE
	ebi-a-GCST90001950	CD33 on Granulocytic Myeloid-Derived Suppressor Cells	Weighted median	3	0.000448818	0.0363437	0.990147	FALSE	FALSE	FALSE	FALSE
	ebi-a-GCST90001950	CD33 on Granulocytic Myeloid-Derived Suppressor Cells	Simple mode	3	0.0276359	0.0683921	0.725266	FALSE	FALSE	FALSE	FALSE
	ebi-a-GCST90001950	CD33 on Granulocytic Myeloid-Derived Suppressor Cells	Weighted mode	3	-0.00157373	0.0374472	0.970297	FALSE	FALSE	FALSE	FALSE
	ebi-a-GCST90001950	CD33 on Granulocytic Myeloid-Derived Suppressor Cells	MR Egger	3	-0.0347635	0.0763206	0.727901	FALSE	FALSE	FALSE	FALSE
	ebi-a-GCST90001951	CD33 on CD66b++ myeloid cell	Inverse variance weighted	4	-0.00826051	0.0303346	0.785381	FALSE	FALSE	FALSE	FALSE
	ebi-a-GCST90001951	CD33 on CD66b++ myeloid cell	Inverse variance weighted (fixed effects)	4	-0.00826051	0.0303346	0.785381	FALSE	FALSE	FALSE	FALSE
	ebi-a-GCST90001951	CD33 on CD66b++ myeloid cell	Maximum likelihood	4	-0.00826208	0.0303413	0.785387	FALSE	FALSE	FALSE	FALSE
	ebi-a-GCST90001951	CD33 on CD66b++ myeloid cell	Simple median	4	0.0242736	0.0609077	0.69024	FALSE	FALSE	FALSE	FALSE
	ebi-a-GCST90001951	CD33 on CD66b++ myeloid cell	Weighted median	4	-0.0113498	0.0312898	0.716806	FALSE	FALSE	FALSE	FALSE
	ebi-a-GCST90001951	CD33 on CD66b++ myeloid cell	Simple mode	4	0.0140274	0.0585549	0.826106	FALSE	FALSE	FALSE	FALSE
	ebi-a-GCST90001951	CD33 on CD66b++ myeloid cell	Weighted mode	4	-0.0146362	0.0331499	0.688725	FALSE	FALSE	FALSE	FALSE
	ebi-a-GCST90001951	CD33 on CD66b++ myeloid cell	MR Egger	4	-0.0375939	0.0570006	0.577341	FALSE	FALSE	FALSE	FALSE
	ebi-a-GCST90001952	CD33 on Monocytic Myeloid-Derived Suppressor Cells	Inverse variance weighted	4	-0.000344017	0.0302206	0.990917	FALSE	FALSE	FALSE	FALSE
	ebi-a-GCST90001952	CD33 on Monocytic Myeloid-Derived Suppressor Cells	Inverse variance weighted (fixed effects)	4	-0.000344017	0.0253055	0.989153	FALSE	FALSE	FALSE	FALSE
	ebi-a-GCST90001952	CD33 on Monocytic Myeloid-Derived Suppressor Cells	Maximum likelihood	4	-0.000351025	0.0253699	0.988961	FALSE	FALSE	FALSE	FALSE
	ebi-a-GCST90001952	CD33 on Monocytic Myeloid-Derived Suppressor Cells	Simple median	4	0.0128651	0.0577033	0.823572	FALSE	FALSE	FALSE	FALSE
	ebi-a-GCST90001952	CD33 on Monocytic Myeloid-Derived Suppressor Cells	Weighted median	4	-0.0120474	0.0264072	0.648235	FALSE	FALSE	FALSE	FALSE
	ebi-a-GCST90001952	CD33 on Monocytic Myeloid-Derived Suppressor Cells	Simple mode	4	-0.00302474	0.0548581	0.959495	FALSE	FALSE	FALSE	FALSE
	ebi-a-GCST90001952	CD33 on Monocytic Myeloid-Derived Suppressor Cells	Weighted mode	4	-0.0124741	0.0253473	0.656392	FALSE	FALSE	FALSE	FALSE
	ebi-a-GCST90001952	CD33 on Monocytic Myeloid-Derived Suppressor Cells	MR Egger	4	-0.0386124	0.0583683	0.576292	FALSE	FALSE	FALSE	FALSE
	ebi-a-GCST90001953	CD33 on CD33dim HLA DR-	Inverse variance weighted	3	-0.007421	0.0261385	0.776479	FALSE	FALSE	FALSE	FALSE
	ebi-a-GCST90001953	CD33 on CD33dim HLA DR-	Inverse variance weighted (fixed effects)	3	-0.007421	0.0261385	0.776479	FALSE	FALSE	FALSE	FALSE
	ebi-a-GCST90001953	CD33 on CD33dim HLA DR-	Maximum likelihood	3	-0.00742537	0.0261466	0.776418	FALSE	FALSE	FALSE	FALSE
	ebi-a-GCST90001953	CD33 on CD33dim HLA DR-	Simple median	3	0.0305951	0.0610125	0.61605	FALSE	FALSE	FALSE	FALSE
	ebi-a-GCST90001953	CD33 on CD33dim HLA DR-	Weighted median	3	-0.00902262	0.0270435	0.738656	FALSE	FALSE	FALSE	FALSE
	ebi-a-GCST90001953	CD33 on CD33dim HLA DR-	Simple mode	3	0.0349686	0.0494619	0.55285	FALSE	FALSE	FALSE	FALSE
	ebi-a-GCST90001953	CD33 on CD33dim HLA DR-	Weighted mode	3	-0.0128297	0.027489	0.686605	FALSE	FALSE	FALSE	FALSE
	ebi-a-GCST90001953	CD33 on CD33dim HLA DR-	MR Egger	3	-0.04366	0.0636813	0.617394	FALSE	FALSE	FALSE	FALSE
	ebi-a-GCST90001954	CD33 on basophil	Inverse variance weighted	3	0.00240855	0.0263583	0.927193	FALSE	FALSE	FALSE	FALSE
	ebi-a-GCST90001954	CD33 on basophil	Inverse variance weighted (fixed effects)	3	0.00240855	0.0263583	0.927193	FALSE	FALSE	FALSE	FALSE
	ebi-a-GCST90001954	CD33 on basophil	Maximum likelihood	3	0.00241036	0.026364	0.927154	FALSE	FALSE	FALSE	FALSE
	ebi-a-GCST90001954	CD33 on basophil	Simple median	3	0.0306203	0.0565753	0.588349	FALSE	FALSE	FALSE	FALSE
	ebi-a-GCST90001954	CD33 on basophil	Weighted median	3	0.000737279	0.0275294	0.978634	FALSE	FALSE	FALSE	FALSE
	ebi-a-GCST90001954	CD33 on basophil	Simple mode	3	0.0239135	0.0525609	0.693748	FALSE	FALSE	FALSE	FALSE
	ebi-a-GCST90001954	CD33 on basophil	Weighted mode	3	-0.00113274	0.0299479	0.973264	FALSE	FALSE	FALSE	FALSE
	ebi-a-GCST90001954	CD33 on basophil	MR Egger	3	-0.0272815	0.0640506	0.743656	FALSE	FALSE	FALSE	FALSE
	ebi-a-GCST90001955	CD33 on Immature Myeloid-Derived Suppressor Cells	Inverse variance weighted	2	-0.000879833	0.0274312	0.974413	FALSE	FALSE	FALSE	FALSE
	ebi-a-GCST90001955	CD33 on Immature Myeloid-Derived Suppressor Cells	Inverse variance weighted (fixed effects)	2	-0.000879833	0.0274312	0.974413	FALSE	FALSE	FALSE	FALSE
	ebi-a-GCST90001955	CD33 on Immature Myeloid-Derived Suppressor Cells	Maximum likelihood	2	-0.000879905	0.027432	0.974412	FALSE	FALSE	FALSE	FALSE
	ebi-a-GCST90001956	CD33 on CD33+ HLA DR+	Inverse variance weighted	4	0.000169119	0.0285472	0.995273	FALSE	FALSE	FALSE	FALSE
	ebi-a-GCST90001956	CD33 on CD33+ HLA DR+	Inverse variance weighted (fixed effects)	4	0.000169119	0.0239038	0.994355	FALSE	FALSE	FALSE	FALSE
	ebi-a-GCST90001956	CD33 on CD33+ HLA DR+	Maximum likelihood	4	0.000168643	0.023958	0.994384	FALSE	FALSE	FALSE	FALSE
	ebi-a-GCST90001956	CD33 on CD33+ HLA DR+	Simple median	4	0.0145147	0.0565166	0.797317	FALSE	FALSE	FALSE	FALSE
	ebi-a-GCST90001956	CD33 on CD33+ HLA DR+	Weighted median	4	-0.0113531	0.0240863	0.63739	FALSE	FALSE	FALSE	FALSE
	ebi-a-GCST90001956	CD33 on CD33+ HLA DR+	Simple mode	4	-0.00215945	0.0514141	0.969137	FALSE	FALSE	FALSE	FALSE
	ebi-a-GCST90001956	CD33 on CD33+ HLA DR+	Weighted mode	4	-0.0117451	0.0234391	0.650766	FALSE	FALSE	FALSE	FALSE
	ebi-a-GCST90001956	CD33 on CD33+ HLA DR+	MR Egger	4	-0.0349164	0.055678	0.594632	FALSE	FALSE	FALSE	FALSE
	ebi-a-GCST90001957	CD33 on CD33+ HLA DR+ CD14-	Inverse variance weighted	4	0.000414065	0.0284169	0.988374	FALSE	FALSE	FALSE	FALSE
	ebi-a-GCST90001957	CD33 on CD33+ HLA DR+ CD14-	Inverse variance weighted (fixed effects)	4	0.000414065	0.0237955	0.986117	FALSE	FALSE	FALSE	FALSE
	ebi-a-GCST90001957	CD33 on CD33+ HLA DR+ CD14-	Maximum likelihood	4	0.000416679	0.023849	0.98606	FALSE	FALSE	FALSE	FALSE
	ebi-a-GCST90001957	CD33 on CD33+ HLA DR+ CD14-	Simple median	4	0.0142866	0.0560399	0.798773	FALSE	FALSE	FALSE	FALSE
	ebi-a-GCST90001957	CD33 on CD33+ HLA DR+ CD14-	Weighted median	4	-0.0112942	0.023556	0.631611	FALSE	FALSE	FALSE	FALSE
	ebi-a-GCST90001957	CD33 on CD33+ HLA DR+ CD14-	Simple mode	4	-0.00220649	0.0528555	0.969324	FALSE	FALSE	FALSE	FALSE
	ebi-a-GCST90001957	CD33 on CD33+ HLA DR+ CD14-	Weighted mode	4	-0.0116037	0.0241893	0.664239	FALSE	FALSE	FALSE	FALSE
	ebi-a-GCST90001957	CD33 on CD33+ HLA DR+ CD14-	MR Egger	4	-0.034231	0.0558063	0.602084	FALSE	FALSE	FALSE	FALSE
	ebi-a-GCST90001958	CD4 on monocyte	Wald ratio	1	0.106414	0.128846	0.40886	TRUE	FALSE	FALSE	FALSE
	ebi-a-GCST90001959	CD4 on HLA DR+ CD4+ T cell	Wald ratio	1	-0.699491	0.205059	0.000646841	TRUE	FALSE	FALSE	FALSE
	ebi-a-GCST90001961	CD25 on CD39+ CD4+ T cell	Inverse variance weighted	3	-0.00338736	0.0393138	0.931338	FALSE	FALSE	FALSE	FALSE
	ebi-a-GCST90001961	CD25 on CD39+ CD4+ T cell	Inverse variance weighted (fixed effects)	3	-0.00338736	0.0393138	0.931338	FALSE	FALSE	FALSE	FALSE
	ebi-a-GCST90001961	CD25 on CD39+ CD4+ T cell	Maximum likelihood	3	-0.0033871	0.039318	0.93135	FALSE	FALSE	FALSE	FALSE
	ebi-a-GCST90001961	CD25 on CD39+ CD4+ T cell	Simple median	3	-0.00169974	0.0781617	0.98265	FALSE	FALSE	FALSE	FALSE
	ebi-a-GCST90001961	CD25 on CD39+ CD4+ T cell	Weighted median	3	-0.00494347	0.0416809	0.90559	FALSE	FALSE	FALSE	FALSE
	ebi-a-GCST90001961	CD25 on CD39+ CD4+ T cell	Simple mode	3	-0.0279347	0.0717663	0.73463	FALSE	FALSE	FALSE	FALSE
	ebi-a-GCST90001961	CD25 on CD39+ CD4+ T cell	Weighted mode	3	-0.00533931	0.0382847	0.901861	FALSE	FALSE	FALSE	FALSE
	ebi-a-GCST90001961	CD25 on CD39+ CD4+ T cell	MR Egger	3	0.0357427	0.127145	0.825537	FALSE	FALSE	FALSE	FALSE
	ebi-a-GCST90001979	CD16 on CD14- CD16+ monocyte	Inverse variance weighted	7	0.0285367	0.0434721	0.511544	FALSE	FALSE	FALSE	FALSE
	ebi-a-GCST90001979	CD16 on CD14- CD16+ monocyte	Inverse variance weighted (fixed effects)	7	0.0285367	0.0434721	0.511544	FALSE	FALSE	FALSE	FALSE
	ebi-a-GCST90001979	CD16 on CD14- CD16+ monocyte	Maximum likelihood	7	0.0285718	0.0434914	0.511212	FALSE	FALSE	FALSE	FALSE
	ebi-a-GCST90001979	CD16 on CD14- CD16+ monocyte	Simple median	7	0.11168	0.0880119	0.204471	FALSE	FALSE	FALSE	FALSE
	ebi-a-GCST90001979	CD16 on CD14- CD16+ monocyte	Weighted median	7	0.0294279	0.0472755	0.533629	FALSE	FALSE	FALSE	FALSE
	ebi-a-GCST90001979	CD16 on CD14- CD16+ monocyte	Simple mode	7	0.136134	0.100811	0.2256	FALSE	FALSE	FALSE	FALSE
	ebi-a-GCST90001979	CD16 on CD14- CD16+ monocyte	Weighted mode	7	0.0136183	0.0430492	0.762459	FALSE	FALSE	FALSE	FALSE
	ebi-a-GCST90001979	CD16 on CD14- CD16+ monocyte	MR Egger	7	-0.00744106	0.0631315	0.910762	FALSE	FALSE	FALSE	FALSE
	ebi-a-GCST90001980	CD40 on CD14+ CD16- monocyte	Inverse variance weighted	4	-0.0308199	0.0394589	0.434764	FALSE	FALSE	FALSE	FALSE
	ebi-a-GCST90001980	CD40 on CD14+ CD16- monocyte	Inverse variance weighted (fixed effects)	4	-0.0308199	0.0384185	0.422429	FALSE	FALSE	FALSE	FALSE
	ebi-a-GCST90001980	CD40 on CD14+ CD16- monocyte	Maximum likelihood	4	-0.0309322	0.0384909	0.421615	FALSE	FALSE	FALSE	FALSE
	ebi-a-GCST90001980	CD40 on CD14+ CD16- monocyte	Simple median	4	-0.0285222	0.0585357	0.626073	FALSE	FALSE	FALSE	FALSE
	ebi-a-GCST90001980	CD40 on CD14+ CD16- monocyte	Weighted median	4	-0.0407445	0.041407	0.325115	FALSE	FALSE	FALSE	FALSE
	ebi-a-GCST90001980	CD40 on CD14+ CD16- monocyte	Simple mode	4	-0.0652599	0.0574775	0.338712	FALSE	FALSE	FALSE	FALSE
	ebi-a-GCST90001980	CD40 on CD14+ CD16- monocyte	Weighted mode	4	-0.0552864	0.0456271	0.31236	FALSE	FALSE	FALSE	FALSE
	ebi-a-GCST90001980	CD40 on CD14+ CD16- monocyte	MR Egger	4	-0.20129	0.104674	0.194396	FALSE	FALSE	FALSE	FALSE
	ebi-a-GCST90001981	CD40 on CD14+ CD16+ monocyte	Inverse variance weighted	5	-0.0395981	0.0357945	0.268613	FALSE	FALSE	FALSE	FALSE
	ebi-a-GCST90001981	CD40 on CD14+ CD16+ monocyte	Inverse variance weighted (fixed effects)	5	-0.0395981	0.0357945	0.268613	FALSE	FALSE	FALSE	FALSE
	ebi-a-GCST90001981	CD40 on CD14+ CD16+ monocyte	Maximum likelihood	5	-0.0396559	0.0358333	0.268433	FALSE	FALSE	FALSE	FALSE
	ebi-a-GCST90001981	CD40 on CD14+ CD16+ monocyte	Simple median	5	-0.0478092	0.0617025	0.438437	FALSE	FALSE	FALSE	FALSE
	ebi-a-GCST90001981	CD40 on CD14+ CD16+ monocyte	Weighted median	5	-0.0553687	0.0412149	0.179138	FALSE	FALSE	FALSE	FALSE
	ebi-a-GCST90001981	CD40 on CD14+ CD16+ monocyte	Simple mode	5	-0.0521113	0.0602223	0.435677	FALSE	FALSE	FALSE	FALSE
	ebi-a-GCST90001981	CD40 on CD14+ CD16+ monocyte	Weighted mode	5	-0.0461975	0.0417338	0.330399	FALSE	FALSE	FALSE	FALSE
	ebi-a-GCST90001981	CD40 on CD14+ CD16+ monocyte	MR Egger	5	-0.0712272	0.0811575	0.444749	FALSE	FALSE	FALSE	FALSE
	ebi-a-GCST90001983	CD14 on CD14+ CD16+ monocyte	Inverse variance weighted	2	-0.101608	0.126737	0.42271	FALSE	FALSE	FALSE	FALSE
	ebi-a-GCST90001983	CD14 on CD14+ CD16+ monocyte	Inverse variance weighted (fixed effects)	2	-0.101608	0.126737	0.42271	FALSE	FALSE	FALSE	FALSE
	ebi-a-GCST90001983	CD14 on CD14+ CD16+ monocyte	Maximum likelihood	2	-0.10272	0.128136	0.422757	FALSE	FALSE	FALSE	FALSE
	ebi-a-GCST90001984	HLA DR on CD14- CD16+ monocyte	Inverse variance weighted	3	-0.158259	0.30029	0.598178	FALSE	FALSE	TRUE	FALSE
	ebi-a-GCST90001984	HLA DR on CD14- CD16+ monocyte	Inverse variance weighted (fixed effects)	3	-0.158259	0.0700315	0.0238317	FALSE	FALSE	TRUE	FALSE
	ebi-a-GCST90001984	HLA DR on CD14- CD16+ monocyte	Maximum likelihood	3	-0.181506	0.0763125	0.0173855	FALSE	FALSE	TRUE	FALSE
	ebi-a-GCST90001984	HLA DR on CD14- CD16+ monocyte	Simple median	3	0.0581736	0.117528	0.620617	FALSE	FALSE	TRUE	FALSE
	ebi-a-GCST90001984	HLA DR on CD14- CD16+ monocyte	Weighted median	3	0.0203392	0.0851161	0.811137	FALSE	FALSE	TRUE	FALSE
	ebi-a-GCST90001984	HLA DR on CD14- CD16+ monocyte	Simple mode	3	0.100676	0.118485	0.484982	FALSE	FALSE	TRUE	FALSE
	ebi-a-GCST90001984	HLA DR on CD14- CD16+ monocyte	Weighted mode	3	0.0683802	0.0843971	0.502891	FALSE	FALSE	TRUE	FALSE
	ebi-a-GCST90001984	HLA DR on CD14- CD16+ monocyte	MR Egger	3	0.283482	1.02782	0.828674	FALSE	FALSE	TRUE	FALSE
	ebi-a-GCST90001985	CD40 on monocytes	Inverse variance weighted	4	-0.0185817	0.0437696	0.671176	FALSE	FALSE	FALSE	FALSE
	ebi-a-GCST90001985	CD40 on monocytes	Inverse variance weighted (fixed effects)	4	-0.0185817	0.0351767	0.597333	FALSE	FALSE	FALSE	FALSE
	ebi-a-GCST90001985	CD40 on monocytes	Maximum likelihood	4	-0.0186665	0.0352532	0.596459	FALSE	FALSE	FALSE	FALSE
	ebi-a-GCST90001985	CD40 on monocytes	Simple median	4	0.0760687	0.0785287	0.332708	FALSE	FALSE	FALSE	FALSE
	ebi-a-GCST90001985	CD40 on monocytes	Weighted median	4	-0.0296678	0.0391196	0.448219	FALSE	FALSE	FALSE	FALSE
	ebi-a-GCST90001985	CD40 on monocytes	Simple mode	4	0.0124585	0.06451	0.859197	FALSE	FALSE	FALSE	FALSE
	ebi-a-GCST90001985	CD40 on monocytes	Weighted mode	4	-0.0338781	0.0404138	0.463405	FALSE	FALSE	FALSE	FALSE
	ebi-a-GCST90001985	CD40 on monocytes	MR Egger	4	-0.15487	0.0738437	0.170887	FALSE	FALSE	FALSE	FALSE
	ebi-a-GCST90001986	CD14 on CD14+ CD16- monocyte	Wald ratio	1	0.102079	0.134865	0.449112	TRUE	FALSE	FALSE	FALSE
	ebi-a-GCST90001987	CD64 on CD14+ CD16- monocyte	Inverse variance weighted	3	0.0223449	0.0554872	0.687166	FALSE	FALSE	FALSE	FALSE
	ebi-a-GCST90001987	CD64 on CD14+ CD16- monocyte	Inverse variance weighted (fixed effects)	3	0.0223449	0.0554872	0.687166	FALSE	FALSE	FALSE	FALSE
	ebi-a-GCST90001987	CD64 on CD14+ CD16- monocyte	Maximum likelihood	3	0.0223474	0.0554984	0.687193	FALSE	FALSE	FALSE	FALSE
	ebi-a-GCST90001987	CD64 on CD14+ CD16- monocyte	Simple median	3	0.016962	0.0785568	0.82905	FALSE	FALSE	FALSE	FALSE
	ebi-a-GCST90001987	CD64 on CD14+ CD16- monocyte	Weighted median	3	0.0143037	0.0577861	0.804499	FALSE	FALSE	FALSE	FALSE
	ebi-a-GCST90001987	CD64 on CD14+ CD16- monocyte	Simple mode	3	0.0145839	0.076716	0.866775	FALSE	FALSE	FALSE	FALSE
	ebi-a-GCST90001987	CD64 on CD14+ CD16- monocyte	Weighted mode	3	0.0124429	0.0621828	0.859902	FALSE	FALSE	FALSE	FALSE
	ebi-a-GCST90001987	CD64 on CD14+ CD16- monocyte	MR Egger	3	0.0797928	0.215597	0.774338	FALSE	FALSE	FALSE	FALSE
	ebi-a-GCST90001988	HLA DR on CD14+ CD16- monocyte	Inverse variance weighted	4	-0.117178	0.0808697	0.147346	FALSE	FALSE	TRUE	FALSE
	ebi-a-GCST90001988	HLA DR on CD14+ CD16- monocyte	Inverse variance weighted (fixed effects)	4	-0.117178	0.0454205	0.00988458	FALSE	FALSE	TRUE	FALSE
	ebi-a-GCST90001988	HLA DR on CD14+ CD16- monocyte	Maximum likelihood	4	-0.118967	0.0459971	0.00969802	FALSE	FALSE	TRUE	FALSE
	ebi-a-GCST90001988	HLA DR on CD14+ CD16- monocyte	Simple median	4	0.0295614	0.121107	0.807159	FALSE	FALSE	TRUE	FALSE
	ebi-a-GCST90001988	HLA DR on CD14+ CD16- monocyte	Weighted median	4	-0.138421	0.0537618	0.0100322	FALSE	FALSE	TRUE	FALSE
	ebi-a-GCST90001988	HLA DR on CD14+ CD16- monocyte	Simple mode	4	0.05838	0.208996	0.798138	FALSE	FALSE	TRUE	FALSE
	ebi-a-GCST90001988	HLA DR on CD14+ CD16- monocyte	Weighted mode	4	-0.187907	0.0516754	0.0358345	FALSE	FALSE	TRUE	FALSE
	ebi-a-GCST90001988	HLA DR on CD14+ CD16- monocyte	MR Egger	4	-0.466515	0.122267	0.0623348	FALSE	FALSE	TRUE	FALSE
	ebi-a-GCST90001989	CD40 on CD14- CD16+ monocyte	Inverse variance weighted	5	-0.0235701	0.0362306	0.515332	FALSE	FALSE	FALSE	FALSE
	ebi-a-GCST90001989	CD40 on CD14- CD16+ monocyte	Inverse variance weighted (fixed effects)	5	-0.0235701	0.0346381	0.496209	FALSE	FALSE	FALSE	FALSE
	ebi-a-GCST90001989	CD40 on CD14- CD16+ monocyte	Maximum likelihood	5	-0.0236098	0.0346616	0.495776	FALSE	FALSE	FALSE	FALSE
	ebi-a-GCST90001989	CD40 on CD14- CD16+ monocyte	Simple median	5	0.00986861	0.0842159	0.906716	FALSE	FALSE	FALSE	FALSE
	ebi-a-GCST90001989	CD40 on CD14- CD16+ monocyte	Weighted median	5	-0.0286691	0.0389076	0.461212	FALSE	FALSE	FALSE	FALSE
	ebi-a-GCST90001989	CD40 on CD14- CD16+ monocyte	Simple mode	5	-0.0255005	0.0595441	0.690514	FALSE	FALSE	FALSE	FALSE
	ebi-a-GCST90001989	CD40 on CD14- CD16+ monocyte	Weighted mode	5	-0.0308495	0.0361107	0.441082	FALSE	FALSE	FALSE	FALSE
	ebi-a-GCST90001989	CD40 on CD14- CD16+ monocyte	MR Egger	5	-0.239408	0.153814	0.217457	FALSE	FALSE	FALSE	FALSE
	ebi-a-GCST90001991	HLA DR on CD14+ monocyte	Inverse variance weighted	4	-0.120012	0.0834321	0.150309	FALSE	FALSE	TRUE	FALSE
	ebi-a-GCST90001991	HLA DR on CD14+ monocyte	Inverse variance weighted (fixed effects)	4	-0.120012	0.0467198	0.0102062	FALSE	FALSE	TRUE	FALSE
	ebi-a-GCST90001991	HLA DR on CD14+ monocyte	Maximum likelihood	4	-0.121965	0.0473454	0.00999306	FALSE	FALSE	TRUE	FALSE
	ebi-a-GCST90001991	HLA DR on CD14+ monocyte	Simple median	4	0.0292261	0.126128	0.816757	FALSE	FALSE	TRUE	FALSE
	ebi-a-GCST90001991	HLA DR on CD14+ monocyte	Weighted median	4	-0.141472	0.0567874	0.0127293	FALSE	FALSE	TRUE	FALSE
	ebi-a-GCST90001991	HLA DR on CD14+ monocyte	Simple mode	4	0.0578386	0.218494	0.808375	FALSE	FALSE	TRUE	FALSE
	ebi-a-GCST90001991	HLA DR on CD14+ monocyte	Weighted mode	4	-0.195446	0.0557406	0.0393011	FALSE	FALSE	TRUE	FALSE
	ebi-a-GCST90001991	HLA DR on CD14+ monocyte	MR Egger	4	-0.484162	0.126898	0.0623404	FALSE	FALSE	TRUE	FALSE
	ebi-a-GCST90001992	CCR2 on CD14+ CD16+ monocyte	Wald ratio	1	0.190065	0.338352	0.574294	TRUE	FALSE	FALSE	FALSE
	ebi-a-GCST90001993	PDL-1 on CD14+ CD16- monocyte	Wald ratio	1	-0.237215	0.219312	0.279415	TRUE	FALSE	FALSE	FALSE
	ebi-a-GCST90001994	CX3CR1 on CD14- CD16-	Inverse variance weighted	3	0.175179	0.102744	0.0881939	FALSE	FALSE	FALSE	FALSE
	ebi-a-GCST90001994	CX3CR1 on CD14- CD16-	Inverse variance weighted (fixed effects)	3	0.175179	0.102744	0.0881939	FALSE	FALSE	FALSE	FALSE
	ebi-a-GCST90001994	CX3CR1 on CD14- CD16-	Maximum likelihood	3	0.175527	0.103623	0.0902837	FALSE	FALSE	FALSE	FALSE
	ebi-a-GCST90001994	CX3CR1 on CD14- CD16-	Simple median	3	0.171947	0.128507	0.180884	FALSE	FALSE	FALSE	FALSE
	ebi-a-GCST90001994	CX3CR1 on CD14- CD16-	Weighted median	3	0.165288	0.110784	0.135702	FALSE	FALSE	FALSE	FALSE
	ebi-a-GCST90001994	CX3CR1 on CD14- CD16-	Simple mode	3	0.154706	0.138406	0.379915	FALSE	FALSE	FALSE	FALSE
	ebi-a-GCST90001994	CX3CR1 on CD14- CD16-	Weighted mode	3	0.159813	0.131463	0.348137	FALSE	FALSE	FALSE	FALSE
	ebi-a-GCST90001994	CX3CR1 on CD14- CD16-	MR Egger	3	0.191887	0.228043	0.554678	FALSE	FALSE	FALSE	FALSE
	ebi-a-GCST90001995	CX3CR1 on monocyte	Inverse variance weighted	3	0.0102952	0.0558554	0.853764	FALSE	FALSE	FALSE	FALSE
	ebi-a-GCST90001995	CX3CR1 on monocyte	Inverse variance weighted (fixed effects)	3	0.0102952	0.0558554	0.853764	FALSE	FALSE	FALSE	FALSE
	ebi-a-GCST90001995	CX3CR1 on monocyte	Maximum likelihood	3	0.0103186	0.0559315	0.853632	FALSE	FALSE	FALSE	FALSE
	ebi-a-GCST90001995	CX3CR1 on monocyte	Simple median	3	-0.0127377	0.0730742	0.86162	FALSE	FALSE	FALSE	FALSE
	ebi-a-GCST90001995	CX3CR1 on monocyte	Weighted median	3	-0.0127608	0.0638312	0.841547	FALSE	FALSE	FALSE	FALSE
	ebi-a-GCST90001995	CX3CR1 on monocyte	Simple mode	3	-0.0284623	0.0829973	0.764341	FALSE	FALSE	FALSE	FALSE
	ebi-a-GCST90001995	CX3CR1 on monocyte	Weighted mode	3	-0.0185984	0.0704505	0.816499	FALSE	FALSE	FALSE	FALSE
	ebi-a-GCST90001995	CX3CR1 on monocyte	MR Egger	3	0.116268	0.244386	0.7173	FALSE	FALSE	FALSE	FALSE
	ebi-a-GCST90001996	CX3CR1 on CD14+ CD16+ monocyte	Inverse variance weighted	3	0.00655711	0.0559783	0.906752	FALSE	FALSE	FALSE	FALSE
	ebi-a-GCST90001996	CX3CR1 on CD14+ CD16+ monocyte	Inverse variance weighted (fixed effects)	3	0.00655711	0.0559783	0.906752	FALSE	FALSE	FALSE	FALSE
	ebi-a-GCST90001996	CX3CR1 on CD14+ CD16+ monocyte	Maximum likelihood	3	0.00657524	0.056049	0.906613	FALSE	FALSE	FALSE	FALSE
	ebi-a-GCST90001996	CX3CR1 on CD14+ CD16+ monocyte	Simple median	3	-0.0112845	0.0875262	0.897415	FALSE	FALSE	FALSE	FALSE
	ebi-a-GCST90001996	CX3CR1 on CD14+ CD16+ monocyte	Weighted median	3	-0.0035511	0.0565859	0.949961	FALSE	FALSE	FALSE	FALSE
	ebi-a-GCST90001996	CX3CR1 on CD14+ CD16+ monocyte	Simple mode	3	-0.0408769	0.0911454	0.697713	FALSE	FALSE	FALSE	FALSE
	ebi-a-GCST90001996	CX3CR1 on CD14+ CD16+ monocyte	Weighted mode	3	-0.0150594	0.062354	0.83166	FALSE	FALSE	FALSE	FALSE
	ebi-a-GCST90001996	CX3CR1 on CD14+ CD16+ monocyte	MR Egger	3	0.0228532	0.159921	0.909637	FALSE	FALSE	FALSE	FALSE
	ebi-a-GCST90001997	CX3CR1 on CD14+ CD16- monocyte	Inverse variance weighted	3	0.00679668	0.0508069	0.893581	FALSE	FALSE	FALSE	FALSE
	ebi-a-GCST90001997	CX3CR1 on CD14+ CD16- monocyte	Inverse variance weighted (fixed effects)	3	0.00679668	0.0508069	0.893581	FALSE	FALSE	FALSE	FALSE
	ebi-a-GCST90001997	CX3CR1 on CD14+ CD16- monocyte	Maximum likelihood	3	0.00680163	0.0508614	0.893617	FALSE	FALSE	FALSE	FALSE
	ebi-a-GCST90001997	CX3CR1 on CD14+ CD16- monocyte	Simple median	3	-0.0115952	0.0636992	0.855559	FALSE	FALSE	FALSE	FALSE
	ebi-a-GCST90001997	CX3CR1 on CD14+ CD16- monocyte	Weighted median	3	-0.0134693	0.0578212	0.815802	FALSE	FALSE	FALSE	FALSE
	ebi-a-GCST90001997	CX3CR1 on CD14+ CD16- monocyte	Simple mode	3	-0.0247422	0.0726354	0.765832	FALSE	FALSE	FALSE	FALSE
	ebi-a-GCST90001997	CX3CR1 on CD14+ CD16- monocyte	Weighted mode	3	-0.0173754	0.0666316	0.818666	FALSE	FALSE	FALSE	FALSE
	ebi-a-GCST90001997	CX3CR1 on CD14+ CD16- monocyte	MR Egger	3	0.0827479	0.276226	0.814706	FALSE	FALSE	FALSE	FALSE
	ebi-a-GCST90001998	PDL-1 on CD14+ CD16+ monocyte	Wald ratio	1	0.0361167	0.201003	0.857402	TRUE	FALSE	FALSE	FALSE
	ebi-a-GCST90001999	PDL-1 on CD14- CD16+ monocyte	Inverse variance weighted	2	0.0366106	0.0939148	0.696664	FALSE	FALSE	FALSE	FALSE
	ebi-a-GCST90001999	PDL-1 on CD14- CD16+ monocyte	Inverse variance weighted (fixed effects)	2	0.0366106	0.0939148	0.696664	FALSE	FALSE	FALSE	FALSE
	ebi-a-GCST90001999	PDL-1 on CD14- CD16+ monocyte	Maximum likelihood	2	0.0366224	0.0939212	0.696591	FALSE	FALSE	FALSE	FALSE
	ebi-a-GCST90002000	PDL-1 on CD14- CD16-	Wald ratio	1	0.0711863	0.235386	0.76233	TRUE	FALSE	FALSE	FALSE
	ebi-a-GCST90002001	CD64 on CD14- CD16-	Inverse variance weighted	2	0.234498	0.0970972	0.0157316	FALSE	FALSE	FALSE	FALSE
	ebi-a-GCST90002001	CD64 on CD14- CD16-	Inverse variance weighted (fixed effects)	2	0.234498	0.0970972	0.0157316	FALSE	FALSE	FALSE	FALSE
	ebi-a-GCST90002001	CD64 on CD14- CD16-	Maximum likelihood	2	0.233942	0.102484	0.022447	FALSE	FALSE	FALSE	FALSE
	ebi-a-GCST90002002	PDL-1 on monocyte	Wald ratio	1	0.0418606	0.169839	0.805317	TRUE	FALSE	FALSE	FALSE
	ebi-a-GCST90002003	CCR2 on CD14- CD16-	Inverse variance weighted	3	-0.0968758	0.131138	0.460069	FALSE	FALSE	FALSE	FALSE
	ebi-a-GCST90002003	CCR2 on CD14- CD16-	Inverse variance weighted (fixed effects)	3	-0.0968758	0.131138	0.460069	FALSE	FALSE	FALSE	FALSE
	ebi-a-GCST90002003	CCR2 on CD14- CD16-	Maximum likelihood	3	-0.097344	0.131662	0.459697	FALSE	FALSE	FALSE	FALSE
	ebi-a-GCST90002003	CCR2 on CD14- CD16-	Simple median	3	-0.0983884	0.176931	0.578154	FALSE	FALSE	FALSE	FALSE
	ebi-a-GCST90002003	CCR2 on CD14- CD16-	Weighted median	3	-0.130455	0.141943	0.358062	FALSE	FALSE	FALSE	FALSE
	ebi-a-GCST90002003	CCR2 on CD14- CD16-	Simple mode	3	-0.130574	0.194423	0.571024	FALSE	FALSE	FALSE	FALSE
	ebi-a-GCST90002003	CCR2 on CD14- CD16-	Weighted mode	3	-0.157267	0.16941	0.451241	FALSE	FALSE	FALSE	FALSE
	ebi-a-GCST90002003	CCR2 on CD14- CD16-	MR Egger	3	0.0892716	0.512496	0.890209	FALSE	FALSE	FALSE	FALSE
	ebi-a-GCST90002004	CCR2 on CD14+ CD16- monocyte	Wald ratio	1	-0.0113184	0.124971	0.927836	TRUE	FALSE	FALSE	FALSE
	ebi-a-GCST90002005	CD16 on CD14+ CD16+ monocyte	Inverse variance weighted	3	0.0325504	0.064229	0.612304	FALSE	FALSE	FALSE	FALSE
	ebi-a-GCST90002005	CD16 on CD14+ CD16+ monocyte	Inverse variance weighted (fixed effects)	3	0.0325504	0.064229	0.612304	FALSE	FALSE	FALSE	FALSE
	ebi-a-GCST90002005	CD16 on CD14+ CD16+ monocyte	Maximum likelihood	3	0.0325644	0.0642469	0.612251	FALSE	FALSE	FALSE	FALSE
	ebi-a-GCST90002005	CD16 on CD14+ CD16+ monocyte	Simple median	3	0.132702	0.144742	0.359239	FALSE	FALSE	FALSE	FALSE
	ebi-a-GCST90002005	CD16 on CD14+ CD16+ monocyte	Weighted median	3	0.0311601	0.0632931	0.622497	FALSE	FALSE	FALSE	FALSE
	ebi-a-GCST90002005	CD16 on CD14+ CD16+ monocyte	Simple mode	3	0.152144	0.113972	0.313573	FALSE	FALSE	FALSE	FALSE
	ebi-a-GCST90002005	CD16 on CD14+ CD16+ monocyte	Weighted mode	3	0.0207314	0.0717158	0.799733	FALSE	FALSE	FALSE	FALSE
	ebi-a-GCST90002005	CD16 on CD14+ CD16+ monocyte	MR Egger	3	-0.0557974	0.154089	0.778823	FALSE	FALSE	FALSE	FALSE
	ebi-a-GCST90002006	CD64 on monocyte	Inverse variance weighted	3	0.0242772	0.0591873	0.681677	FALSE	FALSE	FALSE	FALSE
	ebi-a-GCST90002006	CD64 on monocyte	Inverse variance weighted (fixed effects)	3	0.0242772	0.0591873	0.681677	FALSE	FALSE	FALSE	FALSE
	ebi-a-GCST90002006	CD64 on monocyte	Maximum likelihood	3	0.024283	0.0592008	0.681673	FALSE	FALSE	FALSE	FALSE
	ebi-a-GCST90002006	CD64 on monocyte	Simple median	3	0.0176558	0.0826254	0.830793	FALSE	FALSE	FALSE	FALSE
	ebi-a-GCST90002006	CD64 on monocyte	Weighted median	3	0.0154242	0.0623165	0.804511	FALSE	FALSE	FALSE	FALSE
	ebi-a-GCST90002006	CD64 on monocyte	Simple mode	3	0.0154844	0.0784012	0.861687	FALSE	FALSE	FALSE	FALSE
	ebi-a-GCST90002006	CD64 on monocyte	Weighted mode	3	0.0135441	0.0678077	0.860148	FALSE	FALSE	FALSE	FALSE
	ebi-a-GCST90002006	CD64 on monocyte	MR Egger	3	0.0800708	0.21291	0.770998	FALSE	FALSE	FALSE	FALSE
	ebi-a-GCST90002008	CCR2 on monocyte	Wald ratio	1	-0.0124889	0.137896	0.927836	TRUE	FALSE	FALSE	FALSE
	ebi-a-GCST90002009	HLA DR on CD14- CD16-	Inverse variance weighted	3	0.1067	0.182214	0.55816	FALSE	FALSE	TRUE	FALSE
	ebi-a-GCST90002009	HLA DR on CD14- CD16-	Inverse variance weighted (fixed effects)	3	0.1067	0.0616569	0.0835325	FALSE	FALSE	TRUE	FALSE
	ebi-a-GCST90002009	HLA DR on CD14- CD16-	Maximum likelihood	3	0.108594	0.0622375	0.0810136	FALSE	FALSE	TRUE	FALSE
	ebi-a-GCST90002009	HLA DR on CD14- CD16-	Simple median	3	0.168725	0.275963	0.540932	FALSE	FALSE	TRUE	FALSE
	ebi-a-GCST90002009	HLA DR on CD14- CD16-	Weighted median	3	0.134038	0.0641899	0.0367841	FALSE	FALSE	TRUE	FALSE
	ebi-a-GCST90002009	HLA DR on CD14- CD16-	Simple mode	3	0.188338	0.220692	0.483338	FALSE	FALSE	TRUE	FALSE
	ebi-a-GCST90002009	HLA DR on CD14- CD16-	Weighted mode	3	0.169035	0.0661823	0.125158	FALSE	FALSE	TRUE	FALSE
	ebi-a-GCST90002009	HLA DR on CD14- CD16-	MR Egger	3	0.584634	0.178612	0.188761	FALSE	FALSE	TRUE	FALSE
	ebi-a-GCST90002010	HLA DR on monocyte	Inverse variance weighted	2	-0.195784	0.0613574	0.00141841	FALSE	FALSE	FALSE	FALSE
	ebi-a-GCST90002010	HLA DR on monocyte	Inverse variance weighted (fixed effects)	2	-0.195784	0.0562525	0.000500574	FALSE	FALSE	FALSE	FALSE
	ebi-a-GCST90002010	HLA DR on monocyte	Maximum likelihood	2	-0.195985	0.0570736	0.000594951	FALSE	FALSE	FALSE	FALSE
	ebi-a-GCST90002011	CD64 on CD14+ CD16+ monocyte	Inverse variance weighted	2	-0.247212	0.32456	0.446247	FALSE	FALSE	FALSE	FALSE
	ebi-a-GCST90002011	CD64 on CD14+ CD16+ monocyte	Inverse variance weighted (fixed effects)	2	-0.247212	0.192626	0.199359	FALSE	FALSE	FALSE	FALSE
	ebi-a-GCST90002011	CD64 on CD14+ CD16+ monocyte	Maximum likelihood	2	-0.246882	0.192359	0.199337	FALSE	FALSE	FALSE	FALSE
	ebi-a-GCST90002012	CX3CR1 on CD14- CD16+ monocyte	Inverse variance weighted	2	-0.0232122	0.112916	0.837126	FALSE	FALSE	FALSE	FALSE
	ebi-a-GCST90002012	CX3CR1 on CD14- CD16+ monocyte	Inverse variance weighted (fixed effects)	2	-0.0232122	0.112916	0.837126	FALSE	FALSE	FALSE	FALSE
	ebi-a-GCST90002012	CX3CR1 on CD14- CD16+ monocyte	Maximum likelihood	2	-0.0232125	0.112942	0.83716	FALSE	FALSE	FALSE	FALSE
	ebi-a-GCST90002013	CCR2 on myeloid Dendritic Cell	Inverse variance weighted	3	-0.0215657	0.0800065	0.787507	FALSE	FALSE	FALSE	FALSE
	ebi-a-GCST90002013	CCR2 on myeloid Dendritic Cell	Inverse variance weighted (fixed effects)	3	-0.0215657	0.0800065	0.787507	FALSE	FALSE	FALSE	FALSE
	ebi-a-GCST90002013	CCR2 on myeloid Dendritic Cell	Maximum likelihood	3	-0.021597	0.0800393	0.787291	FALSE	FALSE	FALSE	FALSE
	ebi-a-GCST90002013	CCR2 on myeloid Dendritic Cell	Simple median	3	-0.0327948	0.100008	0.74297	FALSE	FALSE	FALSE	FALSE
	ebi-a-GCST90002013	CCR2 on myeloid Dendritic Cell	Weighted median	3	-0.0234585	0.0874098	0.788412	FALSE	FALSE	FALSE	FALSE
	ebi-a-GCST90002013	CCR2 on myeloid Dendritic Cell	Simple mode	3	-0.0425451	0.11557	0.748087	FALSE	FALSE	FALSE	FALSE
	ebi-a-GCST90002013	CCR2 on myeloid Dendritic Cell	Weighted mode	3	0.0157093	0.110668	0.900128	FALSE	FALSE	FALSE	FALSE
	ebi-a-GCST90002013	CCR2 on myeloid Dendritic Cell	MR Egger	3	-0.0137491	0.355588	0.975397	FALSE	FALSE	FALSE	FALSE
	ebi-a-GCST90002014	CCR2 on CD62L+ myeloid Dendritic Cell	Inverse variance weighted	3	-0.0150274	0.0832694	0.856785	FALSE	FALSE	FALSE	FALSE
	ebi-a-GCST90002014	CCR2 on CD62L+ myeloid Dendritic Cell	Inverse variance weighted (fixed effects)	3	-0.0150274	0.0832694	0.856785	FALSE	FALSE	FALSE	FALSE
	ebi-a-GCST90002014	CCR2 on CD62L+ myeloid Dendritic Cell	Maximum likelihood	3	-0.0150639	0.0833312	0.856547	FALSE	FALSE	FALSE	FALSE
	ebi-a-GCST90002014	CCR2 on CD62L+ myeloid Dendritic Cell	Simple median	3	0.015165	0.10674	0.887021	FALSE	FALSE	FALSE	FALSE
	ebi-a-GCST90002014	CCR2 on CD62L+ myeloid Dendritic Cell	Weighted median	3	-0.0213506	0.0967279	0.825304	FALSE	FALSE	FALSE	FALSE
	ebi-a-GCST90002014	CCR2 on CD62L+ myeloid Dendritic Cell	Simple mode	3	0.00722625	0.124498	0.958992	FALSE	FALSE	FALSE	FALSE
	ebi-a-GCST90002014	CCR2 on CD62L+ myeloid Dendritic Cell	Weighted mode	3	-0.0394946	0.102028	0.735994	FALSE	FALSE	FALSE	FALSE
	ebi-a-GCST90002014	CCR2 on CD62L+ myeloid Dendritic Cell	MR Egger	3	-0.232266	0.303419	0.584068	FALSE	FALSE	FALSE	FALSE
	ebi-a-GCST90002015	CCR2 on plasmacytoid Dendritic Cell	Inverse variance weighted	2	-0.108609	0.071828	0.130515	FALSE	FALSE	FALSE	FALSE
	ebi-a-GCST90002015	CCR2 on plasmacytoid Dendritic Cell	Inverse variance weighted (fixed effects)	2	-0.108609	0.071828	0.130515	FALSE	FALSE	FALSE	FALSE
	ebi-a-GCST90002015	CCR2 on plasmacytoid Dendritic Cell	Maximum likelihood	2	-0.108618	0.0721445	0.132179	FALSE	FALSE	FALSE	FALSE
	ebi-a-GCST90002016	CCR2 on CD62L+ plasmacytoid Dendritic Cell	Inverse variance weighted	2	-0.10886	0.0719955	0.130525	FALSE	FALSE	FALSE	FALSE
	ebi-a-GCST90002016	CCR2 on CD62L+ plasmacytoid Dendritic Cell	Inverse variance weighted (fixed effects)	2	-0.10886	0.0719955	0.130525	FALSE	FALSE	FALSE	FALSE
	ebi-a-GCST90002016	CCR2 on CD62L+ plasmacytoid Dendritic Cell	Maximum likelihood	2	-0.108869	0.0723132	0.132191	FALSE	FALSE	FALSE	FALSE
	ebi-a-GCST90002017	CCR2 on monocyte	Inverse variance weighted	2	0.00331785	0.0722879	0.963392	FALSE	FALSE	FALSE	FALSE
	ebi-a-GCST90002017	CCR2 on monocyte	Inverse variance weighted (fixed effects)	2	0.00331785	0.0722879	0.963392	FALSE	FALSE	FALSE	FALSE
	ebi-a-GCST90002017	CCR2 on monocyte	Maximum likelihood	2	0.00331932	0.0722952	0.963379	FALSE	FALSE	FALSE	FALSE
	ebi-a-GCST90002018	CCR2 on granulocyte	Wald ratio	1	0.0735389	0.170804	0.666799	TRUE	FALSE	FALSE	FALSE
	ebi-a-GCST90002019	CD14 on Monocytic Myeloid-Derived Suppressor Cells	Wald ratio	1	-0.190292	0.104751	0.0692778	TRUE	FALSE	FALSE	FALSE
	ebi-a-GCST90002021	CD14 on CD33dim HLA DR+ CD11b+	Wald ratio	1	-0.0154557	0.0860166	0.857402	TRUE	FALSE	FALSE	FALSE
	ebi-a-GCST90002022	CD4 on CD4+ T cell	Inverse variance weighted	3	0.0436979	0.0969789	0.652283	FALSE	FALSE	FALSE	FALSE
	ebi-a-GCST90002022	CD4 on CD4+ T cell	Inverse variance weighted (fixed effects)	3	0.0436979	0.0969789	0.652283	FALSE	FALSE	FALSE	FALSE
	ebi-a-GCST90002022	CD4 on CD4+ T cell	Maximum likelihood	3	0.0437125	0.0971349	0.652697	FALSE	FALSE	FALSE	FALSE
	ebi-a-GCST90002022	CD4 on CD4+ T cell	Simple median	3	0.045142	0.132197	0.732746	FALSE	FALSE	FALSE	FALSE
	ebi-a-GCST90002022	CD4 on CD4+ T cell	Weighted median	3	0.0397354	0.107852	0.712556	FALSE	FALSE	FALSE	FALSE
	ebi-a-GCST90002022	CD4 on CD4+ T cell	Simple mode	3	0.0408547	0.128033	0.7799	FALSE	FALSE	FALSE	FALSE
	ebi-a-GCST90002022	CD4 on CD4+ T cell	Weighted mode	3	0.0372708	0.116983	0.780223	FALSE	FALSE	FALSE	FALSE
	ebi-a-GCST90002022	CD4 on CD4+ T cell	MR Egger	3	0.0204145	0.312387	0.958456	FALSE	FALSE	FALSE	FALSE
	ebi-a-GCST90002023	CD4 on Central Memory CD4+ T cell	Inverse variance weighted	2	0.0475292	0.114355	0.677683	FALSE	FALSE	FALSE	FALSE
	ebi-a-GCST90002023	CD4 on Central Memory CD4+ T cell	Inverse variance weighted (fixed effects)	2	0.0475292	0.114355	0.677683	FALSE	FALSE	FALSE	FALSE
	ebi-a-GCST90002023	CD4 on Central Memory CD4+ T cell	Maximum likelihood	2	0.0475521	0.114601	0.678188	FALSE	FALSE	FALSE	FALSE
	ebi-a-GCST90002024	CD4 on naive CD4+ T cell	Inverse variance weighted	5	-0.082528	0.0909881	0.364396	FALSE	FALSE	FALSE	FALSE
	ebi-a-GCST90002024	CD4 on naive CD4+ T cell	Inverse variance weighted (fixed effects)	5	-0.082528	0.0909881	0.364396	FALSE	FALSE	FALSE	FALSE
	ebi-a-GCST90002024	CD4 on naive CD4+ T cell	Maximum likelihood	5	-0.0829956	0.091304	0.363349	FALSE	FALSE	FALSE	FALSE
	ebi-a-GCST90002024	CD4 on naive CD4+ T cell	Simple median	5	-0.0715603	0.12469	0.566032	FALSE	FALSE	FALSE	FALSE
	ebi-a-GCST90002024	CD4 on naive CD4+ T cell	Weighted median	5	-0.0810168	0.10711	0.449414	FALSE	FALSE	FALSE	FALSE
	ebi-a-GCST90002024	CD4 on naive CD4+ T cell	Simple mode	5	-0.0667561	0.132944	0.641955	FALSE	FALSE	FALSE	FALSE
	ebi-a-GCST90002024	CD4 on naive CD4+ T cell	Weighted mode	5	-0.0818939	0.122437	0.540203	FALSE	FALSE	FALSE	FALSE
	ebi-a-GCST90002024	CD4 on naive CD4+ T cell	MR Egger	5	0.0637748	0.298639	0.844586	FALSE	FALSE	FALSE	FALSE
	ebi-a-GCST90002027	CD4 on CD45RA+ CD4+ T cell	Wald ratio	1	0.0372867	0.121797	0.759499	TRUE	FALSE	FALSE	FALSE
	ebi-a-GCST90002028	CD19 on B cell	Wald ratio	1	-0.201692	0.189004	0.285912	TRUE	FALSE	FALSE	FALSE
	ebi-a-GCST90002029	CD39 on CD39+ CD8+ T cell	Inverse variance weighted	2	0.0114837	0.122186	0.92512	FALSE	FALSE	FALSE	FALSE
	ebi-a-GCST90002029	CD39 on CD39+ CD8+ T cell	Inverse variance weighted (fixed effects)	2	0.0114837	0.122186	0.92512	FALSE	FALSE	FALSE	FALSE
	ebi-a-GCST90002029	CD39 on CD39+ CD8+ T cell	Maximum likelihood	2	0.0115327	0.122409	0.924939	FALSE	FALSE	FALSE	FALSE
	ebi-a-GCST90002030	CD39 on CD39+ activated CD4 regulatory T cell	Inverse variance weighted	5	0.00516771	0.0226003	0.819136	FALSE	FALSE	FALSE	FALSE
	ebi-a-GCST90002030	CD39 on CD39+ activated CD4 regulatory T cell	Inverse variance weighted (fixed effects)	5	0.00516771	0.0226003	0.819136	FALSE	FALSE	FALSE	FALSE
	ebi-a-GCST90002030	CD39 on CD39+ activated CD4 regulatory T cell	Maximum likelihood	5	0.00517355	0.0226119	0.819026	FALSE	FALSE	FALSE	FALSE
	ebi-a-GCST90002030	CD39 on CD39+ activated CD4 regulatory T cell	Simple median	5	0.000413923	0.0440612	0.992505	FALSE	FALSE	FALSE	FALSE
	ebi-a-GCST90002030	CD39 on CD39+ activated CD4 regulatory T cell	Weighted median	5	0.000706878	0.0237869	0.976293	FALSE	FALSE	FALSE	FALSE
	ebi-a-GCST90002030	CD39 on CD39+ activated CD4 regulatory T cell	Simple mode	5	0.00259343	0.0447718	0.956586	FALSE	FALSE	FALSE	FALSE
	ebi-a-GCST90002030	CD39 on CD39+ activated CD4 regulatory T cell	Weighted mode	5	-0.000166249	0.0245398	0.994919	FALSE	FALSE	FALSE	FALSE
	ebi-a-GCST90002030	CD39 on CD39+ activated CD4 regulatory T cell	MR Egger	5	-0.0256207	0.0400078	0.567475	FALSE	FALSE	FALSE	FALSE
	ebi-a-GCST90002031	CD39 on CD39+ secreting CD4 regulatory T cell	Inverse variance weighted	5	0.0068612	0.026104	0.792673	FALSE	FALSE	FALSE	FALSE
	ebi-a-GCST90002031	CD39 on CD39+ secreting CD4 regulatory T cell	Inverse variance weighted (fixed effects)	5	0.0068612	0.026104	0.792673	FALSE	FALSE	FALSE	FALSE
	ebi-a-GCST90002031	CD39 on CD39+ secreting CD4 regulatory T cell	Maximum likelihood	5	0.00687267	0.0261225	0.792478	FALSE	FALSE	FALSE	FALSE
	ebi-a-GCST90002031	CD39 on CD39+ secreting CD4 regulatory T cell	Simple median	5	0.000482705	0.0488342	0.992113	FALSE	FALSE	FALSE	FALSE
	ebi-a-GCST90002031	CD39 on CD39+ secreting CD4 regulatory T cell	Weighted median	5	0.00153728	0.0273836	0.955231	FALSE	FALSE	FALSE	FALSE
	ebi-a-GCST90002031	CD39 on CD39+ secreting CD4 regulatory T cell	Simple mode	5	0.00188046	0.0496844	0.971622	FALSE	FALSE	FALSE	FALSE
	ebi-a-GCST90002031	CD39 on CD39+ secreting CD4 regulatory T cell	Weighted mode	5	0.000275922	0.0273335	0.992429	FALSE	FALSE	FALSE	FALSE
	ebi-a-GCST90002031	CD39 on CD39+ secreting CD4 regulatory T cell	MR Egger	5	-0.0294814	0.0478137	0.581137	FALSE	FALSE	FALSE	FALSE
	ebi-a-GCST90002032	CD39 on CD39+ CD4+ T cell	Inverse variance weighted	4	0.0135505	0.0259566	0.601638	FALSE	FALSE	FALSE	FALSE
	ebi-a-GCST90002032	CD39 on CD39+ CD4+ T cell	Inverse variance weighted (fixed effects)	4	0.0135505	0.0259566	0.601638	FALSE	FALSE	FALSE	FALSE
	ebi-a-GCST90002032	CD39 on CD39+ CD4+ T cell	Maximum likelihood	4	0.013566	0.0259722	0.601443	FALSE	FALSE	FALSE	FALSE
	ebi-a-GCST90002032	CD39 on CD39+ CD4+ T cell	Simple median	4	0.0301335	0.0481908	0.531776	FALSE	FALSE	FALSE	FALSE
	ebi-a-GCST90002032	CD39 on CD39+ CD4+ T cell	Weighted median	4	0.00812071	0.0261291	0.755959	FALSE	FALSE	FALSE	FALSE
	ebi-a-GCST90002032	CD39 on CD39+ CD4+ T cell	Simple mode	4	0.00711482	0.0451441	0.88478	FALSE	FALSE	FALSE	FALSE
	ebi-a-GCST90002032	CD39 on CD39+ CD4+ T cell	Weighted mode	4	0.00615154	0.0274096	0.83684	FALSE	FALSE	FALSE	FALSE
	ebi-a-GCST90002032	CD39 on CD39+ CD4+ T cell	MR Egger	4	-0.0214983	0.0458864	0.685521	FALSE	FALSE	FALSE	FALSE
	ebi-a-GCST90002033	CD39 on granulocyte	Inverse variance weighted	3	0.0958779	0.115588	0.406833	FALSE	FALSE	FALSE	FALSE
	ebi-a-GCST90002033	CD39 on granulocyte	Inverse variance weighted (fixed effects)	3	0.0958779	0.115588	0.406833	FALSE	FALSE	FALSE	FALSE
	ebi-a-GCST90002033	CD39 on granulocyte	Maximum likelihood	3	0.0972831	0.116895	0.405281	FALSE	FALSE	FALSE	FALSE
	ebi-a-GCST90002033	CD39 on granulocyte	Simple median	3	0.0992459	0.155923	0.524446	FALSE	FALSE	FALSE	FALSE
	ebi-a-GCST90002033	CD39 on granulocyte	Weighted median	3	0.0780951	0.138442	0.572687	FALSE	FALSE	FALSE	FALSE
	ebi-a-GCST90002033	CD39 on granulocyte	Simple mode	3	0.0771334	0.182452	0.713588	FALSE	FALSE	FALSE	FALSE
	ebi-a-GCST90002033	CD39 on granulocyte	Weighted mode	3	0.0209627	0.189863	0.922165	FALSE	FALSE	FALSE	FALSE
	ebi-a-GCST90002033	CD39 on granulocyte	MR Egger	3	-0.673742	0.787562	0.549486	FALSE	FALSE	FALSE	FALSE
	ebi-a-GCST90002034	CD39 on monocyte	Inverse variance weighted	2	-0.141668	0.384725	0.7127	FALSE	FALSE	FALSE	FALSE
	ebi-a-GCST90002034	CD39 on monocyte	Inverse variance weighted (fixed effects)	2	-0.141668	0.197534	0.473261	FALSE	FALSE	FALSE	FALSE
	ebi-a-GCST90002034	CD39 on monocyte	Maximum likelihood	2	-0.146396	0.198918	0.461755	FALSE	FALSE	FALSE	FALSE
	ebi-a-GCST90002035	CD80 on myeloid Dendritic Cell	Inverse variance weighted	3	-0.042976	0.129895	0.740756	FALSE	FALSE	FALSE	FALSE
	ebi-a-GCST90002035	CD80 on myeloid Dendritic Cell	Inverse variance weighted (fixed effects)	3	-0.042976	0.0925346	0.642338	FALSE	FALSE	FALSE	FALSE
	ebi-a-GCST90002035	CD80 on myeloid Dendritic Cell	Maximum likelihood	3	-0.0439098	0.0934757	0.638537	FALSE	FALSE	FALSE	FALSE
	ebi-a-GCST90002035	CD80 on myeloid Dendritic Cell	Simple median	3	-0.0458583	0.13949	0.74234	FALSE	FALSE	FALSE	FALSE
	ebi-a-GCST90002035	CD80 on myeloid Dendritic Cell	Weighted median	3	-0.0353506	0.126182	0.779359	FALSE	FALSE	FALSE	FALSE
	ebi-a-GCST90002035	CD80 on myeloid Dendritic Cell	Simple mode	3	-0.0433532	0.177556	0.829865	FALSE	FALSE	FALSE	FALSE
	ebi-a-GCST90002035	CD80 on myeloid Dendritic Cell	Weighted mode	3	0.0129678	0.192153	0.952334	FALSE	FALSE	FALSE	FALSE
	ebi-a-GCST90002035	CD80 on myeloid Dendritic Cell	MR Egger	3	0.506223	0.303279	0.343621	FALSE	FALSE	FALSE	FALSE
	ebi-a-GCST90002036	CD80 on CD62L+ myeloid Dendritic Cell	Inverse variance weighted	2	-0.0274111	0.202642	0.8924	FALSE	FALSE	TRUE	FALSE
	ebi-a-GCST90002036	CD80 on CD62L+ myeloid Dendritic Cell	Inverse variance weighted (fixed effects)	2	-0.0274111	0.0973156	0.778195	FALSE	FALSE	TRUE	FALSE
	ebi-a-GCST90002036	CD80 on CD62L+ myeloid Dendritic Cell	Maximum likelihood	2	-0.0281563	0.0984844	0.774958	FALSE	FALSE	TRUE	FALSE
	ebi-a-GCST90002037	CD80 on plasmacytoid Dendritic Cell	Inverse variance weighted	2	-0.236304	0.0917527	0.0100111	FALSE	FALSE	FALSE	FALSE
	ebi-a-GCST90002037	CD80 on plasmacytoid Dendritic Cell	Inverse variance weighted (fixed effects)	2	-0.236304	0.0917527	0.0100111	FALSE	FALSE	FALSE	FALSE
	ebi-a-GCST90002037	CD80 on plasmacytoid Dendritic Cell	Maximum likelihood	2	-0.23631	0.0941133	0.0120422	FALSE	FALSE	FALSE	FALSE
	ebi-a-GCST90002038	CD80 on CD62L+ plasmacytoid Dendritic Cell	Inverse variance weighted	2	-0.238338	0.0925481	0.0100156	FALSE	FALSE	FALSE	FALSE
	ebi-a-GCST90002038	CD80 on CD62L+ plasmacytoid Dendritic Cell	Inverse variance weighted (fixed effects)	2	-0.238338	0.0925481	0.0100156	FALSE	FALSE	FALSE	FALSE
	ebi-a-GCST90002038	CD80 on CD62L+ plasmacytoid Dendritic Cell	Maximum likelihood	2	-0.238347	0.0949736	0.0120862	FALSE	FALSE	FALSE	FALSE
	ebi-a-GCST90002039	CD80 on monocyte	Inverse variance weighted	4	0.125087	0.0740899	0.0913524	FALSE	FALSE	FALSE	FALSE
	ebi-a-GCST90002039	CD80 on monocyte	Inverse variance weighted (fixed effects)	4	0.125087	0.0740899	0.0913524	FALSE	FALSE	FALSE	FALSE
	ebi-a-GCST90002039	CD80 on monocyte	Maximum likelihood	4	0.126712	0.0749768	0.0910252	FALSE	FALSE	FALSE	FALSE
	ebi-a-GCST90002039	CD80 on monocyte	Simple median	4	0.0801114	0.103386	0.438414	FALSE	FALSE	FALSE	FALSE
	ebi-a-GCST90002039	CD80 on monocyte	Weighted median	4	0.0980503	0.0860862	0.254712	FALSE	FALSE	FALSE	FALSE
	ebi-a-GCST90002039	CD80 on monocyte	Simple mode	4	0.0493843	0.132137	0.733451	FALSE	FALSE	FALSE	FALSE
	ebi-a-GCST90002039	CD80 on monocyte	Weighted mode	4	0.0982514	0.0893115	0.351647	FALSE	FALSE	FALSE	FALSE
	ebi-a-GCST90002039	CD80 on monocyte	MR Egger	4	-0.0299329	0.131096	0.840612	FALSE	FALSE	FALSE	FALSE
	ebi-a-GCST90002040	CD80 on granulocyte	Inverse variance weighted	3	0.111278	0.101706	0.273904	FALSE	FALSE	FALSE	FALSE
	ebi-a-GCST90002040	CD80 on granulocyte	Inverse variance weighted (fixed effects)	3	0.111278	0.101706	0.273904	FALSE	FALSE	FALSE	FALSE
	ebi-a-GCST90002040	CD80 on granulocyte	Maximum likelihood	3	0.111564	0.102222	0.275103	FALSE	FALSE	FALSE	FALSE
	ebi-a-GCST90002040	CD80 on granulocyte	Simple median	3	0.136943	0.126426	0.278723	FALSE	FALSE	FALSE	FALSE
	ebi-a-GCST90002040	CD80 on granulocyte	Weighted median	3	0.141943	0.110831	0.200295	FALSE	FALSE	FALSE	FALSE
	ebi-a-GCST90002040	CD80 on granulocyte	Simple mode	3	0.14243	0.145496	0.430846	FALSE	FALSE	FALSE	FALSE
	ebi-a-GCST90002040	CD80 on granulocyte	Weighted mode	3	0.14525	0.137965	0.402855	FALSE	FALSE	FALSE	FALSE
	ebi-a-GCST90002040	CD80 on granulocyte	MR Egger	3	0.171802	0.320255	0.686539	FALSE	FALSE	FALSE	FALSE
	ebi-a-GCST90002042	CD45 on CD33+ HLA DR+ CD14-	Wald ratio	1	0.00961506	0.170561	0.955045	TRUE	FALSE	FALSE	FALSE
	ebi-a-GCST90002045	CD45 on CD33- HLA DR-	Inverse variance weighted	2	0.125319	0.093886	0.181943	FALSE	FALSE	FALSE	FALSE
	ebi-a-GCST90002045	CD45 on CD33- HLA DR-	Inverse variance weighted (fixed effects)	2	0.125319	0.093886	0.181943	FALSE	FALSE	FALSE	FALSE
	ebi-a-GCST90002045	CD45 on CD33- HLA DR-	Maximum likelihood	2	0.125851	0.0950741	0.185598	FALSE	FALSE	FALSE	FALSE
	ebi-a-GCST90002046	CD45 on CD33- HLA DR+	Inverse variance weighted	2	-0.0468764	0.0975143	0.63072	FALSE	FALSE	FALSE	FALSE
	ebi-a-GCST90002046	CD45 on CD33- HLA DR+	Inverse variance weighted (fixed effects)	2	-0.0468764	0.0741217	0.527109	FALSE	FALSE	FALSE	FALSE
	ebi-a-GCST90002046	CD45 on CD33- HLA DR+	Maximum likelihood	2	-0.0476061	0.0748892	0.52498	FALSE	FALSE	FALSE	FALSE
	ebi-a-GCST90002052	CD45 on Immature Myeloid-Derived Suppressor Cells	Wald ratio	1	-0.0544535	0.0526533	0.301048	TRUE	FALSE	FALSE	FALSE
	ebi-a-GCST90002054	CD8 on Central Memory CD8+ T cell	Inverse variance weighted	2	-0.186652	0.140595	0.184315	FALSE	FALSE	FALSE	FALSE
	ebi-a-GCST90002054	CD8 on Central Memory CD8+ T cell	Inverse variance weighted (fixed effects)	2	-0.186652	0.0826321	0.0238941	FALSE	FALSE	FALSE	FALSE
	ebi-a-GCST90002054	CD8 on Central Memory CD8+ T cell	Maximum likelihood	2	-0.189894	0.0853337	0.0260606	FALSE	FALSE	FALSE	FALSE
	ebi-a-GCST90002055	CD8 on naive CD8+ T cell	Inverse variance weighted	2	-0.127181	0.132145	0.33583	FALSE	FALSE	TRUE	FALSE
	ebi-a-GCST90002055	CD8 on naive CD8+ T cell	Inverse variance weighted (fixed effects)	2	-0.127181	0.0650102	0.050427	FALSE	FALSE	TRUE	FALSE
	ebi-a-GCST90002055	CD8 on naive CD8+ T cell	Maximum likelihood	2	-0.128746	0.066196	0.0517849	FALSE	FALSE	TRUE	FALSE
	ebi-a-GCST90002056	CD8 on Effector Memory CD8+ T cell	Inverse variance weighted	2	-0.168585	0.100667	0.0939974	FALSE	FALSE	FALSE	FALSE
	ebi-a-GCST90002056	CD8 on Effector Memory CD8+ T cell	Inverse variance weighted (fixed effects)	2	-0.168585	0.100667	0.0939974	FALSE	FALSE	FALSE	FALSE
	ebi-a-GCST90002056	CD8 on Effector Memory CD8+ T cell	Maximum likelihood	2	-0.16859	0.102151	0.0988605	FALSE	FALSE	FALSE	FALSE
	ebi-a-GCST90002058	CD8 on CD8+ T cell	Inverse variance weighted	2	-0.0629346	0.0712228	0.376896	FALSE	FALSE	FALSE	FALSE
	ebi-a-GCST90002058	CD8 on CD8+ T cell	Inverse variance weighted (fixed effects)	2	-0.0629346	0.0712228	0.376896	FALSE	FALSE	FALSE	FALSE
	ebi-a-GCST90002058	CD8 on CD8+ T cell	Maximum likelihood	2	-0.0631106	0.0714273	0.376932	FALSE	FALSE	FALSE	FALSE
	ebi-a-GCST90002059	CD8 on Natural Killer T	Wald ratio	1	-0.173402	0.143556	0.227085	TRUE	FALSE	FALSE	FALSE
	ebi-a-GCST90002060	CD8 on HLA DR+ CD8+ T cell	Wald ratio	1	-0.151599	0.132726	0.253372	TRUE	FALSE	FALSE	FALSE
	ebi-a-GCST90002061	CD4 on CD39+ CD4+ T cell	Inverse variance weighted	7	0.057916	0.0513589	0.259459	FALSE	FALSE	FALSE	FALSE
	ebi-a-GCST90002061	CD4 on CD39+ CD4+ T cell	Inverse variance weighted (fixed effects)	7	0.057916	0.0468863	0.21674	FALSE	FALSE	FALSE	FALSE
	ebi-a-GCST90002061	CD4 on CD39+ CD4+ T cell	Maximum likelihood	7	0.05826	0.0472704	0.217768	FALSE	FALSE	FALSE	FALSE
	ebi-a-GCST90002061	CD4 on CD39+ CD4+ T cell	Simple median	7	0.0633392	0.0992529	0.523369	FALSE	FALSE	FALSE	FALSE
	ebi-a-GCST90002061	CD4 on CD39+ CD4+ T cell	Weighted median	7	0.0264982	0.0524793	0.61361	FALSE	FALSE	FALSE	FALSE
	ebi-a-GCST90002061	CD4 on CD39+ CD4+ T cell	Simple mode	7	0.0439823	0.0913775	0.647336	FALSE	FALSE	FALSE	FALSE
	ebi-a-GCST90002061	CD4 on CD39+ CD4+ T cell	Weighted mode	7	0.0121374	0.054896	0.832348	FALSE	FALSE	FALSE	FALSE
	ebi-a-GCST90002061	CD4 on CD39+ CD4+ T cell	MR Egger	7	-0.0910049	0.0952352	0.383169	FALSE	FALSE	FALSE	FALSE
	ebi-a-GCST90002063	CD4 on CD4 regulatory T cell	Wald ratio	1	0.078433	0.251108	0.754776	TRUE	FALSE	FALSE	FALSE
	ebi-a-GCST90002065	CD4 on CD39+ resting CD4 regulatory T cell	Wald ratio	1	-0.0943485	0.183052	0.606261	TRUE	FALSE	FALSE	FALSE
	ebi-a-GCST90002066	CD4 on activated CD4 regulatory T cell	Inverse variance weighted	2	0.321393	0.178705	0.0721042	FALSE	FALSE	FALSE	FALSE
	ebi-a-GCST90002066	CD4 on activated CD4 regulatory T cell	Inverse variance weighted (fixed effects)	2	0.321393	0.135606	0.0177856	FALSE	FALSE	FALSE	FALSE
	ebi-a-GCST90002066	CD4 on activated CD4 regulatory T cell	Maximum likelihood	2	0.324083	0.139535	0.0202006	FALSE	FALSE	FALSE	FALSE
	ebi-a-GCST90002069	CD4 on CD39+ secreting CD4 regulatory T cell	Wald ratio	1	0.00206261	0.100071	0.983556	TRUE	FALSE	FALSE	FALSE
	ebi-a-GCST90002070	CD4 on activated & secreting CD4 regulatory T cell	Inverse variance weighted	2	0.357022	0.1999	0.0740984	FALSE	FALSE	FALSE	FALSE
	ebi-a-GCST90002070	CD4 on activated & secreting CD4 regulatory T cell	Inverse variance weighted (fixed effects)	2	0.357022	0.150888	0.0179744	FALSE	FALSE	FALSE	FALSE
	ebi-a-GCST90002070	CD4 on activated & secreting CD4 regulatory T cell	Maximum likelihood	2	0.36079	0.1564	0.0210638	FALSE	FALSE	FALSE	FALSE
	ebi-a-GCST90002087	CD11c on myeloid Dendritic Cell	Inverse variance weighted	5	0.120062	0.0941024	0.202002	FALSE	FALSE	FALSE	FALSE
	ebi-a-GCST90002087	CD11c on myeloid Dendritic Cell	Inverse variance weighted (fixed effects)	5	0.120062	0.0937373	0.200251	FALSE	FALSE	FALSE	FALSE
	ebi-a-GCST90002087	CD11c on myeloid Dendritic Cell	Maximum likelihood	5	0.121594	0.094607	0.198704	FALSE	FALSE	FALSE	FALSE
	ebi-a-GCST90002087	CD11c on myeloid Dendritic Cell	Simple median	5	0.0291486	0.160874	0.85622	FALSE	FALSE	FALSE	FALSE
	ebi-a-GCST90002087	CD11c on myeloid Dendritic Cell	Weighted median	5	0.137855	0.110703	0.213035	FALSE	FALSE	FALSE	FALSE
	ebi-a-GCST90002087	CD11c on myeloid Dendritic Cell	Simple mode	5	0.0212879	0.192818	0.917406	FALSE	FALSE	FALSE	FALSE
	ebi-a-GCST90002087	CD11c on myeloid Dendritic Cell	Weighted mode	5	0.177437	0.123796	0.225062	FALSE	FALSE	FALSE	FALSE
	ebi-a-GCST90002087	CD11c on myeloid Dendritic Cell	MR Egger	5	0.24335	0.381052	0.56848	FALSE	FALSE	FALSE	FALSE
	ebi-a-GCST90002088	CD11c on CD62L+ myeloid Dendritic Cell	Inverse variance weighted	2	0.102181	0.0812143	0.208333	FALSE	FALSE	FALSE	FALSE
	ebi-a-GCST90002088	CD11c on CD62L+ myeloid Dendritic Cell	Inverse variance weighted (fixed effects)	2	0.102181	0.0812143	0.208333	FALSE	FALSE	FALSE	FALSE
	ebi-a-GCST90002088	CD11c on CD62L+ myeloid Dendritic Cell	Maximum likelihood	2	0.102459	0.0817576	0.210133	FALSE	FALSE	FALSE	FALSE
	ebi-a-GCST90002089	CD11c on monocyte	Inverse variance weighted	2	0.0539252	0.097441	0.57998	FALSE	FALSE	FALSE	FALSE
	ebi-a-GCST90002089	CD11c on monocyte	Inverse variance weighted (fixed effects)	2	0.0539252	0.097441	0.57998	FALSE	FALSE	FALSE	FALSE
	ebi-a-GCST90002089	CD11c on monocyte	Maximum likelihood	2	0.0541768	0.0979409	0.580155	FALSE	FALSE	FALSE	FALSE
	ebi-a-GCST90002090	CD11c on granulocyte	Inverse variance weighted	3	0.0162245	0.0870808	0.852197	FALSE	FALSE	FALSE	FALSE
	ebi-a-GCST90002090	CD11c on granulocyte	Inverse variance weighted (fixed effects)	3	0.0162245	0.0870808	0.852197	FALSE	FALSE	FALSE	FALSE
	ebi-a-GCST90002090	CD11c on granulocyte	Maximum likelihood	3	0.0162256	0.0870924	0.852207	FALSE	FALSE	FALSE	FALSE
	ebi-a-GCST90002090	CD11c on granulocyte	Simple median	3	0.0169618	0.108157	0.875383	FALSE	FALSE	FALSE	FALSE
	ebi-a-GCST90002090	CD11c on granulocyte	Weighted median	3	0.0186615	0.0955951	0.845226	FALSE	FALSE	FALSE	FALSE
	ebi-a-GCST90002090	CD11c on granulocyte	Simple mode	3	0.0189949	0.112915	0.881881	FALSE	FALSE	FALSE	FALSE
	ebi-a-GCST90002090	CD11c on granulocyte	Weighted mode	3	0.0200946	0.12431	0.886436	FALSE	FALSE	FALSE	FALSE
	ebi-a-GCST90002090	CD11c on granulocyte	MR Egger	3	0.0304882	0.299084	0.935327	FALSE	FALSE	FALSE	FALSE
	ebi-a-GCST90002091	CD11b on CD14+ monocyte	Wald ratio	1	0.00836934	0.0465785	0.857402	TRUE	FALSE	FALSE	FALSE
	ebi-a-GCST90002094	CD11b on Monocytic Myeloid-Derived Suppressor Cells	Wald ratio	1	0.0113286	0.0630477	0.857402	TRUE	FALSE	FALSE	FALSE
	ebi-a-GCST90002095	CD11b on CD33dim HLA DR-	Wald ratio	1	-0.123716	0.0863588	0.151979	TRUE	FALSE	FALSE	FALSE
	ebi-a-GCST90002096	CD11b on basophil	Wald ratio	1	-0.120099	0.0838346	0.151979	TRUE	FALSE	FALSE	FALSE
	ebi-a-GCST90002097	CD11b on CD33+ HLA DR+ CD14dim	Wald ratio	1	0.0105697	0.0588241	0.857402	TRUE	FALSE	FALSE	FALSE
	ebi-a-GCST90002098	CD45RA on naive CD4+ T cell	Inverse variance weighted	7	0.012176	0.0356792	0.732906	FALSE	FALSE	FALSE	FALSE
	ebi-a-GCST90002098	CD45RA on naive CD4+ T cell	Inverse variance weighted (fixed effects)	7	0.012176	0.0356792	0.732906	FALSE	FALSE	FALSE	FALSE
	ebi-a-GCST90002098	CD45RA on naive CD4+ T cell	Maximum likelihood	7	0.01219	0.035723	0.732926	FALSE	FALSE	FALSE	FALSE
	ebi-a-GCST90002098	CD45RA on naive CD4+ T cell	Simple median	7	0.0257788	0.0521688	0.621205	FALSE	FALSE	FALSE	FALSE
	ebi-a-GCST90002098	CD45RA on naive CD4+ T cell	Weighted median	7	0.00905686	0.0418601	0.828707	FALSE	FALSE	FALSE	FALSE
	ebi-a-GCST90002098	CD45RA on naive CD4+ T cell	Simple mode	7	0.0196825	0.0527858	0.72206	FALSE	FALSE	FALSE	FALSE
	ebi-a-GCST90002098	CD45RA on naive CD4+ T cell	Weighted mode	7	0.00884416	0.0431073	0.844226	FALSE	FALSE	FALSE	FALSE
	ebi-a-GCST90002098	CD45RA on naive CD4+ T cell	MR Egger	7	0.0115906	0.0482272	0.819614	FALSE	FALSE	FALSE	FALSE
	ebi-a-GCST90002099	CD4RA on Terminally Differentiated CD4+ T cell	Inverse variance weighted	3	-0.0222706	0.0603097	0.711925	FALSE	FALSE	FALSE	FALSE
	ebi-a-GCST90002099	CD4RA on Terminally Differentiated CD4+ T cell	Inverse variance weighted (fixed effects)	3	-0.0222706	0.0603097	0.711925	FALSE	FALSE	FALSE	FALSE
	ebi-a-GCST90002099	CD4RA on Terminally Differentiated CD4+ T cell	Maximum likelihood	3	-0.0223812	0.0605828	0.711806	FALSE	FALSE	FALSE	FALSE
	ebi-a-GCST90002099	CD4RA on Terminally Differentiated CD4+ T cell	Simple median	3	-0.000291679	0.0740942	0.996859	FALSE	FALSE	FALSE	FALSE
	ebi-a-GCST90002099	CD4RA on Terminally Differentiated CD4+ T cell	Weighted median	3	0.00239961	0.070574	0.972876	FALSE	FALSE	FALSE	FALSE
	ebi-a-GCST90002099	CD4RA on Terminally Differentiated CD4+ T cell	Simple mode	3	0.00485775	0.0831435	0.958722	FALSE	FALSE	FALSE	FALSE
	ebi-a-GCST90002099	CD4RA on Terminally Differentiated CD4+ T cell	Weighted mode	3	0.00440005	0.0786715	0.960483	FALSE	FALSE	FALSE	FALSE
	ebi-a-GCST90002099	CD4RA on Terminally Differentiated CD4+ T cell	MR Egger	3	0.0333844	0.0823017	0.754676	FALSE	FALSE	FALSE	FALSE
	ebi-a-GCST90002100	CD45RA on naive CD8+ T cell	Inverse variance weighted	2	-0.0035891	0.258693	0.988931	FALSE	FALSE	TRUE	FALSE
	ebi-a-GCST90002100	CD45RA on naive CD8+ T cell	Inverse variance weighted (fixed effects)	2	-0.0035891	0.117089	0.975546	FALSE	FALSE	TRUE	FALSE
	ebi-a-GCST90002100	CD45RA on naive CD8+ T cell	Maximum likelihood	2	-0.0038396	0.12082	0.974648	FALSE	FALSE	TRUE	FALSE
	ebi-a-GCST90002101	CD45RA on Terminally Differentiated CD8+ T cell	Wald ratio	1	0.330345	0.23617	0.161884	TRUE	FALSE	FALSE	FALSE
	ebi-a-GCST90002102	CD45RA on resting CD4 regulatory T cell	Inverse variance weighted	7	-0.0443753	0.0451138	0.325297	FALSE	FALSE	FALSE	FALSE
	ebi-a-GCST90002102	CD45RA on resting CD4 regulatory T cell	Inverse variance weighted (fixed effects)	7	-0.0443753	0.0353676	0.209591	FALSE	FALSE	FALSE	FALSE
	ebi-a-GCST90002102	CD45RA on resting CD4 regulatory T cell	Maximum likelihood	7	-0.0452601	0.0359442	0.207967	FALSE	FALSE	FALSE	FALSE
	ebi-a-GCST90002102	CD45RA on resting CD4 regulatory T cell	Simple median	7	-0.0089918	0.0509674	0.859962	FALSE	FALSE	FALSE	FALSE
	ebi-a-GCST90002102	CD45RA on resting CD4 regulatory T cell	Weighted median	7	-0.00317801	0.0454311	0.944232	FALSE	FALSE	FALSE	FALSE
	ebi-a-GCST90002102	CD45RA on resting CD4 regulatory T cell	Simple mode	7	-0.00832955	0.0613508	0.896444	FALSE	FALSE	FALSE	FALSE
	ebi-a-GCST90002102	CD45RA on resting CD4 regulatory T cell	Weighted mode	7	-0.000801726	0.0488342	0.987434	FALSE	FALSE	FALSE	FALSE
	ebi-a-GCST90002102	CD45RA on resting CD4 regulatory T cell	MR Egger	7	0.00310582	0.0662284	0.964412	FALSE	FALSE	FALSE	FALSE
	ebi-a-GCST90002103	CD45RA on CD39+ resting CD4 regulatory T cell	Wald ratio	1	-0.0173529	0.0890417	0.845483	TRUE	FALSE	FALSE	FALSE
	ebi-a-GCST90002104	HLA DR on myeloid Dendritic Cell	Inverse variance weighted	4	0.074183	0.0615032	0.227754	FALSE	FALSE	FALSE	FALSE
	ebi-a-GCST90002104	HLA DR on myeloid Dendritic Cell	Inverse variance weighted (fixed effects)	4	0.074183	0.0466014	0.111416	FALSE	FALSE	FALSE	FALSE
	ebi-a-GCST90002104	HLA DR on myeloid Dendritic Cell	Maximum likelihood	4	0.0750774	0.0470276	0.110387	FALSE	FALSE	FALSE	FALSE
	ebi-a-GCST90002104	HLA DR on myeloid Dendritic Cell	Simple median	4	-0.0401322	0.0770069	0.602261	FALSE	FALSE	FALSE	FALSE
	ebi-a-GCST90002104	HLA DR on myeloid Dendritic Cell	Weighted median	4	0.0871437	0.054713	0.111218	FALSE	FALSE	FALSE	FALSE
	ebi-a-GCST90002104	HLA DR on myeloid Dendritic Cell	Simple mode	4	-0.0545398	0.101825	0.629384	FALSE	FALSE	FALSE	FALSE
	ebi-a-GCST90002104	HLA DR on myeloid Dendritic Cell	Weighted mode	4	0.117726	0.0552745	0.123029	FALSE	FALSE	FALSE	FALSE
	ebi-a-GCST90002104	HLA DR on myeloid Dendritic Cell	MR Egger	4	0.287828	0.105072	0.111427	FALSE	FALSE	FALSE	FALSE
	ebi-a-GCST90002105	HLA DR on plasmacytoid Dendritic Cell	Inverse variance weighted	5	0.0396643	0.0277889	0.153481	FALSE	FALSE	FALSE	FALSE
	ebi-a-GCST90002105	HLA DR on plasmacytoid Dendritic Cell	Inverse variance weighted (fixed effects)	5	0.0396643	0.0272187	0.145049	FALSE	FALSE	FALSE	FALSE
	ebi-a-GCST90002105	HLA DR on plasmacytoid Dendritic Cell	Maximum likelihood	5	0.0398165	0.027287	0.144518	FALSE	FALSE	FALSE	FALSE
	ebi-a-GCST90002105	HLA DR on plasmacytoid Dendritic Cell	Simple median	5	-0.0614302	0.0764945	0.421936	FALSE	FALSE	FALSE	FALSE
	ebi-a-GCST90002105	HLA DR on plasmacytoid Dendritic Cell	Weighted median	5	0.0457812	0.0283151	0.105911	FALSE	FALSE	FALSE	FALSE
	ebi-a-GCST90002105	HLA DR on plasmacytoid Dendritic Cell	Simple mode	5	-0.0961834	0.0929948	0.359431	FALSE	FALSE	FALSE	FALSE
	ebi-a-GCST90002105	HLA DR on plasmacytoid Dendritic Cell	Weighted mode	5	0.0599999	0.0295078	0.111785	FALSE	FALSE	FALSE	FALSE
	ebi-a-GCST90002105	HLA DR on plasmacytoid Dendritic Cell	MR Egger	5	0.106597	0.0454044	0.100514	FALSE	FALSE	FALSE	FALSE
	ebi-a-GCST90002106	HLA DR on Dendritic Cell	Inverse variance weighted	4	0.05115	0.0327491	0.118318	FALSE	FALSE	FALSE	FALSE
	ebi-a-GCST90002106	HLA DR on Dendritic Cell	Inverse variance weighted (fixed effects)	4	0.05115	0.0311477	0.100554	FALSE	FALSE	FALSE	FALSE
	ebi-a-GCST90002106	HLA DR on Dendritic Cell	Maximum likelihood	4	0.0513194	0.0312426	0.100463	FALSE	FALSE	FALSE	FALSE
	ebi-a-GCST90002106	HLA DR on Dendritic Cell	Simple median	4	-0.0458178	0.0757813	0.545441	FALSE	FALSE	FALSE	FALSE
	ebi-a-GCST90002106	HLA DR on Dendritic Cell	Weighted median	4	0.0642416	0.0317326	0.0429222	FALSE	FALSE	FALSE	FALSE
	ebi-a-GCST90002106	HLA DR on Dendritic Cell	Simple mode	4	0.0329803	0.0773104	0.698435	FALSE	FALSE	FALSE	FALSE
	ebi-a-GCST90002106	HLA DR on Dendritic Cell	Weighted mode	4	0.0666195	0.0342223	0.146751	FALSE	FALSE	FALSE	FALSE
	ebi-a-GCST90002106	HLA DR on Dendritic Cell	MR Egger	4	0.127984	0.0561544	0.150289	FALSE	FALSE	FALSE	FALSE
	ebi-a-GCST90002108	HLA DR on CD33+ HLA DR+ CD14-	Wald ratio	1	-0.188426	0.0518395	0.000278192	TRUE	FALSE	FALSE	FALSE
	ebi-a-GCST90002109	HLA DR on CD33+ HLA DR+ CD14dim	Wald ratio	1	-0.262448	0.0722041	0.000278192	TRUE	FALSE	FALSE	FALSE
	ebi-a-GCST90002110	HLA DR on CD33dim HLA DR+ CD11b+	Wald ratio	1	0.0549223	0.092243	0.55157	TRUE	FALSE	FALSE	FALSE
	ebi-a-GCST90002111	HLA DR on CD33dim HLA DR+ CD11b-	Wald ratio	1	0.0477741	0.0802375	0.55157	TRUE	FALSE	FALSE	FALSE
	ebi-a-GCST90002112	HLA DR on CD33- HLA DR+	Inverse variance weighted	3	0.101468	0.0672138	0.131136	FALSE	FALSE	TRUE	FALSE
	ebi-a-GCST90002112	HLA DR on CD33- HLA DR+	Inverse variance weighted (fixed effects)	3	0.101468	0.0345229	0.00329101	FALSE	FALSE	TRUE	FALSE
	ebi-a-GCST90002112	HLA DR on CD33- HLA DR+	Maximum likelihood	3	0.102383	0.0351928	0.0036234	FALSE	FALSE	TRUE	FALSE
	ebi-a-GCST90002112	HLA DR on CD33- HLA DR+	Simple median	3	0.0883878	0.0441972	0.0455164	FALSE	FALSE	TRUE	FALSE
	ebi-a-GCST90002112	HLA DR on CD33- HLA DR+	Weighted median	3	0.0949914	0.0354832	0.00742664	FALSE	FALSE	TRUE	FALSE
	ebi-a-GCST90002112	HLA DR on CD33- HLA DR+	Simple mode	3	0.0279033	0.0871591	0.779212	FALSE	FALSE	TRUE	FALSE
	ebi-a-GCST90002112	HLA DR on CD33- HLA DR+	Weighted mode	3	0.0902858	0.0384594	0.143422	FALSE	FALSE	TRUE	FALSE
	ebi-a-GCST90002112	HLA DR on CD33- HLA DR+	MR Egger	3	0.00258929	0.177921	0.990736	FALSE	FALSE	TRUE	FALSE
	ebi-a-GCST90002113	HLA DR on HLA DR+ T cell	Wald ratio	1	0.177541	0.134547	0.186987	TRUE	FALSE	FALSE	FALSE
	ebi-a-GCST90002114	HLA DR on HLA DR+ CD4+ T cell	Wald ratio	1	0.258039	0.195552	0.186987	TRUE	FALSE	FALSE	FALSE
	ebi-a-GCST90002116	HLA DR on B cell	Inverse variance weighted	5	-0.0688421	0.0571236	0.228149	FALSE	FALSE	FALSE	FALSE
	ebi-a-GCST90002116	HLA DR on B cell	Inverse variance weighted (fixed effects)	5	-0.0688421	0.0571236	0.228149	FALSE	FALSE	FALSE	FALSE
	ebi-a-GCST90002116	HLA DR on B cell	Maximum likelihood	5	-0.0689435	0.0572239	0.22828	FALSE	FALSE	FALSE	FALSE
	ebi-a-GCST90002116	HLA DR on B cell	Simple median	5	-0.0687131	0.0988466	0.486962	FALSE	FALSE	FALSE	FALSE
	ebi-a-GCST90002116	HLA DR on B cell	Weighted median	5	-0.082385	0.0641102	0.198774	FALSE	FALSE	FALSE	FALSE
	ebi-a-GCST90002116	HLA DR on B cell	Simple mode	5	-0.103297	0.0907603	0.318608	FALSE	FALSE	FALSE	FALSE
	ebi-a-GCST90002116	HLA DR on B cell	Weighted mode	5	-0.0842718	0.0644376	0.261037	FALSE	FALSE	FALSE	FALSE
	ebi-a-GCST90002116	HLA DR on B cell	MR Egger	5	-0.160919	0.214362	0.507357	FALSE	FALSE	FALSE	FALSE
	ebi-a-GCST90002117	HLA DR on HLA DR+ Natural Killer	Inverse variance weighted	2	0.0618559	0.0723163	0.392356	FALSE	FALSE	FALSE	FALSE
	ebi-a-GCST90002117	HLA DR on HLA DR+ Natural Killer	Inverse variance weighted (fixed effects)	2	0.0618559	0.0723163	0.392356	FALSE	FALSE	FALSE	FALSE
	ebi-a-GCST90002117	HLA DR on HLA DR+ Natural Killer	Maximum likelihood	2	0.0618561	0.0723448	0.392542	FALSE	FALSE	FALSE	FALSE
	ebi-a-GCST90002118	CD8 on CD28+ CD45RA- CD8+ T cell	Wald ratio	1	-0.0972684	0.0836182	0.24473	TRUE	FALSE	FALSE	FALSE
	ebi-a-GCST90002119	CD8 on CD28+ CD45RA+ CD8+ T cell	Inverse variance weighted	6	-0.0645727	0.0912096	0.478971	FALSE	FALSE	TRUE	FALSE
	ebi-a-GCST90002119	CD8 on CD28+ CD45RA+ CD8+ T cell	Inverse variance weighted (fixed effects)	6	-0.0645727	0.0442889	0.144844	FALSE	FALSE	TRUE	FALSE
	ebi-a-GCST90002119	CD8 on CD28+ CD45RA+ CD8+ T cell	Maximum likelihood	6	-0.0674456	0.0452628	0.136201	FALSE	FALSE	TRUE	FALSE
	ebi-a-GCST90002119	CD8 on CD28+ CD45RA+ CD8+ T cell	Simple median	6	0.0240304	0.0935784	0.797338	FALSE	FALSE	TRUE	FALSE
	ebi-a-GCST90002119	CD8 on CD28+ CD45RA+ CD8+ T cell	Weighted median	6	-0.0470119	0.0518141	0.364238	FALSE	FALSE	TRUE	FALSE
	ebi-a-GCST90002119	CD8 on CD28+ CD45RA+ CD8+ T cell	Simple mode	6	0.0257825	0.119125	0.837204	FALSE	FALSE	TRUE	FALSE
	ebi-a-GCST90002119	CD8 on CD28+ CD45RA+ CD8+ T cell	Weighted mode	6	-0.0307149	0.0585118	0.622063	FALSE	FALSE	TRUE	FALSE
	ebi-a-GCST90002119	CD8 on CD28+ CD45RA+ CD8+ T cell	MR Egger	6	-0.221151	0.229393	0.389605	FALSE	FALSE	TRUE	FALSE
	ebi-a-GCST90002120	CD8 on CD28- CD8+ T cell	Wald ratio	1	-0.0156061	0.141568	0.912221	TRUE	FALSE	FALSE	FALSE
	ebi-a-GCST90002121	CD8 on CD39+ CD8+ T cell	Inverse variance weighted	4	-0.15759	0.139461	0.258481	FALSE	FALSE	TRUE	FALSE
	ebi-a-GCST90002121	CD8 on CD39+ CD8+ T cell	Inverse variance weighted (fixed effects)	4	-0.15759	0.0830018	0.057613	FALSE	FALSE	TRUE	FALSE
	ebi-a-GCST90002121	CD8 on CD39+ CD8+ T cell	Maximum likelihood	4	-0.165089	0.086586	0.0565665	FALSE	FALSE	TRUE	FALSE
	ebi-a-GCST90002121	CD8 on CD39+ CD8+ T cell	Simple median	4	-0.0502491	0.129381	0.697733	FALSE	FALSE	TRUE	FALSE
	ebi-a-GCST90002121	CD8 on CD39+ CD8+ T cell	Weighted median	4	-0.0546452	0.10405	0.599455	FALSE	FALSE	TRUE	FALSE
	ebi-a-GCST90002121	CD8 on CD39+ CD8+ T cell	Simple mode	4	-0.0100853	0.15062	0.950827	FALSE	FALSE	TRUE	FALSE
	ebi-a-GCST90002121	CD8 on CD39+ CD8+ T cell	Weighted mode	4	-0.0366448	0.111105	0.763223	FALSE	FALSE	TRUE	FALSE
	ebi-a-GCST90002121	CD8 on CD39+ CD8+ T cell	MR Egger	4	0.4104	0.489499	0.490037	FALSE	FALSE	TRUE	FALSE

## Sheet: DLBCL
	Trait ID	Trait	Method	No. of SNPs	Beta	SE	P-value	Few SNPs	Pleiotropy	Heterogeneity	Leave-One-Out IVW
	ebi-a-GCST90001391	IgD+ B cell %B cell	Wald ratio	1	-0.340883	0.288948	0.238104	TRUE	FALSE	FALSE	FALSE
	ebi-a-GCST90001395	IgD+ CD38- B cell %B cell	Wald ratio	1	-0.434991	0.429141	0.310758	TRUE	FALSE	FALSE	FALSE
	ebi-a-GCST90001399	IgD- CD27- B cell %B cell	Inverse variance weighted	3	-0.269604	0.137955	0.0506682	FALSE	FALSE	FALSE	FALSE
	ebi-a-GCST90001399	IgD- CD27- B cell %B cell	Inverse variance weighted (fixed effects)	3	-0.269604	0.0998829	0.00695072	FALSE	FALSE	FALSE	FALSE
	ebi-a-GCST90001399	IgD- CD27- B cell %B cell	Maximum likelihood	3	-0.272767	0.102057	0.00752475	FALSE	FALSE	FALSE	FALSE
	ebi-a-GCST90001399	IgD- CD27- B cell %B cell	Simple median	3	-0.26753	0.12817	0.0368616	FALSE	FALSE	FALSE	FALSE
	ebi-a-GCST90001399	IgD- CD27- B cell %B cell	Weighted median	3	-0.245604	0.110636	0.0264244	FALSE	FALSE	FALSE	FALSE
	ebi-a-GCST90001399	IgD- CD27- B cell %B cell	Simple mode	3	-0.171745	0.169635	0.417892	FALSE	FALSE	FALSE	FALSE
	ebi-a-GCST90001399	IgD- CD27- B cell %B cell	Weighted mode	3	-0.242954	0.120018	0.180234	FALSE	FALSE	FALSE	FALSE
	ebi-a-GCST90001399	IgD- CD27- B cell %B cell	MR Egger	3	-0.52676	0.375793	0.394492	FALSE	FALSE	FALSE	FALSE
	ebi-a-GCST90001410	IgD- CD38+ B cell %B cell	Wald ratio	1	-0.0435097	0.288128	0.879969	TRUE	FALSE	FALSE	FALSE
	ebi-a-GCST90001422	CD20- CD38- B cell %B cell	Wald ratio	1	-0.295983	0.200146	0.139184	TRUE	FALSE	FALSE	FALSE
	ebi-a-GCST90001424	IgD+ B cell %Lymphocyte	Inverse variance weighted	2	-0.153172	0.235261	0.515	FALSE	FALSE	FALSE	FALSE
	ebi-a-GCST90001424	IgD+ B cell %Lymphocyte	Inverse variance weighted (fixed effects)	2	-0.153172	0.235261	0.515	FALSE	FALSE	FALSE	FALSE
	ebi-a-GCST90001424	IgD+ B cell %Lymphocyte	Maximum likelihood	2	-0.154866	0.238532	0.51618	FALSE	FALSE	FALSE	FALSE
	ebi-a-GCST90001426	IgD- CD38dim B cell %lymphocyte	Inverse variance weighted	2	-0.0324043	0.198451	0.870293	FALSE	FALSE	FALSE	FALSE
	ebi-a-GCST90001426	IgD- CD38dim B cell %lymphocyte	Inverse variance weighted (fixed effects)	2	-0.0324043	0.198451	0.870293	FALSE	FALSE	FALSE	FALSE
	ebi-a-GCST90001426	IgD- CD38dim B cell %lymphocyte	Maximum likelihood	2	-0.0324193	0.198545	0.870295	FALSE	FALSE	FALSE	FALSE
	ebi-a-GCST90001429	IgD+ CD38+ B cell %lymphocyte	Wald ratio	1	-0.128993	0.470281	0.783863	TRUE	FALSE	FALSE	FALSE
	ebi-a-GCST90001431	IgD+ CD38- B cell %lymphocyte	Inverse variance weighted	2	-0.465715	0.31226	0.135848	FALSE	FALSE	FALSE	FALSE
	ebi-a-GCST90001431	IgD+ CD38- B cell %lymphocyte	Inverse variance weighted (fixed effects)	2	-0.465715	0.31226	0.135848	FALSE	FALSE	FALSE	FALSE
	ebi-a-GCST90001431	IgD+ CD38- B cell %lymphocyte	Maximum likelihood	2	-0.466217	0.317329	0.141781	FALSE	FALSE	FALSE	FALSE
	ebi-a-GCST90001433	IgD- CD27- B cell %lymphocyte	Inverse variance weighted	2	-0.392789	0.189763	0.0384625	FALSE	FALSE	FALSE	FALSE
	ebi-a-GCST90001433	IgD- CD27- B cell %lymphocyte	Inverse variance weighted (fixed effects)	2	-0.392789	0.131124	0.00273951	FALSE	FALSE	FALSE	FALSE
	ebi-a-GCST90001433	IgD- CD27- B cell %lymphocyte	Maximum likelihood	2	-0.397195	0.13613	0.00352554	FALSE	FALSE	FALSE	FALSE
	ebi-a-GCST90001439	IgD+ CD24+ B cell %lymphocyte	Inverse variance weighted	2	-0.25994	0.218335	0.233828	FALSE	FALSE	FALSE	FALSE
	ebi-a-GCST90001439	IgD+ CD24+ B cell %lymphocyte	Inverse variance weighted (fixed effects)	2	-0.25994	0.218335	0.233828	FALSE	FALSE	FALSE	FALSE
	ebi-a-GCST90001439	IgD+ CD24+ B cell %lymphocyte	Maximum likelihood	2	-0.261412	0.22206	0.239111	FALSE	FALSE	FALSE	FALSE
	ebi-a-GCST90001441	IgD+ CD24- B cell %lymphocyte	Wald ratio	1	-0.144531	0.128234	0.259705	TRUE	FALSE	FALSE	FALSE
	ebi-a-GCST90001442	CD24+ CD27+ B cell %lymphocyte	Inverse variance weighted	2	-0.248731	0.233997	0.287798	FALSE	FALSE	FALSE	FALSE
	ebi-a-GCST90001442	CD24+ CD27+ B cell %lymphocyte	Inverse variance weighted (fixed effects)	2	-0.248731	0.233997	0.287798	FALSE	FALSE	FALSE	FALSE
	ebi-a-GCST90001442	CD24+ CD27+ B cell %lymphocyte	Maximum likelihood	2	-0.250741	0.23846	0.293028	FALSE	FALSE	FALSE	FALSE
	ebi-a-GCST90001451	CD62L- monocyte %monocyte	Inverse variance weighted	4	0.184211	0.0953868	0.0534589	FALSE	FALSE	FALSE	FALSE
	ebi-a-GCST90001451	CD62L- monocyte %monocyte	Inverse variance weighted (fixed effects)	4	0.184211	0.0953868	0.0534589	FALSE	FALSE	FALSE	FALSE
	ebi-a-GCST90001451	CD62L- monocyte %monocyte	Maximum likelihood	4	0.186294	0.0969114	0.054566	FALSE	FALSE	FALSE	FALSE
	ebi-a-GCST90001451	CD62L- monocyte %monocyte	Simple median	4	0.270122	0.134725	0.0449649	FALSE	FALSE	FALSE	FALSE
	ebi-a-GCST90001451	CD62L- monocyte %monocyte	Weighted median	4	0.1124	0.111137	0.311842	FALSE	FALSE	FALSE	FALSE
	ebi-a-GCST90001451	CD62L- monocyte %monocyte	Simple mode	4	0.131611	0.169443	0.493938	FALSE	FALSE	FALSE	FALSE
	ebi-a-GCST90001451	CD62L- monocyte %monocyte	Weighted mode	4	0.103805	0.11793	0.443546	FALSE	FALSE	FALSE	FALSE
	ebi-a-GCST90001451	CD62L- monocyte %monocyte	MR Egger	4	0.328175	0.435579	0.529813	FALSE	FALSE	FALSE	FALSE
	ebi-a-GCST90001457	CD11c+ HLA DR++ monocyte %monocyte	Wald ratio	1	-0.0745588	0.255973	0.770841	TRUE	FALSE	FALSE	FALSE
	ebi-a-GCST90001463	CD62L- Dendritic Cell %Dendritic Cell	Inverse variance weighted	3	0.16576	0.0749337	0.0269605	FALSE	FALSE	FALSE	TRUE
	ebi-a-GCST90001463	CD62L- Dendritic Cell %Dendritic Cell	Inverse variance weighted (fixed effects)	3	0.16576	0.0749337	0.0269605	FALSE	FALSE	FALSE	TRUE
	ebi-a-GCST90001463	CD62L- Dendritic Cell %Dendritic Cell	Maximum likelihood	3	0.165793	0.0751315	0.0273346	FALSE	FALSE	FALSE	TRUE
	ebi-a-GCST90001463	CD62L- Dendritic Cell %Dendritic Cell	Simple median	3	0.247717	0.149771	0.0981332	FALSE	FALSE	FALSE	TRUE
	ebi-a-GCST90001463	CD62L- Dendritic Cell %Dendritic Cell	Weighted median	3	0.164073	0.0752237	0.0291736	FALSE	FALSE	FALSE	TRUE
	ebi-a-GCST90001463	CD62L- Dendritic Cell %Dendritic Cell	Simple mode	3	0.26206	0.131055	0.183556	FALSE	FALSE	FALSE	TRUE
	ebi-a-GCST90001463	CD62L- Dendritic Cell %Dendritic Cell	Weighted mode	3	0.148614	0.0777525	0.196117	FALSE	FALSE	FALSE	TRUE
	ebi-a-GCST90001463	CD62L- Dendritic Cell %Dendritic Cell	MR Egger	3	0.109651	0.12468	0.540775	FALSE	FALSE	FALSE	TRUE
	ebi-a-GCST90001465	CD86+ myeloid Dendritic Cell %Dendritic Cell	Inverse variance weighted	3	0.159457	0.0825154	0.0533043	FALSE	FALSE	FALSE	FALSE
	ebi-a-GCST90001465	CD86+ myeloid Dendritic Cell %Dendritic Cell	Inverse variance weighted (fixed effects)	3	0.159457	0.0714941	0.0257243	FALSE	FALSE	FALSE	FALSE
	ebi-a-GCST90001465	CD86+ myeloid Dendritic Cell %Dendritic Cell	Maximum likelihood	3	0.159857	0.0717845	0.0259536	FALSE	FALSE	FALSE	FALSE
	ebi-a-GCST90001465	CD86+ myeloid Dendritic Cell %Dendritic Cell	Simple median	3	0.13767	0.155339	0.37548	FALSE	FALSE	FALSE	FALSE
	ebi-a-GCST90001465	CD86+ myeloid Dendritic Cell %Dendritic Cell	Weighted median	3	0.136994	0.0714432	0.0551707	FALSE	FALSE	FALSE	FALSE
	ebi-a-GCST90001465	CD86+ myeloid Dendritic Cell %Dendritic Cell	Simple mode	3	0.110901	0.138571	0.507484	FALSE	FALSE	FALSE	FALSE
	ebi-a-GCST90001465	CD86+ myeloid Dendritic Cell %Dendritic Cell	Weighted mode	3	0.135632	0.0712107	0.197121	FALSE	FALSE	FALSE	FALSE
	ebi-a-GCST90001465	CD86+ myeloid Dendritic Cell %Dendritic Cell	MR Egger	3	0.0696242	0.267958	0.838164	FALSE	FALSE	FALSE	FALSE
	ebi-a-GCST90001467	CD86+ plasmacytoid Dendritic Cell %Dendritic Cell	Wald ratio	1	-0.374137	0.218766	0.0872264	TRUE	FALSE	FALSE	FALSE
	ebi-a-GCST90001469	CD62L- myeloid Dendritic Cell %Dendritic Cell	Inverse variance weighted	6	0.140138	0.0941031	0.136435	FALSE	FALSE	FALSE	FALSE
	ebi-a-GCST90001469	CD62L- myeloid Dendritic Cell %Dendritic Cell	Inverse variance weighted (fixed effects)	6	0.140138	0.0641904	0.029024	FALSE	FALSE	FALSE	FALSE
	ebi-a-GCST90001469	CD62L- myeloid Dendritic Cell %Dendritic Cell	Maximum likelihood	6	0.141641	0.0647876	0.0287987	FALSE	FALSE	FALSE	FALSE
	ebi-a-GCST90001469	CD62L- myeloid Dendritic Cell %Dendritic Cell	Simple median	6	0.105633	0.11246	0.34758	FALSE	FALSE	FALSE	FALSE
	ebi-a-GCST90001469	CD62L- myeloid Dendritic Cell %Dendritic Cell	Weighted median	6	0.12689	0.0689681	0.0657919	FALSE	FALSE	FALSE	FALSE
	ebi-a-GCST90001469	CD62L- myeloid Dendritic Cell %Dendritic Cell	Simple mode	6	0.0783206	0.147792	0.618835	FALSE	FALSE	FALSE	FALSE
	ebi-a-GCST90001469	CD62L- myeloid Dendritic Cell %Dendritic Cell	Weighted mode	6	0.127646	0.0738446	0.144456	FALSE	FALSE	FALSE	FALSE
	ebi-a-GCST90001469	CD62L- myeloid Dendritic Cell %Dendritic Cell	MR Egger	6	0.244882	0.172785	0.229372	FALSE	FALSE	FALSE	FALSE
	ebi-a-GCST90001471	CD62L- plasmacytoid Dendritic Cell %Dendritic Cell	Inverse variance weighted	2	-0.0921755	0.187277	0.622586	FALSE	FALSE	FALSE	FALSE
	ebi-a-GCST90001471	CD62L- plasmacytoid Dendritic Cell %Dendritic Cell	Inverse variance weighted (fixed effects)	2	-0.0921755	0.113329	0.416021	FALSE	FALSE	FALSE	FALSE
	ebi-a-GCST90001471	CD62L- plasmacytoid Dendritic Cell %Dendritic Cell	Maximum likelihood	2	-0.0931832	0.114331	0.415054	FALSE	FALSE	FALSE	FALSE
	ebi-a-GCST90001473	CD62L- CD86+ myeloid Dendritic Cell %Dendritic Cell	Inverse variance weighted	5	0.110161	0.07396	0.136366	FALSE	FALSE	FALSE	FALSE
	ebi-a-GCST90001473	CD62L- CD86+ myeloid Dendritic Cell %Dendritic Cell	Inverse variance weighted (fixed effects)	5	0.110161	0.0583607	0.0590823	FALSE	FALSE	FALSE	FALSE
	ebi-a-GCST90001473	CD62L- CD86+ myeloid Dendritic Cell %Dendritic Cell	Maximum likelihood	5	0.110778	0.0586448	0.0588965	FALSE	FALSE	FALSE	FALSE
	ebi-a-GCST90001473	CD62L- CD86+ myeloid Dendritic Cell %Dendritic Cell	Simple median	5	0.119872	0.114521	0.295228	FALSE	FALSE	FALSE	FALSE
	ebi-a-GCST90001473	CD62L- CD86+ myeloid Dendritic Cell %Dendritic Cell	Weighted median	5	0.119141	0.0618839	0.0541992	FALSE	FALSE	FALSE	FALSE
	ebi-a-GCST90001473	CD62L- CD86+ myeloid Dendritic Cell %Dendritic Cell	Simple mode	5	0.11187	0.139804	0.468427	FALSE	FALSE	FALSE	FALSE
	ebi-a-GCST90001473	CD62L- CD86+ myeloid Dendritic Cell %Dendritic Cell	Weighted mode	5	0.119067	0.0636273	0.134626	FALSE	FALSE	FALSE	FALSE
	ebi-a-GCST90001473	CD62L- CD86+ myeloid Dendritic Cell %Dendritic Cell	MR Egger	5	0.229815	0.128693	0.172118	FALSE	FALSE	FALSE	FALSE
	ebi-a-GCST90001475	HLA DR++ monocyte %monocyte	Inverse variance weighted	2	0.29933	0.288546	0.299561	FALSE	FALSE	FALSE	FALSE
	ebi-a-GCST90001475	HLA DR++ monocyte %monocyte	Inverse variance weighted (fixed effects)	2	0.29933	0.183855	0.103509	FALSE	FALSE	FALSE	FALSE
	ebi-a-GCST90001475	HLA DR++ monocyte %monocyte	Maximum likelihood	2	0.310133	0.193031	0.108132	FALSE	FALSE	FALSE	FALSE
	ebi-a-GCST90001476	HLA DR++ monocyte %leukocyte	Wald ratio	1	-0.0577411	0.159011	0.71651	TRUE	FALSE	FALSE	FALSE
	ebi-a-GCST90001478	CD4 regulatory T cell %CD4+ T cell	Inverse variance weighted	2	-0.173945	0.18547	0.348314	FALSE	FALSE	FALSE	FALSE
	ebi-a-GCST90001478	CD4 regulatory T cell %CD4+ T cell	Inverse variance weighted (fixed effects)	2	-0.173945	0.18547	0.348314	FALSE	FALSE	FALSE	FALSE
	ebi-a-GCST90001478	CD4 regulatory T cell %CD4+ T cell	Maximum likelihood	2	-0.175047	0.18719	0.349721	FALSE	FALSE	FALSE	FALSE
	ebi-a-GCST90001479	CD4 regulatory T cell %T cell	Wald ratio	1	-0.329167	0.282033	0.24316	TRUE	FALSE	FALSE	FALSE
	ebi-a-GCST90001484	CD39+ resting CD4 regulatory T cell %resting CD4 regulatory T cell	Inverse variance weighted	6	-0.116685	0.065285	0.073885	FALSE	FALSE	FALSE	FALSE
	ebi-a-GCST90001484	CD39+ resting CD4 regulatory T cell %resting CD4 regulatory T cell	Inverse variance weighted (fixed effects)	6	-0.116685	0.065285	0.073885	FALSE	FALSE	FALSE	FALSE
	ebi-a-GCST90001484	CD39+ resting CD4 regulatory T cell %resting CD4 regulatory T cell	Maximum likelihood	6	-0.117195	0.0660309	0.0759233	FALSE	FALSE	FALSE	FALSE
	ebi-a-GCST90001484	CD39+ resting CD4 regulatory T cell %resting CD4 regulatory T cell	Simple median	6	-0.0819429	0.0848999	0.334459	FALSE	FALSE	FALSE	FALSE
	ebi-a-GCST90001484	CD39+ resting CD4 regulatory T cell %resting CD4 regulatory T cell	Weighted median	6	-0.0822085	0.0773374	0.287789	FALSE	FALSE	FALSE	FALSE
	ebi-a-GCST90001484	CD39+ resting CD4 regulatory T cell %resting CD4 regulatory T cell	Simple mode	6	-0.0728605	0.110875	0.540129	FALSE	FALSE	FALSE	FALSE
	ebi-a-GCST90001484	CD39+ resting CD4 regulatory T cell %resting CD4 regulatory T cell	Weighted mode	6	-0.0792113	0.0902299	0.420183	FALSE	FALSE	FALSE	FALSE
	ebi-a-GCST90001484	CD39+ resting CD4 regulatory T cell %resting CD4 regulatory T cell	MR Egger	6	-0.0626986	0.122791	0.636511	FALSE	FALSE	FALSE	FALSE
	ebi-a-GCST90001485	CD39+ resting CD4 regulatory T cell %CD4 regulatory T cell	Inverse variance weighted	11	0.00928255	0.0320328	0.771983	FALSE	FALSE	FALSE	FALSE
	ebi-a-GCST90001485	CD39+ resting CD4 regulatory T cell %CD4 regulatory T cell	Inverse variance weighted (fixed effects)	11	0.00928255	0.0296291	0.75406	FALSE	FALSE	FALSE	FALSE
	ebi-a-GCST90001485	CD39+ resting CD4 regulatory T cell %CD4 regulatory T cell	Maximum likelihood	11	0.00932197	0.0297278	0.753842	FALSE	FALSE	FALSE	FALSE
	ebi-a-GCST90001485	CD39+ resting CD4 regulatory T cell %CD4 regulatory T cell	Simple median	11	-0.0542464	0.0558881	0.331735	FALSE	FALSE	FALSE	FALSE
	ebi-a-GCST90001485	CD39+ resting CD4 regulatory T cell %CD4 regulatory T cell	Weighted median	11	0.0200374	0.0357925	0.5756	FALSE	FALSE	FALSE	FALSE
	ebi-a-GCST90001485	CD39+ resting CD4 regulatory T cell %CD4 regulatory T cell	Simple mode	11	-0.019194	0.0607463	0.758521	FALSE	FALSE	FALSE	FALSE
	ebi-a-GCST90001485	CD39+ resting CD4 regulatory T cell %CD4 regulatory T cell	Weighted mode	11	0.0176155	0.033739	0.612962	FALSE	FALSE	FALSE	FALSE
	ebi-a-GCST90001485	CD39+ resting CD4 regulatory T cell %CD4 regulatory T cell	MR Egger	11	0.0568692	0.0444967	0.233207	FALSE	FALSE	FALSE	FALSE
	ebi-a-GCST90001491	CD39+ activated CD4 regulatory T cell %CD4 regulatory T cell	Inverse variance weighted	7	0.00946481	0.0372094	0.799212	FALSE	FALSE	FALSE	FALSE
	ebi-a-GCST90001491	CD39+ activated CD4 regulatory T cell %CD4 regulatory T cell	Inverse variance weighted (fixed effects)	7	0.00946481	0.0368605	0.797353	FALSE	FALSE	FALSE	FALSE
	ebi-a-GCST90001491	CD39+ activated CD4 regulatory T cell %CD4 regulatory T cell	Maximum likelihood	7	0.0094557	0.0369136	0.797829	FALSE	FALSE	FALSE	FALSE
	ebi-a-GCST90001491	CD39+ activated CD4 regulatory T cell %CD4 regulatory T cell	Simple median	7	-0.082214	0.090644	0.364408	FALSE	FALSE	FALSE	FALSE
	ebi-a-GCST90001491	CD39+ activated CD4 regulatory T cell %CD4 regulatory T cell	Weighted median	7	0.0348254	0.040664	0.391767	FALSE	FALSE	FALSE	FALSE
	ebi-a-GCST90001491	CD39+ activated CD4 regulatory T cell %CD4 regulatory T cell	Simple mode	7	-0.0179465	0.0814226	0.832859	FALSE	FALSE	FALSE	FALSE
	ebi-a-GCST90001491	CD39+ activated CD4 regulatory T cell %CD4 regulatory T cell	Weighted mode	7	0.0346125	0.0413555	0.434683	FALSE	FALSE	FALSE	FALSE
	ebi-a-GCST90001491	CD39+ activated CD4 regulatory T cell %CD4 regulatory T cell	MR Egger	7	0.101166	0.0669844	0.191358	FALSE	FALSE	FALSE	FALSE
	ebi-a-GCST90001496	CD39+ secreting CD4 regulatory T cell %secreting CD4 regulatory T cell	Inverse variance weighted	7	0.0203005	0.0353842	0.566159	FALSE	FALSE	FALSE	FALSE
	ebi-a-GCST90001496	CD39+ secreting CD4 regulatory T cell %secreting CD4 regulatory T cell	Inverse variance weighted (fixed effects)	7	0.0203005	0.0326658	0.534296	FALSE	FALSE	FALSE	FALSE
	ebi-a-GCST90001496	CD39+ secreting CD4 regulatory T cell %secreting CD4 regulatory T cell	Maximum likelihood	7	0.0203493	0.0327141	0.53392	FALSE	FALSE	FALSE	FALSE
	ebi-a-GCST90001496	CD39+ secreting CD4 regulatory T cell %secreting CD4 regulatory T cell	Simple median	7	0.0126277	0.0611368	0.836363	FALSE	FALSE	FALSE	FALSE
	ebi-a-GCST90001496	CD39+ secreting CD4 regulatory T cell %secreting CD4 regulatory T cell	Weighted median	7	0.0282758	0.0348664	0.41738	FALSE	FALSE	FALSE	FALSE
	ebi-a-GCST90001496	CD39+ secreting CD4 regulatory T cell %secreting CD4 regulatory T cell	Simple mode	7	-0.00313851	0.0638506	0.962392	FALSE	FALSE	FALSE	FALSE
	ebi-a-GCST90001496	CD39+ secreting CD4 regulatory T cell %secreting CD4 regulatory T cell	Weighted mode	7	0.0247194	0.037373	0.532902	FALSE	FALSE	FALSE	FALSE
	ebi-a-GCST90001496	CD39+ secreting CD4 regulatory T cell %secreting CD4 regulatory T cell	MR Egger	7	0.0846606	0.0906617	0.393269	FALSE	FALSE	FALSE	FALSE
	ebi-a-GCST90001497	CD39+ secreting CD4 regulatory T cell %CD4 regulatory T cell	Inverse variance weighted	8	0.0169777	0.0388505	0.66211	FALSE	FALSE	FALSE	FALSE
	ebi-a-GCST90001497	CD39+ secreting CD4 regulatory T cell %CD4 regulatory T cell	Inverse variance weighted (fixed effects)	8	0.0169777	0.0329578	0.606458	FALSE	FALSE	FALSE	FALSE
	ebi-a-GCST90001497	CD39+ secreting CD4 regulatory T cell %CD4 regulatory T cell	Maximum likelihood	8	0.0170331	0.0330192	0.605956	FALSE	FALSE	FALSE	FALSE
	ebi-a-GCST90001497	CD39+ secreting CD4 regulatory T cell %CD4 regulatory T cell	Simple median	8	0.00982254	0.063496	0.877062	FALSE	FALSE	FALSE	FALSE
	ebi-a-GCST90001497	CD39+ secreting CD4 regulatory T cell %CD4 regulatory T cell	Weighted median	8	0.0326037	0.0355295	0.358801	FALSE	FALSE	FALSE	FALSE
	ebi-a-GCST90001497	CD39+ secreting CD4 regulatory T cell %CD4 regulatory T cell	Simple mode	8	0.0120024	0.0766813	0.88004	FALSE	FALSE	FALSE	FALSE
	ebi-a-GCST90001497	CD39+ secreting CD4 regulatory T cell %CD4 regulatory T cell	Weighted mode	8	0.0364114	0.0396538	0.389041	FALSE	FALSE	FALSE	FALSE
	ebi-a-GCST90001497	CD39+ secreting CD4 regulatory T cell %CD4 regulatory T cell	MR Egger	8	0.0878852	0.0666292	0.235266	FALSE	FALSE	FALSE	FALSE
	ebi-a-GCST90001499	Activated & resting CD4 regulatory T cell %CD4 regulatory T cell	Inverse variance weighted	5	-0.00472116	0.0387357	0.902993	FALSE	FALSE	FALSE	FALSE
	ebi-a-GCST90001499	Activated & resting CD4 regulatory T cell %CD4 regulatory T cell	Inverse variance weighted (fixed effects)	5	-0.00472116	0.0387357	0.902993	FALSE	FALSE	FALSE	FALSE
	ebi-a-GCST90001499	Activated & resting CD4 regulatory T cell %CD4 regulatory T cell	Maximum likelihood	5	-0.00473953	0.0387673	0.902696	FALSE	FALSE	FALSE	FALSE
	ebi-a-GCST90001499	Activated & resting CD4 regulatory T cell %CD4 regulatory T cell	Simple median	5	-0.00657008	0.0631337	0.917117	FALSE	FALSE	FALSE	FALSE
	ebi-a-GCST90001499	Activated & resting CD4 regulatory T cell %CD4 regulatory T cell	Weighted median	5	0.00198327	0.0426588	0.962919	FALSE	FALSE	FALSE	FALSE
	ebi-a-GCST90001499	Activated & resting CD4 regulatory T cell %CD4 regulatory T cell	Simple mode	5	-0.000787176	0.0516513	0.98857	FALSE	FALSE	FALSE	FALSE
	ebi-a-GCST90001499	Activated & resting CD4 regulatory T cell %CD4 regulatory T cell	Weighted mode	5	0.00204557	0.0418832	0.963388	FALSE	FALSE	FALSE	FALSE
	ebi-a-GCST90001499	Activated & resting CD4 regulatory T cell %CD4 regulatory T cell	MR Egger	5	0.0207919	0.0505958	0.708707	FALSE	FALSE	FALSE	FALSE
	ebi-a-GCST90001500	Activated & resting CD4 regulatory T cell %CD4+ T cell	Inverse variance weighted	3	-0.0435885	0.0712595	0.540746	FALSE	FALSE	FALSE	FALSE
	ebi-a-GCST90001500	Activated & resting CD4 regulatory T cell %CD4+ T cell	Inverse variance weighted (fixed effects)	3	-0.0435885	0.0712595	0.540746	FALSE	FALSE	FALSE	FALSE
	ebi-a-GCST90001500	Activated & resting CD4 regulatory T cell %CD4+ T cell	Maximum likelihood	3	-0.0436317	0.0712198	0.540118	FALSE	FALSE	FALSE	FALSE
	ebi-a-GCST90001500	Activated & resting CD4 regulatory T cell %CD4+ T cell	Simple median	3	-0.0381789	0.117846	0.74596	FALSE	FALSE	FALSE	FALSE
	ebi-a-GCST90001500	Activated & resting CD4 regulatory T cell %CD4+ T cell	Weighted median	3	-0.0628611	0.0750112	0.402017	FALSE	FALSE	FALSE	FALSE
	ebi-a-GCST90001500	Activated & resting CD4 regulatory T cell %CD4+ T cell	Simple mode	3	-0.0539691	0.104742	0.657671	FALSE	FALSE	FALSE	FALSE
	ebi-a-GCST90001500	Activated & resting CD4 regulatory T cell %CD4+ T cell	Weighted mode	3	-0.066081	0.076175	0.477125	FALSE	FALSE	FALSE	FALSE
	ebi-a-GCST90001500	Activated & resting CD4 regulatory T cell %CD4+ T cell	MR Egger	3	-0.0843044	0.0995606	0.552703	FALSE	FALSE	FALSE	FALSE
	ebi-a-GCST90001502	Activated & secreting CD4 regulatory T cell %CD4 regulatory T cell	Inverse variance weighted	6	0.00761424	0.0352369	0.82892	FALSE	FALSE	FALSE	FALSE
	ebi-a-GCST90001502	Activated & secreting CD4 regulatory T cell %CD4 regulatory T cell	Inverse variance weighted (fixed effects)	6	0.00761424	0.0352369	0.82892	FALSE	FALSE	FALSE	FALSE
	ebi-a-GCST90001502	Activated & secreting CD4 regulatory T cell %CD4 regulatory T cell	Maximum likelihood	6	0.00762454	0.0352629	0.828816	FALSE	FALSE	FALSE	FALSE
	ebi-a-GCST90001502	Activated & secreting CD4 regulatory T cell %CD4 regulatory T cell	Simple median	6	0.0157869	0.0525055	0.763665	FALSE	FALSE	FALSE	FALSE
	ebi-a-GCST90001502	Activated & secreting CD4 regulatory T cell %CD4 regulatory T cell	Weighted median	6	0.00310957	0.0395384	0.937313	FALSE	FALSE	FALSE	FALSE
	ebi-a-GCST90001502	Activated & secreting CD4 regulatory T cell %CD4 regulatory T cell	Simple mode	6	0.0162148	0.0440861	0.72808	FALSE	FALSE	FALSE	FALSE
	ebi-a-GCST90001502	Activated & secreting CD4 regulatory T cell %CD4 regulatory T cell	Weighted mode	6	0.00320874	0.0395168	0.938433	FALSE	FALSE	FALSE	FALSE
	ebi-a-GCST90001502	Activated & secreting CD4 regulatory T cell %CD4 regulatory T cell	MR Egger	6	-0.01499	0.0461475	0.76159	FALSE	FALSE	FALSE	FALSE
	ebi-a-GCST90001503	Activated & secreting CD4 regulatory T cell %CD4+ T cell	Inverse variance weighted	7	-0.00653031	0.0415076	0.874986	FALSE	FALSE	FALSE	FALSE
	ebi-a-GCST90001503	Activated & secreting CD4 regulatory T cell %CD4+ T cell	Inverse variance weighted (fixed effects)	7	-0.00653031	0.0415076	0.874986	FALSE	FALSE	FALSE	FALSE
	ebi-a-GCST90001503	Activated & secreting CD4 regulatory T cell %CD4+ T cell	Maximum likelihood	7	-0.00654797	0.0415508	0.87478	FALSE	FALSE	FALSE	FALSE
	ebi-a-GCST90001503	Activated & secreting CD4 regulatory T cell %CD4+ T cell	Simple median	7	-0.00977888	0.067227	0.884347	FALSE	FALSE	FALSE	FALSE
	ebi-a-GCST90001503	Activated & secreting CD4 regulatory T cell %CD4+ T cell	Weighted median	7	0.000104276	0.0481795	0.998273	FALSE	FALSE	FALSE	FALSE
	ebi-a-GCST90001503	Activated & secreting CD4 regulatory T cell %CD4+ T cell	Simple mode	7	0.00427773	0.0634913	0.948472	FALSE	FALSE	FALSE	FALSE
	ebi-a-GCST90001503	Activated & secreting CD4 regulatory T cell %CD4+ T cell	Weighted mode	7	0.00330535	0.0452909	0.944194	FALSE	FALSE	FALSE	FALSE
	ebi-a-GCST90001503	Activated & secreting CD4 regulatory T cell %CD4+ T cell	MR Egger	7	0.0150951	0.0526526	0.785848	FALSE	FALSE	FALSE	FALSE
	ebi-a-GCST90001505	CD25++ CD4+ T cell %CD4+ T cell	Inverse variance weighted	2	-0.0980384	0.186547	0.599207	FALSE	FALSE	FALSE	FALSE
	ebi-a-GCST90001505	CD25++ CD4+ T cell %CD4+ T cell	Inverse variance weighted (fixed effects)	2	-0.0980384	0.115008	0.393966	FALSE	FALSE	FALSE	FALSE
	ebi-a-GCST90001505	CD25++ CD4+ T cell %CD4+ T cell	Maximum likelihood	2	-0.0991317	0.116323	0.394096	FALSE	FALSE	FALSE	FALSE
	ebi-a-GCST90001506	CD25++ CD4+ T cell %T cell	Wald ratio	1	-0.043116	0.138818	0.756109	TRUE	FALSE	FALSE	FALSE
	ebi-a-GCST90001508	CD25++ CD45RA+ CD4 not regulatory T cell %CD4+ T cell	Inverse variance weighted	4	0.0717781	0.0783672	0.359709	FALSE	FALSE	FALSE	FALSE
	ebi-a-GCST90001508	CD25++ CD45RA+ CD4 not regulatory T cell %CD4+ T cell	Inverse variance weighted (fixed effects)	4	0.0717781	0.0783672	0.359709	FALSE	FALSE	FALSE	FALSE
	ebi-a-GCST90001508	CD25++ CD45RA+ CD4 not regulatory T cell %CD4+ T cell	Maximum likelihood	4	0.072439	0.0790114	0.359239	FALSE	FALSE	FALSE	FALSE
	ebi-a-GCST90001508	CD25++ CD45RA+ CD4 not regulatory T cell %CD4+ T cell	Simple median	4	0.0872368	0.104662	0.404558	FALSE	FALSE	FALSE	FALSE
	ebi-a-GCST90001508	CD25++ CD45RA+ CD4 not regulatory T cell %CD4+ T cell	Weighted median	4	0.0158504	0.0901593	0.860448	FALSE	FALSE	FALSE	FALSE
	ebi-a-GCST90001508	CD25++ CD45RA+ CD4 not regulatory T cell %CD4+ T cell	Simple mode	4	0.0324462	0.139392	0.830917	FALSE	FALSE	FALSE	FALSE
	ebi-a-GCST90001508	CD25++ CD45RA+ CD4 not regulatory T cell %CD4+ T cell	Weighted mode	4	0.0136492	0.0954422	0.895348	FALSE	FALSE	FALSE	FALSE
	ebi-a-GCST90001508	CD25++ CD45RA+ CD4 not regulatory T cell %CD4+ T cell	MR Egger	4	-0.0307713	0.114236	0.812894	FALSE	FALSE	FALSE	FALSE
	ebi-a-GCST90001509	CD25++ CD45RA+ CD4 not regulatory T cell %T cell	Inverse variance weighted	4	0.0747206	0.0828923	0.367367	FALSE	FALSE	FALSE	FALSE
	ebi-a-GCST90001509	CD25++ CD45RA+ CD4 not regulatory T cell %T cell	Inverse variance weighted (fixed effects)	4	0.0747206	0.0828923	0.367367	FALSE	FALSE	FALSE	FALSE
	ebi-a-GCST90001509	CD25++ CD45RA+ CD4 not regulatory T cell %T cell	Maximum likelihood	4	0.0755129	0.0836672	0.36677	FALSE	FALSE	FALSE	FALSE
	ebi-a-GCST90001509	CD25++ CD45RA+ CD4 not regulatory T cell %T cell	Simple median	4	0.0958731	0.111066	0.388021	FALSE	FALSE	FALSE	FALSE
	ebi-a-GCST90001509	CD25++ CD45RA+ CD4 not regulatory T cell %T cell	Weighted median	4	0.0165248	0.0905564	0.855206	FALSE	FALSE	FALSE	FALSE
	ebi-a-GCST90001509	CD25++ CD45RA+ CD4 not regulatory T cell %T cell	Simple mode	4	0.0347705	0.148742	0.830213	FALSE	FALSE	FALSE	FALSE
	ebi-a-GCST90001509	CD25++ CD45RA+ CD4 not regulatory T cell %T cell	Weighted mode	4	0.0144439	0.0942732	0.887956	FALSE	FALSE	FALSE	FALSE
	ebi-a-GCST90001509	CD25++ CD45RA+ CD4 not regulatory T cell %T cell	MR Egger	4	-0.0292641	0.117912	0.827148	FALSE	FALSE	FALSE	FALSE
	ebi-a-GCST90001511	CD25++ CD45RA- CD4 not regulatory T cell %CD4+ T cell	Inverse variance weighted	2	0.0358133	0.0678611	0.597677	FALSE	FALSE	FALSE	FALSE
	ebi-a-GCST90001511	CD25++ CD45RA- CD4 not regulatory T cell %CD4+ T cell	Inverse variance weighted (fixed effects)	2	0.0358133	0.0678611	0.597677	FALSE	FALSE	FALSE	FALSE
	ebi-a-GCST90001511	CD25++ CD45RA- CD4 not regulatory T cell %CD4+ T cell	Maximum likelihood	2	0.0358726	0.0678257	0.596879	FALSE	FALSE	FALSE	FALSE
	ebi-a-GCST90001512	CD25++ CD45RA- CD4 not regulatory T cell %T cell	Inverse variance weighted	3	-0.00705877	0.0626354	0.910271	FALSE	FALSE	FALSE	FALSE
	ebi-a-GCST90001512	CD25++ CD45RA- CD4 not regulatory T cell %T cell	Inverse variance weighted (fixed effects)	3	-0.00705877	0.0626354	0.910271	FALSE	FALSE	FALSE	FALSE
	ebi-a-GCST90001512	CD25++ CD45RA- CD4 not regulatory T cell %T cell	Maximum likelihood	3	-0.0070654	0.0626841	0.910257	FALSE	FALSE	FALSE	FALSE
	ebi-a-GCST90001512	CD25++ CD45RA- CD4 not regulatory T cell %T cell	Simple median	3	-0.00832622	0.0733851	0.909666	FALSE	FALSE	FALSE	FALSE
	ebi-a-GCST90001512	CD25++ CD45RA- CD4 not regulatory T cell %T cell	Weighted median	3	-0.00291798	0.0681733	0.965859	FALSE	FALSE	FALSE	FALSE
	ebi-a-GCST90001512	CD25++ CD45RA- CD4 not regulatory T cell %T cell	Simple mode	3	-0.00278381	0.0799782	0.975395	FALSE	FALSE	FALSE	FALSE
	ebi-a-GCST90001512	CD25++ CD45RA- CD4 not regulatory T cell %T cell	Weighted mode	3	0.00309782	0.0812969	0.973065	FALSE	FALSE	FALSE	FALSE
	ebi-a-GCST90001512	CD25++ CD45RA- CD4 not regulatory T cell %T cell	MR Egger	3	0.0365062	0.180434	0.872912	FALSE	FALSE	FALSE	FALSE
	ebi-a-GCST90001516	Immature Myeloid-Derived Suppressor Cells %CD33dim HLA DR- CD66b-	Inverse variance weighted	2	0.00353199	0.195658	0.985598	FALSE	FALSE	FALSE	FALSE
	ebi-a-GCST90001516	Immature Myeloid-Derived Suppressor Cells %CD33dim HLA DR- CD66b-	Inverse variance weighted (fixed effects)	2	0.00353199	0.110404	0.974479	FALSE	FALSE	FALSE	FALSE
	ebi-a-GCST90001516	Immature Myeloid-Derived Suppressor Cells %CD33dim HLA DR- CD66b-	Maximum likelihood	2	0.00367793	0.11265	0.973954	FALSE	FALSE	FALSE	FALSE
	ebi-a-GCST90001519	CD33+ HLA DR+ CD14- %CD33+ HLA DR+	Wald ratio	1	0.0904166	0.137049	0.509422	TRUE	FALSE	FALSE	FALSE
	ebi-a-GCST90001521	CD33+ HLA DR+ CD14dim %CD33+ HLA DR+	Wald ratio	1	-0.150176	0.117504	0.201232	TRUE	FALSE	FALSE	FALSE
	ebi-a-GCST90001526	CD33dim HLA DR+ CD11b+ %CD33dim HLA DR+	Inverse variance weighted	3	0.0324139	0.056982	0.569462	FALSE	FALSE	FALSE	FALSE
	ebi-a-GCST90001526	CD33dim HLA DR+ CD11b+ %CD33dim HLA DR+	Inverse variance weighted (fixed effects)	3	0.0324139	0.056982	0.569462	FALSE	FALSE	FALSE	FALSE
	ebi-a-GCST90001526	CD33dim HLA DR+ CD11b+ %CD33dim HLA DR+	Maximum likelihood	3	0.0325119	0.0570884	0.569016	FALSE	FALSE	FALSE	FALSE
	ebi-a-GCST90001526	CD33dim HLA DR+ CD11b+ %CD33dim HLA DR+	Simple median	3	0.0283367	0.0822711	0.730523	FALSE	FALSE	FALSE	FALSE
	ebi-a-GCST90001526	CD33dim HLA DR+ CD11b+ %CD33dim HLA DR+	Weighted median	3	0.0103391	0.0618403	0.86722	FALSE	FALSE	FALSE	FALSE
	ebi-a-GCST90001526	CD33dim HLA DR+ CD11b+ %CD33dim HLA DR+	Simple mode	3	0.0126807	0.0902938	0.901181	FALSE	FALSE	FALSE	FALSE
	ebi-a-GCST90001526	CD33dim HLA DR+ CD11b+ %CD33dim HLA DR+	Weighted mode	3	0.000851083	0.0692569	0.991311	FALSE	FALSE	FALSE	FALSE
	ebi-a-GCST90001526	CD33dim HLA DR+ CD11b+ %CD33dim HLA DR+	MR Egger	3	-0.274775	0.308106	0.536365	FALSE	FALSE	FALSE	FALSE
	ebi-a-GCST90001528	CD33dim HLA DR+ CD11b- %CD33dim HLA DR+	Inverse variance weighted	3	-0.0320565	0.05721	0.575254	FALSE	FALSE	FALSE	FALSE
	ebi-a-GCST90001528	CD33dim HLA DR+ CD11b- %CD33dim HLA DR+	Inverse variance weighted (fixed effects)	3	-0.0320565	0.05721	0.575254	FALSE	FALSE	FALSE	FALSE
	ebi-a-GCST90001528	CD33dim HLA DR+ CD11b- %CD33dim HLA DR+	Maximum likelihood	3	-0.0321468	0.0573179	0.5749	FALSE	FALSE	FALSE	FALSE
	ebi-a-GCST90001528	CD33dim HLA DR+ CD11b- %CD33dim HLA DR+	Simple median	3	-0.0284819	0.0839158	0.7343	FALSE	FALSE	FALSE	FALSE
	ebi-a-GCST90001528	CD33dim HLA DR+ CD11b- %CD33dim HLA DR+	Weighted median	3	-0.0100228	0.0641604	0.875864	FALSE	FALSE	FALSE	FALSE
	ebi-a-GCST90001528	CD33dim HLA DR+ CD11b- %CD33dim HLA DR+	Simple mode	3	-0.0127857	0.086463	0.896004	FALSE	FALSE	FALSE	FALSE
	ebi-a-GCST90001528	CD33dim HLA DR+ CD11b- %CD33dim HLA DR+	Weighted mode	3	-0.000127765	0.0669914	0.998651	FALSE	FALSE	FALSE	FALSE
	ebi-a-GCST90001528	CD33dim HLA DR+ CD11b- %CD33dim HLA DR+	MR Egger	3	0.265311	0.296783	0.535607	FALSE	FALSE	FALSE	FALSE
	ebi-a-GCST90001533	Basophil %CD33dim HLA DR- CD66b-	Inverse variance weighted	3	-0.0289699	0.0705349	0.68128	FALSE	FALSE	FALSE	FALSE
	ebi-a-GCST90001533	Basophil %CD33dim HLA DR- CD66b-	Inverse variance weighted (fixed effects)	3	-0.0289699	0.0705349	0.68128	FALSE	FALSE	FALSE	FALSE
	ebi-a-GCST90001533	Basophil %CD33dim HLA DR- CD66b-	Maximum likelihood	3	-0.0290822	0.070714	0.680878	FALSE	FALSE	FALSE	FALSE
	ebi-a-GCST90001533	Basophil %CD33dim HLA DR- CD66b-	Simple median	3	-0.0442444	0.112811	0.69491	FALSE	FALSE	FALSE	FALSE
	ebi-a-GCST90001533	Basophil %CD33dim HLA DR- CD66b-	Weighted median	3	-0.00621167	0.0742963	0.933369	FALSE	FALSE	FALSE	FALSE
	ebi-a-GCST90001533	Basophil %CD33dim HLA DR- CD66b-	Simple mode	3	-0.0178025	0.119341	0.8951	FALSE	FALSE	FALSE	FALSE
	ebi-a-GCST90001533	Basophil %CD33dim HLA DR- CD66b-	Weighted mode	3	0.00453814	0.0792436	0.959538	FALSE	FALSE	FALSE	FALSE
	ebi-a-GCST90001533	Basophil %CD33dim HLA DR- CD66b-	MR Egger	3	0.155563	0.222013	0.610904	FALSE	FALSE	FALSE	FALSE
	ebi-a-GCST90001535	CD45RA- CD4+ T cell %CD4+ T cell	Inverse variance weighted	3	-0.00977872	0.0836678	0.906959	FALSE	FALSE	FALSE	FALSE
	ebi-a-GCST90001535	CD45RA- CD4+ T cell %CD4+ T cell	Inverse variance weighted (fixed effects)	3	-0.00977872	0.0836678	0.906959	FALSE	FALSE	FALSE	FALSE
	ebi-a-GCST90001535	CD45RA- CD4+ T cell %CD4+ T cell	Maximum likelihood	3	-0.00980796	0.0838641	0.906899	FALSE	FALSE	FALSE	FALSE
	ebi-a-GCST90001535	CD45RA- CD4+ T cell %CD4+ T cell	Simple median	3	-0.00808223	0.141748	0.954531	FALSE	FALSE	FALSE	FALSE
	ebi-a-GCST90001535	CD45RA- CD4+ T cell %CD4+ T cell	Weighted median	3	0.00751979	0.0904281	0.933726	FALSE	FALSE	FALSE	FALSE
	ebi-a-GCST90001535	CD45RA- CD4+ T cell %CD4+ T cell	Simple mode	3	0.0011779	0.13034	0.99361	FALSE	FALSE	FALSE	FALSE
	ebi-a-GCST90001535	CD45RA- CD4+ T cell %CD4+ T cell	Weighted mode	3	0.00990509	0.0901425	0.922535	FALSE	FALSE	FALSE	FALSE
	ebi-a-GCST90001535	CD45RA- CD4+ T cell %CD4+ T cell	MR Egger	3	0.0394763	0.112299	0.7848	FALSE	FALSE	FALSE	FALSE
	ebi-a-GCST90001536	CD45RA- CD4+ T cell %T cell	Wald ratio	1	-0.00941936	0.316714	0.976274	TRUE	FALSE	FALSE	FALSE
	ebi-a-GCST90001561	CD45RA+ CD8+ T cell %CD8+ T cell	Inverse variance weighted	4	-0.043031	0.0641142	0.502117	FALSE	FALSE	FALSE	FALSE
	ebi-a-GCST90001561	CD45RA+ CD8+ T cell %CD8+ T cell	Inverse variance weighted (fixed effects)	4	-0.043031	0.0587011	0.463526	FALSE	FALSE	FALSE	FALSE
	ebi-a-GCST90001561	CD45RA+ CD8+ T cell %CD8+ T cell	Maximum likelihood	4	-0.0432418	0.0585905	0.460493	FALSE	FALSE	FALSE	FALSE
	ebi-a-GCST90001561	CD45RA+ CD8+ T cell %CD8+ T cell	Simple median	4	0.0260911	0.0889751	0.769338	FALSE	FALSE	FALSE	FALSE
	ebi-a-GCST90001561	CD45RA+ CD8+ T cell %CD8+ T cell	Weighted median	4	-0.0807493	0.0680389	0.235302	FALSE	FALSE	FALSE	FALSE
	ebi-a-GCST90001561	CD45RA+ CD8+ T cell %CD8+ T cell	Simple mode	4	-0.0625344	0.103511	0.588382	FALSE	FALSE	FALSE	FALSE
	ebi-a-GCST90001561	CD45RA+ CD8+ T cell %CD8+ T cell	Weighted mode	4	-0.0850125	0.0702885	0.313097	FALSE	FALSE	FALSE	FALSE
	ebi-a-GCST90001561	CD45RA+ CD8+ T cell %CD8+ T cell	MR Egger	4	-0.127118	0.0788249	0.248147	FALSE	FALSE	FALSE	FALSE
	ebi-a-GCST90001562	CD45RA+ CD8+ T cell %T cell	Inverse variance weighted	2	0.396183	0.427793	0.354389	FALSE	FALSE	TRUE	FALSE
	ebi-a-GCST90001562	CD45RA+ CD8+ T cell %T cell	Inverse variance weighted (fixed effects)	2	0.396183	0.207558	0.0562898	FALSE	FALSE	TRUE	FALSE
	ebi-a-GCST90001562	CD45RA+ CD8+ T cell %T cell	Maximum likelihood	2	0.410055	0.211854	0.0529222	FALSE	FALSE	TRUE	FALSE
	ebi-a-GCST90001568	Naive CD4-CD8- T cell %T cell	Wald ratio	1	-0.133863	0.291039	0.645554	TRUE	FALSE	FALSE	FALSE
	ebi-a-GCST90001570	Effector Memory CD4-CD8- T cell %CD4-CD8- T cell	Inverse variance weighted	4	-0.0202661	0.0922226	0.826065	FALSE	FALSE	FALSE	FALSE
	ebi-a-GCST90001570	Effector Memory CD4-CD8- T cell %CD4-CD8- T cell	Inverse variance weighted (fixed effects)	4	-0.0202661	0.0783698	0.795947	FALSE	FALSE	FALSE	FALSE
	ebi-a-GCST90001570	Effector Memory CD4-CD8- T cell %CD4-CD8- T cell	Maximum likelihood	4	-0.0203721	0.0785547	0.795375	FALSE	FALSE	FALSE	FALSE
	ebi-a-GCST90001570	Effector Memory CD4-CD8- T cell %CD4-CD8- T cell	Simple median	4	0.0436663	0.129505	0.735982	FALSE	FALSE	FALSE	FALSE
	ebi-a-GCST90001570	Effector Memory CD4-CD8- T cell %CD4-CD8- T cell	Weighted median	4	-0.0241875	0.0880875	0.783635	FALSE	FALSE	FALSE	FALSE
	ebi-a-GCST90001570	Effector Memory CD4-CD8- T cell %CD4-CD8- T cell	Simple mode	4	-0.0280599	0.111824	0.818074	FALSE	FALSE	FALSE	FALSE
	ebi-a-GCST90001570	Effector Memory CD4-CD8- T cell %CD4-CD8- T cell	Weighted mode	4	-0.0280599	0.0858586	0.765282	FALSE	FALSE	FALSE	FALSE
	ebi-a-GCST90001570	Effector Memory CD4-CD8- T cell %CD4-CD8- T cell	MR Egger	4	0.00233911	0.148153	0.988837	FALSE	FALSE	FALSE	FALSE
	ebi-a-GCST90001571	Effector Memory CD4-CD8- T cell %T cell	Inverse variance weighted	2	0.16752	0.352457	0.634579	FALSE	FALSE	FALSE	FALSE
	ebi-a-GCST90001571	Effector Memory CD4-CD8- T cell %T cell	Inverse variance weighted (fixed effects)	2	0.16752	0.187409	0.371389	FALSE	FALSE	FALSE	FALSE
	ebi-a-GCST90001571	Effector Memory CD4-CD8- T cell %T cell	Maximum likelihood	2	0.173415	0.1903	0.362151	FALSE	FALSE	FALSE	FALSE
	ebi-a-GCST90001573	Terminally Differentiated CD4-CD8- T cell %CD4-CD8- T cell	Inverse variance weighted	2	0.0247974	0.0900204	0.78296	FALSE	FALSE	FALSE	FALSE
	ebi-a-GCST90001573	Terminally Differentiated CD4-CD8- T cell %CD4-CD8- T cell	Inverse variance weighted (fixed effects)	2	0.0247974	0.0900204	0.78296	FALSE	FALSE	FALSE	FALSE
	ebi-a-GCST90001573	Terminally Differentiated CD4-CD8- T cell %CD4-CD8- T cell	Maximum likelihood	2	0.0247964	0.0900627	0.783067	FALSE	FALSE	FALSE	FALSE
	ebi-a-GCST90001574	Terminally Differentiated CD4-CD8- T cell %T cell	Inverse variance weighted	5	0.155201	0.0872028	0.0751141	FALSE	FALSE	FALSE	FALSE
	ebi-a-GCST90001574	Terminally Differentiated CD4-CD8- T cell %T cell	Inverse variance weighted (fixed effects)	5	0.155201	0.0872028	0.0751141	FALSE	FALSE	FALSE	FALSE
	ebi-a-GCST90001574	Terminally Differentiated CD4-CD8- T cell %T cell	Maximum likelihood	5	0.160885	0.0922999	0.0813218	FALSE	FALSE	FALSE	FALSE
	ebi-a-GCST90001574	Terminally Differentiated CD4-CD8- T cell %T cell	Simple median	5	0.249265	0.135785	0.0663966	FALSE	FALSE	FALSE	FALSE
	ebi-a-GCST90001574	Terminally Differentiated CD4-CD8- T cell %T cell	Weighted median	5	0.14471	0.107855	0.17969	FALSE	FALSE	FALSE	FALSE
	ebi-a-GCST90001574	Terminally Differentiated CD4-CD8- T cell %T cell	Simple mode	5	0.248549	0.17186	0.221649	FALSE	FALSE	FALSE	FALSE
	ebi-a-GCST90001574	Terminally Differentiated CD4-CD8- T cell %T cell	Weighted mode	5	0.0359387	0.110412	0.761121	FALSE	FALSE	FALSE	FALSE
	ebi-a-GCST90001574	Terminally Differentiated CD4-CD8- T cell %T cell	MR Egger	5	-0.013312	0.144938	0.93261	FALSE	FALSE	FALSE	FALSE
	ebi-a-GCST90001575	Naive CD4+ T cell %T cell	Wald ratio	1	0.307825	0.292722	0.292985	TRUE	FALSE	FALSE	FALSE
	ebi-a-GCST90001584	CD14- CD16+ monocyte %monocyte	Wald ratio	1	-0.30429	0.257789	0.237847	TRUE	FALSE	FALSE	FALSE
	ebi-a-GCST90001585	CD14+ CD16+ monocyte %monocyte	Inverse variance weighted	3	-0.1439	0.129089	0.264964	FALSE	FALSE	FALSE	FALSE
	ebi-a-GCST90001585	CD14+ CD16+ monocyte %monocyte	Inverse variance weighted (fixed effects)	3	-0.1439	0.0803863	0.0734373	FALSE	FALSE	FALSE	FALSE
	ebi-a-GCST90001585	CD14+ CD16+ monocyte %monocyte	Maximum likelihood	3	-0.145411	0.0811644	0.073203	FALSE	FALSE	FALSE	FALSE
	ebi-a-GCST90001585	CD14+ CD16+ monocyte %monocyte	Simple median	3	-0.158792	0.100118	0.112727	FALSE	FALSE	FALSE	FALSE
	ebi-a-GCST90001585	CD14+ CD16+ monocyte %monocyte	Weighted median	3	-0.130011	0.0829796	0.117167	FALSE	FALSE	FALSE	FALSE
	ebi-a-GCST90001585	CD14+ CD16+ monocyte %monocyte	Simple mode	3	-0.0391654	0.14497	0.81236	FALSE	FALSE	FALSE	FALSE
	ebi-a-GCST90001585	CD14+ CD16+ monocyte %monocyte	Weighted mode	3	-0.129312	0.0855624	0.269824	FALSE	FALSE	FALSE	FALSE
	ebi-a-GCST90001585	CD14+ CD16+ monocyte %monocyte	MR Egger	3	-0.262845	0.276293	0.515877	FALSE	FALSE	FALSE	FALSE
	ebi-a-GCST90001586	CD14+ CD16- monocyte %monocyte	Wald ratio	1	1.01961	0.590406	0.084175	TRUE	FALSE	FALSE	FALSE
	ebi-a-GCST90001587	CD16+ monocyte %monocyte	Wald ratio	1	-1.01322	0.58671	0.084175	TRUE	FALSE	FALSE	FALSE
	ebi-a-GCST90001617	TCRgd T cell %lymphocyte	Wald ratio	1	0.640041	0.142301	6.86652e-06	TRUE	FALSE	FALSE	FALSE
	ebi-a-GCST90001619	HLA DR+ T cell%T cell	Inverse variance weighted	3	-0.0568438	0.0876201	0.516498	FALSE	FALSE	FALSE	FALSE
	ebi-a-GCST90001619	HLA DR+ T cell%T cell	Inverse variance weighted (fixed effects)	3	-0.0568438	0.0876201	0.516498	FALSE	FALSE	FALSE	FALSE
	ebi-a-GCST90001619	HLA DR+ T cell%T cell	Maximum likelihood	3	-0.0571196	0.0878757	0.515689	FALSE	FALSE	FALSE	FALSE
	ebi-a-GCST90001619	HLA DR+ T cell%T cell	Simple median	3	-0.0422657	0.122795	0.730699	FALSE	FALSE	FALSE	FALSE
	ebi-a-GCST90001619	HLA DR+ T cell%T cell	Weighted median	3	-0.0517857	0.090854	0.568686	FALSE	FALSE	FALSE	FALSE
	ebi-a-GCST90001619	HLA DR+ T cell%T cell	Simple mode	3	0.0101694	0.147737	0.951384	FALSE	FALSE	FALSE	FALSE
	ebi-a-GCST90001619	HLA DR+ T cell%T cell	Weighted mode	3	-0.0429444	0.100642	0.711138	FALSE	FALSE	FALSE	FALSE
	ebi-a-GCST90001619	HLA DR+ T cell%T cell	MR Egger	3	-0.0225024	0.229888	0.937883	FALSE	FALSE	FALSE	FALSE
	ebi-a-GCST90001620	HLA DR+ T cell%lymphocyte	Inverse variance weighted	3	-0.0280083	0.0855879	0.743482	FALSE	FALSE	FALSE	FALSE
	ebi-a-GCST90001620	HLA DR+ T cell%lymphocyte	Inverse variance weighted (fixed effects)	3	-0.0280083	0.0772251	0.716841	FALSE	FALSE	FALSE	FALSE
	ebi-a-GCST90001620	HLA DR+ T cell%lymphocyte	Maximum likelihood	3	-0.0283111	0.0777517	0.715767	FALSE	FALSE	FALSE	FALSE
	ebi-a-GCST90001620	HLA DR+ T cell%lymphocyte	Simple median	3	-0.0415626	0.0920566	0.651637	FALSE	FALSE	FALSE	FALSE
	ebi-a-GCST90001620	HLA DR+ T cell%lymphocyte	Weighted median	3	-0.0129416	0.0830089	0.876107	FALSE	FALSE	FALSE	FALSE
	ebi-a-GCST90001620	HLA DR+ T cell%lymphocyte	Simple mode	3	0.011086	0.113941	0.931364	FALSE	FALSE	FALSE	FALSE
	ebi-a-GCST90001620	HLA DR+ T cell%lymphocyte	Weighted mode	3	-0.0120236	0.09085	0.906825	FALSE	FALSE	FALSE	FALSE
	ebi-a-GCST90001620	HLA DR+ T cell%lymphocyte	MR Egger	3	0.0822945	0.271227	0.81246	FALSE	FALSE	FALSE	FALSE
	ebi-a-GCST90001622	Natural Killer T %T cell	Inverse variance weighted	5	-0.218197	0.125747	0.0827058	FALSE	FALSE	FALSE	FALSE
	ebi-a-GCST90001622	Natural Killer T %T cell	Inverse variance weighted (fixed effects)	5	-0.218197	0.125747	0.0827058	FALSE	FALSE	FALSE	FALSE
	ebi-a-GCST90001622	Natural Killer T %T cell	Maximum likelihood	5	-0.219452	0.127039	0.0840894	FALSE	FALSE	FALSE	FALSE
	ebi-a-GCST90001622	Natural Killer T %T cell	Simple median	5	-0.221	0.160021	0.167259	FALSE	FALSE	FALSE	FALSE
	ebi-a-GCST90001622	Natural Killer T %T cell	Weighted median	5	-0.207481	0.152646	0.174073	FALSE	FALSE	FALSE	FALSE
	ebi-a-GCST90001622	Natural Killer T %T cell	Simple mode	5	-0.210354	0.201964	0.356435	FALSE	FALSE	FALSE	FALSE
	ebi-a-GCST90001622	Natural Killer T %T cell	Weighted mode	5	-0.19354	0.19678	0.381029	FALSE	FALSE	FALSE	FALSE
	ebi-a-GCST90001622	Natural Killer T %T cell	MR Egger	5	-0.252336	0.297282	0.458349	FALSE	FALSE	FALSE	FALSE
	ebi-a-GCST90001623	Natural Killer T %lymphocyte	Inverse variance weighted	6	0.0161153	0.127458	0.899387	FALSE	FALSE	FALSE	FALSE
	ebi-a-GCST90001623	Natural Killer T %lymphocyte	Inverse variance weighted (fixed effects)	6	0.0161153	0.115451	0.888987	FALSE	FALSE	FALSE	FALSE
	ebi-a-GCST90001623	Natural Killer T %lymphocyte	Maximum likelihood	6	0.0165672	0.117079	0.887472	FALSE	FALSE	FALSE	FALSE
	ebi-a-GCST90001623	Natural Killer T %lymphocyte	Simple median	6	-0.102547	0.149299	0.492175	FALSE	FALSE	FALSE	FALSE
	ebi-a-GCST90001623	Natural Killer T %lymphocyte	Weighted median	6	-0.0921861	0.145684	0.526876	FALSE	FALSE	FALSE	FALSE
	ebi-a-GCST90001623	Natural Killer T %lymphocyte	Simple mode	6	-0.188507	0.249113	0.483332	FALSE	FALSE	FALSE	FALSE
	ebi-a-GCST90001623	Natural Killer T %lymphocyte	Weighted mode	6	-0.174705	0.256864	0.526622	FALSE	FALSE	FALSE	FALSE
	ebi-a-GCST90001623	Natural Killer T %lymphocyte	MR Egger	6	-0.43067	0.299674	0.224047	FALSE	FALSE	FALSE	FALSE
	ebi-a-GCST90001625	HLA DR+ CD4+ T cell %T cell	Wald ratio	1	-0.063362	0.149115	0.670896	TRUE	FALSE	FALSE	FALSE
	ebi-a-GCST90001626	HLA DR+ CD4+ T cell %lymphocyte	Inverse variance weighted	2	-0.125501	0.130237	0.335229	FALSE	FALSE	FALSE	FALSE
	ebi-a-GCST90001626	HLA DR+ CD4+ T cell %lymphocyte	Inverse variance weighted (fixed effects)	2	-0.125501	0.12905	0.330803	FALSE	FALSE	FALSE	FALSE
	ebi-a-GCST90001626	HLA DR+ CD4+ T cell %lymphocyte	Maximum likelihood	2	-0.126211	0.129729	0.330614	FALSE	FALSE	FALSE	FALSE
	ebi-a-GCST90001628	HLA DR+ CD8+ T cell %T cell	Inverse variance weighted	3	0.0177081	0.0994902	0.858732	FALSE	FALSE	FALSE	FALSE
	ebi-a-GCST90001628	HLA DR+ CD8+ T cell %T cell	Inverse variance weighted (fixed effects)	3	0.0177081	0.0849276	0.834832	FALSE	FALSE	FALSE	FALSE
	ebi-a-GCST90001628	HLA DR+ CD8+ T cell %T cell	Maximum likelihood	3	0.0178371	0.0852311	0.83423	FALSE	FALSE	FALSE	FALSE
	ebi-a-GCST90001628	HLA DR+ CD8+ T cell %T cell	Simple median	3	0.0696638	0.14266	0.625323	FALSE	FALSE	FALSE	FALSE
	ebi-a-GCST90001628	HLA DR+ CD8+ T cell %T cell	Weighted median	3	-0.012277	0.0890219	0.890312	FALSE	FALSE	FALSE	FALSE
	ebi-a-GCST90001628	HLA DR+ CD8+ T cell %T cell	Simple mode	3	0.0130131	0.138519	0.933718	FALSE	FALSE	FALSE	FALSE
	ebi-a-GCST90001628	HLA DR+ CD8+ T cell %T cell	Weighted mode	3	-0.0261258	0.0932588	0.805685	FALSE	FALSE	FALSE	FALSE
	ebi-a-GCST90001628	HLA DR+ CD8+ T cell %T cell	MR Egger	3	-0.223766	0.178221	0.428178	FALSE	FALSE	FALSE	FALSE
	ebi-a-GCST90001629	HLA DR+ CD8+ T cell %lymphocyte	Inverse variance weighted	2	-0.0189377	0.086787	0.827267	FALSE	FALSE	FALSE	FALSE
	ebi-a-GCST90001629	HLA DR+ CD8+ T cell %lymphocyte	Inverse variance weighted (fixed effects)	2	-0.0189377	0.086787	0.827267	FALSE	FALSE	FALSE	FALSE
	ebi-a-GCST90001629	HLA DR+ CD8+ T cell %lymphocyte	Maximum likelihood	2	-0.0189565	0.0868537	0.827228	FALSE	FALSE	FALSE	FALSE
	ebi-a-GCST90001631	CD8+ Natural Killer T %T cell	Wald ratio	1	-0.385017	0.263296	0.143659	TRUE	FALSE	FALSE	FALSE
	ebi-a-GCST90001632	CD8+ Natural Killer T %lymphocyte	Wald ratio	1	-0.365915	0.269684	0.174836	TRUE	FALSE	FALSE	FALSE
	ebi-a-GCST90001634	CD8dim Natural Killer T %T cell	Inverse variance weighted	4	-0.275023	0.128041	0.0317187	FALSE	FALSE	FALSE	TRUE
	ebi-a-GCST90001634	CD8dim Natural Killer T %T cell	Inverse variance weighted (fixed effects)	4	-0.275023	0.128041	0.0317187	FALSE	FALSE	FALSE	TRUE
	ebi-a-GCST90001634	CD8dim Natural Killer T %T cell	Maximum likelihood	4	-0.278896	0.130185	0.0321682	FALSE	FALSE	FALSE	TRUE
	ebi-a-GCST90001634	CD8dim Natural Killer T %T cell	Simple median	4	-0.272739	0.174462	0.117979	FALSE	FALSE	FALSE	TRUE
	ebi-a-GCST90001634	CD8dim Natural Killer T %T cell	Weighted median	4	-0.221513	0.159334	0.164455	FALSE	FALSE	FALSE	TRUE
	ebi-a-GCST90001634	CD8dim Natural Killer T %T cell	Simple mode	4	-0.245195	0.203934	0.315484	FALSE	FALSE	FALSE	TRUE
	ebi-a-GCST90001634	CD8dim Natural Killer T %T cell	Weighted mode	4	-0.169518	0.172369	0.397898	FALSE	FALSE	FALSE	TRUE
	ebi-a-GCST90001634	CD8dim Natural Killer T %T cell	MR Egger	4	0.0514378	0.236408	0.847936	FALSE	FALSE	FALSE	TRUE
	ebi-a-GCST90001635	CD8dim Natural Killer T %lymphocyte	Inverse variance weighted	5	-0.167967	0.154585	0.27723	FALSE	FALSE	FALSE	FALSE
	ebi-a-GCST90001635	CD8dim Natural Killer T %lymphocyte	Inverse variance weighted (fixed effects)	5	-0.167967	0.1179	0.154258	FALSE	FALSE	FALSE	FALSE
	ebi-a-GCST90001635	CD8dim Natural Killer T %lymphocyte	Maximum likelihood	5	-0.174099	0.120784	0.149472	FALSE	FALSE	FALSE	FALSE
	ebi-a-GCST90001635	CD8dim Natural Killer T %lymphocyte	Simple median	5	-0.258376	0.167369	0.12265	FALSE	FALSE	FALSE	FALSE
	ebi-a-GCST90001635	CD8dim Natural Killer T %lymphocyte	Weighted median	5	-0.181748	0.150119	0.226013	FALSE	FALSE	FALSE	FALSE
	ebi-a-GCST90001635	CD8dim Natural Killer T %lymphocyte	Simple mode	5	-0.233931	0.222757	0.3529	FALSE	FALSE	FALSE	FALSE
	ebi-a-GCST90001635	CD8dim Natural Killer T %lymphocyte	Weighted mode	5	-0.185072	0.190144	0.385506	FALSE	FALSE	FALSE	FALSE
	ebi-a-GCST90001635	CD8dim Natural Killer T %lymphocyte	MR Egger	5	-0.179507	0.345095	0.638894	FALSE	FALSE	FALSE	FALSE
	ebi-a-GCST90001637	CD4-CD8- Natural Killer T %T cell	Inverse variance weighted	4	-0.007674	0.154572	0.960404	FALSE	FALSE	FALSE	FALSE
	ebi-a-GCST90001637	CD4-CD8- Natural Killer T %T cell	Inverse variance weighted (fixed effects)	4	-0.007674	0.118206	0.948237	FALSE	FALSE	FALSE	FALSE
	ebi-a-GCST90001637	CD4-CD8- Natural Killer T %T cell	Maximum likelihood	4	-0.00788161	0.119869	0.947575	FALSE	FALSE	FALSE	FALSE
	ebi-a-GCST90001637	CD4-CD8- Natural Killer T %T cell	Simple median	4	-0.180877	0.151301	0.231901	FALSE	FALSE	FALSE	FALSE
	ebi-a-GCST90001637	CD4-CD8- Natural Killer T %T cell	Weighted median	4	-0.12162	0.16436	0.459323	FALSE	FALSE	FALSE	FALSE
	ebi-a-GCST90001637	CD4-CD8- Natural Killer T %T cell	Simple mode	4	-0.242792	0.222013	0.354083	FALSE	FALSE	FALSE	FALSE
	ebi-a-GCST90001637	CD4-CD8- Natural Killer T %T cell	Weighted mode	4	-0.203365	0.239104	0.457529	FALSE	FALSE	FALSE	FALSE
	ebi-a-GCST90001637	CD4-CD8- Natural Killer T %T cell	MR Egger	4	-0.611389	0.337861	0.212076	FALSE	FALSE	FALSE	FALSE
	ebi-a-GCST90001638	CD4-CD8- Natural Killer T %lymphocyte	Inverse variance weighted	5	0.0263002	0.13463	0.845118	FALSE	FALSE	FALSE	FALSE
	ebi-a-GCST90001638	CD4-CD8- Natural Killer T %lymphocyte	Inverse variance weighted (fixed effects)	5	0.0263002	0.11256	0.815252	FALSE	FALSE	FALSE	FALSE
	ebi-a-GCST90001638	CD4-CD8- Natural Killer T %lymphocyte	Maximum likelihood	5	0.0269398	0.113867	0.812974	FALSE	FALSE	FALSE	FALSE
	ebi-a-GCST90001638	CD4-CD8- Natural Killer T %lymphocyte	Simple median	5	-0.1136	0.162622	0.484832	FALSE	FALSE	FALSE	FALSE
	ebi-a-GCST90001638	CD4-CD8- Natural Killer T %lymphocyte	Weighted median	5	-0.026583	0.155833	0.864549	FALSE	FALSE	FALSE	FALSE
	ebi-a-GCST90001638	CD4-CD8- Natural Killer T %lymphocyte	Simple mode	5	-0.218545	0.248057	0.428059	FALSE	FALSE	FALSE	FALSE
	ebi-a-GCST90001638	CD4-CD8- Natural Killer T %lymphocyte	Weighted mode	5	-0.186888	0.22347	0.450036	FALSE	FALSE	FALSE	FALSE
	ebi-a-GCST90001638	CD4-CD8- Natural Killer T %lymphocyte	MR Egger	5	-0.368574	0.252571	0.240586	FALSE	FALSE	FALSE	FALSE
	ebi-a-GCST90001641	CD3- lymphocyte %leukocyte	Wald ratio	1	-0.612329	0.316405	0.0529573	TRUE	FALSE	FALSE	FALSE
	ebi-a-GCST90001649	HLA DR+ Natural Killer %Natural Killer	Inverse variance weighted	7	-0.113268	0.0828332	0.171494	FALSE	FALSE	FALSE	FALSE
	ebi-a-GCST90001649	HLA DR+ Natural Killer %Natural Killer	Inverse variance weighted (fixed effects)	7	-0.113268	0.0674311	0.0930054	FALSE	FALSE	FALSE	FALSE
	ebi-a-GCST90001649	HLA DR+ Natural Killer %Natural Killer	Maximum likelihood	7	-0.114623	0.0680828	0.0922623	FALSE	FALSE	FALSE	FALSE
	ebi-a-GCST90001649	HLA DR+ Natural Killer %Natural Killer	Simple median	7	-0.0835209	0.134311	0.534043	FALSE	FALSE	FALSE	FALSE
	ebi-a-GCST90001649	HLA DR+ Natural Killer %Natural Killer	Weighted median	7	-0.170393	0.0782577	0.0294557	FALSE	FALSE	FALSE	FALSE
	ebi-a-GCST90001649	HLA DR+ Natural Killer %Natural Killer	Simple mode	7	-0.170588	0.157549	0.320498	FALSE	FALSE	FALSE	FALSE
	ebi-a-GCST90001649	HLA DR+ Natural Killer %Natural Killer	Weighted mode	7	-0.178454	0.0829463	0.0749568	FALSE	FALSE	FALSE	FALSE
	ebi-a-GCST90001649	HLA DR+ Natural Killer %Natural Killer	MR Egger	7	-0.260778	0.136974	0.115293	FALSE	FALSE	FALSE	FALSE
	ebi-a-GCST90001650	HLA DR+ Natural Killer %CD3- lymphocyte	Inverse variance weighted	5	-0.154036	0.0754814	0.0412787	FALSE	FALSE	FALSE	TRUE
	ebi-a-GCST90001650	HLA DR+ Natural Killer %CD3- lymphocyte	Inverse variance weighted (fixed effects)	5	-0.154036	0.0687774	0.0251144	FALSE	FALSE	FALSE	TRUE
	ebi-a-GCST90001650	HLA DR+ Natural Killer %CD3- lymphocyte	Maximum likelihood	5	-0.155085	0.0691385	0.0248896	FALSE	FALSE	FALSE	TRUE
	ebi-a-GCST90001650	HLA DR+ Natural Killer %CD3- lymphocyte	Simple median	5	-0.156318	0.0999476	0.117817	FALSE	FALSE	FALSE	TRUE
	ebi-a-GCST90001650	HLA DR+ Natural Killer %CD3- lymphocyte	Weighted median	5	-0.168812	0.0781207	0.0307021	FALSE	FALSE	FALSE	TRUE
	ebi-a-GCST90001650	HLA DR+ Natural Killer %CD3- lymphocyte	Simple mode	5	-0.158865	0.105995	0.208295	FALSE	FALSE	FALSE	TRUE
	ebi-a-GCST90001650	HLA DR+ Natural Killer %CD3- lymphocyte	Weighted mode	5	-0.163887	0.0832678	0.120419	FALSE	FALSE	FALSE	TRUE
	ebi-a-GCST90001650	HLA DR+ Natural Killer %CD3- lymphocyte	MR Egger	5	-0.184727	0.154822	0.318566	FALSE	FALSE	FALSE	TRUE
	ebi-a-GCST90001652	Granulocyte %leukocyte	Wald ratio	1	-0.295224	0.337143	0.381212	TRUE	FALSE	FALSE	FALSE
	ebi-a-GCST90001653	CD28- CD4-CD8- T cell %CD4-CD8- T cell	Wald ratio	1	0.551725	0.28509	0.0529573	TRUE	FALSE	FALSE	FALSE
	ebi-a-GCST90001655	CD28+ CD4-CD8- T cell %T cell	Wald ratio	1	0.50204	0.277767	0.0706976	TRUE	FALSE	FALSE	FALSE
	ebi-a-GCST90001656	CD28+ CD4-CD8- T cell %CD4-CD8- T cell	Wald ratio	1	-0.551725	0.28509	0.0529573	TRUE	FALSE	FALSE	FALSE
	ebi-a-GCST90001658	CD39+ CD4+ T cell %T cell	Inverse variance weighted	7	0.0096012	0.0337441	0.776004	FALSE	FALSE	FALSE	FALSE
	ebi-a-GCST90001658	CD39+ CD4+ T cell %T cell	Inverse variance weighted (fixed effects)	7	0.0096012	0.0336332	0.775285	FALSE	FALSE	FALSE	FALSE
	ebi-a-GCST90001658	CD39+ CD4+ T cell %T cell	Maximum likelihood	7	0.00959758	0.0336701	0.775607	FALSE	FALSE	FALSE	FALSE
	ebi-a-GCST90001658	CD39+ CD4+ T cell %T cell	Simple median	7	0.0085968	0.0821977	0.916704	FALSE	FALSE	FALSE	FALSE
	ebi-a-GCST90001658	CD39+ CD4+ T cell %T cell	Weighted median	7	0.0323031	0.0368995	0.381337	FALSE	FALSE	FALSE	FALSE
	ebi-a-GCST90001658	CD39+ CD4+ T cell %T cell	Simple mode	7	0.0177375	0.0798894	0.831658	FALSE	FALSE	FALSE	FALSE
	ebi-a-GCST90001658	CD39+ CD4+ T cell %T cell	Weighted mode	7	0.0376027	0.0398596	0.381906	FALSE	FALSE	FALSE	FALSE
	ebi-a-GCST90001658	CD39+ CD4+ T cell %T cell	MR Egger	7	0.0856563	0.0591101	0.206987	FALSE	FALSE	FALSE	FALSE
	ebi-a-GCST90001659	CD39+ CD4+ T cell %CD4+ T cell	Inverse variance weighted	7	0.009184	0.0333056	0.782741	FALSE	FALSE	FALSE	FALSE
	ebi-a-GCST90001659	CD39+ CD4+ T cell %CD4+ T cell	Inverse variance weighted (fixed effects)	7	0.009184	0.0331827	0.781956	FALSE	FALSE	FALSE	FALSE
	ebi-a-GCST90001659	CD39+ CD4+ T cell %CD4+ T cell	Maximum likelihood	7	0.00919942	0.0332185	0.781829	FALSE	FALSE	FALSE	FALSE
	ebi-a-GCST90001659	CD39+ CD4+ T cell %CD4+ T cell	Simple median	7	0.00806243	0.0809757	0.920689	FALSE	FALSE	FALSE	FALSE
	ebi-a-GCST90001659	CD39+ CD4+ T cell %CD4+ T cell	Weighted median	7	0.031658	0.0378128	0.402464	FALSE	FALSE	FALSE	FALSE
	ebi-a-GCST90001659	CD39+ CD4+ T cell %CD4+ T cell	Simple mode	7	0.0168145	0.0758001	0.831806	FALSE	FALSE	FALSE	FALSE
	ebi-a-GCST90001659	CD39+ CD4+ T cell %CD4+ T cell	Weighted mode	7	0.037209	0.0370684	0.354227	FALSE	FALSE	FALSE	FALSE
	ebi-a-GCST90001659	CD39+ CD4+ T cell %CD4+ T cell	MR Egger	7	0.0855526	0.0588983	0.206074	FALSE	FALSE	FALSE	FALSE
	ebi-a-GCST90001661	CD28- CD8dim T cell %T cell	Inverse variance weighted	2	0.0865932	0.421741	0.83732	FALSE	FALSE	TRUE	FALSE
	ebi-a-GCST90001661	CD28- CD8dim T cell %T cell	Inverse variance weighted (fixed effects)	2	0.0865932	0.197168	0.660528	FALSE	FALSE	TRUE	FALSE
	ebi-a-GCST90001661	CD28- CD8dim T cell %T cell	Maximum likelihood	2	0.0930949	0.205947	0.651246	FALSE	FALSE	TRUE	FALSE
	ebi-a-GCST90001662	CD28- CD8dim T cell %CD8dim T cell	Wald ratio	1	0.588458	0.304071	0.0529573	TRUE	FALSE	FALSE	FALSE
	ebi-a-GCST90001664	CD28+ CD45RA+ CD8dim T cell %T cell	Inverse variance weighted	5	0.0202132	0.0511132	0.692504	FALSE	FALSE	FALSE	FALSE
	ebi-a-GCST90001664	CD28+ CD45RA+ CD8dim T cell %T cell	Inverse variance weighted (fixed effects)	5	0.0202132	0.0511132	0.692504	FALSE	FALSE	FALSE	FALSE
	ebi-a-GCST90001664	CD28+ CD45RA+ CD8dim T cell %T cell	Maximum likelihood	5	0.0202743	0.0512689	0.692511	FALSE	FALSE	FALSE	FALSE
	ebi-a-GCST90001664	CD28+ CD45RA+ CD8dim T cell %T cell	Simple median	5	0.0209195	0.0999164	0.834159	FALSE	FALSE	FALSE	FALSE
	ebi-a-GCST90001664	CD28+ CD45RA+ CD8dim T cell %T cell	Weighted median	5	0.0106429	0.0551373	0.846939	FALSE	FALSE	FALSE	FALSE
	ebi-a-GCST90001664	CD28+ CD45RA+ CD8dim T cell %T cell	Simple mode	5	0.00670167	0.0834452	0.939847	FALSE	FALSE	FALSE	FALSE
	ebi-a-GCST90001664	CD28+ CD45RA+ CD8dim T cell %T cell	Weighted mode	5	0.00670167	0.0551235	0.909098	FALSE	FALSE	FALSE	FALSE
	ebi-a-GCST90001664	CD28+ CD45RA+ CD8dim T cell %T cell	MR Egger	5	-0.0112187	0.0637511	0.871521	FALSE	FALSE	FALSE	FALSE
	ebi-a-GCST90001665	CD28+ CD45RA+ CD8dim T cell %CD8dim T cell	Inverse variance weighted	3	0.0302065	0.0843037	0.720114	FALSE	FALSE	FALSE	FALSE
	ebi-a-GCST90001665	CD28+ CD45RA+ CD8dim T cell %CD8dim T cell	Inverse variance weighted (fixed effects)	3	0.0302065	0.0704081	0.667908	FALSE	FALSE	FALSE	FALSE
	ebi-a-GCST90001665	CD28+ CD45RA+ CD8dim T cell %CD8dim T cell	Maximum likelihood	3	0.0306451	0.0713658	0.667626	FALSE	FALSE	FALSE	FALSE
	ebi-a-GCST90001665	CD28+ CD45RA+ CD8dim T cell %CD8dim T cell	Simple median	3	0.00954215	0.162997	0.953317	FALSE	FALSE	FALSE	FALSE
	ebi-a-GCST90001665	CD28+ CD45RA+ CD8dim T cell %CD8dim T cell	Weighted median	3	-0.00635105	0.0769479	0.93422	FALSE	FALSE	FALSE	FALSE
	ebi-a-GCST90001665	CD28+ CD45RA+ CD8dim T cell %CD8dim T cell	Simple mode	3	0.000338936	0.169481	0.998586	FALSE	FALSE	FALSE	FALSE
	ebi-a-GCST90001665	CD28+ CD45RA+ CD8dim T cell %CD8dim T cell	Weighted mode	3	-0.00898928	0.0757187	0.916347	FALSE	FALSE	FALSE	FALSE
	ebi-a-GCST90001665	CD28+ CD45RA+ CD8dim T cell %CD8dim T cell	MR Egger	3	-0.0476836	0.0952069	0.704404	FALSE	FALSE	FALSE	FALSE
	ebi-a-GCST90001667	CD28+ CD45RA- CD8dim T cell %T cell	Wald ratio	1	0.00992898	0.0827186	0.904457	TRUE	FALSE	FALSE	FALSE
	ebi-a-GCST90001668	CD28+ CD45RA- CD8dim T cell %CD8dim T cell	Wald ratio	1	0.00979844	0.0816311	0.904457	TRUE	FALSE	FALSE	FALSE
	ebi-a-GCST90001670	CD39+ CD8+ T cell %T cell	Inverse variance weighted	5	0.0356253	0.0367465	0.332302	FALSE	FALSE	FALSE	FALSE
	ebi-a-GCST90001670	CD39+ CD8+ T cell %T cell	Inverse variance weighted (fixed effects)	5	0.0356253	0.0359384	0.321545	FALSE	FALSE	FALSE	FALSE
	ebi-a-GCST90001670	CD39+ CD8+ T cell %T cell	Maximum likelihood	5	0.0357032	0.0359925	0.321216	FALSE	FALSE	FALSE	FALSE
	ebi-a-GCST90001670	CD39+ CD8+ T cell %T cell	Simple median	5	0.0438055	0.0750715	0.559545	FALSE	FALSE	FALSE	FALSE
	ebi-a-GCST90001670	CD39+ CD8+ T cell %T cell	Weighted median	5	0.0415831	0.0380901	0.274963	FALSE	FALSE	FALSE	FALSE
	ebi-a-GCST90001670	CD39+ CD8+ T cell %T cell	Simple mode	5	0.108181	0.0775713	0.2356	FALSE	FALSE	FALSE	FALSE
	ebi-a-GCST90001670	CD39+ CD8+ T cell %T cell	Weighted mode	5	0.0458638	0.0398005	0.313362	FALSE	FALSE	FALSE	FALSE
	ebi-a-GCST90001670	CD39+ CD8+ T cell %T cell	MR Egger	5	0.137669	0.0715573	0.150063	FALSE	FALSE	FALSE	FALSE
	ebi-a-GCST90001671	CD39+ CD8+ T cell %CD8+ T cell	Inverse variance weighted	4	0.00915457	0.101383	0.928051	FALSE	FALSE	FALSE	FALSE
	ebi-a-GCST90001671	CD39+ CD8+ T cell %CD8+ T cell	Inverse variance weighted (fixed effects)	4	0.00915457	0.0869873	0.916185	FALSE	FALSE	FALSE	FALSE
	ebi-a-GCST90001671	CD39+ CD8+ T cell %CD8+ T cell	Maximum likelihood	4	0.00926135	0.0875125	0.915718	FALSE	FALSE	FALSE	FALSE
	ebi-a-GCST90001671	CD39+ CD8+ T cell %CD8+ T cell	Simple median	4	0.102451	0.108949	0.347032	FALSE	FALSE	FALSE	FALSE
	ebi-a-GCST90001671	CD39+ CD8+ T cell %CD8+ T cell	Weighted median	4	0.0674237	0.113426	0.552224	FALSE	FALSE	FALSE	FALSE
	ebi-a-GCST90001671	CD39+ CD8+ T cell %CD8+ T cell	Simple mode	4	0.152546	0.14413	0.367557	FALSE	FALSE	FALSE	FALSE
	ebi-a-GCST90001671	CD39+ CD8+ T cell %CD8+ T cell	Weighted mode	4	0.0809992	0.124999	0.563159	FALSE	FALSE	FALSE	FALSE
	ebi-a-GCST90001671	CD39+ CD8+ T cell %CD8+ T cell	MR Egger	4	0.312125	0.178691	0.222798	FALSE	FALSE	FALSE	FALSE
	ebi-a-GCST90001679	CD25++ CD8+ T cell %T cell	Inverse variance weighted	2	0.109831	0.116102	0.344155	FALSE	FALSE	FALSE	FALSE
	ebi-a-GCST90001679	CD25++ CD8+ T cell %T cell	Inverse variance weighted (fixed effects)	2	0.109831	0.116102	0.344155	FALSE	FALSE	FALSE	FALSE
	ebi-a-GCST90001679	CD25++ CD8+ T cell %T cell	Maximum likelihood	2	0.110447	0.116496	0.343092	FALSE	FALSE	FALSE	FALSE
	ebi-a-GCST90001680	CD25++ CD8+ T cell %CD8+ T cell	Wald ratio	1	0.181527	0.132997	0.172286	TRUE	FALSE	FALSE	FALSE
	ebi-a-GCST90001686	CD28- CD8+ T cell %CD8+ T cell	Inverse variance weighted	3	0.415431	0.322122	0.197166	FALSE	FALSE	TRUE	FALSE
	ebi-a-GCST90001686	CD28- CD8+ T cell %CD8+ T cell	Inverse variance weighted (fixed effects)	3	0.415431	0.168336	0.0135922	FALSE	FALSE	TRUE	FALSE
	ebi-a-GCST90001686	CD28- CD8+ T cell %CD8+ T cell	Maximum likelihood	3	0.451458	0.18254	0.0133911	FALSE	FALSE	TRUE	FALSE
	ebi-a-GCST90001686	CD28- CD8+ T cell %CD8+ T cell	Simple median	3	0.660497	0.276062	0.0167311	FALSE	FALSE	TRUE	FALSE
	ebi-a-GCST90001686	CD28- CD8+ T cell %CD8+ T cell	Weighted median	3	0.542839	0.226817	0.0166982	FALSE	FALSE	TRUE	FALSE
	ebi-a-GCST90001686	CD28- CD8+ T cell %CD8+ T cell	Simple mode	3	0.747239	0.341097	0.159854	FALSE	FALSE	TRUE	FALSE
	ebi-a-GCST90001686	CD28- CD8+ T cell %CD8+ T cell	Weighted mode	3	0.763882	0.442112	0.226165	FALSE	FALSE	TRUE	FALSE
	ebi-a-GCST90001686	CD28- CD8+ T cell %CD8+ T cell	MR Egger	3	-1.51093	1.50223	0.49816	FALSE	FALSE	TRUE	FALSE
	ebi-a-GCST90001689	CD28+ CD45RA+ CD8+ T cell %CD8+ T cell	Wald ratio	1	-0.126759	0.14535	0.383157	TRUE	FALSE	FALSE	FALSE
	ebi-a-GCST90001691	CD28+ CD45RA- CD8+ T cell %T cell	Inverse variance weighted	2	0.0571146	0.0656295	0.38416	FALSE	FALSE	FALSE	FALSE
	ebi-a-GCST90001691	CD28+ CD45RA- CD8+ T cell %T cell	Inverse variance weighted (fixed effects)	2	0.0571146	0.0656295	0.38416	FALSE	FALSE	FALSE	FALSE
	ebi-a-GCST90001691	CD28+ CD45RA- CD8+ T cell %T cell	Maximum likelihood	2	0.0571053	0.0658597	0.3859	FALSE	FALSE	FALSE	FALSE
	ebi-a-GCST90001692	CD28+ CD45RA- CD8+ T cell %CD8+ T cell	Inverse variance weighted	3	0.0135669	0.0686289	0.843291	FALSE	FALSE	FALSE	FALSE
	ebi-a-GCST90001692	CD28+ CD45RA- CD8+ T cell %CD8+ T cell	Inverse variance weighted (fixed effects)	3	0.0135669	0.0686289	0.843291	FALSE	FALSE	FALSE	FALSE
	ebi-a-GCST90001692	CD28+ CD45RA- CD8+ T cell %CD8+ T cell	Maximum likelihood	3	0.0136141	0.0687654	0.843062	FALSE	FALSE	FALSE	FALSE
	ebi-a-GCST90001692	CD28+ CD45RA- CD8+ T cell %CD8+ T cell	Simple median	3	0.0095474	0.0936576	0.918805	FALSE	FALSE	FALSE	FALSE
	ebi-a-GCST90001692	CD28+ CD45RA- CD8+ T cell %CD8+ T cell	Weighted median	3	0.0181281	0.0749185	0.808803	FALSE	FALSE	FALSE	FALSE
	ebi-a-GCST90001692	CD28+ CD45RA- CD8+ T cell %CD8+ T cell	Simple mode	3	0.0384802	0.104772	0.748635	FALSE	FALSE	FALSE	FALSE
	ebi-a-GCST90001692	CD28+ CD45RA- CD8+ T cell %CD8+ T cell	Weighted mode	3	0.0176337	0.0829801	0.851404	FALSE	FALSE	FALSE	FALSE
	ebi-a-GCST90001692	CD28+ CD45RA- CD8+ T cell %CD8+ T cell	MR Egger	3	0.00727827	0.113054	0.959072	FALSE	FALSE	FALSE	FALSE
	ebi-a-GCST90001694	CD28- CD4-CD8- T cell %T cell	Inverse variance weighted	2	0.00138394	0.284972	0.996125	FALSE	FALSE	FALSE	FALSE
	ebi-a-GCST90001694	CD28- CD4-CD8- T cell %T cell	Inverse variance weighted (fixed effects)	2	0.00138394	0.15831	0.993025	FALSE	FALSE	FALSE	FALSE
	ebi-a-GCST90001694	CD28- CD4-CD8- T cell %T cell	Maximum likelihood	2	0.00142263	0.161519	0.992972	FALSE	FALSE	FALSE	FALSE
	ebi-a-GCST90001696	CD45RA- CD28- CD8+ T cell %CD8+ T cell	Inverse variance weighted	6	0.00549392	0.0122749	0.65446	FALSE	FALSE	TRUE	FALSE
	ebi-a-GCST90001696	CD45RA- CD28- CD8+ T cell %CD8+ T cell	Inverse variance weighted (fixed effects)	6	0.00549392	0.00482243	0.254602	FALSE	FALSE	TRUE	FALSE
	ebi-a-GCST90001696	CD45RA- CD28- CD8+ T cell %CD8+ T cell	Maximum likelihood	6	0.00618698	0.0053667	0.248973	FALSE	FALSE	TRUE	FALSE
	ebi-a-GCST90001696	CD45RA- CD28- CD8+ T cell %CD8+ T cell	Simple median	6	0.0109872	0.0100717	0.275321	FALSE	FALSE	TRUE	FALSE
	ebi-a-GCST90001696	CD45RA- CD28- CD8+ T cell %CD8+ T cell	Weighted median	6	-0.00142876	0.00576588	0.804293	FALSE	FALSE	TRUE	FALSE
	ebi-a-GCST90001696	CD45RA- CD28- CD8+ T cell %CD8+ T cell	Simple mode	6	0.0100878	0.0110005	0.401195	FALSE	FALSE	TRUE	FALSE
	ebi-a-GCST90001696	CD45RA- CD28- CD8+ T cell %CD8+ T cell	Weighted mode	6	-0.00108704	0.00536094	0.847307	FALSE	FALSE	TRUE	FALSE
	ebi-a-GCST90001696	CD45RA- CD28- CD8+ T cell %CD8+ T cell	MR Egger	6	-0.00103604	0.0178587	0.956521	FALSE	FALSE	TRUE	FALSE
	ebi-a-GCST90001697	CD45RA- CD28- CD8+ T cell %T cell	Inverse variance weighted	16	-0.00323454	0.00260426	0.21423	FALSE	TRUE	TRUE	FALSE
	ebi-a-GCST90001697	CD45RA- CD28- CD8+ T cell %T cell	Inverse variance weighted (fixed effects)	16	-0.00323454	0.00158754	0.0416047	FALSE	TRUE	TRUE	FALSE
	ebi-a-GCST90001697	CD45RA- CD28- CD8+ T cell %T cell	Maximum likelihood	16	-0.00325331	0.00158523	0.0401438	FALSE	TRUE	TRUE	FALSE
	ebi-a-GCST90001697	CD45RA- CD28- CD8+ T cell %T cell	Simple median	16	-0.00385152	0.00286291	0.178524	FALSE	TRUE	TRUE	FALSE
	ebi-a-GCST90001697	CD45RA- CD28- CD8+ T cell %T cell	Weighted median	16	-0.0052896	0.00227205	0.0199062	FALSE	TRUE	TRUE	FALSE
	ebi-a-GCST90001697	CD45RA- CD28- CD8+ T cell %T cell	Simple mode	16	-0.00537796	0.00303101	0.0963045	FALSE	TRUE	TRUE	FALSE
	ebi-a-GCST90001697	CD45RA- CD28- CD8+ T cell %T cell	Weighted mode	16	-0.00582953	0.00218411	0.0175107	FALSE	TRUE	TRUE	FALSE
	ebi-a-GCST90001697	CD45RA- CD28- CD8+ T cell %T cell	MR Egger	16	-0.00732595	0.00253502	0.0118769	FALSE	TRUE	TRUE	FALSE
	ebi-a-GCST90001699	CD45RA+ CD28- CD8+ T cell %CD8+ T cell	Wald ratio	1	0.00311186	0.0155979	0.841867	TRUE	FALSE	FALSE	FALSE
	ebi-a-GCST90001700	CD45RA+ CD28- CD8+ T cell %T cell	Inverse variance weighted	25	0.00142365	0.00107196	0.184153	FALSE	FALSE	FALSE	FALSE
	ebi-a-GCST90001700	CD45RA+ CD28- CD8+ T cell %T cell	Inverse variance weighted (fixed effects)	25	0.00142365	0.00107196	0.184153	FALSE	FALSE	FALSE	FALSE
	ebi-a-GCST90001700	CD45RA+ CD28- CD8+ T cell %T cell	Maximum likelihood	25	0.00142128	0.00108264	0.189254	FALSE	FALSE	FALSE	FALSE
	ebi-a-GCST90001700	CD45RA+ CD28- CD8+ T cell %T cell	Simple median	25	0.00225301	0.0016982	0.184605	FALSE	FALSE	FALSE	FALSE
	ebi-a-GCST90001700	CD45RA+ CD28- CD8+ T cell %T cell	Weighted median	25	0.00146447	0.00152522	0.336972	FALSE	FALSE	FALSE	FALSE
	ebi-a-GCST90001700	CD45RA+ CD28- CD8+ T cell %T cell	Simple mode	25	0.00406449	0.00230247	0.0902397	FALSE	FALSE	FALSE	FALSE
	ebi-a-GCST90001700	CD45RA+ CD28- CD8+ T cell %T cell	Weighted mode	25	0.000758033	0.00201533	0.710122	FALSE	FALSE	FALSE	FALSE
	ebi-a-GCST90001700	CD45RA+ CD28- CD8+ T cell %T cell	MR Egger	25	-0.00220933	0.00242628	0.37196	FALSE	FALSE	FALSE	FALSE
	ebi-a-GCST90001701	BAFF-R on CD20- CD38- B cell	Wald ratio	1	-0.00233581	0.139383	0.986629	TRUE	FALSE	FALSE	FALSE
	ebi-a-GCST90001702	BAFF-R on CD24+ CD27+ B cell	Inverse variance weighted	7	-0.0108419	0.0435121	0.803229	FALSE	FALSE	FALSE	FALSE
	ebi-a-GCST90001702	BAFF-R on CD24+ CD27+ B cell	Inverse variance weighted (fixed effects)	7	-0.0108419	0.0435121	0.803229	FALSE	FALSE	FALSE	FALSE
	ebi-a-GCST90001702	BAFF-R on CD24+ CD27+ B cell	Maximum likelihood	7	-0.0108563	0.0435357	0.803079	FALSE	FALSE	FALSE	FALSE
	ebi-a-GCST90001702	BAFF-R on CD24+ CD27+ B cell	Simple median	7	-0.00077436	0.0998481	0.993812	FALSE	FALSE	FALSE	FALSE
	ebi-a-GCST90001702	BAFF-R on CD24+ CD27+ B cell	Weighted median	7	-0.00361484	0.0460442	0.937424	FALSE	FALSE	FALSE	FALSE
	ebi-a-GCST90001702	BAFF-R on CD24+ CD27+ B cell	Simple mode	7	0.0301645	0.106685	0.786874	FALSE	FALSE	FALSE	FALSE
	ebi-a-GCST90001702	BAFF-R on CD24+ CD27+ B cell	Weighted mode	7	-0.00346366	0.0465498	0.943105	FALSE	FALSE	FALSE	FALSE
	ebi-a-GCST90001702	BAFF-R on CD24+ CD27+ B cell	MR Egger	7	0.0260285	0.0726552	0.734786	FALSE	FALSE	FALSE	FALSE
	ebi-a-GCST90001703	BAFF-R on IgD+ CD24+ B cell	Inverse variance weighted	5	-0.00793065	0.0439671	0.856857	FALSE	FALSE	FALSE	FALSE
	ebi-a-GCST90001703	BAFF-R on IgD+ CD24+ B cell	Inverse variance weighted (fixed effects)	5	-0.00793065	0.0439671	0.856857	FALSE	FALSE	FALSE	FALSE
	ebi-a-GCST90001703	BAFF-R on IgD+ CD24+ B cell	Maximum likelihood	5	-0.0079332	0.0439819	0.856859	FALSE	FALSE	FALSE	FALSE
	ebi-a-GCST90001703	BAFF-R on IgD+ CD24+ B cell	Simple median	5	-0.0380235	0.0820979	0.643258	FALSE	FALSE	FALSE	FALSE
	ebi-a-GCST90001703	BAFF-R on IgD+ CD24+ B cell	Weighted median	5	-0.00508441	0.0469775	0.913813	FALSE	FALSE	FALSE	FALSE
	ebi-a-GCST90001703	BAFF-R on IgD+ CD24+ B cell	Simple mode	5	-0.0356185	0.0889916	0.709431	FALSE	FALSE	FALSE	FALSE
	ebi-a-GCST90001703	BAFF-R on IgD+ CD24+ B cell	Weighted mode	5	-0.00295736	0.0474706	0.953314	FALSE	FALSE	FALSE	FALSE
	ebi-a-GCST90001703	BAFF-R on IgD+ CD24+ B cell	MR Egger	5	0.0177998	0.0736247	0.824547	FALSE	FALSE	FALSE	FALSE
	ebi-a-GCST90001704	BAFF-R on IgD+ CD24- B cell	Inverse variance weighted	9	-0.018912	0.0507555	0.709438	FALSE	FALSE	FALSE	FALSE
	ebi-a-GCST90001704	BAFF-R on IgD+ CD24- B cell	Inverse variance weighted (fixed effects)	9	-0.018912	0.0396875	0.633701	FALSE	FALSE	FALSE	FALSE
	ebi-a-GCST90001704	BAFF-R on IgD+ CD24- B cell	Maximum likelihood	9	-0.0189411	0.0397838	0.634003	FALSE	FALSE	FALSE	FALSE
	ebi-a-GCST90001704	BAFF-R on IgD+ CD24- B cell	Simple median	9	0.011054	0.0750463	0.882899	FALSE	FALSE	FALSE	FALSE
	ebi-a-GCST90001704	BAFF-R on IgD+ CD24- B cell	Weighted median	9	0.000966876	0.0453131	0.982976	FALSE	FALSE	FALSE	FALSE
	ebi-a-GCST90001704	BAFF-R on IgD+ CD24- B cell	Simple mode	9	0.0171047	0.0957562	0.86267	FALSE	FALSE	FALSE	FALSE
	ebi-a-GCST90001704	BAFF-R on IgD+ CD24- B cell	Weighted mode	9	0.00255086	0.0453402	0.956514	FALSE	FALSE	FALSE	FALSE
	ebi-a-GCST90001704	BAFF-R on IgD+ CD24- B cell	MR Egger	9	-0.0394551	0.0779894	0.628463	FALSE	FALSE	FALSE	FALSE
	ebi-a-GCST90001705	BAFF-R on IgD+ CD38- B cell	Inverse variance weighted	8	-0.0192156	0.0557062	0.730135	FALSE	FALSE	FALSE	FALSE
	ebi-a-GCST90001705	BAFF-R on IgD+ CD38- B cell	Inverse variance weighted (fixed effects)	8	-0.0192156	0.0407593	0.637325	FALSE	FALSE	FALSE	FALSE
	ebi-a-GCST90001705	BAFF-R on IgD+ CD38- B cell	Maximum likelihood	8	-0.0193666	0.0408652	0.63556	FALSE	FALSE	FALSE	FALSE
	ebi-a-GCST90001705	BAFF-R on IgD+ CD38- B cell	Simple median	8	0.00963026	0.0758989	0.899033	FALSE	FALSE	FALSE	FALSE
	ebi-a-GCST90001705	BAFF-R on IgD+ CD38- B cell	Weighted median	8	0.00182877	0.0432543	0.966276	FALSE	FALSE	FALSE	FALSE
	ebi-a-GCST90001705	BAFF-R on IgD+ CD38- B cell	Simple mode	8	0.0258775	0.0870556	0.774901	FALSE	FALSE	FALSE	FALSE
	ebi-a-GCST90001705	BAFF-R on IgD+ CD38- B cell	Weighted mode	8	0.00337399	0.0463082	0.943956	FALSE	FALSE	FALSE	FALSE
	ebi-a-GCST90001705	BAFF-R on IgD+ CD38- B cell	MR Egger	8	-0.0441715	0.0953098	0.659376	FALSE	FALSE	FALSE	FALSE
	ebi-a-GCST90001706	BAFF-R on IgD+ CD38- naive B cell	Inverse variance weighted	8	-0.0204289	0.0540571	0.705495	FALSE	FALSE	FALSE	FALSE
	ebi-a-GCST90001706	BAFF-R on IgD+ CD38- naive B cell	Inverse variance weighted (fixed effects)	8	-0.0204289	0.0396083	0.606013	FALSE	FALSE	FALSE	FALSE
	ebi-a-GCST90001706	BAFF-R on IgD+ CD38- naive B cell	Maximum likelihood	8	-0.0206999	0.0397972	0.60297	FALSE	FALSE	FALSE	FALSE
	ebi-a-GCST90001706	BAFF-R on IgD+ CD38- naive B cell	Simple median	8	0.0123892	0.0753331	0.86937	FALSE	FALSE	FALSE	FALSE
	ebi-a-GCST90001706	BAFF-R on IgD+ CD38- naive B cell	Weighted median	8	0.00365235	0.0442938	0.934283	FALSE	FALSE	FALSE	FALSE
	ebi-a-GCST90001706	BAFF-R on IgD+ CD38- naive B cell	Simple mode	8	0.0343389	0.0916703	0.719055	FALSE	FALSE	FALSE	FALSE
	ebi-a-GCST90001706	BAFF-R on IgD+ CD38- naive B cell	Weighted mode	8	0.00702774	0.04729	0.886052	FALSE	FALSE	FALSE	FALSE
	ebi-a-GCST90001706	BAFF-R on IgD+ CD38- naive B cell	MR Egger	8	-0.0515011	0.0937617	0.602643	FALSE	FALSE	FALSE	FALSE
	ebi-a-GCST90001707	BAFF-R on IgD+ CD38- unswitched memory B cell	Inverse variance weighted	7	-0.00669881	0.0429147	0.875957	FALSE	FALSE	FALSE	FALSE
	ebi-a-GCST90001707	BAFF-R on IgD+ CD38- unswitched memory B cell	Inverse variance weighted (fixed effects)	7	-0.00669881	0.0429147	0.875957	FALSE	FALSE	FALSE	FALSE
	ebi-a-GCST90001707	BAFF-R on IgD+ CD38- unswitched memory B cell	Maximum likelihood	7	-0.00673005	0.0429603	0.875515	FALSE	FALSE	FALSE	FALSE
	ebi-a-GCST90001707	BAFF-R on IgD+ CD38- unswitched memory B cell	Simple median	7	-0.00081105	0.092017	0.992967	FALSE	FALSE	FALSE	FALSE
	ebi-a-GCST90001707	BAFF-R on IgD+ CD38- unswitched memory B cell	Weighted median	7	-0.000823856	0.0479583	0.986294	FALSE	FALSE	FALSE	FALSE
	ebi-a-GCST90001707	BAFF-R on IgD+ CD38- unswitched memory B cell	Simple mode	7	-0.00141583	0.098292	0.988974	FALSE	FALSE	FALSE	FALSE
	ebi-a-GCST90001707	BAFF-R on IgD+ CD38- unswitched memory B cell	Weighted mode	7	-0.00141583	0.0522615	0.979266	FALSE	FALSE	FALSE	FALSE
	ebi-a-GCST90001707	BAFF-R on IgD+ CD38- unswitched memory B cell	MR Egger	7	-0.000587476	0.0717486	0.993784	FALSE	FALSE	FALSE	FALSE
	ebi-a-GCST90001708	BAFF-R on IgD+ CD38+ B cell	Inverse variance weighted	9	-0.018192	0.0529903	0.731367	FALSE	FALSE	FALSE	FALSE
	ebi-a-GCST90001708	BAFF-R on IgD+ CD38+ B cell	Inverse variance weighted (fixed effects)	9	-0.018192	0.0413646	0.660085	FALSE	FALSE	FALSE	FALSE
	ebi-a-GCST90001708	BAFF-R on IgD+ CD38+ B cell	Maximum likelihood	9	-0.0181868	0.0414781	0.661047	FALSE	FALSE	FALSE	FALSE
	ebi-a-GCST90001708	BAFF-R on IgD+ CD38+ B cell	Simple median	9	0.0285479	0.0771458	0.711345	FALSE	FALSE	FALSE	FALSE
	ebi-a-GCST90001708	BAFF-R on IgD+ CD38+ B cell	Weighted median	9	0.00452333	0.0472457	0.923727	FALSE	FALSE	FALSE	FALSE
	ebi-a-GCST90001708	BAFF-R on IgD+ CD38+ B cell	Simple mode	9	0.0340708	0.0935172	0.725056	FALSE	FALSE	FALSE	FALSE
	ebi-a-GCST90001708	BAFF-R on IgD+ CD38+ B cell	Weighted mode	9	0.00815412	0.0467448	0.865854	FALSE	FALSE	FALSE	FALSE
	ebi-a-GCST90001708	BAFF-R on IgD+ CD38+ B cell	MR Egger	9	-0.0402055	0.0809689	0.634715	FALSE	FALSE	FALSE	FALSE
	ebi-a-GCST90001709	BAFF-R on IgD+ CD38dim B cell	Inverse variance weighted	9	-0.0170998	0.0509254	0.737036	FALSE	FALSE	FALSE	FALSE
	ebi-a-GCST90001709	BAFF-R on IgD+ CD38dim B cell	Inverse variance weighted (fixed effects)	9	-0.0170998	0.0396677	0.666414	FALSE	FALSE	FALSE	FALSE
	ebi-a-GCST90001709	BAFF-R on IgD+ CD38dim B cell	Maximum likelihood	9	-0.0169808	0.0397699	0.669398	FALSE	FALSE	FALSE	FALSE
	ebi-a-GCST90001709	BAFF-R on IgD+ CD38dim B cell	Simple median	9	0.0113045	0.0812739	0.889378	FALSE	FALSE	FALSE	FALSE
	ebi-a-GCST90001709	BAFF-R on IgD+ CD38dim B cell	Weighted median	9	0.00134058	0.0432834	0.975292	FALSE	FALSE	FALSE	FALSE
	ebi-a-GCST90001709	BAFF-R on IgD+ CD38dim B cell	Simple mode	9	0.0256011	0.0924977	0.788969	FALSE	FALSE	FALSE	FALSE
	ebi-a-GCST90001709	BAFF-R on IgD+ CD38dim B cell	Weighted mode	9	0.00495321	0.0470519	0.918752	FALSE	FALSE	FALSE	FALSE
	ebi-a-GCST90001709	BAFF-R on IgD+ CD38dim B cell	MR Egger	9	-0.0378532	0.0778595	0.641695	FALSE	FALSE	FALSE	FALSE
	ebi-a-GCST90001710	BAFF-R on IgD- CD24- B cell	Inverse variance weighted	9	-0.0165248	0.0440281	0.70742	FALSE	FALSE	FALSE	FALSE
	ebi-a-GCST90001710	BAFF-R on IgD- CD24- B cell	Inverse variance weighted (fixed effects)	9	-0.0165248	0.0440281	0.70742	FALSE	FALSE	FALSE	FALSE
	ebi-a-GCST90001710	BAFF-R on IgD- CD24- B cell	Maximum likelihood	9	-0.0164597	0.0440664	0.708761	FALSE	FALSE	FALSE	FALSE
	ebi-a-GCST90001710	BAFF-R on IgD- CD24- B cell	Simple median	9	-0.00106292	0.0966883	0.991229	FALSE	FALSE	FALSE	FALSE
	ebi-a-GCST90001710	BAFF-R on IgD- CD24- B cell	Weighted median	9	-0.000865219	0.049931	0.986175	FALSE	FALSE	FALSE	FALSE
	ebi-a-GCST90001710	BAFF-R on IgD- CD24- B cell	Simple mode	9	-0.0049302	0.107517	0.96455	FALSE	FALSE	FALSE	FALSE
	ebi-a-GCST90001710	BAFF-R on IgD- CD24- B cell	Weighted mode	9	-0.003051	0.0513048	0.954038	FALSE	FALSE	FALSE	FALSE
	ebi-a-GCST90001710	BAFF-R on IgD- CD24- B cell	MR Egger	9	-0.00583149	0.0623521	0.928107	FALSE	FALSE	FALSE	FALSE
	ebi-a-GCST90001711	BAFF-R on IgD- CD27- B cell	Inverse variance weighted	9	-0.0169601	0.0437622	0.698347	FALSE	FALSE	FALSE	FALSE
	ebi-a-GCST90001711	BAFF-R on IgD- CD27- B cell	Inverse variance weighted (fixed effects)	9	-0.0169601	0.0437622	0.698347	FALSE	FALSE	FALSE	FALSE
	ebi-a-GCST90001711	BAFF-R on IgD- CD27- B cell	Maximum likelihood	9	-0.0169767	0.0437987	0.698307	FALSE	FALSE	FALSE	FALSE
	ebi-a-GCST90001711	BAFF-R on IgD- CD27- B cell	Simple median	9	-0.00104435	0.0996374	0.991637	FALSE	FALSE	FALSE	FALSE
	ebi-a-GCST90001711	BAFF-R on IgD- CD27- B cell	Weighted median	9	-0.000858646	0.0477317	0.985648	FALSE	FALSE	FALSE	FALSE
	ebi-a-GCST90001711	BAFF-R on IgD- CD27- B cell	Simple mode	9	-0.00542837	0.108148	0.961199	FALSE	FALSE	FALSE	FALSE
	ebi-a-GCST90001711	BAFF-R on IgD- CD27- B cell	Weighted mode	9	-0.00177522	0.0500615	0.972581	FALSE	FALSE	FALSE	FALSE
	ebi-a-GCST90001711	BAFF-R on IgD- CD27- B cell	MR Egger	9	-0.00686635	0.0619906	0.914912	FALSE	FALSE	FALSE	FALSE
	ebi-a-GCST90001712	BAFF-R on IgD- CD38- B cell	Inverse variance weighted	6	-0.00753486	0.0440091	0.864058	FALSE	FALSE	FALSE	FALSE
	ebi-a-GCST90001712	BAFF-R on IgD- CD38- B cell	Inverse variance weighted (fixed effects)	6	-0.00753486	0.0440091	0.864058	FALSE	FALSE	FALSE	FALSE
	ebi-a-GCST90001712	BAFF-R on IgD- CD38- B cell	Maximum likelihood	6	-0.00753877	0.0440242	0.864034	FALSE	FALSE	FALSE	FALSE
	ebi-a-GCST90001712	BAFF-R on IgD- CD38- B cell	Simple median	6	-0.046265	0.091585	0.613447	FALSE	FALSE	FALSE	FALSE
	ebi-a-GCST90001712	BAFF-R on IgD- CD38- B cell	Weighted median	6	-0.0049029	0.0478879	0.918453	FALSE	FALSE	FALSE	FALSE
	ebi-a-GCST90001712	BAFF-R on IgD- CD38- B cell	Simple mode	6	-0.0475593	0.0833642	0.593019	FALSE	FALSE	FALSE	FALSE
	ebi-a-GCST90001712	BAFF-R on IgD- CD38- B cell	Weighted mode	6	-0.00322588	0.0477719	0.94878	FALSE	FALSE	FALSE	FALSE
	ebi-a-GCST90001712	BAFF-R on IgD- CD38- B cell	MR Egger	6	0.0218495	0.0748813	0.784956	FALSE	FALSE	FALSE	FALSE
	ebi-a-GCST90001713	BAFF-R on IgD- CD38+ B cell	Inverse variance weighted	3	-0.0209957	0.150157	0.888798	FALSE	FALSE	FALSE	FALSE
	ebi-a-GCST90001713	BAFF-R on IgD- CD38+ B cell	Inverse variance weighted (fixed effects)	3	-0.0209957	0.116462	0.856933	FALSE	FALSE	FALSE	FALSE
	ebi-a-GCST90001713	BAFF-R on IgD- CD38+ B cell	Maximum likelihood	3	-0.0212783	0.117201	0.855934	FALSE	FALSE	FALSE	FALSE
	ebi-a-GCST90001713	BAFF-R on IgD- CD38+ B cell	Simple median	3	-0.00229297	0.139142	0.986852	FALSE	FALSE	FALSE	FALSE
	ebi-a-GCST90001713	BAFF-R on IgD- CD38+ B cell	Weighted median	3	-0.0367569	0.125668	0.769911	FALSE	FALSE	FALSE	FALSE
	ebi-a-GCST90001713	BAFF-R on IgD- CD38+ B cell	Simple mode	3	-0.0933658	0.192733	0.675941	FALSE	FALSE	FALSE	FALSE
	ebi-a-GCST90001713	BAFF-R on IgD- CD38+ B cell	Weighted mode	3	-0.0351523	0.12466	0.804456	FALSE	FALSE	FALSE	FALSE
	ebi-a-GCST90001713	BAFF-R on IgD- CD38+ B cell	MR Egger	3	0.173301	0.314775	0.679609	FALSE	FALSE	FALSE	FALSE
	ebi-a-GCST90001714	BAFF-R on IgD- CD38dim B cell	Wald ratio	1	0.0264455	0.224206	0.906106	TRUE	FALSE	FALSE	FALSE
	ebi-a-GCST90001715	BAFF-R on memory B cell	Inverse variance weighted	6	-0.0117257	0.0439445	0.7896	FALSE	FALSE	FALSE	FALSE
	ebi-a-GCST90001715	BAFF-R on memory B cell	Inverse variance weighted (fixed effects)	6	-0.0117257	0.0439445	0.7896	FALSE	FALSE	FALSE	FALSE
	ebi-a-GCST90001715	BAFF-R on memory B cell	Maximum likelihood	6	-0.0117321	0.0439685	0.7896	FALSE	FALSE	FALSE	FALSE
	ebi-a-GCST90001715	BAFF-R on memory B cell	Simple median	6	-0.0296633	0.0946424	0.753958	FALSE	FALSE	FALSE	FALSE
	ebi-a-GCST90001715	BAFF-R on memory B cell	Weighted median	6	-0.00412894	0.0476298	0.930919	FALSE	FALSE	FALSE	FALSE
	ebi-a-GCST90001715	BAFF-R on memory B cell	Simple mode	6	0.0100782	0.0940347	0.918818	FALSE	FALSE	FALSE	FALSE
	ebi-a-GCST90001715	BAFF-R on memory B cell	Weighted mode	6	-0.00215195	0.0490461	0.966702	FALSE	FALSE	FALSE	FALSE
	ebi-a-GCST90001715	BAFF-R on memory B cell	MR Egger	6	0.0282511	0.0730197	0.718535	FALSE	FALSE	FALSE	FALSE
	ebi-a-GCST90001716	BAFF-R on naive-mature B cell	Inverse variance weighted	9	-0.0176007	0.051216	0.731104	FALSE	FALSE	FALSE	FALSE
	ebi-a-GCST90001716	BAFF-R on naive-mature B cell	Inverse variance weighted (fixed effects)	9	-0.0176007	0.0399067	0.659178	FALSE	FALSE	FALSE	FALSE
	ebi-a-GCST90001716	BAFF-R on naive-mature B cell	Maximum likelihood	9	-0.0176698	0.0400079	0.658737	FALSE	FALSE	FALSE	FALSE
	ebi-a-GCST90001716	BAFF-R on naive-mature B cell	Simple median	9	0.0106926	0.0735527	0.884416	FALSE	FALSE	FALSE	FALSE
	ebi-a-GCST90001716	BAFF-R on naive-mature B cell	Weighted median	9	0.000953717	0.0461446	0.98351	FALSE	FALSE	FALSE	FALSE
	ebi-a-GCST90001716	BAFF-R on naive-mature B cell	Simple mode	9	0.0262339	0.0903191	0.778853	FALSE	FALSE	FALSE	FALSE
	ebi-a-GCST90001716	BAFF-R on naive-mature B cell	Weighted mode	9	0.00550365	0.0455943	0.906898	FALSE	FALSE	FALSE	FALSE
	ebi-a-GCST90001716	BAFF-R on naive-mature B cell	MR Egger	9	-0.0395106	0.0790089	0.632355	FALSE	FALSE	FALSE	FALSE
	ebi-a-GCST90001717	BAFF-R on unswitched memory B cell	Inverse variance weighted	6	-0.0118391	0.0437895	0.786881	FALSE	FALSE	FALSE	FALSE
	ebi-a-GCST90001717	BAFF-R on unswitched memory B cell	Inverse variance weighted (fixed effects)	6	-0.0118391	0.0437895	0.786881	FALSE	FALSE	FALSE	FALSE
	ebi-a-GCST90001717	BAFF-R on unswitched memory B cell	Maximum likelihood	6	-0.0118618	0.0438131	0.786593	FALSE	FALSE	FALSE	FALSE
	ebi-a-GCST90001717	BAFF-R on unswitched memory B cell	Simple median	6	-0.0295774	0.0933258	0.7513	FALSE	FALSE	FALSE	FALSE
	ebi-a-GCST90001717	BAFF-R on unswitched memory B cell	Weighted median	6	-0.00417848	0.0479845	0.930608	FALSE	FALSE	FALSE	FALSE
	ebi-a-GCST90001717	BAFF-R on unswitched memory B cell	Simple mode	6	0.00844133	0.0970433	0.934059	FALSE	FALSE	FALSE	FALSE
	ebi-a-GCST90001717	BAFF-R on unswitched memory B cell	Weighted mode	6	-0.00116714	0.0495169	0.982107	FALSE	FALSE	FALSE	FALSE
	ebi-a-GCST90001717	BAFF-R on unswitched memory B cell	MR Egger	6	0.0277084	0.0727493	0.72266	FALSE	FALSE	FALSE	FALSE
	ebi-a-GCST90001718	BAFF-R on switched memory B cell	Inverse variance weighted	8	-0.00932903	0.0435731	0.830469	FALSE	FALSE	FALSE	FALSE
	ebi-a-GCST90001718	BAFF-R on switched memory B cell	Inverse variance weighted (fixed effects)	8	-0.00932903	0.0435731	0.830469	FALSE	FALSE	FALSE	FALSE
	ebi-a-GCST90001718	BAFF-R on switched memory B cell	Maximum likelihood	8	-0.00933895	0.0435974	0.830384	FALSE	FALSE	FALSE	FALSE
	ebi-a-GCST90001718	BAFF-R on switched memory B cell	Simple median	8	0.00980961	0.0936063	0.916537	FALSE	FALSE	FALSE	FALSE
	ebi-a-GCST90001718	BAFF-R on switched memory B cell	Weighted median	8	-0.00112545	0.0459078	0.980441	FALSE	FALSE	FALSE	FALSE
	ebi-a-GCST90001718	BAFF-R on switched memory B cell	Simple mode	8	0.0275793	0.0917747	0.772516	FALSE	FALSE	FALSE	FALSE
	ebi-a-GCST90001718	BAFF-R on switched memory B cell	Weighted mode	8	-0.00178821	0.0481235	0.971396	FALSE	FALSE	FALSE	FALSE
	ebi-a-GCST90001718	BAFF-R on switched memory B cell	MR Egger	8	0.0031483	0.0613081	0.960712	FALSE	FALSE	FALSE	FALSE
	ebi-a-GCST90001719	BAFF-R on IgD+ B cell	Inverse variance weighted	9	-0.0158682	0.0511306	0.756297	FALSE	FALSE	FALSE	FALSE
	ebi-a-GCST90001719	BAFF-R on IgD+ B cell	Inverse variance weighted (fixed effects)	9	-0.0158682	0.0397874	0.690022	FALSE	FALSE	FALSE	FALSE
	ebi-a-GCST90001719	BAFF-R on IgD+ B cell	Maximum likelihood	9	-0.0159941	0.0398875	0.688434	FALSE	FALSE	FALSE	FALSE
	ebi-a-GCST90001719	BAFF-R on IgD+ B cell	Simple median	9	0.0117783	0.0779525	0.8799	FALSE	FALSE	FALSE	FALSE
	ebi-a-GCST90001719	BAFF-R on IgD+ B cell	Weighted median	9	0.0025848	0.0466518	0.955815	FALSE	FALSE	FALSE	FALSE
	ebi-a-GCST90001719	BAFF-R on IgD+ B cell	Simple mode	9	0.024428	0.100472	0.81402	FALSE	FALSE	FALSE	FALSE
	ebi-a-GCST90001719	BAFF-R on IgD+ B cell	Weighted mode	9	0.0067764	0.0471397	0.889252	FALSE	FALSE	FALSE	FALSE
	ebi-a-GCST90001719	BAFF-R on IgD+ B cell	MR Egger	9	-0.0356207	0.0779905	0.661699	FALSE	FALSE	FALSE	FALSE
	ebi-a-GCST90001720	BAFF-R on transitional B cell	Inverse variance weighted	8	-0.0203879	0.0601318	0.73457	FALSE	FALSE	FALSE	FALSE
	ebi-a-GCST90001720	BAFF-R on transitional B cell	Inverse variance weighted (fixed effects)	8	-0.0203879	0.0439671	0.642857	FALSE	FALSE	FALSE	FALSE
	ebi-a-GCST90001720	BAFF-R on transitional B cell	Maximum likelihood	8	-0.0202613	0.0441016	0.645931	FALSE	FALSE	FALSE	FALSE
	ebi-a-GCST90001720	BAFF-R on transitional B cell	Simple median	8	0.0146758	0.0832682	0.860099	FALSE	FALSE	FALSE	FALSE
	ebi-a-GCST90001720	BAFF-R on transitional B cell	Weighted median	8	0.0033225	0.0488855	0.945813	FALSE	FALSE	FALSE	FALSE
	ebi-a-GCST90001720	BAFF-R on transitional B cell	Simple mode	8	0.0388848	0.0995659	0.707748	FALSE	FALSE	FALSE	FALSE
	ebi-a-GCST90001720	BAFF-R on transitional B cell	Weighted mode	8	0.00753583	0.0499553	0.884348	FALSE	FALSE	FALSE	FALSE
	ebi-a-GCST90001720	BAFF-R on transitional B cell	MR Egger	8	-0.0495934	0.104027	0.650416	FALSE	FALSE	FALSE	FALSE
	ebi-a-GCST90001721	CD19 on CD20- B cell	Wald ratio	1	-0.229918	0.124376	0.0645191	TRUE	FALSE	FALSE	FALSE
	ebi-a-GCST90001722	CD19 on CD20- CD38- B cell	Wald ratio	1	0.548081	0.312757	0.0797018	TRUE	FALSE	FALSE	FALSE
	ebi-a-GCST90001723	CD19 on CD24+ CD27+ B cell	Inverse variance weighted	2	-0.0165337	0.215955	0.938973	FALSE	FALSE	FALSE	FALSE
	ebi-a-GCST90001723	CD19 on CD24+ CD27+ B cell	Inverse variance weighted (fixed effects)	2	-0.0165337	0.215955	0.938973	FALSE	FALSE	FALSE	FALSE
	ebi-a-GCST90001723	CD19 on CD24+ CD27+ B cell	Maximum likelihood	2	-0.0165488	0.21608	0.938953	FALSE	FALSE	FALSE	FALSE
	ebi-a-GCST90001724	CD19 on IgD+ CD24+ B cell	Inverse variance weighted	3	0.0272095	0.17345	0.875345	FALSE	FALSE	FALSE	FALSE
	ebi-a-GCST90001724	CD19 on IgD+ CD24+ B cell	Inverse variance weighted (fixed effects)	3	0.0272095	0.17345	0.875345	FALSE	FALSE	FALSE	FALSE
	ebi-a-GCST90001724	CD19 on IgD+ CD24+ B cell	Maximum likelihood	3	0.0272757	0.17369	0.875216	FALSE	FALSE	FALSE	FALSE
	ebi-a-GCST90001724	CD19 on IgD+ CD24+ B cell	Simple median	3	0.0334233	0.206823	0.871618	FALSE	FALSE	FALSE	FALSE
	ebi-a-GCST90001724	CD19 on IgD+ CD24+ B cell	Weighted median	3	0.0349807	0.199288	0.860665	FALSE	FALSE	FALSE	FALSE
	ebi-a-GCST90001724	CD19 on IgD+ CD24+ B cell	Simple mode	3	0.051013	0.232344	0.846587	FALSE	FALSE	FALSE	FALSE
	ebi-a-GCST90001724	CD19 on IgD+ CD24+ B cell	Weighted mode	3	0.0622251	0.242013	0.821125	FALSE	FALSE	FALSE	FALSE
	ebi-a-GCST90001724	CD19 on IgD+ CD24+ B cell	MR Egger	3	0.140581	0.310137	0.729064	FALSE	FALSE	FALSE	FALSE
	ebi-a-GCST90001725	CD19 on IgD+ CD24- B cell	Inverse variance weighted	3	0.0769342	0.190992	0.687086	FALSE	FALSE	FALSE	FALSE
	ebi-a-GCST90001725	CD19 on IgD+ CD24- B cell	Inverse variance weighted (fixed effects)	3	0.0769342	0.190992	0.687086	FALSE	FALSE	FALSE	FALSE
	ebi-a-GCST90001725	CD19 on IgD+ CD24- B cell	Maximum likelihood	3	0.0769805	0.191183	0.687202	FALSE	FALSE	FALSE	FALSE
	ebi-a-GCST90001725	CD19 on IgD+ CD24- B cell	Simple median	3	0.0701776	0.232423	0.762698	FALSE	FALSE	FALSE	FALSE
	ebi-a-GCST90001725	CD19 on IgD+ CD24- B cell	Weighted median	3	0.0784311	0.223882	0.726096	FALSE	FALSE	FALSE	FALSE
	ebi-a-GCST90001725	CD19 on IgD+ CD24- B cell	Simple mode	3	0.0670706	0.249073	0.812951	FALSE	FALSE	FALSE	FALSE
	ebi-a-GCST90001725	CD19 on IgD+ CD24- B cell	Weighted mode	3	0.0953708	0.255297	0.744608	FALSE	FALSE	FALSE	FALSE
	ebi-a-GCST90001725	CD19 on IgD+ CD24- B cell	MR Egger	3	0.207111	0.62799	0.797194	FALSE	FALSE	FALSE	FALSE
	ebi-a-GCST90001728	CD19 on IgD+ CD38- unswitched memory B cell	Inverse variance weighted	2	0.0624556	0.162724	0.701118	FALSE	FALSE	FALSE	FALSE
	ebi-a-GCST90001728	CD19 on IgD+ CD38- unswitched memory B cell	Inverse variance weighted (fixed effects)	2	0.0624556	0.162724	0.701118	FALSE	FALSE	FALSE	FALSE
	ebi-a-GCST90001728	CD19 on IgD+ CD38- unswitched memory B cell	Maximum likelihood	2	0.0624844	0.162882	0.701261	FALSE	FALSE	FALSE	FALSE
	ebi-a-GCST90001729	CD19 on IgD+ CD38+ B cell	Inverse variance weighted	2	0.0828148	0.18133	0.647882	FALSE	FALSE	FALSE	FALSE
	ebi-a-GCST90001729	CD19 on IgD+ CD38+ B cell	Inverse variance weighted (fixed effects)	2	0.0828148	0.18133	0.647882	FALSE	FALSE	FALSE	FALSE
	ebi-a-GCST90001729	CD19 on IgD+ CD38+ B cell	Maximum likelihood	2	0.0828174	0.181493	0.648166	FALSE	FALSE	FALSE	FALSE
	ebi-a-GCST90001730	CD19 on IgD+ CD38dim B cell	Inverse variance weighted	2	0.0982351	0.216399	0.649862	FALSE	FALSE	FALSE	FALSE
	ebi-a-GCST90001730	CD19 on IgD+ CD38dim B cell	Inverse variance weighted (fixed effects)	2	0.0982351	0.216399	0.649862	FALSE	FALSE	FALSE	FALSE
	ebi-a-GCST90001730	CD19 on IgD+ CD38dim B cell	Maximum likelihood	2	0.0982442	0.216664	0.650232	FALSE	FALSE	FALSE	FALSE
	ebi-a-GCST90001733	CD19 on IgD- CD38- B cell	Wald ratio	1	-0.135651	0.287333	0.636851	TRUE	FALSE	FALSE	FALSE
	ebi-a-GCST90001735	CD19 on IgD- CD38dim B cell	Inverse variance weighted	3	-0.108444	0.161629	0.502255	FALSE	FALSE	FALSE	FALSE
	ebi-a-GCST90001735	CD19 on IgD- CD38dim B cell	Inverse variance weighted (fixed effects)	3	-0.108444	0.161629	0.502255	FALSE	FALSE	FALSE	FALSE
	ebi-a-GCST90001735	CD19 on IgD- CD38dim B cell	Maximum likelihood	3	-0.108888	0.161993	0.50147	FALSE	FALSE	FALSE	FALSE
	ebi-a-GCST90001735	CD19 on IgD- CD38dim B cell	Simple median	3	-0.0685808	0.202786	0.735217	FALSE	FALSE	FALSE	FALSE
	ebi-a-GCST90001735	CD19 on IgD- CD38dim B cell	Weighted median	3	-0.106006	0.185304	0.567278	FALSE	FALSE	FALSE	FALSE
	ebi-a-GCST90001735	CD19 on IgD- CD38dim B cell	Simple mode	3	-0.037393	0.222604	0.882049	FALSE	FALSE	FALSE	FALSE
	ebi-a-GCST90001735	CD19 on IgD- CD38dim B cell	Weighted mode	3	-0.102037	0.225345	0.695069	FALSE	FALSE	FALSE	FALSE
	ebi-a-GCST90001735	CD19 on IgD- CD38dim B cell	MR Egger	3	-0.117453	0.396203	0.816531	FALSE	FALSE	FALSE	FALSE
	ebi-a-GCST90001736	CD19 on memory B cell	Inverse variance weighted	2	-0.0182313	0.228149	0.936309	FALSE	FALSE	FALSE	FALSE
	ebi-a-GCST90001736	CD19 on memory B cell	Inverse variance weighted (fixed effects)	2	-0.0182313	0.228149	0.936309	FALSE	FALSE	FALSE	FALSE
	ebi-a-GCST90001736	CD19 on memory B cell	Maximum likelihood	2	-0.0182508	0.228297	0.936282	FALSE	FALSE	FALSE	FALSE
	ebi-a-GCST90001737	CD19 on naive-mature B cell	Wald ratio	1	0.0140525	0.333288	0.966369	TRUE	FALSE	FALSE	FALSE
	ebi-a-GCST90001738	CD19 on unswitched memory B cell	Inverse variance weighted	2	0.0843301	0.218398	0.6994	FALSE	FALSE	FALSE	FALSE
	ebi-a-GCST90001738	CD19 on unswitched memory B cell	Inverse variance weighted (fixed effects)	2	0.0843301	0.218398	0.6994	FALSE	FALSE	FALSE	FALSE
	ebi-a-GCST90001738	CD19 on unswitched memory B cell	Maximum likelihood	2	0.084363	0.218604	0.699558	FALSE	FALSE	FALSE	FALSE
	ebi-a-GCST90001740	CD19 on switched memory B cell	Inverse variance weighted	2	-0.0586262	0.205927	0.775879	FALSE	FALSE	FALSE	FALSE
	ebi-a-GCST90001740	CD19 on switched memory B cell	Inverse variance weighted (fixed effects)	2	-0.0586262	0.205927	0.775879	FALSE	FALSE	FALSE	FALSE
	ebi-a-GCST90001740	CD19 on switched memory B cell	Maximum likelihood	2	-0.0587288	0.206129	0.775711	FALSE	FALSE	FALSE	FALSE
	ebi-a-GCST90001741	CD19 on IgD+ B cell	Inverse variance weighted	2	0.106567	0.235344	0.650683	FALSE	FALSE	FALSE	FALSE
	ebi-a-GCST90001741	CD19 on IgD+ B cell	Inverse variance weighted (fixed effects)	2	0.106567	0.235344	0.650683	FALSE	FALSE	FALSE	FALSE
	ebi-a-GCST90001741	CD19 on IgD+ B cell	Maximum likelihood	2	0.10658	0.235682	0.651109	FALSE	FALSE	FALSE	FALSE
	ebi-a-GCST90001742	CD19 on transitional B cell	Inverse variance weighted	2	0.0837009	0.210852	0.691392	FALSE	FALSE	FALSE	FALSE
	ebi-a-GCST90001742	CD19 on transitional B cell	Inverse variance weighted (fixed effects)	2	0.0837009	0.210852	0.691392	FALSE	FALSE	FALSE	FALSE
	ebi-a-GCST90001742	CD19 on transitional B cell	Maximum likelihood	2	0.0837236	0.21105	0.691588	FALSE	FALSE	FALSE	FALSE
	ebi-a-GCST90001743	CD20 on B cell	Inverse variance weighted	4	-0.0047199	0.116035	0.967554	FALSE	FALSE	FALSE	FALSE
	ebi-a-GCST90001743	CD20 on B cell	Inverse variance weighted (fixed effects)	4	-0.0047199	0.116035	0.967554	FALSE	FALSE	FALSE	FALSE
	ebi-a-GCST90001743	CD20 on B cell	Maximum likelihood	4	-0.00473899	0.116246	0.967482	FALSE	FALSE	FALSE	FALSE
	ebi-a-GCST90001743	CD20 on B cell	Simple median	4	-0.00807585	0.129647	0.950331	FALSE	FALSE	FALSE	FALSE
	ebi-a-GCST90001743	CD20 on B cell	Weighted median	4	-0.0103213	0.130457	0.93694	FALSE	FALSE	FALSE	FALSE
	ebi-a-GCST90001743	CD20 on B cell	Simple mode	4	-0.0192087	0.191504	0.92643	FALSE	FALSE	FALSE	FALSE
	ebi-a-GCST90001743	CD20 on B cell	Weighted mode	4	-0.0270235	0.176662	0.888133	FALSE	FALSE	FALSE	FALSE
	ebi-a-GCST90001743	CD20 on B cell	MR Egger	4	0.644551	1.81636	0.756622	FALSE	FALSE	FALSE	FALSE
	ebi-a-GCST90001745	CD20 on CD24+ CD27+ B cell	Inverse variance weighted	6	-0.0783679	0.164151	0.633067	FALSE	TRUE	TRUE	FALSE
	ebi-a-GCST90001745	CD20 on CD24+ CD27+ B cell	Inverse variance weighted (fixed effects)	6	-0.0783679	0.109313	0.473429	FALSE	TRUE	TRUE	FALSE
	ebi-a-GCST90001745	CD20 on CD24+ CD27+ B cell	Maximum likelihood	6	-0.0819902	0.111944	0.46391	FALSE	TRUE	TRUE	FALSE
	ebi-a-GCST90001745	CD20 on CD24+ CD27+ B cell	Simple median	6	0.074863	0.160111	0.640092	FALSE	TRUE	TRUE	FALSE
	ebi-a-GCST90001745	CD20 on CD24+ CD27+ B cell	Weighted median	6	0.0726668	0.136297	0.593931	FALSE	TRUE	TRUE	FALSE
	ebi-a-GCST90001745	CD20 on CD24+ CD27+ B cell	Simple mode	6	0.148683	0.182434	0.452133	FALSE	TRUE	TRUE	FALSE
	ebi-a-GCST90001745	CD20 on CD24+ CD27+ B cell	Weighted mode	6	0.0741098	0.144679	0.630303	FALSE	TRUE	TRUE	FALSE
	ebi-a-GCST90001745	CD20 on CD24+ CD27+ B cell	MR Egger	6	1.68231	0.562869	0.0403853	FALSE	TRUE	TRUE	FALSE
	ebi-a-GCST90001746	CD20 on IgD+ CD24+ B cell	Inverse variance weighted	2	0.0461492	0.179353	0.79694	FALSE	FALSE	FALSE	FALSE
	ebi-a-GCST90001746	CD20 on IgD+ CD24+ B cell	Inverse variance weighted (fixed effects)	2	0.0461492	0.179353	0.79694	FALSE	FALSE	FALSE	FALSE
	ebi-a-GCST90001746	CD20 on IgD+ CD24+ B cell	Maximum likelihood	2	0.0462401	0.179532	0.796747	FALSE	FALSE	FALSE	FALSE
	ebi-a-GCST90001747	CD20 on IgD+ CD24- B cell	Inverse variance weighted	5	0.0721989	0.10197	0.478919	FALSE	FALSE	FALSE	FALSE
	ebi-a-GCST90001747	CD20 on IgD+ CD24- B cell	Inverse variance weighted (fixed effects)	5	0.0721989	0.10197	0.478919	FALSE	FALSE	FALSE	FALSE
	ebi-a-GCST90001747	CD20 on IgD+ CD24- B cell	Maximum likelihood	5	0.0733777	0.102907	0.475814	FALSE	FALSE	FALSE	FALSE
	ebi-a-GCST90001747	CD20 on IgD+ CD24- B cell	Simple median	5	-0.0219424	0.145524	0.880148	FALSE	FALSE	FALSE	FALSE
	ebi-a-GCST90001747	CD20 on IgD+ CD24- B cell	Weighted median	5	-0.0275241	0.13183	0.834616	FALSE	FALSE	FALSE	FALSE
	ebi-a-GCST90001747	CD20 on IgD+ CD24- B cell	Simple mode	5	-0.0500904	0.180658	0.795315	FALSE	FALSE	FALSE	FALSE
	ebi-a-GCST90001747	CD20 on IgD+ CD24- B cell	Weighted mode	5	-0.0559524	0.159054	0.742751	FALSE	FALSE	FALSE	FALSE
	ebi-a-GCST90001747	CD20 on IgD+ CD24- B cell	MR Egger	5	-1.48269	0.899643	0.197892	FALSE	FALSE	FALSE	FALSE
	ebi-a-GCST90001748	CD20 on IgD+ CD38- B cell	Inverse variance weighted	4	0.125324	0.138203	0.364506	FALSE	FALSE	FALSE	FALSE
	ebi-a-GCST90001748	CD20 on IgD+ CD38- B cell	Inverse variance weighted (fixed effects)	4	0.125324	0.138203	0.364506	FALSE	FALSE	FALSE	FALSE
	ebi-a-GCST90001748	CD20 on IgD+ CD38- B cell	Maximum likelihood	4	0.125909	0.139073	0.365281	FALSE	FALSE	FALSE	FALSE
	ebi-a-GCST90001748	CD20 on IgD+ CD38- B cell	Simple median	4	0.157319	0.163378	0.33559	FALSE	FALSE	FALSE	FALSE
	ebi-a-GCST90001748	CD20 on IgD+ CD38- B cell	Weighted median	4	0.130852	0.160911	0.416107	FALSE	FALSE	FALSE	FALSE
	ebi-a-GCST90001748	CD20 on IgD+ CD38- B cell	Simple mode	4	0.198024	0.200332	0.395792	FALSE	FALSE	FALSE	FALSE
	ebi-a-GCST90001748	CD20 on IgD+ CD38- B cell	Weighted mode	4	0.141021	0.200444	0.532404	FALSE	FALSE	FALSE	FALSE
	ebi-a-GCST90001748	CD20 on IgD+ CD38- B cell	MR Egger	4	0.0849879	0.898832	0.933289	FALSE	FALSE	FALSE	FALSE
	ebi-a-GCST90001751	CD20 on IgD+ CD38+ B cell	Inverse variance weighted	5	-0.0771588	0.134489	0.566157	FALSE	FALSE	FALSE	FALSE
	ebi-a-GCST90001751	CD20 on IgD+ CD38+ B cell	Inverse variance weighted (fixed effects)	5	-0.0771588	0.0988297	0.434964	FALSE	FALSE	FALSE	FALSE
	ebi-a-GCST90001751	CD20 on IgD+ CD38+ B cell	Maximum likelihood	5	-0.0791657	0.100268	0.429794	FALSE	FALSE	FALSE	FALSE
	ebi-a-GCST90001751	CD20 on IgD+ CD38+ B cell	Simple median	5	-0.108906	0.145357	0.453718	FALSE	FALSE	FALSE	FALSE
	ebi-a-GCST90001751	CD20 on IgD+ CD38+ B cell	Weighted median	5	-0.0657017	0.121674	0.589208	FALSE	FALSE	FALSE	FALSE
	ebi-a-GCST90001751	CD20 on IgD+ CD38+ B cell	Simple mode	5	-0.117906	0.173796	0.534728	FALSE	FALSE	FALSE	FALSE
	ebi-a-GCST90001751	CD20 on IgD+ CD38+ B cell	Weighted mode	5	-0.0628992	0.127757	0.648283	FALSE	FALSE	FALSE	FALSE
	ebi-a-GCST90001751	CD20 on IgD+ CD38+ B cell	MR Egger	5	-0.0229212	0.508886	0.966904	FALSE	FALSE	FALSE	FALSE
	ebi-a-GCST90001752	CD20 on IgD+ CD38dim B cell	Inverse variance weighted	8	-0.0179046	0.0933123	0.847838	FALSE	FALSE	FALSE	FALSE
	ebi-a-GCST90001752	CD20 on IgD+ CD38dim B cell	Inverse variance weighted (fixed effects)	8	-0.0179046	0.0779486	0.818327	FALSE	FALSE	FALSE	FALSE
	ebi-a-GCST90001752	CD20 on IgD+ CD38dim B cell	Maximum likelihood	8	-0.0184171	0.0788436	0.815303	FALSE	FALSE	FALSE	FALSE
	ebi-a-GCST90001752	CD20 on IgD+ CD38dim B cell	Simple median	8	-0.0248024	0.104467	0.812332	FALSE	FALSE	FALSE	FALSE
	ebi-a-GCST90001752	CD20 on IgD+ CD38dim B cell	Weighted median	8	-0.0255132	0.102017	0.802519	FALSE	FALSE	FALSE	FALSE
	ebi-a-GCST90001752	CD20 on IgD+ CD38dim B cell	Simple mode	8	-0.0210127	0.15701	0.897303	FALSE	FALSE	FALSE	FALSE
	ebi-a-GCST90001752	CD20 on IgD+ CD38dim B cell	Weighted mode	8	-0.031843	0.136782	0.822576	FALSE	FALSE	FALSE	FALSE
	ebi-a-GCST90001752	CD20 on IgD+ CD38dim B cell	MR Egger	8	0.399845	0.547153	0.492455	FALSE	FALSE	FALSE	FALSE
	ebi-a-GCST90001753	CD20 on IgD- CD24- B cell	Inverse variance weighted	2	0.364851	0.293215	0.213385	FALSE	FALSE	FALSE	FALSE
	ebi-a-GCST90001753	CD20 on IgD- CD24- B cell	Inverse variance weighted (fixed effects)	2	0.364851	0.185369	0.0490411	FALSE	FALSE	FALSE	FALSE
	ebi-a-GCST90001753	CD20 on IgD- CD24- B cell	Maximum likelihood	2	0.377874	0.19535	0.0530702	FALSE	FALSE	FALSE	FALSE
	ebi-a-GCST90001754	CD20 on IgD- CD27- B cell	Inverse variance weighted	4	0.174158	0.193106	0.367123	FALSE	FALSE	FALSE	FALSE
	ebi-a-GCST90001754	CD20 on IgD- CD27- B cell	Inverse variance weighted (fixed effects)	4	0.174158	0.1351	0.197365	FALSE	FALSE	FALSE	FALSE
	ebi-a-GCST90001754	CD20 on IgD- CD27- B cell	Maximum likelihood	4	0.179079	0.137454	0.192632	FALSE	FALSE	FALSE	FALSE
	ebi-a-GCST90001754	CD20 on IgD- CD27- B cell	Simple median	4	0.0592034	0.171347	0.729705	FALSE	FALSE	FALSE	FALSE
	ebi-a-GCST90001754	CD20 on IgD- CD27- B cell	Weighted median	4	0.133341	0.182401	0.464758	FALSE	FALSE	FALSE	FALSE
	ebi-a-GCST90001754	CD20 on IgD- CD27- B cell	Simple mode	4	0.117873	0.253845	0.674019	FALSE	FALSE	FALSE	FALSE
	ebi-a-GCST90001754	CD20 on IgD- CD27- B cell	Weighted mode	4	0.163893	0.217696	0.50623	FALSE	FALSE	FALSE	FALSE
	ebi-a-GCST90001754	CD20 on IgD- CD27- B cell	MR Egger	4	-4.63756	2.32819	0.184608	FALSE	FALSE	FALSE	FALSE
	ebi-a-GCST90001755	CD20 on IgD- CD38- B cell	Inverse variance weighted	4	0.0719702	0.151811	0.635446	FALSE	FALSE	FALSE	FALSE
	ebi-a-GCST90001755	CD20 on IgD- CD38- B cell	Inverse variance weighted (fixed effects)	4	0.0719702	0.140818	0.609291	FALSE	FALSE	FALSE	FALSE
	ebi-a-GCST90001755	CD20 on IgD- CD38- B cell	Maximum likelihood	4	0.0727586	0.141684	0.607582	FALSE	FALSE	FALSE	FALSE
	ebi-a-GCST90001755	CD20 on IgD- CD38- B cell	Simple median	4	0.0814627	0.171653	0.635089	FALSE	FALSE	FALSE	FALSE
	ebi-a-GCST90001755	CD20 on IgD- CD38- B cell	Weighted median	4	0.0826193	0.165341	0.617292	FALSE	FALSE	FALSE	FALSE
	ebi-a-GCST90001755	CD20 on IgD- CD38- B cell	Simple mode	4	0.121841	0.235827	0.64107	FALSE	FALSE	FALSE	FALSE
	ebi-a-GCST90001755	CD20 on IgD- CD38- B cell	Weighted mode	4	0.0898602	0.164141	0.622164	FALSE	FALSE	FALSE	FALSE
	ebi-a-GCST90001755	CD20 on IgD- CD38- B cell	MR Egger	4	-1.61074	2.28992	0.554661	FALSE	FALSE	FALSE	FALSE
	ebi-a-GCST90001757	CD20 on IgD- CD38dim B cell	Inverse variance weighted	7	0.0154536	0.160764	0.92342	FALSE	FALSE	TRUE	FALSE
	ebi-a-GCST90001757	CD20 on IgD- CD38dim B cell	Inverse variance weighted (fixed effects)	7	0.0154536	0.0938188	0.869167	FALSE	FALSE	TRUE	FALSE
	ebi-a-GCST90001757	CD20 on IgD- CD38dim B cell	Maximum likelihood	7	0.016386	0.0965038	0.86517	FALSE	FALSE	TRUE	FALSE
	ebi-a-GCST90001757	CD20 on IgD- CD38dim B cell	Simple median	7	0.0639505	0.147046	0.663634	FALSE	FALSE	TRUE	FALSE
	ebi-a-GCST90001757	CD20 on IgD- CD38dim B cell	Weighted median	7	0.0919475	0.120367	0.444932	FALSE	FALSE	TRUE	FALSE
	ebi-a-GCST90001757	CD20 on IgD- CD38dim B cell	Simple mode	7	0.182913	0.180939	0.351075	FALSE	FALSE	TRUE	FALSE
	ebi-a-GCST90001757	CD20 on IgD- CD38dim B cell	Weighted mode	7	0.104189	0.141487	0.489275	FALSE	FALSE	TRUE	FALSE
	ebi-a-GCST90001757	CD20 on IgD- CD38dim B cell	MR Egger	7	0.377912	0.733786	0.628493	FALSE	FALSE	TRUE	FALSE
	ebi-a-GCST90001758	CD20 on memory B cell	Inverse variance weighted	6	0.104807	0.110124	0.341236	FALSE	FALSE	FALSE	FALSE
	ebi-a-GCST90001758	CD20 on memory B cell	Inverse variance weighted (fixed effects)	6	0.104807	0.110124	0.341236	FALSE	FALSE	FALSE	FALSE
	ebi-a-GCST90001758	CD20 on memory B cell	Maximum likelihood	6	0.105169	0.110474	0.341106	FALSE	FALSE	FALSE	FALSE
	ebi-a-GCST90001758	CD20 on memory B cell	Simple median	6	0.13651	0.143242	0.340589	FALSE	FALSE	FALSE	FALSE
	ebi-a-GCST90001758	CD20 on memory B cell	Weighted median	6	0.126941	0.128776	0.324256	FALSE	FALSE	FALSE	FALSE
	ebi-a-GCST90001758	CD20 on memory B cell	Simple mode	6	0.192294	0.171047	0.311977	FALSE	FALSE	FALSE	FALSE
	ebi-a-GCST90001758	CD20 on memory B cell	Weighted mode	6	0.125779	0.146407	0.429536	FALSE	FALSE	FALSE	FALSE
	ebi-a-GCST90001758	CD20 on memory B cell	MR Egger	6	-0.0916417	0.636471	0.892476	FALSE	FALSE	FALSE	FALSE
	ebi-a-GCST90001759	CD20 on naive-mature B cell	Inverse variance weighted	7	-0.0222964	0.147482	0.879833	FALSE	FALSE	TRUE	FALSE
	ebi-a-GCST90001759	CD20 on naive-mature B cell	Inverse variance weighted (fixed effects)	7	-0.0222964	0.0931516	0.810829	FALSE	FALSE	TRUE	FALSE
	ebi-a-GCST90001759	CD20 on naive-mature B cell	Maximum likelihood	7	-0.0235096	0.0955857	0.805718	FALSE	FALSE	TRUE	FALSE
	ebi-a-GCST90001759	CD20 on naive-mature B cell	Simple median	7	-0.0323442	0.131875	0.806252	FALSE	FALSE	TRUE	FALSE
	ebi-a-GCST90001759	CD20 on naive-mature B cell	Weighted median	7	-0.0332511	0.128432	0.795711	FALSE	FALSE	TRUE	FALSE
	ebi-a-GCST90001759	CD20 on naive-mature B cell	Simple mode	7	-0.0114781	0.158627	0.944668	FALSE	FALSE	TRUE	FALSE
	ebi-a-GCST90001759	CD20 on naive-mature B cell	Weighted mode	7	-0.0383094	0.143688	0.798691	FALSE	FALSE	TRUE	FALSE
	ebi-a-GCST90001759	CD20 on naive-mature B cell	MR Egger	7	0.774972	1.0447	0.491555	FALSE	FALSE	TRUE	FALSE
	ebi-a-GCST90001760	CD20 on unswitched memory B cell	Inverse variance weighted	4	0.0878698	0.132815	0.508231	FALSE	FALSE	FALSE	FALSE
	ebi-a-GCST90001760	CD20 on unswitched memory B cell	Inverse variance weighted (fixed effects)	4	0.0878698	0.132815	0.508231	FALSE	FALSE	FALSE	FALSE
	ebi-a-GCST90001760	CD20 on unswitched memory B cell	Maximum likelihood	4	0.088448	0.133421	0.507379	FALSE	FALSE	FALSE	FALSE
	ebi-a-GCST90001760	CD20 on unswitched memory B cell	Simple median	4	0.147988	0.171342	0.387753	FALSE	FALSE	FALSE	FALSE
	ebi-a-GCST90001760	CD20 on unswitched memory B cell	Weighted median	4	0.125223	0.151688	0.409072	FALSE	FALSE	FALSE	FALSE
	ebi-a-GCST90001760	CD20 on unswitched memory B cell	Simple mode	4	0.181941	0.215312	0.460168	FALSE	FALSE	FALSE	FALSE
	ebi-a-GCST90001760	CD20 on unswitched memory B cell	Weighted mode	4	0.133786	0.181601	0.514683	FALSE	FALSE	FALSE	FALSE
	ebi-a-GCST90001760	CD20 on unswitched memory B cell	MR Egger	4	3.38718	3.31026	0.413809	FALSE	FALSE	FALSE	FALSE
	ebi-a-GCST90001761	CD20 on switched memory B cell	Inverse variance weighted	7	-0.0010282	0.166829	0.995083	FALSE	FALSE	TRUE	FALSE
	ebi-a-GCST90001761	CD20 on switched memory B cell	Inverse variance weighted (fixed effects)	7	-0.0010282	0.093196	0.991197	FALSE	FALSE	TRUE	FALSE
	ebi-a-GCST90001761	CD20 on switched memory B cell	Maximum likelihood	7	-0.00109465	0.0960617	0.990908	FALSE	FALSE	TRUE	FALSE
	ebi-a-GCST90001761	CD20 on switched memory B cell	Simple median	7	0.063493	0.141723	0.654147	FALSE	FALSE	TRUE	FALSE
	ebi-a-GCST90001761	CD20 on switched memory B cell	Weighted median	7	0.0641658	0.118906	0.589448	FALSE	FALSE	TRUE	FALSE
	ebi-a-GCST90001761	CD20 on switched memory B cell	Simple mode	7	0.144188	0.187653	0.471413	FALSE	FALSE	TRUE	FALSE
	ebi-a-GCST90001761	CD20 on switched memory B cell	Weighted mode	7	0.0902112	0.128431	0.508743	FALSE	FALSE	TRUE	FALSE
	ebi-a-GCST90001761	CD20 on switched memory B cell	MR Egger	7	0.136621	0.723216	0.857594	FALSE	FALSE	TRUE	FALSE
	ebi-a-GCST90001762	CD20 on IgD+ B cell	Inverse variance weighted	6	0.0779232	0.0956169	0.4151	FALSE	FALSE	FALSE	FALSE
	ebi-a-GCST90001762	CD20 on IgD+ B cell	Inverse variance weighted (fixed effects)	6	0.0779232	0.0956169	0.4151	FALSE	FALSE	FALSE	FALSE
	ebi-a-GCST90001762	CD20 on IgD+ B cell	Maximum likelihood	6	0.0793761	0.096436	0.410453	FALSE	FALSE	FALSE	FALSE
	ebi-a-GCST90001762	CD20 on IgD+ B cell	Simple median	6	0.0448443	0.115532	0.697901	FALSE	FALSE	FALSE	FALSE
	ebi-a-GCST90001762	CD20 on IgD+ B cell	Weighted median	6	-0.0282112	0.124697	0.821016	FALSE	FALSE	FALSE	FALSE
	ebi-a-GCST90001762	CD20 on IgD+ B cell	Simple mode	6	-0.0290805	0.170057	0.870925	FALSE	FALSE	FALSE	FALSE
	ebi-a-GCST90001762	CD20 on IgD+ B cell	Weighted mode	6	-0.0432719	0.173334	0.812794	FALSE	FALSE	FALSE	FALSE
	ebi-a-GCST90001762	CD20 on IgD+ B cell	MR Egger	6	-1.39091	0.859189	0.180788	FALSE	FALSE	FALSE	FALSE
	ebi-a-GCST90001763	CD20 on transitional B cell	Inverse variance weighted	2	-0.0454767	0.135667	0.737468	FALSE	FALSE	FALSE	FALSE
	ebi-a-GCST90001763	CD20 on transitional B cell	Inverse variance weighted (fixed effects)	2	-0.0454767	0.135667	0.737468	FALSE	FALSE	FALSE	FALSE
	ebi-a-GCST90001763	CD20 on transitional B cell	Maximum likelihood	2	-0.0455212	0.135788	0.737447	FALSE	FALSE	FALSE	FALSE
	ebi-a-GCST90001765	CD24 on IgD+ CD24+ B cell	Inverse variance weighted	2	-0.144525	0.131965	0.273439	FALSE	FALSE	FALSE	FALSE
	ebi-a-GCST90001765	CD24 on IgD+ CD24+ B cell	Inverse variance weighted (fixed effects)	2	-0.144525	0.0945227	0.126264	FALSE	FALSE	FALSE	FALSE
	ebi-a-GCST90001765	CD24 on IgD+ CD24+ B cell	Maximum likelihood	2	-0.145544	0.0952905	0.126669	FALSE	FALSE	FALSE	FALSE
	ebi-a-GCST90001766	CD24 on IgD+ CD38- B cell	Inverse variance weighted	2	-0.256325	0.17425	0.141287	FALSE	FALSE	FALSE	FALSE
	ebi-a-GCST90001766	CD24 on IgD+ CD38- B cell	Inverse variance weighted (fixed effects)	2	-0.256325	0.149695	0.0868386	FALSE	FALSE	FALSE	FALSE
	ebi-a-GCST90001766	CD24 on IgD+ CD38- B cell	Maximum likelihood	2	-0.259738	0.15305	0.0896819	FALSE	FALSE	FALSE	FALSE
	ebi-a-GCST90001767	CD24 on IgD+ CD38- unswitched memory B cell	Inverse variance weighted	2	-0.131817	0.109829	0.230061	FALSE	FALSE	FALSE	FALSE
	ebi-a-GCST90001767	CD24 on IgD+ CD38- unswitched memory B cell	Inverse variance weighted (fixed effects)	2	-0.131817	0.0828665	0.111673	FALSE	FALSE	FALSE	FALSE
	ebi-a-GCST90001767	CD24 on IgD+ CD38- unswitched memory B cell	Maximum likelihood	2	-0.133153	0.0839631	0.112774	FALSE	FALSE	FALSE	FALSE
	ebi-a-GCST90001768	CD24 on IgD+ CD38+ B cell	Inverse variance weighted	2	-0.118461	0.172019	0.491042	FALSE	FALSE	FALSE	FALSE
	ebi-a-GCST90001768	CD24 on IgD+ CD38+ B cell	Inverse variance weighted (fixed effects)	2	-0.118461	0.172019	0.491042	FALSE	FALSE	FALSE	FALSE
	ebi-a-GCST90001768	CD24 on IgD+ CD38+ B cell	Maximum likelihood	2	-0.11845	0.172414	0.492078	FALSE	FALSE	FALSE	FALSE
	ebi-a-GCST90001769	CD24 on IgD- CD38- B cell	Inverse variance weighted	2	-0.20878	0.135486	0.123324	FALSE	FALSE	FALSE	FALSE
	ebi-a-GCST90001769	CD24 on IgD- CD38- B cell	Inverse variance weighted (fixed effects)	2	-0.20878	0.120207	0.0824147	FALSE	FALSE	FALSE	FALSE
	ebi-a-GCST90001769	CD24 on IgD- CD38- B cell	Maximum likelihood	2	-0.210458	0.121917	0.084305	FALSE	FALSE	FALSE	FALSE
	ebi-a-GCST90001771	CD24 on memory B cell	Inverse variance weighted	2	-0.161596	0.133112	0.224754	FALSE	FALSE	FALSE	FALSE
	ebi-a-GCST90001771	CD24 on memory B cell	Inverse variance weighted (fixed effects)	2	-0.161596	0.101878	0.112703	FALSE	FALSE	FALSE	FALSE
	ebi-a-GCST90001771	CD24 on memory B cell	Maximum likelihood	2	-0.162677	0.102696	0.113181	FALSE	FALSE	FALSE	FALSE
	ebi-a-GCST90001772	CD24 on unswitched memory B cell	Inverse variance weighted	2	-0.15967	0.139841	0.253537	FALSE	FALSE	FALSE	FALSE
	ebi-a-GCST90001772	CD24 on unswitched memory B cell	Inverse variance weighted (fixed effects)	2	-0.15967	0.102511	0.11933	FALSE	FALSE	FALSE	FALSE
	ebi-a-GCST90001772	CD24 on unswitched memory B cell	Maximum likelihood	2	-0.160959	0.103516	0.119966	FALSE	FALSE	FALSE	FALSE
	ebi-a-GCST90001773	CD24 on switched memory B cell	Inverse variance weighted	2	-0.167702	0.139601	0.229639	FALSE	FALSE	FALSE	FALSE
	ebi-a-GCST90001773	CD24 on switched memory B cell	Inverse variance weighted (fixed effects)	2	-0.167702	0.106181	0.114246	FALSE	FALSE	FALSE	FALSE
	ebi-a-GCST90001773	CD24 on switched memory B cell	Maximum likelihood	2	-0.168981	0.107136	0.114735	FALSE	FALSE	FALSE	FALSE
	ebi-a-GCST90001774	CD24 on transitional B cell	Wald ratio	1	-0.0971231	0.194777	0.618034	TRUE	FALSE	FALSE	FALSE
	ebi-a-GCST90001775	CD25 on B cell	Inverse variance weighted	3	0.0164628	0.126416	0.896386	FALSE	FALSE	FALSE	FALSE
	ebi-a-GCST90001775	CD25 on B cell	Inverse variance weighted (fixed effects)	3	0.0164628	0.126416	0.896386	FALSE	FALSE	FALSE	FALSE
	ebi-a-GCST90001775	CD25 on B cell	Maximum likelihood	3	0.0165388	0.12675	0.896184	FALSE	FALSE	FALSE	FALSE
	ebi-a-GCST90001775	CD25 on B cell	Simple median	3	-0.0185242	0.14975	0.901552	FALSE	FALSE	FALSE	FALSE
	ebi-a-GCST90001775	CD25 on B cell	Weighted median	3	-0.0282624	0.142538	0.842826	FALSE	FALSE	FALSE	FALSE
	ebi-a-GCST90001775	CD25 on B cell	Simple mode	3	-0.0409701	0.178079	0.839429	FALSE	FALSE	FALSE	FALSE
	ebi-a-GCST90001775	CD25 on B cell	Weighted mode	3	-0.0360143	0.163552	0.846148	FALSE	FALSE	FALSE	FALSE
	ebi-a-GCST90001775	CD25 on B cell	MR Egger	3	-0.210857	0.277441	0.586277	FALSE	FALSE	FALSE	FALSE
	ebi-a-GCST90001777	CD25 on CD24+ CD27+ B cell	Inverse variance weighted	4	-0.0115105	0.0874424	0.895272	FALSE	FALSE	FALSE	FALSE
	ebi-a-GCST90001777	CD25 on CD24+ CD27+ B cell	Inverse variance weighted (fixed effects)	4	-0.0115105	0.0874424	0.895272	FALSE	FALSE	FALSE	FALSE
	ebi-a-GCST90001777	CD25 on CD24+ CD27+ B cell	Maximum likelihood	4	-0.0115521	0.0875985	0.895082	FALSE	FALSE	FALSE	FALSE
	ebi-a-GCST90001777	CD25 on CD24+ CD27+ B cell	Simple median	4	0.00264646	0.111228	0.981018	FALSE	FALSE	FALSE	FALSE
	ebi-a-GCST90001777	CD25 on CD24+ CD27+ B cell	Weighted median	4	-0.0114063	0.0940499	0.90347	FALSE	FALSE	FALSE	FALSE
	ebi-a-GCST90001777	CD25 on CD24+ CD27+ B cell	Simple mode	4	-0.0181317	0.131209	0.898845	FALSE	FALSE	FALSE	FALSE
	ebi-a-GCST90001777	CD25 on CD24+ CD27+ B cell	Weighted mode	4	-0.0181317	0.102453	0.870801	FALSE	FALSE	FALSE	FALSE
	ebi-a-GCST90001777	CD25 on CD24+ CD27+ B cell	MR Egger	4	-0.0901463	0.223286	0.72549	FALSE	FALSE	FALSE	FALSE
	ebi-a-GCST90001778	CD25 on IgD+ CD24+ B cell	Inverse variance weighted	3	-0.0379912	0.100189	0.704543	FALSE	FALSE	FALSE	FALSE
	ebi-a-GCST90001778	CD25 on IgD+ CD24+ B cell	Inverse variance weighted (fixed effects)	3	-0.0379912	0.100189	0.704543	FALSE	FALSE	FALSE	FALSE
	ebi-a-GCST90001778	CD25 on IgD+ CD24+ B cell	Maximum likelihood	3	-0.0380487	0.100293	0.704409	FALSE	FALSE	FALSE	FALSE
	ebi-a-GCST90001778	CD25 on IgD+ CD24+ B cell	Simple median	3	-0.0138948	0.13715	0.919303	FALSE	FALSE	FALSE	FALSE
	ebi-a-GCST90001778	CD25 on IgD+ CD24+ B cell	Weighted median	3	-0.0196243	0.10861	0.856614	FALSE	FALSE	FALSE	FALSE
	ebi-a-GCST90001778	CD25 on IgD+ CD24+ B cell	Simple mode	3	0.00335474	0.153151	0.984513	FALSE	FALSE	FALSE	FALSE
	ebi-a-GCST90001778	CD25 on IgD+ CD24+ B cell	Weighted mode	3	-0.00941664	0.117878	0.943603	FALSE	FALSE	FALSE	FALSE
	ebi-a-GCST90001778	CD25 on IgD+ CD24+ B cell	MR Egger	3	0.012352	0.247729	0.968284	FALSE	FALSE	FALSE	FALSE
	ebi-a-GCST90001779	CD25 on IgD+ CD24- B cell	Inverse variance weighted	3	-0.0433452	0.200632	0.828954	FALSE	FALSE	FALSE	FALSE
	ebi-a-GCST90001779	CD25 on IgD+ CD24- B cell	Inverse variance weighted (fixed effects)	3	-0.0433452	0.117922	0.713191	FALSE	FALSE	FALSE	FALSE
	ebi-a-GCST90001779	CD25 on IgD+ CD24- B cell	Maximum likelihood	3	-0.0447342	0.119681	0.70857	FALSE	FALSE	FALSE	FALSE
	ebi-a-GCST90001779	CD25 on IgD+ CD24- B cell	Simple median	3	0.0384866	0.146583	0.792892	FALSE	FALSE	FALSE	FALSE
	ebi-a-GCST90001779	CD25 on IgD+ CD24- B cell	Weighted median	3	0.0460138	0.133238	0.729831	FALSE	FALSE	FALSE	FALSE
	ebi-a-GCST90001779	CD25 on IgD+ CD24- B cell	Simple mode	3	0.139331	0.186138	0.532194	FALSE	FALSE	FALSE	FALSE
	ebi-a-GCST90001779	CD25 on IgD+ CD24- B cell	Weighted mode	3	0.0758284	0.152604	0.668507	FALSE	FALSE	FALSE	FALSE
	ebi-a-GCST90001779	CD25 on IgD+ CD24- B cell	MR Egger	3	0.193255	0.466431	0.749938	FALSE	FALSE	FALSE	FALSE
	ebi-a-GCST90001780	CD25 on IgD+ CD38- B cell	Wald ratio	1	0.262915	0.289342	0.363528	TRUE	FALSE	FALSE	FALSE
	ebi-a-GCST90001781	CD25 on IgD+ CD38- naive B cell	Inverse variance weighted	2	0.0588806	0.141345	0.676991	FALSE	FALSE	FALSE	FALSE
	ebi-a-GCST90001781	CD25 on IgD+ CD38- naive B cell	Inverse variance weighted (fixed effects)	2	0.0588806	0.141345	0.676991	FALSE	FALSE	FALSE	FALSE
	ebi-a-GCST90001781	CD25 on IgD+ CD38- naive B cell	Maximum likelihood	2	0.0591591	0.141655	0.67622	FALSE	FALSE	FALSE	FALSE
	ebi-a-GCST90001782	CD25 on IgD+ CD38- unswitched memory B cell	Wald ratio	1	-0.0114607	0.104394	0.912582	TRUE	FALSE	FALSE	FALSE
	ebi-a-GCST90001783	CD25 on IgD+ CD38+ B cell	Inverse variance weighted	2	0.149229	0.186839	0.42446	FALSE	FALSE	FALSE	FALSE
	ebi-a-GCST90001783	CD25 on IgD+ CD38+ B cell	Inverse variance weighted (fixed effects)	2	0.149229	0.186839	0.42446	FALSE	FALSE	FALSE	FALSE
	ebi-a-GCST90001783	CD25 on IgD+ CD38+ B cell	Maximum likelihood	2	0.149465	0.187294	0.424856	FALSE	FALSE	FALSE	FALSE
	ebi-a-GCST90001784	CD25 on IgD+ CD38dim B cell	Inverse variance weighted	2	-0.126019	0.28956	0.663411	FALSE	FALSE	TRUE	FALSE
	ebi-a-GCST90001784	CD25 on IgD+ CD38dim B cell	Inverse variance weighted (fixed effects)	2	-0.126019	0.13985	0.367536	FALSE	FALSE	TRUE	FALSE
	ebi-a-GCST90001784	CD25 on IgD+ CD38dim B cell	Maximum likelihood	2	-0.129529	0.141336	0.359424	FALSE	FALSE	TRUE	FALSE
	ebi-a-GCST90001785	CD25 on IgD- CD24- B cell	Inverse variance weighted	2	-0.0608744	0.210492	0.772428	FALSE	FALSE	FALSE	FALSE
	ebi-a-GCST90001785	CD25 on IgD- CD24- B cell	Inverse variance weighted (fixed effects)	2	-0.0608744	0.210492	0.772428	FALSE	FALSE	FALSE	FALSE
	ebi-a-GCST90001785	CD25 on IgD- CD24- B cell	Maximum likelihood	2	-0.0609271	0.210713	0.772469	FALSE	FALSE	FALSE	FALSE
	ebi-a-GCST90001786	CD25 on IgD- CD27- B cell	Wald ratio	1	-0.455577	0.190163	0.0165882	TRUE	FALSE	FALSE	FALSE
	ebi-a-GCST90001787	CD25 on IgD- CD38- B cell	Inverse variance weighted	3	0.0221425	0.114027	0.84603	FALSE	FALSE	FALSE	FALSE
	ebi-a-GCST90001787	CD25 on IgD- CD38- B cell	Inverse variance weighted (fixed effects)	3	0.0221425	0.114027	0.84603	FALSE	FALSE	FALSE	FALSE
	ebi-a-GCST90001787	CD25 on IgD- CD38- B cell	Maximum likelihood	3	0.0221787	0.114111	0.845894	FALSE	FALSE	FALSE	FALSE
	ebi-a-GCST90001787	CD25 on IgD- CD38- B cell	Simple median	3	0.0625407	0.168037	0.709756	FALSE	FALSE	FALSE	FALSE
	ebi-a-GCST90001787	CD25 on IgD- CD38- B cell	Weighted median	3	0.0692237	0.11666	0.552927	FALSE	FALSE	FALSE	FALSE
	ebi-a-GCST90001787	CD25 on IgD- CD38- B cell	Simple mode	3	0.0672185	0.180187	0.74494	FALSE	FALSE	FALSE	FALSE
	ebi-a-GCST90001787	CD25 on IgD- CD38- B cell	Weighted mode	3	0.0717071	0.134959	0.6483	FALSE	FALSE	FALSE	FALSE
	ebi-a-GCST90001787	CD25 on IgD- CD38- B cell	MR Egger	3	-0.18062	0.403402	0.731999	FALSE	FALSE	FALSE	FALSE
	ebi-a-GCST90001789	CD25 on IgD- CD38dim B cell	Inverse variance weighted	3	-0.117327	0.168696	0.486746	FALSE	FALSE	FALSE	FALSE
	ebi-a-GCST90001789	CD25 on IgD- CD38dim B cell	Inverse variance weighted (fixed effects)	3	-0.117327	0.109739	0.285007	FALSE	FALSE	FALSE	FALSE
	ebi-a-GCST90001789	CD25 on IgD- CD38dim B cell	Maximum likelihood	3	-0.119477	0.110679	0.280366	FALSE	FALSE	FALSE	FALSE
	ebi-a-GCST90001789	CD25 on IgD- CD38dim B cell	Simple median	3	-0.0156296	0.146054	0.914779	FALSE	FALSE	FALSE	FALSE
	ebi-a-GCST90001789	CD25 on IgD- CD38dim B cell	Weighted median	3	-0.109048	0.132806	0.411585	FALSE	FALSE	FALSE	FALSE
	ebi-a-GCST90001789	CD25 on IgD- CD38dim B cell	Simple mode	3	0.0536741	0.206167	0.818952	FALSE	FALSE	FALSE	FALSE
	ebi-a-GCST90001789	CD25 on IgD- CD38dim B cell	Weighted mode	3	-0.0657328	0.172056	0.739203	FALSE	FALSE	FALSE	FALSE
	ebi-a-GCST90001789	CD25 on IgD- CD38dim B cell	MR Egger	3	-0.0552144	0.535697	0.934614	FALSE	FALSE	FALSE	FALSE
	ebi-a-GCST90001790	CD25 on memory B cell	Inverse variance weighted	4	-0.00960095	0.0886836	0.913789	FALSE	FALSE	FALSE	FALSE
	ebi-a-GCST90001790	CD25 on memory B cell	Inverse variance weighted (fixed effects)	4	-0.00960095	0.0886836	0.913789	FALSE	FALSE	FALSE	FALSE
	ebi-a-GCST90001790	CD25 on memory B cell	Maximum likelihood	4	-0.00961702	0.0888471	0.913803	FALSE	FALSE	FALSE	FALSE
	ebi-a-GCST90001790	CD25 on memory B cell	Simple median	4	0.0025522	0.110584	0.981587	FALSE	FALSE	FALSE	FALSE
	ebi-a-GCST90001790	CD25 on memory B cell	Weighted median	4	-0.0104884	0.0958174	0.912836	FALSE	FALSE	FALSE	FALSE
	ebi-a-GCST90001790	CD25 on memory B cell	Simple mode	4	-0.0188624	0.139878	0.90127	FALSE	FALSE	FALSE	FALSE
	ebi-a-GCST90001790	CD25 on memory B cell	Weighted mode	4	-0.0148529	0.107141	0.898526	FALSE	FALSE	FALSE	FALSE
	ebi-a-GCST90001790	CD25 on memory B cell	MR Egger	4	-0.0782319	0.226916	0.763153	FALSE	FALSE	FALSE	FALSE
	ebi-a-GCST90001791	CD25 on naive-mature B cell	Inverse variance weighted	5	0.0367465	0.101037	0.716087	FALSE	FALSE	FALSE	FALSE
	ebi-a-GCST90001791	CD25 on naive-mature B cell	Inverse variance weighted (fixed effects)	5	0.0367465	0.101037	0.716087	FALSE	FALSE	FALSE	FALSE
	ebi-a-GCST90001791	CD25 on naive-mature B cell	Maximum likelihood	5	0.0370406	0.101523	0.715223	FALSE	FALSE	FALSE	FALSE
	ebi-a-GCST90001791	CD25 on naive-mature B cell	Simple median	5	-0.0159296	0.137139	0.907528	FALSE	FALSE	FALSE	FALSE
	ebi-a-GCST90001791	CD25 on naive-mature B cell	Weighted median	5	-0.0294927	0.114537	0.796797	FALSE	FALSE	FALSE	FALSE
	ebi-a-GCST90001791	CD25 on naive-mature B cell	Simple mode	5	-0.0564207	0.146954	0.720564	FALSE	FALSE	FALSE	FALSE
	ebi-a-GCST90001791	CD25 on naive-mature B cell	Weighted mode	5	-0.0406332	0.135332	0.778944	FALSE	FALSE	FALSE	FALSE
	ebi-a-GCST90001791	CD25 on naive-mature B cell	MR Egger	5	-0.0475347	0.221448	0.8438	FALSE	FALSE	FALSE	FALSE
	ebi-a-GCST90001792	CD25 on unswitched memory B cell	Inverse variance weighted	4	-0.00911923	0.0921813	0.921196	FALSE	FALSE	FALSE	FALSE
	ebi-a-GCST90001792	CD25 on unswitched memory B cell	Inverse variance weighted (fixed effects)	4	-0.00911923	0.0921813	0.921196	FALSE	FALSE	FALSE	FALSE
	ebi-a-GCST90001792	CD25 on unswitched memory B cell	Maximum likelihood	4	-0.00916248	0.092365	0.920981	FALSE	FALSE	FALSE	FALSE
	ebi-a-GCST90001792	CD25 on unswitched memory B cell	Simple median	4	0.00335696	0.121336	0.977928	FALSE	FALSE	FALSE	FALSE
	ebi-a-GCST90001792	CD25 on unswitched memory B cell	Weighted median	4	-0.0113437	0.103005	0.912308	FALSE	FALSE	FALSE	FALSE
	ebi-a-GCST90001792	CD25 on unswitched memory B cell	Simple mode	4	-0.0190155	0.152345	0.908562	FALSE	FALSE	FALSE	FALSE
	ebi-a-GCST90001792	CD25 on unswitched memory B cell	Weighted mode	4	-0.0190155	0.113407	0.877505	FALSE	FALSE	FALSE	FALSE
	ebi-a-GCST90001792	CD25 on unswitched memory B cell	MR Egger	4	-0.0744353	0.233948	0.780506	FALSE	FALSE	FALSE	FALSE
	ebi-a-GCST90001793	CD25 on switched memory B cell	Inverse variance weighted	3	-0.141168	0.100929	0.161908	FALSE	FALSE	FALSE	FALSE
	ebi-a-GCST90001793	CD25 on switched memory B cell	Inverse variance weighted (fixed effects)	3	-0.141168	0.100929	0.161908	FALSE	FALSE	FALSE	FALSE
	ebi-a-GCST90001793	CD25 on switched memory B cell	Maximum likelihood	3	-0.141524	0.101149	0.161764	FALSE	FALSE	FALSE	FALSE
	ebi-a-GCST90001793	CD25 on switched memory B cell	Simple median	3	-0.156791	0.135373	0.246776	FALSE	FALSE	FALSE	FALSE
	ebi-a-GCST90001793	CD25 on switched memory B cell	Weighted median	3	-0.142288	0.118211	0.228714	FALSE	FALSE	FALSE	FALSE
	ebi-a-GCST90001793	CD25 on switched memory B cell	Simple mode	3	-0.177192	0.15369	0.368131	FALSE	FALSE	FALSE	FALSE
	ebi-a-GCST90001793	CD25 on switched memory B cell	Weighted mode	3	-0.0822619	0.167289	0.671578	FALSE	FALSE	FALSE	FALSE
	ebi-a-GCST90001793	CD25 on switched memory B cell	MR Egger	3	0.134305	0.288969	0.723025	FALSE	FALSE	FALSE	FALSE
	ebi-a-GCST90001794	CD25 on IgD+ B cell	Inverse variance weighted	2	-0.0383019	0.146432	0.793654	FALSE	FALSE	FALSE	FALSE
	ebi-a-GCST90001794	CD25 on IgD+ B cell	Inverse variance weighted (fixed effects)	2	-0.0383019	0.146432	0.793654	FALSE	FALSE	FALSE	FALSE
	ebi-a-GCST90001794	CD25 on IgD+ B cell	Maximum likelihood	2	-0.0383057	0.146448	0.793656	FALSE	FALSE	FALSE	FALSE
	ebi-a-GCST90001795	CD25 on transitional B cell	Wald ratio	1	0.0757935	0.295619	0.79765	TRUE	FALSE	FALSE	FALSE
	ebi-a-GCST90001798	CD27 on CD24+ CD27+ B cell	Inverse variance weighted	9	0.122794	0.0566573	0.0302112	FALSE	FALSE	FALSE	TRUE
	ebi-a-GCST90001798	CD27 on CD24+ CD27+ B cell	Inverse variance weighted (fixed effects)	9	0.122794	0.0557493	0.0276223	FALSE	FALSE	FALSE	TRUE
	ebi-a-GCST90001798	CD27 on CD24+ CD27+ B cell	Maximum likelihood	9	0.123875	0.0562494	0.0276477	FALSE	FALSE	FALSE	TRUE
	ebi-a-GCST90001798	CD27 on CD24+ CD27+ B cell	Simple median	9	0.00903641	0.115097	0.937421	FALSE	FALSE	FALSE	TRUE
	ebi-a-GCST90001798	CD27 on CD24+ CD27+ B cell	Weighted median	9	0.170338	0.0664609	0.0103776	FALSE	FALSE	FALSE	TRUE
	ebi-a-GCST90001798	CD27 on CD24+ CD27+ B cell	Simple mode	9	-0.0941012	0.153144	0.555977	FALSE	FALSE	FALSE	TRUE
	ebi-a-GCST90001798	CD27 on CD24+ CD27+ B cell	Weighted mode	9	0.174983	0.0729571	0.0432819	FALSE	FALSE	FALSE	TRUE
	ebi-a-GCST90001798	CD27 on CD24+ CD27+ B cell	MR Egger	9	0.333392	0.112992	0.0213895	FALSE	FALSE	FALSE	TRUE
	ebi-a-GCST90001799	CD27 on T cell	Wald ratio	1	0.00641144	0.125019	0.959099	TRUE	FALSE	FALSE	FALSE
	ebi-a-GCST90001800	CD27 on IgD+ CD24+ B cell	Inverse variance weighted	5	0.186495	0.0827092	0.024144	FALSE	FALSE	FALSE	TRUE
	ebi-a-GCST90001800	CD27 on IgD+ CD24+ B cell	Inverse variance weighted (fixed effects)	5	0.186495	0.0712527	0.00886088	FALSE	FALSE	FALSE	TRUE
	ebi-a-GCST90001800	CD27 on IgD+ CD24+ B cell	Maximum likelihood	5	0.18847	0.0721824	0.00902712	FALSE	FALSE	FALSE	TRUE
	ebi-a-GCST90001800	CD27 on IgD+ CD24+ B cell	Simple median	5	0.132597	0.160295	0.40812	FALSE	FALSE	FALSE	TRUE
	ebi-a-GCST90001800	CD27 on IgD+ CD24+ B cell	Weighted median	5	0.213595	0.0813824	0.00867531	FALSE	FALSE	FALSE	TRUE
	ebi-a-GCST90001800	CD27 on IgD+ CD24+ B cell	Simple mode	5	0.197928	0.165909	0.298797	FALSE	FALSE	FALSE	TRUE
	ebi-a-GCST90001800	CD27 on IgD+ CD24+ B cell	Weighted mode	5	0.232242	0.0848181	0.0520062	FALSE	FALSE	FALSE	TRUE
	ebi-a-GCST90001800	CD27 on IgD+ CD24+ B cell	MR Egger	5	0.466542	0.17122	0.0722561	FALSE	FALSE	FALSE	TRUE
	ebi-a-GCST90001801	CD27 on IgD+ CD38- unswitched memory B cell	Inverse variance weighted	5	0.132882	0.0766261	0.0828898	FALSE	FALSE	FALSE	FALSE
	ebi-a-GCST90001801	CD27 on IgD+ CD38- unswitched memory B cell	Inverse variance weighted (fixed effects)	5	0.132882	0.0580156	0.0219951	FALSE	FALSE	FALSE	FALSE
	ebi-a-GCST90001801	CD27 on IgD+ CD38- unswitched memory B cell	Maximum likelihood	5	0.135173	0.0590671	0.0221099	FALSE	FALSE	FALSE	FALSE
	ebi-a-GCST90001801	CD27 on IgD+ CD38- unswitched memory B cell	Simple median	5	-0.0923042	0.129826	0.477095	FALSE	FALSE	FALSE	FALSE
	ebi-a-GCST90001801	CD27 on IgD+ CD38- unswitched memory B cell	Weighted median	5	0.158208	0.0708525	0.0255546	FALSE	FALSE	FALSE	FALSE
	ebi-a-GCST90001801	CD27 on IgD+ CD38- unswitched memory B cell	Simple mode	5	-0.128244	0.164179	0.478376	FALSE	FALSE	FALSE	FALSE
	ebi-a-GCST90001801	CD27 on IgD+ CD38- unswitched memory B cell	Weighted mode	5	0.191757	0.0759651	0.0650599	FALSE	FALSE	FALSE	FALSE
	ebi-a-GCST90001801	CD27 on IgD+ CD38- unswitched memory B cell	MR Egger	5	0.455452	0.167794	0.072896	FALSE	FALSE	FALSE	FALSE
	ebi-a-GCST90001802	CD27 on IgD- CD38- B cell	Inverse variance weighted	7	0.123243	0.0810884	0.128545	FALSE	FALSE	FALSE	FALSE
	ebi-a-GCST90001802	CD27 on IgD- CD38- B cell	Inverse variance weighted (fixed effects)	7	0.123243	0.065533	0.0600224	FALSE	FALSE	FALSE	FALSE
	ebi-a-GCST90001802	CD27 on IgD- CD38- B cell	Maximum likelihood	7	0.125153	0.066341	0.0592265	FALSE	FALSE	FALSE	FALSE
	ebi-a-GCST90001802	CD27 on IgD- CD38- B cell	Simple median	7	-0.0355876	0.120241	0.767253	FALSE	FALSE	FALSE	FALSE
	ebi-a-GCST90001802	CD27 on IgD- CD38- B cell	Weighted median	7	0.116973	0.0815328	0.151381	FALSE	FALSE	FALSE	FALSE
	ebi-a-GCST90001802	CD27 on IgD- CD38- B cell	Simple mode	7	-0.132091	0.168997	0.464156	FALSE	FALSE	FALSE	FALSE
	ebi-a-GCST90001802	CD27 on IgD- CD38- B cell	Weighted mode	7	0.181873	0.0946728	0.103113	FALSE	FALSE	FALSE	FALSE
	ebi-a-GCST90001802	CD27 on IgD- CD38- B cell	MR Egger	7	0.461729	0.150457	0.0278207	FALSE	FALSE	FALSE	FALSE
	ebi-a-GCST90001803	CD27 on IgD- CD38+ B cell	Inverse variance weighted	2	0.251195	0.377348	0.505612	FALSE	FALSE	TRUE	FALSE
	ebi-a-GCST90001803	CD27 on IgD- CD38+ B cell	Inverse variance weighted (fixed effects)	2	0.251195	0.188672	0.183063	FALSE	FALSE	TRUE	FALSE
	ebi-a-GCST90001803	CD27 on IgD- CD38+ B cell	Maximum likelihood	2	0.264824	0.196537	0.177834	FALSE	FALSE	TRUE	FALSE
	ebi-a-GCST90001804	CD27 on IgD- CD38dim B cell	Inverse variance weighted	6	0.147514	0.06208	0.0174922	FALSE	FALSE	FALSE	TRUE
	ebi-a-GCST90001804	CD27 on IgD- CD38dim B cell	Inverse variance weighted (fixed effects)	6	0.147514	0.0575299	0.0103434	FALSE	FALSE	FALSE	TRUE
	ebi-a-GCST90001804	CD27 on IgD- CD38dim B cell	Maximum likelihood	6	0.148418	0.0579692	0.0104585	FALSE	FALSE	FALSE	TRUE
	ebi-a-GCST90001804	CD27 on IgD- CD38dim B cell	Simple median	6	0.0869236	0.104847	0.407075	FALSE	FALSE	FALSE	TRUE
	ebi-a-GCST90001804	CD27 on IgD- CD38dim B cell	Weighted median	6	0.154748	0.0657783	0.0186445	FALSE	FALSE	FALSE	TRUE
	ebi-a-GCST90001804	CD27 on IgD- CD38dim B cell	Simple mode	6	0.0839167	0.131806	0.552343	FALSE	FALSE	FALSE	TRUE
	ebi-a-GCST90001804	CD27 on IgD- CD38dim B cell	Weighted mode	6	0.157147	0.0701742	0.0752729	FALSE	FALSE	FALSE	TRUE
	ebi-a-GCST90001804	CD27 on IgD- CD38dim B cell	MR Egger	6	0.295941	0.107665	0.051442	FALSE	FALSE	FALSE	TRUE
	ebi-a-GCST90001805	CD27 on memory B cell	Inverse variance weighted	7	0.124795	0.0887953	0.159894	FALSE	FALSE	FALSE	FALSE
	ebi-a-GCST90001805	CD27 on memory B cell	Inverse variance weighted (fixed effects)	7	0.124795	0.0667341	0.0614784	FALSE	FALSE	FALSE	FALSE
	ebi-a-GCST90001805	CD27 on memory B cell	Maximum likelihood	7	0.127524	0.0677058	0.0596335	FALSE	FALSE	FALSE	FALSE
	ebi-a-GCST90001805	CD27 on memory B cell	Simple median	7	-0.117437	0.152944	0.442579	FALSE	FALSE	FALSE	FALSE
	ebi-a-GCST90001805	CD27 on memory B cell	Weighted median	7	0.14733	0.079376	0.0634383	FALSE	FALSE	FALSE	FALSE
	ebi-a-GCST90001805	CD27 on memory B cell	Simple mode	7	-0.155662	0.256359	0.565971	FALSE	FALSE	FALSE	FALSE
	ebi-a-GCST90001805	CD27 on memory B cell	Weighted mode	7	0.211316	0.0831488	0.0439969	FALSE	FALSE	FALSE	FALSE
	ebi-a-GCST90001805	CD27 on memory B cell	MR Egger	7	0.506311	0.204252	0.0559197	FALSE	FALSE	FALSE	FALSE
	ebi-a-GCST90001806	CD27 on unswitched memory B cell	Inverse variance weighted	10	0.142893	0.0638394	0.0251999	FALSE	FALSE	FALSE	TRUE
	ebi-a-GCST90001806	CD27 on unswitched memory B cell	Inverse variance weighted (fixed effects)	10	0.142893	0.0638394	0.0251999	FALSE	FALSE	FALSE	TRUE
	ebi-a-GCST90001806	CD27 on unswitched memory B cell	Maximum likelihood	10	0.145765	0.0646367	0.0241247	FALSE	FALSE	FALSE	TRUE
	ebi-a-GCST90001806	CD27 on unswitched memory B cell	Simple median	10	-0.0154912	0.123682	0.900325	FALSE	FALSE	FALSE	TRUE
	ebi-a-GCST90001806	CD27 on unswitched memory B cell	Weighted median	10	0.177795	0.0821131	0.0303694	FALSE	FALSE	FALSE	TRUE
	ebi-a-GCST90001806	CD27 on unswitched memory B cell	Simple mode	10	-0.0804432	0.19774	0.69365	FALSE	FALSE	FALSE	TRUE
	ebi-a-GCST90001806	CD27 on unswitched memory B cell	Weighted mode	10	0.22719	0.0903196	0.0330167	FALSE	FALSE	FALSE	TRUE
	ebi-a-GCST90001806	CD27 on unswitched memory B cell	MR Egger	10	0.343902	0.146317	0.0466529	FALSE	FALSE	FALSE	TRUE
	ebi-a-GCST90001807	CD27 on Plasma Blast-Plasma Cell	Wald ratio	1	0.0309897	0.262732	0.906106	TRUE	FALSE	FALSE	FALSE
	ebi-a-GCST90001808	CD27 on switched memory B cell	Inverse variance weighted	9	0.100943	0.0570648	0.0769063	FALSE	FALSE	FALSE	FALSE
	ebi-a-GCST90001808	CD27 on switched memory B cell	Inverse variance weighted (fixed effects)	9	0.100943	0.0527391	0.0556183	FALSE	FALSE	FALSE	FALSE
	ebi-a-GCST90001808	CD27 on switched memory B cell	Maximum likelihood	9	0.10228	0.053165	0.0543779	FALSE	FALSE	FALSE	FALSE
	ebi-a-GCST90001808	CD27 on switched memory B cell	Simple median	9	-0.0361906	0.106469	0.733918	FALSE	FALSE	FALSE	FALSE
	ebi-a-GCST90001808	CD27 on switched memory B cell	Weighted median	9	0.104446	0.068922	0.129666	FALSE	FALSE	FALSE	FALSE
	ebi-a-GCST90001808	CD27 on switched memory B cell	Simple mode	9	-0.0874026	0.15673	0.592332	FALSE	FALSE	FALSE	FALSE
	ebi-a-GCST90001808	CD27 on switched memory B cell	Weighted mode	9	0.15165	0.0685375	0.0578404	FALSE	FALSE	FALSE	FALSE
	ebi-a-GCST90001808	CD27 on switched memory B cell	MR Egger	9	0.360255	0.125398	0.023893	FALSE	FALSE	FALSE	FALSE
	ebi-a-GCST90001810	CD38 on CD3- CD19-	Wald ratio	1	0.174827	0.213562	0.412999	TRUE	FALSE	FALSE	FALSE
	ebi-a-GCST90001811	CD38 on IgD+ CD24- B cell	Inverse variance weighted	2	0.0683799	0.166404	0.681126	FALSE	FALSE	FALSE	FALSE
	ebi-a-GCST90001811	CD38 on IgD+ CD24- B cell	Inverse variance weighted (fixed effects)	2	0.0683799	0.166404	0.681126	FALSE	FALSE	FALSE	FALSE
	ebi-a-GCST90001811	CD38 on IgD+ CD24- B cell	Maximum likelihood	2	0.0683713	0.166519	0.681372	FALSE	FALSE	FALSE	FALSE
	ebi-a-GCST90001812	CD38 on IgD+ CD38+ B cell	Inverse variance weighted	2	-0.0746556	0.192635	0.698349	FALSE	FALSE	FALSE	FALSE
	ebi-a-GCST90001812	CD38 on IgD+ CD38+ B cell	Inverse variance weighted (fixed effects)	2	-0.0746556	0.192635	0.698349	FALSE	FALSE	FALSE	FALSE
	ebi-a-GCST90001812	CD38 on IgD+ CD38+ B cell	Maximum likelihood	2	-0.0750096	0.193031	0.697581	FALSE	FALSE	FALSE	FALSE
	ebi-a-GCST90001813	CD38 on IgD+ CD38dim B cell	Inverse variance weighted	4	0.0706349	0.101623	0.487014	FALSE	FALSE	FALSE	FALSE
	ebi-a-GCST90001813	CD38 on IgD+ CD38dim B cell	Inverse variance weighted (fixed effects)	4	0.0706349	0.101623	0.487014	FALSE	FALSE	FALSE	FALSE
	ebi-a-GCST90001813	CD38 on IgD+ CD38dim B cell	Maximum likelihood	4	0.0706475	0.101724	0.487367	FALSE	FALSE	FALSE	FALSE
	ebi-a-GCST90001813	CD38 on IgD+ CD38dim B cell	Simple median	4	0.0695271	0.114329	0.5431	FALSE	FALSE	FALSE	FALSE
	ebi-a-GCST90001813	CD38 on IgD+ CD38dim B cell	Weighted median	4	0.0641368	0.114601	0.575717	FALSE	FALSE	FALSE	FALSE
	ebi-a-GCST90001813	CD38 on IgD+ CD38dim B cell	Simple mode	4	0.0628689	0.136903	0.677304	FALSE	FALSE	FALSE	FALSE
	ebi-a-GCST90001813	CD38 on IgD+ CD38dim B cell	Weighted mode	4	0.0566675	0.142915	0.718249	FALSE	FALSE	FALSE	FALSE
	ebi-a-GCST90001813	CD38 on IgD+ CD38dim B cell	MR Egger	4	-0.00280999	0.307476	0.993538	FALSE	FALSE	FALSE	FALSE
	ebi-a-GCST90001815	CD38 on IgD- CD38dim B cell	Inverse variance weighted	3	0.0747652	0.11595	0.519053	FALSE	FALSE	FALSE	FALSE
	ebi-a-GCST90001815	CD38 on IgD- CD38dim B cell	Inverse variance weighted (fixed effects)	3	0.0747652	0.11595	0.519053	FALSE	FALSE	FALSE	FALSE
	ebi-a-GCST90001815	CD38 on IgD- CD38dim B cell	Maximum likelihood	3	0.0747926	0.116098	0.519432	FALSE	FALSE	FALSE	FALSE
	ebi-a-GCST90001815	CD38 on IgD- CD38dim B cell	Simple median	3	0.0625001	0.14275	0.66151	FALSE	FALSE	FALSE	FALSE
	ebi-a-GCST90001815	CD38 on IgD- CD38dim B cell	Weighted median	3	0.0617069	0.128071	0.629936	FALSE	FALSE	FALSE	FALSE
	ebi-a-GCST90001815	CD38 on IgD- CD38dim B cell	Simple mode	3	0.0537862	0.156017	0.763163	FALSE	FALSE	FALSE	FALSE
	ebi-a-GCST90001815	CD38 on IgD- CD38dim B cell	Weighted mode	3	0.0561642	0.155846	0.753063	FALSE	FALSE	FALSE	FALSE
	ebi-a-GCST90001815	CD38 on IgD- CD38dim B cell	MR Egger	3	-0.024032	0.365387	0.958189	FALSE	FALSE	FALSE	FALSE
	ebi-a-GCST90001816	CD38 on naive-mature B cell	Inverse variance weighted	3	0.0822547	0.128111	0.520836	FALSE	FALSE	FALSE	FALSE
	ebi-a-GCST90001816	CD38 on naive-mature B cell	Inverse variance weighted (fixed effects)	3	0.0822547	0.128111	0.520836	FALSE	FALSE	FALSE	FALSE
	ebi-a-GCST90001816	CD38 on naive-mature B cell	Maximum likelihood	3	0.082287	0.128301	0.521289	FALSE	FALSE	FALSE	FALSE
	ebi-a-GCST90001816	CD38 on naive-mature B cell	Simple median	3	0.0709774	0.146259	0.627473	FALSE	FALSE	FALSE	FALSE
	ebi-a-GCST90001816	CD38 on naive-mature B cell	Weighted median	3	0.0690123	0.147042	0.638828	FALSE	FALSE	FALSE	FALSE
	ebi-a-GCST90001816	CD38 on naive-mature B cell	Simple mode	3	0.0592745	0.169196	0.759548	FALSE	FALSE	FALSE	FALSE
	ebi-a-GCST90001816	CD38 on naive-mature B cell	Weighted mode	3	0.0617429	0.171273	0.752992	FALSE	FALSE	FALSE	FALSE
	ebi-a-GCST90001816	CD38 on naive-mature B cell	MR Egger	3	-0.0282056	0.398879	0.955058	FALSE	FALSE	FALSE	FALSE
	ebi-a-GCST90001818	CD38 on IgD+ B cell	Wald ratio	1	0.0677273	0.33054	0.837651	TRUE	FALSE	FALSE	FALSE
	ebi-a-GCST90001819	CD38 on transitional B cell	Inverse variance weighted	5	0.146129	0.105471	0.165901	FALSE	FALSE	FALSE	FALSE
	ebi-a-GCST90001819	CD38 on transitional B cell	Inverse variance weighted (fixed effects)	5	0.146129	0.0946432	0.122588	FALSE	FALSE	FALSE	FALSE
	ebi-a-GCST90001819	CD38 on transitional B cell	Maximum likelihood	5	0.148648	0.0958848	0.121075	FALSE	FALSE	FALSE	FALSE
	ebi-a-GCST90001819	CD38 on transitional B cell	Simple median	5	0.0798757	0.127219	0.530094	FALSE	FALSE	FALSE	FALSE
	ebi-a-GCST90001819	CD38 on transitional B cell	Weighted median	5	0.0690208	0.115364	0.549648	FALSE	FALSE	FALSE	FALSE
	ebi-a-GCST90001819	CD38 on transitional B cell	Simple mode	5	0.0699385	0.132866	0.626457	FALSE	FALSE	FALSE	FALSE
	ebi-a-GCST90001819	CD38 on transitional B cell	Weighted mode	5	0.0628803	0.128587	0.650437	FALSE	FALSE	FALSE	FALSE
	ebi-a-GCST90001819	CD38 on transitional B cell	MR Egger	5	-0.111681	0.151262	0.513827	FALSE	FALSE	FALSE	FALSE
	ebi-a-GCST90001820	IgD on IgD+ CD24+ B cell	Inverse variance weighted	4	-0.293061	0.334776	0.381359	FALSE	FALSE	TRUE	FALSE
	ebi-a-GCST90001820	IgD on IgD+ CD24+ B cell	Inverse variance weighted (fixed effects)	4	-0.293061	0.145599	0.044136	FALSE	FALSE	TRUE	FALSE
	ebi-a-GCST90001820	IgD on IgD+ CD24+ B cell	Maximum likelihood	4	-0.331935	0.158262	0.0359611	FALSE	FALSE	TRUE	FALSE
	ebi-a-GCST90001820	IgD on IgD+ CD24+ B cell	Simple median	4	0.0952526	0.251082	0.704414	FALSE	FALSE	TRUE	FALSE
	ebi-a-GCST90001820	IgD on IgD+ CD24+ B cell	Weighted median	4	0.0776193	0.228047	0.733581	FALSE	FALSE	TRUE	FALSE
	ebi-a-GCST90001820	IgD on IgD+ CD24+ B cell	Simple mode	4	0.174961	0.294568	0.594349	FALSE	FALSE	TRUE	FALSE
	ebi-a-GCST90001820	IgD on IgD+ CD24+ B cell	Weighted mode	4	0.170773	0.225881	0.504579	FALSE	FALSE	TRUE	FALSE
	ebi-a-GCST90001820	IgD on IgD+ CD24+ B cell	MR Egger	4	1.06891	2.88107	0.746243	FALSE	FALSE	TRUE	FALSE
	ebi-a-GCST90001821	IgD on IgD+ CD24- B cell	Inverse variance weighted	3	0.176464	0.135977	0.194373	FALSE	FALSE	FALSE	FALSE
	ebi-a-GCST90001821	IgD on IgD+ CD24- B cell	Inverse variance weighted (fixed effects)	3	0.176464	0.133414	0.185941	FALSE	FALSE	FALSE	FALSE
	ebi-a-GCST90001821	IgD on IgD+ CD24- B cell	Maximum likelihood	3	0.178767	0.135001	0.185439	FALSE	FALSE	FALSE	FALSE
	ebi-a-GCST90001821	IgD on IgD+ CD24- B cell	Simple median	3	0.261967	0.17541	0.135318	FALSE	FALSE	FALSE	FALSE
	ebi-a-GCST90001821	IgD on IgD+ CD24- B cell	Weighted median	3	0.252601	0.163556	0.122485	FALSE	FALSE	FALSE	FALSE
	ebi-a-GCST90001821	IgD on IgD+ CD24- B cell	Simple mode	3	0.303299	0.219617	0.301335	FALSE	FALSE	FALSE	FALSE
	ebi-a-GCST90001821	IgD on IgD+ CD24- B cell	Weighted mode	3	0.289435	0.213127	0.307364	FALSE	FALSE	FALSE	FALSE
	ebi-a-GCST90001821	IgD on IgD+ CD24- B cell	MR Egger	3	0.577405	1.55794	0.774047	FALSE	FALSE	FALSE	FALSE
	ebi-a-GCST90001823	IgD on IgD+ CD38- unswitched memory B cell	Inverse variance weighted	2	-0.475835	0.433025	0.271828	FALSE	FALSE	TRUE	FALSE
	ebi-a-GCST90001823	IgD on IgD+ CD38- unswitched memory B cell	Inverse variance weighted (fixed effects)	2	-0.475835	0.15868	0.00271119	FALSE	FALSE	TRUE	FALSE
	ebi-a-GCST90001823	IgD on IgD+ CD38- unswitched memory B cell	Maximum likelihood	2	-0.507346	0.171277	0.00305518	FALSE	FALSE	TRUE	FALSE
	ebi-a-GCST90001824	IgD on IgD+ CD38+ B cell	Inverse variance weighted	3	-0.0811639	0.238623	0.733756	FALSE	FALSE	TRUE	FALSE
	ebi-a-GCST90001824	IgD on IgD+ CD38+ B cell	Inverse variance weighted (fixed effects)	3	-0.0811639	0.124253	0.513619	FALSE	FALSE	TRUE	FALSE
	ebi-a-GCST90001824	IgD on IgD+ CD38+ B cell	Maximum likelihood	3	-0.0847568	0.127205	0.505219	FALSE	FALSE	TRUE	FALSE
	ebi-a-GCST90001824	IgD on IgD+ CD38+ B cell	Simple median	3	-0.0683116	0.152197	0.65355	FALSE	FALSE	TRUE	FALSE
	ebi-a-GCST90001824	IgD on IgD+ CD38+ B cell	Weighted median	3	-0.0228361	0.149226	0.878375	FALSE	FALSE	TRUE	FALSE
	ebi-a-GCST90001824	IgD on IgD+ CD38+ B cell	Simple mode	3	0.0446312	0.219886	0.857932	FALSE	FALSE	TRUE	FALSE
	ebi-a-GCST90001824	IgD on IgD+ CD38+ B cell	Weighted mode	3	0.000850493	0.178064	0.996623	FALSE	FALSE	TRUE	FALSE
	ebi-a-GCST90001824	IgD on IgD+ CD38+ B cell	MR Egger	3	-0.241673	1.63187	0.906399	FALSE	FALSE	TRUE	FALSE
	ebi-a-GCST90001825	IgD on IgD+ CD38dim B cell	Inverse variance weighted	3	0.175546	0.13348	0.18846	FALSE	FALSE	FALSE	FALSE
	ebi-a-GCST90001825	IgD on IgD+ CD38dim B cell	Inverse variance weighted (fixed effects)	3	0.175546	0.130806	0.179584	FALSE	FALSE	FALSE	FALSE
	ebi-a-GCST90001825	IgD on IgD+ CD38dim B cell	Maximum likelihood	3	0.17777	0.13234	0.179179	FALSE	FALSE	FALSE	FALSE
	ebi-a-GCST90001825	IgD on IgD+ CD38dim B cell	Simple median	3	0.255878	0.169736	0.131681	FALSE	FALSE	FALSE	FALSE
	ebi-a-GCST90001825	IgD on IgD+ CD38dim B cell	Weighted median	3	0.243711	0.162278	0.133146	FALSE	FALSE	FALSE	FALSE
	ebi-a-GCST90001825	IgD on IgD+ CD38dim B cell	Simple mode	3	0.301422	0.199134	0.269297	FALSE	FALSE	FALSE	FALSE
	ebi-a-GCST90001825	IgD on IgD+ CD38dim B cell	Weighted mode	3	0.282753	0.191966	0.278662	FALSE	FALSE	FALSE	FALSE
	ebi-a-GCST90001825	IgD on IgD+ CD38dim B cell	MR Egger	3	0.492605	1.3215	0.772849	FALSE	FALSE	FALSE	FALSE
	ebi-a-GCST90001826	IgD on unswitched memory B cell	Inverse variance weighted	3	0.307981	0.264874	0.244933	FALSE	FALSE	FALSE	FALSE
	ebi-a-GCST90001826	IgD on unswitched memory B cell	Inverse variance weighted (fixed effects)	3	0.307981	0.250342	0.218607	FALSE	FALSE	FALSE	FALSE
	ebi-a-GCST90001826	IgD on unswitched memory B cell	Maximum likelihood	3	0.314813	0.2587	0.223641	FALSE	FALSE	FALSE	FALSE
	ebi-a-GCST90001826	IgD on unswitched memory B cell	Simple median	3	0.270032	0.359295	0.452316	FALSE	FALSE	FALSE	FALSE
	ebi-a-GCST90001826	IgD on unswitched memory B cell	Weighted median	3	0.178195	0.288998	0.537501	FALSE	FALSE	FALSE	FALSE
	ebi-a-GCST90001826	IgD on unswitched memory B cell	Simple mode	3	0.174355	0.37591	0.688361	FALSE	FALSE	FALSE	FALSE
	ebi-a-GCST90001826	IgD on unswitched memory B cell	Weighted mode	3	0.134736	0.303955	0.700905	FALSE	FALSE	FALSE	FALSE
	ebi-a-GCST90001826	IgD on unswitched memory B cell	MR Egger	3	0.903785	1.45827	0.646787	FALSE	FALSE	FALSE	FALSE
	ebi-a-GCST90001827	IgD on IgD+ B cell	Wald ratio	1	0.308838	0.227885	0.175341	TRUE	FALSE	FALSE	FALSE
	ebi-a-GCST90001828	IgD on transitional B cell	Inverse variance weighted	3	-0.193731	0.21589	0.369528	FALSE	FALSE	FALSE	FALSE
	ebi-a-GCST90001828	IgD on transitional B cell	Inverse variance weighted (fixed effects)	3	-0.193731	0.14509	0.181796	FALSE	FALSE	FALSE	FALSE
	ebi-a-GCST90001828	IgD on transitional B cell	Maximum likelihood	3	-0.199725	0.148251	0.177913	FALSE	FALSE	FALSE	FALSE
	ebi-a-GCST90001828	IgD on transitional B cell	Simple median	3	-0.0798549	0.198335	0.687224	FALSE	FALSE	FALSE	FALSE
	ebi-a-GCST90001828	IgD on transitional B cell	Weighted median	3	-0.0798084	0.180075	0.657625	FALSE	FALSE	FALSE	FALSE
	ebi-a-GCST90001828	IgD on transitional B cell	Simple mode	3	0.0133076	0.233625	0.959755	FALSE	FALSE	FALSE	FALSE
	ebi-a-GCST90001828	IgD on transitional B cell	Weighted mode	3	-0.0395478	0.201641	0.86263	FALSE	FALSE	FALSE	FALSE
	ebi-a-GCST90001828	IgD on transitional B cell	MR Egger	3	1.82126	0.990054	0.316988	FALSE	FALSE	FALSE	FALSE
	ebi-a-GCST90001829	BAFF-R on B cell	Inverse variance weighted	9	-0.0177837	0.0513013	0.728853	FALSE	FALSE	FALSE	FALSE
	ebi-a-GCST90001829	BAFF-R on B cell	Inverse variance weighted (fixed effects)	9	-0.0177837	0.0400687	0.657166	FALSE	FALSE	FALSE	FALSE
	ebi-a-GCST90001829	BAFF-R on B cell	Maximum likelihood	9	-0.0177612	0.0401754	0.658422	FALSE	FALSE	FALSE	FALSE
	ebi-a-GCST90001829	BAFF-R on B cell	Simple median	9	0.0115733	0.0809588	0.886327	FALSE	FALSE	FALSE	FALSE
	ebi-a-GCST90001829	BAFF-R on B cell	Weighted median	9	0.00149602	0.043958	0.972851	FALSE	FALSE	FALSE	FALSE
	ebi-a-GCST90001829	BAFF-R on B cell	Simple mode	9	0.0173254	0.0918971	0.855155	FALSE	FALSE	FALSE	FALSE
	ebi-a-GCST90001829	BAFF-R on B cell	Weighted mode	9	0.0053987	0.0455486	0.908573	FALSE	FALSE	FALSE	FALSE
	ebi-a-GCST90001829	BAFF-R on B cell	MR Egger	9	-0.0369506	0.0786124	0.652622	FALSE	FALSE	FALSE	FALSE
	ebi-a-GCST90001830	BAFF-R on CD20- B cell	Wald ratio	1	0.0170529	0.170014	0.920104	TRUE	FALSE	FALSE	FALSE
	ebi-a-GCST90001831	CD62L on CD62L+ myeloid Dendritic Cell	Wald ratio	1	0.324044	0.22286	0.14594	TRUE	FALSE	FALSE	FALSE
	ebi-a-GCST90001832	CD62L on CD62L+ plasmacytoid Dendritic Cell	Inverse variance weighted	4	-0.000296201	0.136078	0.998263	FALSE	FALSE	FALSE	FALSE
	ebi-a-GCST90001832	CD62L on CD62L+ plasmacytoid Dendritic Cell	Inverse variance weighted (fixed effects)	4	-0.000296201	0.0968522	0.99756	FALSE	FALSE	FALSE	FALSE
	ebi-a-GCST90001832	CD62L on CD62L+ plasmacytoid Dendritic Cell	Maximum likelihood	4	-0.000304897	0.0980883	0.99752	FALSE	FALSE	FALSE	FALSE
	ebi-a-GCST90001832	CD62L on CD62L+ plasmacytoid Dendritic Cell	Simple median	4	-0.101083	0.121957	0.407197	FALSE	FALSE	FALSE	FALSE
	ebi-a-GCST90001832	CD62L on CD62L+ plasmacytoid Dendritic Cell	Weighted median	4	0.0358678	0.118653	0.76243	FALSE	FALSE	FALSE	FALSE
	ebi-a-GCST90001832	CD62L on CD62L+ plasmacytoid Dendritic Cell	Simple mode	4	-0.298949	0.237938	0.297896	FALSE	FALSE	FALSE	FALSE
	ebi-a-GCST90001832	CD62L on CD62L+ plasmacytoid Dendritic Cell	Weighted mode	4	0.131101	0.134256	0.400834	FALSE	FALSE	FALSE	FALSE
	ebi-a-GCST90001832	CD62L on CD62L+ plasmacytoid Dendritic Cell	MR Egger	4	0.395617	0.544944	0.543315	FALSE	FALSE	FALSE	FALSE
	ebi-a-GCST90001833	CD62L on CD62L+ Dendritic Cell	Inverse variance weighted	2	0.100525	0.214954	0.640028	FALSE	FALSE	FALSE	FALSE
	ebi-a-GCST90001833	CD62L on CD62L+ Dendritic Cell	Inverse variance weighted (fixed effects)	2	0.100525	0.159101	0.527496	FALSE	FALSE	FALSE	FALSE
	ebi-a-GCST90001833	CD62L on CD62L+ Dendritic Cell	Maximum likelihood	2	0.102701	0.16129	0.524289	FALSE	FALSE	FALSE	FALSE
	ebi-a-GCST90001834	CD62L on monocyte	Inverse variance weighted	2	-0.0842134	0.0874297	0.335441	FALSE	FALSE	FALSE	FALSE
	ebi-a-GCST90001834	CD62L on monocyte	Inverse variance weighted (fixed effects)	2	-0.0842134	0.0874297	0.335441	FALSE	FALSE	FALSE	FALSE
	ebi-a-GCST90001834	CD62L on monocyte	Maximum likelihood	2	-0.0842189	0.0875826	0.336253	FALSE	FALSE	FALSE	FALSE
	ebi-a-GCST90001838	CD3 on naive CD8+ T cell	Inverse variance weighted	5	0.100553	0.056933	0.0773692	FALSE	FALSE	FALSE	FALSE
	ebi-a-GCST90001838	CD3 on naive CD8+ T cell	Inverse variance weighted (fixed effects)	5	0.100553	0.056933	0.0773692	FALSE	FALSE	FALSE	FALSE
	ebi-a-GCST90001838	CD3 on naive CD8+ T cell	Maximum likelihood	5	0.10082	0.057119	0.0775488	FALSE	FALSE	FALSE	FALSE
	ebi-a-GCST90001838	CD3 on naive CD8+ T cell	Simple median	5	0.197154	0.116872	0.0916169	FALSE	FALSE	FALSE	FALSE
	ebi-a-GCST90001838	CD3 on naive CD8+ T cell	Weighted median	5	0.0796338	0.0610609	0.192175	FALSE	FALSE	FALSE	FALSE
	ebi-a-GCST90001838	CD3 on naive CD8+ T cell	Simple mode	5	0.139454	0.105965	0.258511	FALSE	FALSE	FALSE	FALSE
	ebi-a-GCST90001838	CD3 on naive CD8+ T cell	Weighted mode	5	0.0797604	0.062127	0.268524	FALSE	FALSE	FALSE	FALSE
	ebi-a-GCST90001838	CD3 on naive CD8+ T cell	MR Egger	5	0.00274058	0.118513	0.983003	FALSE	FALSE	FALSE	FALSE
	ebi-a-GCST90001839	CD3 on Effector Memory CD8+ T cell	Inverse variance weighted	2	0.0928403	0.108334	0.391455	FALSE	FALSE	FALSE	FALSE
	ebi-a-GCST90001839	CD3 on Effector Memory CD8+ T cell	Inverse variance weighted (fixed effects)	2	0.0928403	0.108334	0.391455	FALSE	FALSE	FALSE	FALSE
	ebi-a-GCST90001839	CD3 on Effector Memory CD8+ T cell	Maximum likelihood	2	0.0928416	0.108548	0.392383	FALSE	FALSE	FALSE	FALSE
	ebi-a-GCST90001840	CD3 on Terminally Differentiated CD8+ T cell	Inverse variance weighted	2	0.0241948	0.175811	0.890542	FALSE	FALSE	FALSE	FALSE
	ebi-a-GCST90001840	CD3 on Terminally Differentiated CD8+ T cell	Inverse variance weighted (fixed effects)	2	0.0241948	0.150324	0.872133	FALSE	FALSE	FALSE	FALSE
	ebi-a-GCST90001840	CD3 on Terminally Differentiated CD8+ T cell	Maximum likelihood	2	0.0246008	0.151692	0.871167	FALSE	FALSE	FALSE	FALSE
	ebi-a-GCST90001841	CD3 on Central Memory CD4+ T cell	Inverse variance weighted	3	0.0566505	0.0663092	0.392918	FALSE	FALSE	FALSE	FALSE
	ebi-a-GCST90001841	CD3 on Central Memory CD4+ T cell	Inverse variance weighted (fixed effects)	3	0.0566505	0.0663092	0.392918	FALSE	FALSE	FALSE	FALSE
	ebi-a-GCST90001841	CD3 on Central Memory CD4+ T cell	Maximum likelihood	3	0.0567545	0.0664034	0.392721	FALSE	FALSE	FALSE	FALSE
	ebi-a-GCST90001841	CD3 on Central Memory CD4+ T cell	Simple median	3	0.0595261	0.12748	0.640541	FALSE	FALSE	FALSE	FALSE
	ebi-a-GCST90001841	CD3 on Central Memory CD4+ T cell	Weighted median	3	0.0724923	0.0701802	0.30163	FALSE	FALSE	FALSE	FALSE
	ebi-a-GCST90001841	CD3 on Central Memory CD4+ T cell	Simple mode	3	0.0672474	0.104602	0.586163	FALSE	FALSE	FALSE	FALSE
	ebi-a-GCST90001841	CD3 on Central Memory CD4+ T cell	Weighted mode	3	0.0734859	0.0742271	0.426512	FALSE	FALSE	FALSE	FALSE
	ebi-a-GCST90001841	CD3 on Central Memory CD4+ T cell	MR Egger	3	0.237197	0.193044	0.434895	FALSE	FALSE	FALSE	FALSE
	ebi-a-GCST90001842	CD3 on Naive CD4+ T cell	Inverse variance weighted	3	0.0477746	0.0552129	0.386886	FALSE	FALSE	FALSE	FALSE
	ebi-a-GCST90001842	CD3 on Naive CD4+ T cell	Inverse variance weighted (fixed effects)	3	0.0477746	0.0552129	0.386886	FALSE	FALSE	FALSE	FALSE
	ebi-a-GCST90001842	CD3 on Naive CD4+ T cell	Maximum likelihood	3	0.0478334	0.0552665	0.386762	FALSE	FALSE	FALSE	FALSE
	ebi-a-GCST90001842	CD3 on Naive CD4+ T cell	Simple median	3	0.0524203	0.107405	0.625505	FALSE	FALSE	FALSE	FALSE
	ebi-a-GCST90001842	CD3 on Naive CD4+ T cell	Weighted median	3	0.0604855	0.0558396	0.278719	FALSE	FALSE	FALSE	FALSE
	ebi-a-GCST90001842	CD3 on Naive CD4+ T cell	Simple mode	3	0.0567643	0.0901897	0.593404	FALSE	FALSE	FALSE	FALSE
	ebi-a-GCST90001842	CD3 on Naive CD4+ T cell	Weighted mode	3	0.060999	0.0598984	0.415642	FALSE	FALSE	FALSE	FALSE
	ebi-a-GCST90001842	CD3 on Naive CD4+ T cell	MR Egger	3	0.185065	0.153093	0.439987	FALSE	FALSE	FALSE	FALSE
	ebi-a-GCST90001843	CD3 on Effector Memory CD4+ T cell	Inverse variance weighted	2	0.0809543	0.0773282	0.295149	FALSE	FALSE	FALSE	FALSE
	ebi-a-GCST90001843	CD3 on Effector Memory CD4+ T cell	Inverse variance weighted (fixed effects)	2	0.0809543	0.0773282	0.295149	FALSE	FALSE	FALSE	FALSE
	ebi-a-GCST90001843	CD3 on Effector Memory CD4+ T cell	Maximum likelihood	2	0.080979	0.0774723	0.295901	FALSE	FALSE	FALSE	FALSE
	ebi-a-GCST90001844	CD3 on Terminally Differentiated CD4+ T cell	Wald ratio	1	0.200517	0.146748	0.171812	TRUE	FALSE	FALSE	FALSE
	ebi-a-GCST90001845	CD3 on CD45RA- CD4+ T cell	Inverse variance weighted	2	0.0792956	0.0733981	0.279986	FALSE	FALSE	FALSE	FALSE
	ebi-a-GCST90001845	CD3 on CD45RA- CD4+ T cell	Inverse variance weighted (fixed effects)	2	0.0792956	0.0733981	0.279986	FALSE	FALSE	FALSE	FALSE
	ebi-a-GCST90001845	CD3 on CD45RA- CD4+ T cell	Maximum likelihood	2	0.0792977	0.0734971	0.280623	FALSE	FALSE	FALSE	FALSE
	ebi-a-GCST90001846	CD3 on Central Memory CD8+ T cell	Inverse variance weighted	2	0.13504	0.0884876	0.126988	FALSE	FALSE	FALSE	FALSE
	ebi-a-GCST90001846	CD3 on Central Memory CD8+ T cell	Inverse variance weighted (fixed effects)	2	0.13504	0.0884876	0.126988	FALSE	FALSE	FALSE	FALSE
	ebi-a-GCST90001846	CD3 on Central Memory CD8+ T cell	Maximum likelihood	2	0.135048	0.0888251	0.128414	FALSE	FALSE	FALSE	FALSE
	ebi-a-GCST90001847	CD3 on HLA DR+ T cell	Inverse variance weighted	2	0.0994115	0.0934504	0.287424	FALSE	FALSE	FALSE	FALSE
	ebi-a-GCST90001847	CD3 on HLA DR+ T cell	Inverse variance weighted (fixed effects)	2	0.0994115	0.0934504	0.287424	FALSE	FALSE	FALSE	FALSE
	ebi-a-GCST90001847	CD3 on HLA DR+ T cell	Maximum likelihood	2	0.0997739	0.0938299	0.287624	FALSE	FALSE	FALSE	FALSE
	ebi-a-GCST90001848	CD3 on Natural Killer T	Wald ratio	1	-0.168273	0.256939	0.512523	TRUE	FALSE	FALSE	FALSE
	ebi-a-GCST90001849	CD3 on HLA DR+ CD4+ T cell	Inverse variance weighted	2	0.105817	0.0886088	0.232396	FALSE	FALSE	FALSE	FALSE
	ebi-a-GCST90001849	CD3 on HLA DR+ CD4+ T cell	Inverse variance weighted (fixed effects)	2	0.105817	0.0886088	0.232396	FALSE	FALSE	FALSE	FALSE
	ebi-a-GCST90001849	CD3 on HLA DR+ CD4+ T cell	Maximum likelihood	2	0.105903	0.0887888	0.232968	FALSE	FALSE	FALSE	FALSE
	ebi-a-GCST90001850	CD3 on HLA DR+ CD8+ T cell	Wald ratio	1	0.17658	0.143093	0.217197	TRUE	FALSE	FALSE	FALSE
	ebi-a-GCST90001851	CD3 on T cell	Inverse variance weighted	2	0.097112	0.0869179	0.263873	FALSE	FALSE	FALSE	FALSE
	ebi-a-GCST90001851	CD3 on T cell	Inverse variance weighted (fixed effects)	2	0.097112	0.0869179	0.263873	FALSE	FALSE	FALSE	FALSE
	ebi-a-GCST90001851	CD3 on T cell	Maximum likelihood	2	0.0971673	0.0871565	0.264911	FALSE	FALSE	FALSE	FALSE
	ebi-a-GCST90001852	CD3 on CD39+ resting CD4 regulatory T cell	Wald ratio	1	0.157131	0.122952	0.201254	TRUE	FALSE	FALSE	FALSE
	ebi-a-GCST90001853	CD3 on activated CD4 regulatory T cell	Inverse variance weighted	4	0.0427306	0.0555023	0.441365	FALSE	FALSE	FALSE	FALSE
	ebi-a-GCST90001853	CD3 on activated CD4 regulatory T cell	Inverse variance weighted (fixed effects)	4	0.0427306	0.0555023	0.441365	FALSE	FALSE	FALSE	FALSE
	ebi-a-GCST90001853	CD3 on activated CD4 regulatory T cell	Maximum likelihood	4	0.0428425	0.0556179	0.441122	FALSE	FALSE	FALSE	FALSE
	ebi-a-GCST90001853	CD3 on activated CD4 regulatory T cell	Simple median	4	0.0227729	0.0879852	0.795769	FALSE	FALSE	FALSE	FALSE
	ebi-a-GCST90001853	CD3 on activated CD4 regulatory T cell	Weighted median	4	0.0645436	0.0572824	0.259843	FALSE	FALSE	FALSE	FALSE
	ebi-a-GCST90001853	CD3 on activated CD4 regulatory T cell	Simple mode	4	0.0533845	0.085451	0.576433	FALSE	FALSE	FALSE	FALSE
	ebi-a-GCST90001853	CD3 on activated CD4 regulatory T cell	Weighted mode	4	0.0645963	0.0651344	0.394432	FALSE	FALSE	FALSE	FALSE
	ebi-a-GCST90001853	CD3 on activated CD4 regulatory T cell	MR Egger	4	0.0406288	0.182443	0.844449	FALSE	FALSE	FALSE	FALSE
	ebi-a-GCST90001854	CD3 on CD39+ activated CD4 regulatory T cell	Inverse variance weighted	5	0.0320793	0.0568099	0.572293	FALSE	FALSE	FALSE	FALSE
	ebi-a-GCST90001854	CD3 on CD39+ activated CD4 regulatory T cell	Inverse variance weighted (fixed effects)	5	0.0320793	0.0568099	0.572293	FALSE	FALSE	FALSE	FALSE
	ebi-a-GCST90001854	CD3 on CD39+ activated CD4 regulatory T cell	Maximum likelihood	5	0.0321674	0.0569104	0.571918	FALSE	FALSE	FALSE	FALSE
	ebi-a-GCST90001854	CD3 on CD39+ activated CD4 regulatory T cell	Simple median	5	-0.0125806	0.0981845	0.898045	FALSE	FALSE	FALSE	FALSE
	ebi-a-GCST90001854	CD3 on CD39+ activated CD4 regulatory T cell	Weighted median	5	0.0679636	0.0603631	0.260202	FALSE	FALSE	FALSE	FALSE
	ebi-a-GCST90001854	CD3 on CD39+ activated CD4 regulatory T cell	Simple mode	5	0.0408909	0.108585	0.725611	FALSE	FALSE	FALSE	FALSE
	ebi-a-GCST90001854	CD3 on CD39+ activated CD4 regulatory T cell	Weighted mode	5	0.0663394	0.0686087	0.388337	FALSE	FALSE	FALSE	FALSE
	ebi-a-GCST90001854	CD3 on CD39+ activated CD4 regulatory T cell	MR Egger	5	0.159132	0.128127	0.302488	FALSE	FALSE	FALSE	FALSE
	ebi-a-GCST90001855	CD3 on secreting CD4 regulatory T cell	Inverse variance weighted	3	0.020467	0.0752256	0.785564	FALSE	FALSE	FALSE	FALSE
	ebi-a-GCST90001855	CD3 on secreting CD4 regulatory T cell	Inverse variance weighted (fixed effects)	3	0.020467	0.0571863	0.720417	FALSE	FALSE	FALSE	FALSE
	ebi-a-GCST90001855	CD3 on secreting CD4 regulatory T cell	Maximum likelihood	3	0.020741	0.0576267	0.718908	FALSE	FALSE	FALSE	FALSE
	ebi-a-GCST90001855	CD3 on secreting CD4 regulatory T cell	Simple median	3	0.0568673	0.110845	0.607927	FALSE	FALSE	FALSE	FALSE
	ebi-a-GCST90001855	CD3 on secreting CD4 regulatory T cell	Weighted median	3	0.0654312	0.0620523	0.291676	FALSE	FALSE	FALSE	FALSE
	ebi-a-GCST90001855	CD3 on secreting CD4 regulatory T cell	Simple mode	3	0.0631313	0.109559	0.622663	FALSE	FALSE	FALSE	FALSE
	ebi-a-GCST90001855	CD3 on secreting CD4 regulatory T cell	Weighted mode	3	0.0681321	0.0666646	0.414269	FALSE	FALSE	FALSE	FALSE
	ebi-a-GCST90001855	CD3 on secreting CD4 regulatory T cell	MR Egger	3	-0.0901248	0.399188	0.85864	FALSE	FALSE	FALSE	FALSE
	ebi-a-GCST90001856	CD3 on CD39+ secreting CD4 regulatory T cell	Inverse variance weighted	3	0.0750136	0.0685286	0.273678	FALSE	FALSE	FALSE	FALSE
	ebi-a-GCST90001856	CD3 on CD39+ secreting CD4 regulatory T cell	Inverse variance weighted (fixed effects)	3	0.0750136	0.0685286	0.273678	FALSE	FALSE	FALSE	FALSE
	ebi-a-GCST90001856	CD3 on CD39+ secreting CD4 regulatory T cell	Maximum likelihood	3	0.0750149	0.0686084	0.274228	FALSE	FALSE	FALSE	FALSE
	ebi-a-GCST90001856	CD3 on CD39+ secreting CD4 regulatory T cell	Simple median	3	0.0613418	0.128466	0.633011	FALSE	FALSE	FALSE	FALSE
	ebi-a-GCST90001856	CD3 on CD39+ secreting CD4 regulatory T cell	Weighted median	3	0.0749298	0.0702382	0.286064	FALSE	FALSE	FALSE	FALSE
	ebi-a-GCST90001856	CD3 on CD39+ secreting CD4 regulatory T cell	Simple mode	3	0.0611536	0.106871	0.624921	FALSE	FALSE	FALSE	FALSE
	ebi-a-GCST90001856	CD3 on CD39+ secreting CD4 regulatory T cell	Weighted mode	3	0.0773033	0.0752736	0.41241	FALSE	FALSE	FALSE	FALSE
	ebi-a-GCST90001856	CD3 on CD39+ secreting CD4 regulatory T cell	MR Egger	3	0.0939698	0.283487	0.796231	FALSE	FALSE	FALSE	FALSE
	ebi-a-GCST90001857	CD3 on activated & secreting CD4 regulatory T cell	Inverse variance weighted	4	0.0422066	0.0546875	0.440246	FALSE	FALSE	FALSE	FALSE
	ebi-a-GCST90001857	CD3 on activated & secreting CD4 regulatory T cell	Inverse variance weighted (fixed effects)	4	0.0422066	0.0546875	0.440246	FALSE	FALSE	FALSE	FALSE
	ebi-a-GCST90001857	CD3 on activated & secreting CD4 regulatory T cell	Maximum likelihood	4	0.0423232	0.0547978	0.439906	FALSE	FALSE	FALSE	FALSE
	ebi-a-GCST90001857	CD3 on activated & secreting CD4 regulatory T cell	Simple median	4	0.0221079	0.0818808	0.787159	FALSE	FALSE	FALSE	FALSE
	ebi-a-GCST90001857	CD3 on activated & secreting CD4 regulatory T cell	Weighted median	4	0.0634995	0.0588695	0.280745	FALSE	FALSE	FALSE	FALSE
	ebi-a-GCST90001857	CD3 on activated & secreting CD4 regulatory T cell	Simple mode	4	0.0520083	0.0962215	0.626397	FALSE	FALSE	FALSE	FALSE
	ebi-a-GCST90001857	CD3 on activated & secreting CD4 regulatory T cell	Weighted mode	4	0.0638622	0.0615633	0.375848	FALSE	FALSE	FALSE	FALSE
	ebi-a-GCST90001857	CD3 on activated & secreting CD4 regulatory T cell	MR Egger	4	0.0403153	0.175976	0.840089	FALSE	FALSE	FALSE	FALSE
	ebi-a-GCST90001858	CD3 on CD45RA+ CD4+ T cell	Inverse variance weighted	4	0.0591767	0.0560618	0.291169	FALSE	FALSE	FALSE	FALSE
	ebi-a-GCST90001858	CD3 on CD45RA+ CD4+ T cell	Inverse variance weighted (fixed effects)	4	0.0591767	0.0560618	0.291169	FALSE	FALSE	FALSE	FALSE
	ebi-a-GCST90001858	CD3 on CD45RA+ CD4+ T cell	Maximum likelihood	4	0.0593155	0.0561424	0.290731	FALSE	FALSE	FALSE	FALSE
	ebi-a-GCST90001858	CD3 on CD45RA+ CD4+ T cell	Simple median	4	0.060628	0.0883512	0.492577	FALSE	FALSE	FALSE	FALSE
	ebi-a-GCST90001858	CD3 on CD45RA+ CD4+ T cell	Weighted median	4	0.0652087	0.0605022	0.281127	FALSE	FALSE	FALSE	FALSE
	ebi-a-GCST90001858	CD3 on CD45RA+ CD4+ T cell	Simple mode	4	0.0745998	0.107214	0.53661	FALSE	FALSE	FALSE	FALSE
[truncated: 882 more rows]

## Sheet: FL
	Trait ID	Trait	Method	No. of SNPs	Beta	SE	P-value	Few SNPs	Pleiotropy	Heterogeneity	Leave-One-Out IVW
[truncated: 2,101 more rows]

## Sheet: HL
	Trait ID	Trait	Method	No. of SNPs	Beta	SE	P-value	Few SNPs	Pleiotropy	Heterogeneity	Leave-One-Out IVW
[truncated: 2,096 more rows]

[truncated: 2 more sheets: MM, MZL]
