# Supplementary material for: Mendelian randomization of immune cell phenotypes to discover potential drug targets for B-cell malignancy
Source: Blood Cancer J. 2025 Apr 9;15(1):62. doi: 10.1038/s41408-025-01277-x (PMC11979003; doi:10.1038/s41408-025-01277-x)
Supplement: Supplementary file 10 — Supplementary Data 8 [file 41408_2025_1277_MOESM10_ESM.xlsx]

## Sheet: Legend
Supplementary Data 8 | Clinical trial identifiers for trials registered for each potential drug target associated with a risk increase in 2SMR.
Clinical Trials were found on Opentargets.org (Sheet 1) or Clinical Trials.gov (Sheet 2).
The list includes the NCT number (trial identifier), clinical indication (the disease being studied), the clinical phase (I-IV), the trial status (ongoing, completed, recruiting, terminated), and if applicable, the reason for withdrawal or termination of the trial.

## Sheet: Open Targets.org
DRUG TARGET	TRIAL IDENTIFIER	DISEASE	PHASE	STATUS	REASON FOR WITHDRAWL / TERMINATION
BAFF-R	NCT04903197	NHL	I	recruiting
	NCT03400176	CLL	I	terminated (2023)	Business reasons. Early termination was not due to safety concerns.
	NCT02137889	CLL	I	terminated (2013)	Business reasons. Early termination was not due to safety concerns.
CCR2	NCT01015560	Solid Metastatic Cancer	II	completed (2018)
	NCT02996110	RCC	II	completed (2021)
	NCT01413022	Pancreatic Adenocarcinoma	II	completed (2016)
	NCT02723006	Advanced Melanoma	II	terminated (2018)	Business decision. Protocol efficacy futility met
CD3	>200 hits
CD11b	none
CD11c	none
CD20	>200 hits
CD25	NCT01476839	r/r HL	I	active, not recruiting
	NCT02432235	r/r HL / NHL	I	completed (2019)
	NCT01468311	HL	I/II	terminated (2020)	Poor enrollment and ability to radioconjugate Daclizumab.
	NCT00001575	HL / NHL	I/II	completed (2013)
	NCT04673617	r/r B-NHL	I/II	recruiting
	NCT00250861	NHL	II	terminated (2007)	Study terminated due to lack of enrollment.
	NCT04052997	r/r HL	II	completed (2023)
	NCT04871607	r/r HL	II	recruiting
	NCT01251952	MM	I	terminated (2013)	Drug unavailable.
	NCT04634435	MM	I	recruiting
	NCT00616720	MM	II	completed (2007)
	NCT05139004	Acute Leukemia	I	recruiting
	NCT02588092	AML / ALL	I	terminated (2018)	Slow enrollment.
CD27	NCT03307746	B-cell Lymphoma	I/II	recruiting
	NCT02302339	Advanced Melanoma	II	terminated (2018)	Development of glembatumumab vedotin was discontinued.
	NCT04941287	Advanced-Stage Biliary Tract Cancer	II	active, not recruiting
	NCT03688178	Glioblastoma	II	active, not recruiting
	NCT04081688	NSCLC	II	active, not recruiting
CD34	none
CD38	NCT05907759	Primary Effusion Lymphoma	II	recruiting
	NCT04824794	r/r Hematologic Malignancies	I/II	recruiting
	NCT02413489	NHL	II	terminated (2017)	MCL cohort: slow recruitment and aggressive disease.
	NCT04763616	NK/​T-cell Lymphoid Malignancy	II	recruiting
	NCT03769181	Lymphoma	I/II	terminated (2022)	Not fulfilling the interim analysis criteria or sponsor decision.
	NCT04139304	Plasmablastic Lymphoma	I	recruiting
CD39	none
CD45RA	NCT00003868	AML	II	completed (2005)
	NCT01207076	Advanced Leukemia	I	terminated (2014)	Slow accrual.
	NCT01503242	MM	I	completed (2017)
CD64	NCT00005813	r/r Glioblastoma	I	completed (2003)
CD80 / CD86	NCT03457142	MM	II	active, not recruiting
	NCT00363636	FL	III	terminated (2010)	Enrollment challenges due to changes in standards of care. No safety or efficacy events factored into this action.
	NCT00516217	r/r HL	II	completed (2015)
	NCT00117975	NHL	II	completed (2013)
HLA DR (A+B)	NCT00055783	r/r HL	II	completed (2003)
	NCT00014664	r/r NHL	II	unkown
	NCT00004101	r/r NHL	I	completed (2005)
	NCT00022971	r/r CLL	I	terminated (2017)	unknown
	NCT00089154	r/r CLL	II	completed (2005)
PD-L1	NCT05700448	NK/​T-Cell Lymphoma	III	not yet recruiting (start date 2024)
	NCT02951156	DLBLC	III	terminated (2019)	Insuff. futility analysis and difficulty in enrolling participants.
	NCT03212807	EBV+ NHL, PCNSL	II	withdrawn (2023)	FDA hold for combination studies using IMIDs and PD1/PDL1 compounds.
	NCT03463057	DLBCL	II	active, not recruiting
	NCT03533283	r/r B-NHL	I/II	active, not recruiting
	NCT03046953	T-Cell Lymphoma	II	completed (2021)
	NCT03276468	r/r Lymphoma	II	completed (2022)
	NCT04962126	FL	II	active, not recruiting
	NCT03505996	r/r HL	II	completed (2021)
	NCT03910439	r/r MM	II	terminated (2020)	Slow/Insufficient accrual/COVID-19 pandemic.
	NCT03000452	r/r MM	II	completed (2017)
	NCT02685826	NDMM	I/II	completed (2022)
	NCT02784483	asymptomatic MM	I	terminated (2019)	Based on FDA requirements.
	NCT02616640	r/r MM	I	active, not recruiting
TCRgd	none

## Sheet: Clinical Trials.gov
DRUG TARGET	TRIAL IDENTIFIER	PHASE	DISEASE	STATUS	TERMINATION REASON
BAFF-R	NCT06191887	I	NHL / CLL	recruiting
	NCT05370430	I	r/r NHL	recruiting
	NCT04690595	I	r/r ALL	recruiting
CCR2	NCT03767582	I/II	Pancreatic Adenocarcinoma	recruiting
CD3	>500 hits
CD11b	NCT02201303	I	Respiratory Syncytial Virus (RSV) infected children	completed (2015)
CD11c	none
CD20	>500 hits
CD25	similar to opentargets
CD27	NCT03038672	II	B-cell lymphoma	active, not recruiting
	NCT01460134	I	Haematologic Cancers	completed (2017)
CD34	>500 hits
CD38	NCT05698888	II	MM / Lymphoma / Solid Tumors	terminated (2023)	Sponsor Decision
	NCT05994157	I	r/r NHL	not yet recruiting (start date 2024)
	NCT03754764	I/II	r/r B-ALL	unkown
	NCT05038644	I	r/r ALL	active, not recruiting
CD39	NCT02376699	I	Cancer Patients	terminated (2023)	Study closed due to portfolio prioritization
	NCT03884556	I	Advanced Cancers	completed (2023)
	NCT04336098	I	Advanced Solid Tumors	completed (2023)
	NCT05177770	II	Prostate Cancer	terminated (2023)	Study was terminated for strategic reasons, not due to any safety concerns.
CD45RA	NCT01678443	I	r/r Lymphoid Malignancies	terminated (2018)	Terminated due to low accrual.
	NCT00082225	I	Lymphoma	terminated (2008)	unkown
	NCT00383097	I	r/r EBV+ HL/NHL	terminated (2010)	Terminated due to lack of enrollment.
	NCT01921387	I/II	Lymphoid Malignancies	completed (2020)
CD64	none
CD80 / CD86	similar to opentargets
HLA DR (A+B)	NCT01728207	I	r/r NHL / CLL	terminated (2017)	Study was stopped due to insufficient efficacy and very slow accrual
PDL-1	>500 hits
TCRgd	NCT03183219	I/II	Liver Cancer	completed (2019)
	NCT06212388	I/II	Melanoma	not yet recruiting (start date 2024)
	NCT04764513	I/II	AML/ALL/MDS	recruiting
	NCT04696705	I	NHL / PTCL	unkown
	NCT04735471	I	FL / MZL / MCL / PMBL	recruiting
	NCT03533816	I	AML/ALL/MDS/CML	recruiting
