# Supplementary material for: Mendelian randomization of immune cell phenotypes to discover potential drug targets for B-cell malignancy
Source: Blood Cancer J. 2025 Apr 9;15(1):62. doi: 10.1038/s41408-025-01277-x (PMC11979003; doi:10.1038/s41408-025-01277-x)
Supplement: Supplementary file 11 — Supplementary Data 9 [file 41408_2025_1277_MOESM11_ESM.xlsx]

## Sheet: Legend
Supplementary Data 9 |Power for each trait considered in MR analysis.
Power for each trait calculated across a range of odds ratios.
SNP, single nucleotide polymorphism; ORSD, odds ratio per standard deviation unit increase in the putative risk factor; N, trait sample size; R2, estimate of proportion of variance explained

## Sheet: CLL
	Trait ID	Trait	No. of SNPs	R2	N	F-statistic	Power to identify ORSD of 0.95 or 1.05	Power to identify ORSD of 0.91 or 1.10	Power to identify ORSD of 0.8 or 1.25	Power to identify ORSD of 0.75 or 1.33	Power to identify ORSD of 0.67 or 1.50
	ebi-a-GCST90001391	IgD+ B cell %B cell	1	0.00847917	3658	31.2649	0.0561717	0.0741728	0.194283	0.293134	0.540682
	ebi-a-GCST90001395	IgD+ CD38- B cell %B cell	1	0.0094107	3657	34.7229	0.0568525	0.0768647	0.210524	0.319584	0.58412
	ebi-a-GCST90001399	IgD- CD27- B cell %B cell	3	0.0799448	3657	105.805	0.109692	0.288501	0.918957	0.991432	0.999994
	ebi-a-GCST90001410	IgD- CD38+ B cell %B cell	1	0.00873175	3657	32.1957	0.0563563	0.0749021	0.198687	0.300338	0.552757
	ebi-a-GCST90001422	CD20- CD38- B cell %B cell	1	0.00846079	3659	31.2051	0.0561583	0.0741198	0.193963	0.292609	0.539795
	ebi-a-GCST90001424	IgD+ B cell %Lymphocyte	2	0.0248433	3657	46.5451	0.0682042	0.122274	0.465002	0.677775	0.94175
	ebi-a-GCST90001426	IgD- CD38dim B cell %lymphocyte	2	0.0171499	3656	31.8709	0.0625281	0.0994635	0.343094	0.520732	0.834632
	ebi-a-GCST90001429	IgD+ CD38+ B cell %lymphocyte	1	0.0085607	3656	31.5509	0.0562313	0.0744082	0.195705	0.295462	0.544604
	ebi-a-GCST90001431	IgD+ CD38- B cell %lymphocyte	2	0.0212456	3656	39.6475	0.0655458	0.11157	0.409607	0.610001	0.903897
	ebi-a-GCST90001433	IgD- CD27- B cell %lymphocyte	2	0.0470695	3656	90.2191	0.0847767	0.189306	0.731296	0.915133	0.998125
	ebi-a-GCST90001439	IgD+ CD24+ B cell %lymphocyte	2	0.0305391	3656	57.5367	0.0724273	0.13933	0.546013	0.765695	0.974613
	ebi-a-GCST90001442	CD24+ CD27+ B cell %lymphocyte	2	0.0262016	3656	49.145	0.0692098	0.12633	0.485093	0.700833	0.952028
	ebi-a-GCST90001451	CD62L- monocyte %monocyte	3	0.0600106	3042	64.6505	0.0945326	0.22856	0.828807	0.964341	0.999789
	ebi-a-GCST90001457	CD11c+ HLA DR++ monocyte %monocyte	1	0.0108476	3042	33.3383	0.0579036	0.0810297	0.235536	0.359642	0.645194
	ebi-a-GCST90001463	CD62L- Dendritic Cell %Dendritic Cell	3	0.196165	3410	277.062	0.199951	0.592802	0.999517	0.999999	1
	ebi-a-GCST90001465	CD86+ myeloid Dendritic Cell %Dendritic Cell	3	0.225374	3410	330.32	0.222796	0.652643	0.999883	1	1
	ebi-a-GCST90001467	CD86+ plasmacytoid Dendritic Cell %Dendritic Cell	1	0.024854	3410	86.8612	0.0682121	0.122306	0.465161	0.677962	0.941839
	ebi-a-GCST90001469	CD62L- myeloid Dendritic Cell %Dendritic Cell	6	0.276753	3410	217.028	0.262799	0.741132	0.999991	1	1
	ebi-a-GCST90001471	CD62L- plasmacytoid Dendritic Cell %Dendritic Cell	2	0.0699828	3410	128.187	0.102098	0.258672	0.881379	0.982316	0.999963
	ebi-a-GCST90001473	CD62L- CD86+ myeloid Dendritic Cell %Dendritic Cell	5	0.323977	3410	326.266	0.299157	0.805239	0.999999	1	1
	ebi-a-GCST90001476	HLA DR++ monocyte %leukocyte	1	0.0204106	3595	74.8633	0.0649298	0.109095	0.396325	0.59285	0.892382
	ebi-a-GCST90001478	CD4 regulatory T cell %CD4+ T cell	2	0.0234687	3437	41.2642	0.0671877	0.118177	0.444201	0.653043	0.929301
	ebi-a-GCST90001479	CD4 regulatory T cell %T cell	1	0.01	3437	34.6971	0.0572834	0.0785712	0.220791	0.336132	0.610039
	ebi-a-GCST90001484	CD39+ resting CD4 regulatory T cell %resting CD4 regulatory T cell	6	0.512915	3437	601.982	0.43732	0.943953	1	1	1
	ebi-a-GCST90001485	CD39+ resting CD4 regulatory T cell %CD4 regulatory T cell	10	0.546957	3437	413.62	0.460579	0.955877	1	1	1
	ebi-a-GCST90001491	CD39+ activated CD4 regulatory T cell %CD4 regulatory T cell	6	0.502027	3437	576.32	0.429763	0.939547	1	1	1
	ebi-a-GCST90001496	CD39+ secreting CD4 regulatory T cell %secreting CD4 regulatory T cell	8	0.657374	3437	822.134	0.531935	0.980188	1	1	1
	ebi-a-GCST90001497	CD39+ secreting CD4 regulatory T cell %CD4 regulatory T cell	7	0.636441	3437	857.537	0.518904	0.976878	1	1	1
	ebi-a-GCST90001499	Activated & resting CD4 regulatory T cell %CD4 regulatory T cell	4	0.104889	3437	100.54	0.128848	0.361422	0.970384	0.998717	1
	ebi-a-GCST90001500	Activated & resting CD4 regulatory T cell %CD4+ T cell	2	0.0327765	3437	58.1843	0.0740909	0.14606	0.575448	0.794276	0.981879
	ebi-a-GCST90001502	Activated & secreting CD4 regulatory T cell %CD4 regulatory T cell	5	0.139207	3437	110.972	0.155454	0.455816	0.993268	0.999919	1
	ebi-a-GCST90001503	Activated & secreting CD4 regulatory T cell %CD4+ T cell	7	0.0985902	3437	53.5773	0.123994	0.343297	0.961568	0.997907	1
	ebi-a-GCST90001505	CD25++ CD4+ T cell %CD4+ T cell	1	0.00911318	3437	31.5917	0.056635	0.0760043	0.205337	0.311173	0.570574
	ebi-a-GCST90001508	CD25++ CD45RA+ CD4 not regulatory T cell %CD4+ T cell	4	0.0835352	3437	78.2062	0.112438	0.299169	0.92958	0.993435	0.999997
	ebi-a-GCST90001509	CD25++ CD45RA+ CD4 not regulatory T cell %T cell	4	0.0721693	3437	66.7377	0.103761	0.265245	0.890766	0.984888	0.999975
	ebi-a-GCST90001511	CD25++ CD45RA- CD4 not regulatory T cell %CD4+ T cell	1	0.0161711	3437	56.4608	0.0618084	0.0965841	0.326736	0.497511	0.812654
	ebi-a-GCST90001512	CD25++ CD45RA- CD4 not regulatory T cell %T cell	2	0.0216788	3437	38.0473	0.0658655	0.112856	0.416437	0.618686	0.909419
	ebi-a-GCST90001516	Immature Myeloid-Derived Suppressor Cells %CD33dim HLA DR- CD66b-	2	0.0475475	1857	46.2769	0.0851357	0.190756	0.735583	0.917726	0.998267
	ebi-a-GCST90001519	CD33+ HLA DR+ CD14- %CD33+ HLA DR+	1	0.0331019	1858	63.5405	0.0743331	0.14704	0.579615	0.798176	0.982755
	ebi-a-GCST90001521	CD33+ HLA DR+ CD14dim %CD33+ HLA DR+	1	0.0163861	1858	30.9193	0.0619664	0.0972161	0.330343	0.502672	0.817687
	ebi-a-GCST90001526	CD33dim HLA DR+ CD11b+ %CD33dim HLA DR+	3	0.180892	1858	136.479	0.188001	0.558675	0.999004	0.999998	1
	ebi-a-GCST90001528	CD33dim HLA DR+ CD11b- %CD33dim HLA DR+	3	0.179153	1858	134.881	0.186641	0.554667	0.998919	0.999997	1
	ebi-a-GCST90001533	Basophil %CD33dim HLA DR- CD66b-	3	0.136807	1857	97.8937	0.153586	0.44948	0.992511	0.999901	1
	ebi-a-GCST90001535	CD45RA- CD4+ T cell %CD4+ T cell	3	0.0350549	3427	41.4506	0.0757875	0.152928	0.604004	0.820269	0.987217
	ebi-a-GCST90001536	CD45RA- CD4+ T cell %T cell	1	0.0109787	3427	38.0196	0.0579995	0.0814106	0.237815	0.363248	0.650412
	ebi-a-GCST90001561	CD45RA+ CD8+ T cell %CD8+ T cell	3	0.0740446	3427	91.2408	0.10519	0.270871	0.898278	0.986804	0.999982
	ebi-a-GCST90001562	CD45RA+ CD8+ T cell %T cell	2	0.0448451	3427	80.3794	0.0831072	0.182557	0.710593	0.902054	0.997301
	ebi-a-GCST90001568	Naive CD4-CD8- T cell %T cell	1	0.00981785	3427	33.9596	0.0571502	0.0780434	0.217618	0.331033	0.602156
	ebi-a-GCST90001570	Effector Memory CD4-CD8- T cell %CD4-CD8- T cell	4	0.0530086	3427	47.8873	0.089245	0.20733	0.780672	0.942612	0.999303
	ebi-a-GCST90001571	Effector Memory CD4-CD8- T cell %T cell	2	0.0227689	3427	39.8885	0.0666705	0.116095	0.433435	0.639902	0.92206
	ebi-a-GCST90001573	Terminally Differentiated CD4-CD8- T cell %CD4-CD8- T cell	3	0.0473566	3427	56.72	0.0849923	0.190177	0.733878	0.916699	0.998211
	ebi-a-GCST90001574	Terminally Differentiated CD4-CD8- T cell %T cell	4	0.0460635	3427	41.3102	0.0840214	0.186253	0.722088	0.909429	0.997788
	ebi-a-GCST90001575	Naive CD4+ T cell %T cell	1	0.00909637	3427	31.4411	0.0566227	0.0759557	0.205044	0.310697	0.569799
	ebi-a-GCST90001584	CD14- CD16+ monocyte %monocyte	1	0.00934	3629	34.1956	0.0568008	0.0766602	0.209291	0.317589	0.580929
	ebi-a-GCST90001585	CD14+ CD16+ monocyte %monocyte	2	0.165117	3629	358.562	0.175666	0.521393	0.997922	0.999991	1
	ebi-a-GCST90001586	CD14+ CD16- monocyte %monocyte	1	0.00870664	3629	31.8564	0.0563379	0.0748296	0.198249	0.299623	0.551567
	ebi-a-GCST90001587	CD16+ monocyte %monocyte	1	0.00881182	3629	32.2446	0.0564148	0.0751334	0.200083	0.302617	0.556539
	ebi-a-GCST90001619	HLA DR+ T cell%T cell	3	0.102824	3596	137.224	0.127255	0.355503	0.967728	0.998493	1
	ebi-a-GCST90001620	HLA DR+ T cell%lymphocyte	2	0.0927044	3596	183.56	0.119468	0.326171	0.951155	0.996712	0.999999
	ebi-a-GCST90001622	Natural Killer T %T cell	5	0.0698808	3669	55.041	0.10202	0.258365	0.880924	0.982187	0.999962
	ebi-a-GCST90001623	Natural Killer T %lymphocyte	6	0.0745656	3669	49.1768	0.105587	0.272432	0.90028	0.987294	0.999984
	ebi-a-GCST90001625	HLA DR+ CD4+ T cell %T cell	1	0.0379202	3595	141.617	0.077925	0.161583	0.637884	0.848879	0.991819
	ebi-a-GCST90001626	HLA DR+ CD4+ T cell %lymphocyte	2	0.0487211	3595	91.9847	0.0860177	0.194317	0.745871	0.923789	0.998572
	ebi-a-GCST90001628	HLA DR+ CD8+ T cell %T cell	3	0.094951	3595	125.58	0.121194	0.332728	0.955407	0.997231	1
	ebi-a-GCST90001629	HLA DR+ CD8+ T cell %lymphocyte	2	0.0864604	3595	169.979	0.114678	0.307823	0.93727	0.994726	0.999998
	ebi-a-GCST90001631	CD8+ Natural Killer T %T cell	1	0.0293667	3668	110.915	0.0715566	0.13581	0.530043	0.749433	0.969778
	ebi-a-GCST90001632	CD8+ Natural Killer T %lymphocyte	1	0.0279211	3668	105.299	0.0704841	0.131476	0.509842	0.728106	0.962617
	ebi-a-GCST90001634	CD8dim Natural Killer T %T cell	4	0.0633465	3668	61.9328	0.0970589	0.238654	0.848315	0.971716	0.999882
	ebi-a-GCST90001635	CD8dim Natural Killer T %lymphocyte	5	0.0707655	3668	55.7756	0.102693	0.261026	0.884819	0.983281	0.999968
	ebi-a-GCST90001637	CD4-CD8- Natural Killer T %T cell	4	0.0719578	3668	71.0047	0.1036	0.264609	0.889888	0.984655	0.999974
	ebi-a-GCST90001638	CD4-CD8- Natural Killer T %lymphocyte	5	0.0778343	3668	61.8174	0.10808	0.282208	0.912047	0.989992	0.999991
	ebi-a-GCST90001641	CD3- lymphocyte %leukocyte	1	0.00954351	3669	35.3333	0.0569496	0.0772491	0.212838	0.323327	0.590067
	ebi-a-GCST90001649	HLA DR+ Natural Killer %Natural Killer	7	0.217821	3596	142.741	0.216893	0.637849	0.99983	1	1
	ebi-a-GCST90001650	HLA DR+ Natural Killer %CD3- lymphocyte	4	0.203594	3596	229.501	0.205764	0.608697	0.999662	1	1
	ebi-a-GCST90001652	Granulocyte %leukocyte	1	0.00879483	3669	32.5368	0.0564024	0.0750843	0.199787	0.302134	0.555739
	ebi-a-GCST90001653	CD28- CD4-CD8- T cell %CD4-CD8- T cell	1	0.0123676	3440	43.0524	0.0590168	0.0854518	0.261875	0.400844	0.702091
	ebi-a-GCST90001655	CD28+ CD4-CD8- T cell %T cell	1	0.00956705	3440	33.2092	0.0569668	0.0773172	0.213248	0.323989	0.591114
	ebi-a-GCST90001656	CD28+ CD4-CD8- T cell %CD4-CD8- T cell	1	0.0123676	3440	43.0524	0.0590168	0.0854518	0.261875	0.400844	0.702091
	ebi-a-GCST90001658	CD39+ CD4+ T cell %T cell	6	0.652568	3440	1074.68	0.528964	0.97947	1	1	1
	ebi-a-GCST90001659	CD39+ CD4+ T cell %CD4+ T cell	6	0.67255	3440	1175.17	0.541233	0.9823	1	1	1
	ebi-a-GCST90001661	CD28- CD8dim T cell %T cell	2	0.0192826	3440	33.7888	0.0640983	0.105756	0.378147	0.568826	0.874853
	ebi-a-GCST90001662	CD28- CD8dim T cell %CD8dim T cell	1	0.0112693	3440	39.1855	0.0582123	0.082255	0.24286	0.371204	0.661763
	ebi-a-GCST90001664	CD28+ CD45RA+ CD8dim T cell %T cell	6	0.101461	3440	64.6076	0.126205	0.351584	0.965855	0.998324	1
	ebi-a-GCST90001665	CD28+ CD45RA+ CD8dim T cell %CD8dim T cell	4	0.0485745	3440	43.843	0.0859074	0.193872	0.744604	0.923054	0.998537
	ebi-a-GCST90001667	CD28+ CD45RA- CD8dim T cell %T cell	1	0.0131924	3440	45.9617	0.0596214	0.0878577	0.276085	0.422625	0.729769
	ebi-a-GCST90001668	CD28+ CD45RA- CD8dim T cell %CD8dim T cell	1	0.0123313	3440	42.9245	0.0589902	0.0853459	0.261248	0.399876	0.700822
	ebi-a-GCST90001670	CD39+ CD8+ T cell %T cell	5	0.564133	3440	888.911	0.472096	0.960951	1	1	1
	ebi-a-GCST90001671	CD39+ CD8+ T cell %CD8+ T cell	5	0.556322	3440	861.168	0.466876	0.958715	1	1	1
	ebi-a-GCST90001679	CD25++ CD8+ T cell %T cell	1	0.0101462	3162	32.3906	0.0573903	0.0789947	0.223336	0.340212	0.61628
	ebi-a-GCST90001680	CD25++ CD8+ T cell %CD8+ T cell	1	0.0110652	3162	35.3573	0.0580629	0.0816618	0.239317	0.36562	0.65382
	ebi-a-GCST90001686	CD28- CD8+ T cell %CD8+ T cell	2	0.0201386	3440	35.3194	0.0647292	0.108289	0.391965	0.587146	0.888369
	ebi-a-GCST90001689	CD28+ CD45RA+ CD8+ T cell %CD8+ T cell	1	0.00956854	3440	33.2145	0.0569679	0.0773215	0.213274	0.324031	0.591181
	ebi-a-GCST90001691	CD28+ CD45RA- CD8+ T cell %T cell	2	0.0352857	3440	62.8565	0.0759596	0.153625	0.606818	0.822737	0.987665
	ebi-a-GCST90001692	CD28+ CD45RA- CD8+ T cell %CD8+ T cell	3	0.0363923	3440	43.2555	0.0767847	0.156966	0.620099	0.834163	0.989611
	ebi-a-GCST90001694	CD28- CD4-CD8- T cell %T cell	2	0.0236114	3440	41.5573	0.0672931	0.118602	0.446381	0.655676	0.930698
	ebi-a-GCST90001696	CD45RA- CD28- CD8+ T cell %CD8+ T cell	3	0.0526089	3425	63.3231	0.0889438	0.206117	0.777607	0.941059	0.999254
	ebi-a-GCST90001697	CD45RA- CD28- CD8+ T cell %T cell	18	0.216742	3425	52.3613	0.216049	0.635697	0.999821	1	1
	ebi-a-GCST90001699	CD45RA+ CD28- CD8+ T cell %CD8+ T cell	1	0.0156491	3425	54.4183	0.0614247	0.0950507	0.317948	0.484837	0.799931
	ebi-a-GCST90001700	CD45RA+ CD28- CD8+ T cell %T cell	26	0.320551	3425	61.6582	0.296537	0.801094	0.999999	1	1
	ebi-a-GCST90001701	BAFF-R on CD20- CD38- B cell	1	0.0438596	3592	164.679	0.0823684	0.179569	0.701018	0.895696	0.996832
	ebi-a-GCST90001702	BAFF-R on CD24+ CD27+ B cell	7	0.50085	3657	523.061	0.428942	0.939052	1	1	1
	ebi-a-GCST90001703	BAFF-R on IgD+ CD24+ B cell	5	0.470609	3657	649.121	0.407647	0.924974	1	1	1
	ebi-a-GCST90001704	BAFF-R on IgD+ CD24- B cell	8	0.526142	3657	506.314	0.446424	0.948904	1	1	1
	ebi-a-GCST90001705	BAFF-R on IgD+ CD38- B cell	7	0.505287	3645	530.678	0.432032	0.940899	1	1	1
	ebi-a-GCST90001706	BAFF-R on IgD+ CD38- naive B cell	6	0.529207	1837	342.843	0.448522	0.949992	1	1	1
	ebi-a-GCST90001707	BAFF-R on IgD+ CD38- unswitched memory B cell	6	0.51768	1837	327.36	0.44061	0.945786	1	1	1
	ebi-a-GCST90001708	BAFF-R on IgD+ CD38+ B cell	8	0.480302	3656	421.317	0.414518	0.929783	1	1	1
	ebi-a-GCST90001709	BAFF-R on IgD+ CD38dim B cell	8	0.525957	3657	505.939	0.446298	0.948838	1	1	1
	ebi-a-GCST90001710	BAFF-R on IgD- CD24- B cell	8	0.479207	3657	419.588	0.413744	0.929254	1	1	1
	ebi-a-GCST90001711	BAFF-R on IgD- CD27- B cell	8	0.483614	3657	427.06	0.416856	0.93136	1	1	1
	ebi-a-GCST90001712	BAFF-R on IgD- CD38- B cell	6	0.489375	3657	583.018	0.420911	0.934026	1	1	1
	ebi-a-GCST90001713	BAFF-R on IgD- CD38+ B cell	3	0.0623333	3659	80.9911	0.0962911	0.23559	0.842607	0.969644	0.999859
	ebi-a-GCST90001714	BAFF-R on IgD- CD38dim B cell	1	0.0112245	3657	41.4912	0.0581795	0.0821246	0.242082	0.369979	0.66003
	ebi-a-GCST90001715	BAFF-R on memory B cell	6	0.485746	3657	574.611	0.418359	0.932358	1	1	1
	ebi-a-GCST90001716	BAFF-R on naive-mature B cell	8	0.517046	3657	488.189	0.440172	0.945545	1	1	1
	ebi-a-GCST90001717	BAFF-R on unswitched memory B cell	6	0.488405	3657	580.759	0.42023	0.933584	1	1	1
	ebi-a-GCST90001718	BAFF-R on switched memory B cell	8	0.498409	3657	453.107	0.427239	0.938013	1	1	1
	ebi-a-GCST90001719	BAFF-R on IgD+ B cell	8	0.520874	3658	495.869	0.442808	0.946983	1	1	1
	ebi-a-GCST90001720	BAFF-R on transitional B cell	6	0.419902	3655	440.099	0.371041	0.894532	1	1	1
	ebi-a-GCST90001721	CD19 on CD20- B cell	1	0.00811419	3656	29.8918	0.0559052	0.0731199	0.187921	0.282684	0.522847
	ebi-a-GCST90001722	CD19 on CD20- CD38- B cell	1	0.00859918	3595	31.1649	0.0562594	0.0745193	0.196376	0.29656	0.546447
	ebi-a-GCST90001723	CD19 on CD24+ CD27+ B cell	2	0.0201569	3656	37.5739	0.0647427	0.108343	0.392259	0.587531	0.888643
	ebi-a-GCST90001724	CD19 on IgD+ CD24+ B cell	3	0.02983	3656	37.4296	0.0719007	0.1372	0.5364	0.755969	0.971785
	ebi-a-GCST90001725	CD19 on IgD+ CD24- B cell	3	0.0268782	3656	33.6235	0.069711	0.128354	0.494924	0.711817	0.956492
	ebi-a-GCST90001728	CD19 on IgD+ CD38- unswitched memory B cell	2	0.0431255	1833	41.2383	0.0818183	0.177343	0.693723	0.89072	0.996432
	ebi-a-GCST90001729	CD19 on IgD+ CD38+ B cell	2	0.0286628	3657	53.9122	0.0710343	0.133698	0.520277	0.739228	0.96647
	ebi-a-GCST90001730	CD19 on IgD+ CD38dim B cell	2	0.020737	3657	38.6888	0.0651706	0.110062	0.401535	0.599619	0.897024
	ebi-a-GCST90001733	CD19 on IgD- CD38- B cell	1	0.00891669	3657	32.8837	0.0564914	0.0754363	0.201912	0.305598	0.561459
	ebi-a-GCST90001735	CD19 on IgD- CD38dim B cell	3	0.0298188	3657	37.4253	0.0718923	0.137167	0.536246	0.755812	0.971737
	ebi-a-GCST90001736	CD19 on memory B cell	2	0.0179424	3657	33.3797	0.0631113	0.101799	0.356219	0.539008	0.850743
	ebi-a-GCST90001737	CD19 on naive-mature B cell	1	0.00892517	3653	32.8792	0.0564976	0.0754608	0.202059	0.305839	0.561855
	ebi-a-GCST90001738	CD19 on unswitched memory B cell	2	0.0203933	3656	38.0238	0.064917	0.109043	0.396048	0.592489	0.89213
	ebi-a-GCST90001740	CD19 on switched memory B cell	2	0.0203186	3657	37.8919	0.0648619	0.108822	0.394851	0.590927	0.891039
	ebi-a-GCST90001741	CD19 on IgD+ B cell	2	0.017604	3658	32.7477	0.0628622	0.100801	0.350627	0.531261	0.844039
	ebi-a-GCST90001742	CD19 on transitional B cell	2	0.0211151	3657	39.4094	0.0654495	0.111183	0.407541	0.607355	0.902173
	ebi-a-GCST90001743	CD20 on B cell	3	0.0352117	3660	44.4775	0.0759044	0.153401	0.605917	0.821949	0.987523
	ebi-a-GCST90001745	CD20 on CD24+ CD27+ B cell	5	0.0648577	3657	50.6438	0.0982048	0.243221	0.856489	0.97456	0.999909
	ebi-a-GCST90001746	CD20 on IgD+ CD24+ B cell	2	0.0233904	3657	43.7579	0.0671298	0.117944	0.443003	0.651592	0.928523
	ebi-a-GCST90001747	CD20 on IgD+ CD24- B cell	3	0.0322007	3657	40.5143	0.0736625	0.144327	0.568005	0.78722	0.980226
	ebi-a-GCST90001748	CD20 on IgD+ CD38- B cell	4	0.0418737	3645	39.7704	0.0808808	0.17355	0.680956	0.881738	0.995635
	ebi-a-GCST90001751	CD20 on IgD+ CD38+ B cell	4	0.0574576	3657	55.6567	0.0926023	0.220824	0.812434	0.957513	0.999673
	ebi-a-GCST90001752	CD20 on IgD+ CD38dim B cell	6	0.0681937	3657	44.5205	0.100738	0.253285	0.873166	0.979908	0.999949
	ebi-a-GCST90001753	CD20 on IgD- CD24- B cell	1	0.0119993	3657	44.3899	0.0587469	0.0843786	0.255508	0.390981	0.689013
	ebi-a-GCST90001754	CD20 on IgD- CD27- B cell	4	0.0438304	3657	41.8516	0.0823465	0.17948	0.700731	0.895502	0.996817
	ebi-a-GCST90001755	CD20 on IgD- CD38- B cell	3	0.0377229	3657	47.7346	0.0777777	0.160986	0.635623	0.847045	0.991562
	ebi-a-GCST90001757	CD20 on IgD- CD38dim B cell	6	0.0824997	3657	54.7001	0.111645	0.296097	0.926656	0.992909	0.999996
	ebi-a-GCST90001758	CD20 on memory B cell	4	0.0532248	3657	51.3261	0.089408	0.207986	0.782315	0.943436	0.999328
	ebi-a-GCST90001759	CD20 on naive-mature B cell	5	0.0486339	3657	37.3279	0.0859522	0.194053	0.745118	0.923353	0.998552
	ebi-a-GCST90001760	CD20 on unswitched memory B cell	3	0.0385826	3657	48.8662	0.0784197	0.163586	0.645396	0.854893	0.992629
	ebi-a-GCST90001761	CD20 on switched memory B cell	6	0.0828434	3657	54.9485	0.111908	0.297117	0.927639	0.993088	0.999996
	ebi-a-GCST90001762	CD20 on IgD+ B cell	4	0.0419208	3658	39.9593	0.080916	0.173692	0.681443	0.882087	0.995668
	ebi-a-GCST90001763	CD20 on transitional B cell	1	0.0213653	3657	79.7949	0.0656341	0.111925	0.411498	0.612414	0.905452
	ebi-a-GCST90001765	CD24 on IgD+ CD24+ B cell	2	0.0706767	3655	138.871	0.102625	0.260759	0.884434	0.983174	0.999967
	ebi-a-GCST90001766	CD24 on IgD+ CD38- B cell	2	0.0277567	3638	51.8881	0.0703622	0.130983	0.507509	0.725589	0.961708
	ebi-a-GCST90001767	CD24 on IgD+ CD38- unswitched memory B cell	2	0.0877673	1832	87.9854	0.115679	0.311678	0.940448	0.99522	0.999999
	ebi-a-GCST90001768	CD24 on IgD+ CD38+ B cell	1	0.0173486	3655	64.4932	0.0626743	0.100049	0.346395	0.525358	0.838808
	ebi-a-GCST90001769	CD24 on IgD- CD38- B cell	2	0.0429594	3648	81.8079	0.0816938	0.17684	0.692052	0.889564	0.996335
	ebi-a-GCST90001771	CD24 on memory B cell	2	0.0668125	3653	130.663	0.0996884	0.249121	0.866483	0.977838	0.999935
	ebi-a-GCST90001772	CD24 on unswitched memory B cell	2	0.0595785	3655	115.683	0.0942058	0.227251	0.826126	0.963263	0.999773
	ebi-a-GCST90001773	CD24 on switched memory B cell	2	0.0600386	3652	116.537	0.0945538	0.228645	0.828979	0.96441	0.99979
	ebi-a-GCST90001774	CD24 on transitional B cell	1	0.0185439	3656	69.0395	0.0635541	0.103574	0.366102	0.55256	0.86203
	ebi-a-GCST90001775	CD25 on B cell	3	0.0591316	3660	76.5907	0.0938678	0.225897	0.823316	0.962116	0.999754
	ebi-a-GCST90001777	CD25 on CD24+ CD27+ B cell	4	0.103264	3657	105.137	0.127595	0.356767	0.968313	0.998544	1
	ebi-a-GCST90001778	CD25 on IgD+ CD24+ B cell	3	0.077192	3657	101.857	0.10759	0.28029	0.90984	0.98951	0.99999
	ebi-a-GCST90001779	CD25 on IgD+ CD24- B cell	3	0.0758722	3657	99.9721	0.106583	0.276344	0.905145	0.988447	0.999987
	ebi-a-GCST90001780	CD25 on IgD+ CD38- B cell	3	0.0494378	3642	63.0696	0.0865566	0.196493	0.751989	0.927287	0.998733
	ebi-a-GCST90001781	CD25 on IgD+ CD38- naive B cell	2	0.0572415	1835	55.6168	0.092439	0.220169	0.810988	0.956882	0.99966
	ebi-a-GCST90001782	CD25 on IgD+ CD38- unswitched memory B cell	1	0.0748706	1837	148.506	0.105819	0.273346	0.901436	0.987573	0.999985
	ebi-a-GCST90001783	CD25 on IgD+ CD38+ B cell	2	0.0310492	3656	58.5287	0.0728064	0.140863	0.552845	0.77249	0.97648
	ebi-a-GCST90001784	CD25 on IgD+ CD38dim B cell	2	0.0557348	3657	107.838	0.0913013	0.2156	0.800637	0.952233	0.999561
	ebi-a-GCST90001785	CD25 on IgD- CD24- B cell	2	0.0339251	3649	64.0173	0.0749459	0.149521	0.590024	0.807758	0.984792
	ebi-a-GCST90001786	CD25 on IgD- CD27- B cell	2	0.0386049	3651	73.2428	0.0784363	0.163653	0.645646	0.855091	0.992655
	ebi-a-GCST90001787	CD25 on IgD- CD38- B cell	3	0.0685064	3657	89.5529	0.100975	0.254227	0.874637	0.98035	0.999952
	ebi-a-GCST90001789	CD25 on IgD- CD38dim B cell	4	0.101317	3657	102.931	0.126094	0.351171	0.965651	0.998305	1
	ebi-a-GCST90001790	CD25 on memory B cell	4	0.100055	3657	101.507	0.125122	0.347532	0.963816	0.998131	1
	ebi-a-GCST90001791	CD25 on naive-mature B cell	4	0.0858031	3657	85.6907	0.114174	0.305882	0.935613	0.994459	0.999998
	ebi-a-GCST90001792	CD25 on unswitched memory B cell	4	0.0925714	3657	93.1398	0.119366	0.325782	0.950892	0.996678	0.999999
	ebi-a-GCST90001793	CD25 on switched memory B cell	3	0.0932952	3657	125.292	0.119922	0.327898	0.952308	0.996857	0.999999
	ebi-a-GCST90001794	CD25 on IgD+ B cell	2	0.0468818	3658	89.8907	0.0846357	0.188736	0.729597	0.914094	0.998066
	ebi-a-GCST90001795	CD25 on transitional B cell	1	0.0147253	3657	54.6255	0.0607463	0.0923416	0.302299	0.461934	0.775608
	ebi-a-GCST90001798	CD27 on CD24+ CD27+ B cell	9	0.283725	3657	160.513	0.268197	0.751579	0.999994	1	1
	ebi-a-GCST90001799	CD27 on T cell	1	0.0462583	1838	89.0496	0.0841676	0.186844	0.723891	0.91056	0.997857
	ebi-a-GCST90001800	CD27 on IgD+ CD24+ B cell	5	0.181064	3656	161.401	0.188135	0.559071	0.999012	0.999998	1
	ebi-a-GCST90001801	CD27 on IgD+ CD38- unswitched memory B cell	5	0.286707	1836	147.113	0.270503	0.755941	0.999995	1	1
	ebi-a-GCST90001802	CD27 on IgD- CD38- B cell	7	0.186468	3657	119.483	0.192363	0.571361	0.999234	0.999999	1
	ebi-a-GCST90001803	CD27 on IgD- CD38+ B cell	2	0.0208956	3642	38.8309	0.0652875	0.110532	0.404058	0.602877	0.899213
	ebi-a-GCST90001804	CD27 on IgD- CD38dim B cell	6	0.25741	3657	210.871	0.24778	0.710243	0.999976	1	1
	ebi-a-GCST90001805	CD27 on memory B cell	7	0.194992	3657	126.268	0.199033	0.590251	0.999489	0.999999	1
	ebi-a-GCST90001806	CD27 on unswitched memory B cell	10	0.229356	3656	108.481	0.225908	0.660254	0.999903	1	1
	ebi-a-GCST90001807	CD27 on Plasma Blast-Plasma Cell	1	0.00897357	3651	33.041	0.056533	0.0756007	0.202903	0.307214	0.564111
	ebi-a-GCST90001808	CD27 on switched memory B cell	9	0.298735	3657	172.623	0.279785	0.772887	0.999997	1	1
	ebi-a-GCST90001810	CD38 on CD3- CD19-	1	0.0182293	1834	34.0163	0.0633225	0.102645	0.360942	0.545508	0.856226
	ebi-a-GCST90001811	CD38 on IgD+ CD24- B cell	2	0.0293857	3656	55.2979	0.0715707	0.135867	0.530305	0.749704	0.969863
	ebi-a-GCST90001812	CD38 on IgD+ CD38+ B cell	2	0.0305054	3652	57.4083	0.0724023	0.139229	0.54556	0.76524	0.974485
	ebi-a-GCST90001813	CD38 on IgD+ CD38dim B cell	4	0.0772576	3654	76.3791	0.10764	0.280486	0.910068	0.98956	0.99999
	ebi-a-GCST90001815	CD38 on IgD- CD38dim B cell	3	0.058174	3657	75.212	0.0931437	0.222996	0.81716	0.959544	0.99971
	ebi-a-GCST90001816	CD38 on naive-mature B cell	3	0.047284	3656	60.4172	0.0849378	0.189956	0.733227	0.916305	0.99819
	ebi-a-GCST90001818	CD38 on IgD+ B cell	1	0.01223	3658	45.2664	0.0589159	0.0850506	0.259497	0.397168	0.697256
	ebi-a-GCST90001819	CD38 on transitional B cell	5	0.0886095	3657	70.9934	0.116325	0.314158	0.942417	0.995514	0.999999
	ebi-a-GCST90001820	IgD on IgD+ CD24+ B cell	3	0.0303523	3656	38.1055	0.0722886	0.138769	0.543494	0.763165	0.973895
	ebi-a-GCST90001821	IgD on IgD+ CD24- B cell	3	0.0397122	3656	50.3422	0.0792638	0.167004	0.657929	0.864662	0.993835
	ebi-a-GCST90001823	IgD on IgD+ CD38- unswitched memory B cell	1	0.0163443	1834	30.4403	0.0619357	0.0970932	0.329642	0.501672	0.816718
	ebi-a-GCST90001824	IgD on IgD+ CD38+ B cell	4	0.0596812	3656	57.9314	0.0942834	0.227562	0.826766	0.963522	0.999777
	ebi-a-GCST90001825	IgD on IgD+ CD38dim B cell	3	0.0408494	3656	51.8452	0.0801142	0.170447	0.6702	0.873902	0.994856
	ebi-a-GCST90001826	IgD on unswitched memory B cell	1	0.0117997	3636	43.3923	0.0586007	0.0837977	0.252054	0.385605	0.681743
	ebi-a-GCST90001827	IgD on IgD+ B cell	1	0.0129906	3657	48.1057	0.0594735	0.0872687	0.272615	0.417337	0.723199
	ebi-a-GCST90001828	IgD on transitional B cell	4	0.0485338	3657	46.5716	0.0858769	0.193749	0.744251	0.922849	0.998527
	ebi-a-GCST90001829	BAFF-R on B cell	8	0.513012	3660	480.764	0.437387	0.943991	1	1	1
	ebi-a-GCST90001830	BAFF-R on CD20- B cell	1	0.029683	3648	111.535	0.0717915	0.136759	0.534389	0.753911	0.971162
	ebi-a-GCST90001831	CD62L on CD62L+ myeloid Dendritic Cell	1	0.0143981	2872	41.9263	0.0605061	0.0913833	0.296729	0.453677	0.766413
	ebi-a-GCST90001832	CD62L on CD62L+ plasmacytoid Dendritic Cell	4	0.0811037	2872	63.2618	0.110578	0.29195	0.922537	0.992135	0.999995
	ebi-a-GCST90001833	CD62L on CD62L+ Dendritic Cell	2	0.0295929	2871	43.7304	0.0717246	0.136489	0.533154	0.752642	0.970774
	ebi-a-GCST90001834	CD62L on monocyte	2	0.0911295	2848	142.629	0.118259	0.32156	0.947952	0.996293	0.999999
	ebi-a-GCST90001838	CD3 on naive CD8+ T cell	5	0.219818	2910	163.641	0.218454	0.641806	0.999846	1	1
	ebi-a-GCST90001839	CD3 on Effector Memory CD8+ T cell	2	0.0614382	2912	95.2114	0.0956132	0.232881	0.837408	0.967695	0.999835
	ebi-a-GCST90001840	CD3 on Terminally Differentiated CD8+ T cell	2	0.0301354	2911	45.1784	0.0721275	0.138117	0.540557	0.760199	0.973038
	ebi-a-GCST90001841	CD3 on Central Memory CD4+ T cell	2	0.157439	2912	271.785	0.169669	0.502512	0.997043	0.999982	1
	ebi-a-GCST90001842	CD3 on Naive CD4+ T cell	3	0.246853	2910	317.492	0.23956	0.692167	0.999959	1	1
	ebi-a-GCST90001843	CD3 on Effector Memory CD4+ T cell	2	0.115602	2912	190.121	0.137127	0.391721	0.981151	0.99945	1
	ebi-a-GCST90001844	CD3 on Terminally Differentiated CD4+ T cell	1	0.0336318	2903	100.961	0.0747275	0.148637	0.586336	0.804389	0.984094
	ebi-a-GCST90001845	CD3 on CD45RA- CD4+ T cell	2	0.136162	2911	229.185	0.153084	0.447769	0.992293	0.999896	1
	ebi-a-GCST90001846	CD3 on Central Memory CD8+ T cell	1	0.0843858	2910	268.01	0.113089	0.301689	0.931901	0.993839	0.999997
	ebi-a-GCST90001847	CD3 on HLA DR+ T cell	2	0.0831136	3060	138.555	0.112115	0.297919	0.928403	0.993226	0.999997
	ebi-a-GCST90001848	CD3 on Natural Killer T	1	0.0124334	3113	39.1674	0.059065	0.0856435	0.263011	0.402598	0.704379
	ebi-a-GCST90001849	CD3 on HLA DR+ CD4+ T cell	2	0.0989446	3060	167.844	0.124267	0.344322	0.962124	0.997963	1
	ebi-a-GCST90001850	CD3 on HLA DR+ CD8+ T cell	1	0.0355797	3060	112.817	0.0761788	0.154512	0.61038	0.825838	0.988214
	ebi-a-GCST90001851	CD3 on T cell	2	0.0949135	2919	152.896	0.121165	0.332619	0.955339	0.997223	1
	ebi-a-GCST90001852	CD3 on CD39+ resting CD4 regulatory T cell	1	0.050212	2649	139.938	0.087139	0.198842	0.75846	0.930899	0.998886
	ebi-a-GCST90001853	CD3 on activated CD4 regulatory T cell	4	0.215718	2919	200.375	0.215248	0.633646	0.999812	1	1
	ebi-a-GCST90001854	CD3 on CD39+ activated CD4 regulatory T cell	5	0.215202	2919	159.757	0.214845	0.63261	0.999807	1	1
	ebi-a-GCST90001855	CD3 on secreting CD4 regulatory T cell	3	0.19897	2919	241.355	0.202146	0.598859	0.999578	1	1
	ebi-a-GCST90001856	CD3 on CD39+ secreting CD4 regulatory T cell	3	0.15981	2919	184.818	0.171521	0.508393	0.997347	0.999986	1
	ebi-a-GCST90001857	CD3 on activated & secreting CD4 regulatory T cell	4	0.222507	2919	208.486	0.220556	0.647083	0.999865	1	1
	ebi-a-GCST90001858	CD3 on CD45RA+ CD4+ T cell	4	0.232901	2919	221.182	0.228676	0.666919	0.999919	1	1
	ebi-a-GCST90001859	CD3 on CD8+ T cell	1	0.0772442	2918	244.099	0.10763	0.280446	0.910021	0.98955	0.99999
	ebi-a-GCST90001860	CD3 on CD39+ CD4+ T cell	3	0.215128	2919	266.326	0.214786	0.63246	0.999806	1	1
	ebi-a-GCST90001861	CD3 on CD28+ CD4+ T cell	1	0.103785	2919	337.799	0.127997	0.358261	0.968991	0.998602	1
	ebi-a-GCST90001863	CD3 on CD28+ CD45RA- CD8+ T cell	4	0.0979257	2919	79.0832	0.123483	0.341372	0.960507	0.997797	1
	ebi-a-GCST90001864	CD3 on CD28+ CD45RA+ CD8+ T cell	3	0.198728	2919	240.988	0.201956	0.598338	0.999573	0.999999	1
	ebi-a-GCST90001865	CD3 on CD28- CD8+ T cell	2	0.0362686	2919	54.8696	0.0766924	0.156592	0.618631	0.832918	0.989409
	ebi-a-GCST90001866	CD3 on CD39+ CD8+ T cell	1	0.0566416	2914	174.844	0.0919859	0.21835	0.806923	0.955084	0.999624
	ebi-a-GCST90001867	CD3 on CD4+ T cell	2	0.110182	2919	180.538	0.132936	0.37648	0.976279	0.999154	1
	ebi-a-GCST90001868	CD3 on CD4 regulatory T cell	3	0.210642	2919	259.292	0.211279	0.623351	0.999759	1	1
	ebi-a-GCST90001869	CD3 on resting CD4 regulatory T cell	6	0.260518	2918	170.923	0.250198	0.715399	0.99998	1	1
	ebi-a-GCST90001870	CD34 on Hematopoietic Stem Cell	3	0.0694056	1634	40.5229	0.101659	0.256935	0.878783	0.981571	0.999959
	ebi-a-GCST90001871	HVEM on T cell	1	0.0404924	1247	52.5406	0.0798472	0.169366	0.666385	0.871064	0.994555
	ebi-a-GCST90001872	HVEM on naive CD8+ T cell	1	0.0273033	1247	34.9468	0.0700261	0.129626	0.501038	0.718549	0.959094
	ebi-a-GCST90001873	HVEM on Effector Memory CD8+ T cell	1	0.0402244	1247	52.1782	0.0796468	0.168554	0.663499	0.868896	0.994318
	ebi-a-GCST90001875	HVEM on CD4+ T cell	1	0.0443265	1247	57.7462	0.0827184	0.180985	0.705586	0.898754	0.997063
	ebi-a-GCST90001876	HVEM on Central Memory CD4+ T cell	1	0.0424827	1247	55.2376	0.0813368	0.175395	0.687218	0.886187	0.996042
	ebi-a-GCST90001877	HVEM on naive CD4+ T cell	1	0.03298	1247	42.4604	0.0742423	0.146673	0.578057	0.796722	0.982431
	ebi-a-GCST90001878	HVEM on Effector Memory CD4+ T cell	1	0.0414034	1247	53.7736	0.0805287	0.172125	0.676051	0.878196	0.995293
	ebi-a-GCST90001879	HVEM on Terminally Differentiated CD4+ T cell	1	0.0280207	1245	35.8338	0.0705579	0.131774	0.511251	0.729621	0.963157
	ebi-a-GCST90001880	HVEM on CD45RA- CD4+ T cell	1	0.0457298	1247	59.6619	0.0837709	0.185241	0.718977	0.907461	0.997664
	ebi-a-GCST90001881	HVEM on CD8+ T cell	1	0.0340741	1247	43.9188	0.0750569	0.14997	0.591888	0.809449	0.985136
	ebi-a-GCST90001882	HVEM on Central Memory CD8+ T cell	1	0.049253	1247	64.4967	0.0864176	0.195932	0.750424	0.926399	0.998693
	ebi-a-GCST90001883	CD16-CD56 on Natural Killer T	3	0.137577	3113	165.32	0.154186	0.451517	0.992762	0.999907	1
	ebi-a-GCST90001884	CD16-CD56 on Natural Killer	5	0.293154	3113	257.716	0.275481	0.76515	0.999996	1	1
	ebi-a-GCST90001885	CD16-CD56 on HLA DR+ Natural Killer	2	0.0408515	2971	63.2057	0.0801158	0.170453	0.670222	0.873919	0.994858
	ebi-a-GCST90001886	CD28 on CD39+ activated CD4 regulatory T cell	3	0.0843359	2920	89.5246	0.11305	0.301541	0.931767	0.993816	0.999997
	ebi-a-GCST90001887	CD28 on secreting CD4 regulatory T cell	3	0.0707315	2920	73.984	0.102667	0.260924	0.884672	0.983241	0.999968
	ebi-a-GCST90001888	CD28 on CD39+ secreting CD4 regulatory T cell	2	0.107249	2920	175.215	0.13067	0.368157	0.973166	0.998934	1
	ebi-a-GCST90001889	CD28 on activated & secreting CD4 regulatory T cell	2	0.0603854	2920	93.7322	0.0948163	0.229695	0.831103	0.965252	0.999802
	ebi-a-GCST90001890	CD28 on CD45RA+ CD4+ T cell	2	0.0857506	2920	136.798	0.114134	0.305726	0.935479	0.994437	0.999998
	ebi-a-GCST90001891	CD28 on CD45RA- CD4 not regulatory T cell	3	0.0881681	2920	93.9859	0.115986	0.312858	0.941393	0.995362	0.999999
	ebi-a-GCST90001892	CD28 on CD39+ CD4+ T cell	5	0.210855	2920	155.72	0.211444	0.623785	0.999762	1	1
	ebi-a-GCST90001893	CD28 on CD28+ CD45RA- CD8+ T cell	1	0.0637582	2920	198.716	0.097371	0.239898	0.850581	0.972519	0.99989
	ebi-a-GCST90001894	CD28 on CD28+ CD4+ T cell	2	0.0801322	2920	127.054	0.109835	0.289059	0.919546	0.99155	0.999994
	ebi-a-GCST90001896	CD28 on CD28+ CD45RA+ CD8+ T cell	3	0.129013	2920	143.975	0.147527	0.428613	0.989442	0.999813	1
	ebi-a-GCST90001897	CD28 on CD39+ CD8+ T cell	3	0.0554479	2914	56.9417	0.0910847	0.21473	0.798611	0.951296	0.999539
	ebi-a-GCST90001898	CD28 on CD4+ T cell	2	0.071456	2920	112.239	0.103218	0.263102	0.88778	0.984091	0.999972
	ebi-a-GCST90001899	CD28 on CD4 regulatory T cell	2	0.0523479	2920	80.567	0.0887472	0.205325	0.775586	0.940024	0.999221
	ebi-a-GCST90001900	CD28 on resting CD4 regulatory T cell	1	0.0756496	2919	238.73	0.106413	0.275678	0.904332	0.988258	0.999987
	ebi-a-GCST90001901	CD28 on CD39+ resting CD4 regulatory T cell	2	0.0304892	2650	41.6214	0.0723903	0.13918	0.545341	0.765021	0.974423
	ebi-a-GCST90001902	CD28 on activated CD4 regulatory T cell	1	0.0399005	2920	121.268	0.0794046	0.167574	0.659985	0.866232	0.994017
	ebi-a-GCST90001903	CD86 on myeloid Dendritic Cell	1	0.0891327	2871	280.745	0.116726	0.315697	0.943609	0.995688	0.999999
	ebi-a-GCST90001904	CD86 on CD62L+ myeloid Dendritic Cell	1	0.0108707	2871	31.5309	0.0579205	0.0810968	0.235938	0.360279	0.646119
	ebi-a-GCST90001906	CD86 on granulocyte	2	0.0257545	2848	37.6042	0.0688786	0.124994	0.47853	0.693392	0.948848
	ebi-a-GCST90001907	CCR7 on naive CD4+ T cell	3	0.0517064	2910	52.8173	0.088264	0.203378	0.770554	0.937408	0.999132
	ebi-a-GCST90001908	CCR7 on naive CD8+ T cell	1	0.01812	2910	53.6655	0.063242	0.102323	0.359145	0.543039	0.854158
	ebi-a-GCST90001909	CD45 on CD14+ monocyte	1	0.0111188	3112	34.9683	0.0581021	0.0818175	0.240247	0.367088	0.655919
	ebi-a-GCST90001911	CD45 on Natural Killer	3	0.0456016	3113	49.5165	0.0836747	0.184852	0.717774	0.906695	0.997614
	ebi-a-GCST90001913	CD45 on granulocyte	1	0.0107781	3112	33.885	0.0578527	0.0808278	0.234328	0.357728	0.642404
	ebi-a-GCST90001917	CD45 on CD8+ T cell	2	0.0192745	3113	30.561	0.0640924	0.105733	0.378016	0.56865	0.874719
	ebi-a-GCST90001918	CD45 on HLA DR+ T cell	1	0.0271207	3060	85.2471	0.0698907	0.129079	0.498418	0.715673	0.957995
	ebi-a-GCST90001919	CD45 on Natural Killer T	1	0.00965397	3113	30.3263	0.0570303	0.0775688	0.214763	0.326433	0.594966
	ebi-a-GCST90001920	CD45 on HLA DR+ CD4+ T cell	1	0.0124313	3060	38.4935	0.0590635	0.0856373	0.262974	0.402541	0.704305
	ebi-a-GCST90001923	CD127 on CD45RA- CD4 not regulatory T cell	1	0.0116082	2920	34.2705	0.0584604	0.0832404	0.248736	0.380423	0.674637
	ebi-a-GCST90001924	CD127 on CD28+ CD4+ T cell	3	0.0396849	2920	40.1678	0.0792434	0.166921	0.657631	0.864433	0.993809
	ebi-a-GCST90001926	CD127 on granulocyte	2	0.0571423	2920	88.393	0.0923641	0.219868	0.810321	0.956589	0.999654
	ebi-a-GCST90001927	CD127 on CD8+ T cell	1	0.0123751	2920	36.5631	0.0590223	0.0854735	0.262004	0.401044	0.702351
	ebi-a-GCST90001929	CD127 on CD28+ CD45RA+ CD8+ T cell	2	0.0308493	2920	46.4259	0.0726578	0.140262	0.550176	0.769847	0.975764
	ebi-a-GCST90001930	CD127 on CD28- CD8+ T cell	1	0.0113769	2920	33.5798	0.058291	0.0825676	0.244726	0.374137	0.665891
	ebi-a-GCST90001932	CD127 on CD45RA+ CD4+ T cell	3	0.0519929	2920	53.3088	0.0884797	0.204247	0.772813	0.938589	0.999173
	ebi-a-GCST90001933	CD25 on CD45RA- CD4 not regulatory T cell	1	0.00962308	3435	33.357	0.0570078	0.0774794	0.214225	0.325565	0.5936
	ebi-a-GCST90001934	CD25 on CD45RA+ CD4 not regulatory T cell	1	0.0167484	3435	58.4766	0.0622328	0.0982817	0.336403	0.511292	0.825904
	ebi-a-GCST90001935	CD25 on CD39+ CD4 regulatory T cell	2	0.0399562	3434	71.3977	0.0794463	0.167743	0.660592	0.866694	0.99407
	ebi-a-GCST90001937	CD25 on resting CD4 regulatory T cell	1	0.0120551	3434	41.8779	0.0587878	0.0845411	0.256473	0.392481	0.691023
	ebi-a-GCST90001938	CD25 on CD39+ resting CD4 regulatory T cell	1	0.00986578	3118	31.0481	0.0571852	0.0781822	0.218453	0.332376	0.604241
	ebi-a-GCST90001940	CD25 on CD39+ activated CD4 regulatory T cell	2	0.0370566	3435	66.0362	0.0772804	0.158973	0.627911	0.840709	0.990633
	ebi-a-GCST90001941	CD25 on secreting CD4 regulatory T cell	2	0.0233012	3435	40.9388	0.0670639	0.117679	0.441635	0.649932	0.927626
	ebi-a-GCST90001942	CD25 on CD39+ secreting CD4 regulatory T cell	2	0.0207315	3435	36.3285	0.0651665	0.110046	0.401448	0.599506	0.896947
	ebi-a-GCST90001943	CD25 on activated & secreting CD4 regulatory T cell	1	0.0096503	3435	33.4523	0.0570277	0.0775582	0.214699	0.32633	0.594804
	ebi-a-GCST90001944	CD123 on plasmacytoid Dendritic Cell	2	0.0484676	2872	73.0681	0.0858271	0.193548	0.743677	0.922515	0.998511
	ebi-a-GCST90001945	CD123 on CD62L+ plasmacytoid Dendritic Cell	2	0.0475785	2872	71.6609	0.085159	0.19085	0.735859	0.917892	0.998276
	ebi-a-GCST90001946	CD33 on CD14+ monocyte	3	0.506037	1634	556.614	0.432552	0.941206	1	1	1
	ebi-a-GCST90001947	CD33 on CD33+ HLA DR+ CD14dim	4	0.509509	1577	408.238	0.434962	0.942608	1	1	1
	ebi-a-GCST90001948	CD33 on CD33dim HLA DR+ CD11b+	4	0.534351	1633	467.049	0.452032	0.951769	1	1	1
	ebi-a-GCST90001949	CD33 on CD33dim HLA DR+ CD11b-	5	0.54608	1634	391.707	0.459987	0.955603	1	1	1
	ebi-a-GCST90001950	CD33 on Granulocytic Myeloid-Derived Suppressor Cells	3	0.240673	1244	131.008	0.234741	0.681177	0.999945	1	1
	ebi-a-GCST90001951	CD33 on CD66b++ myeloid cell	4	0.378581	1464	222.213	0.340456	0.861904	1	1	1
	ebi-a-GCST90001952	CD33 on Monocytic Myeloid-Derived Suppressor Cells	4	0.455423	1569	326.989	0.396798	0.916829	1	1	1
	ebi-a-GCST90001953	CD33 on CD33dim HLA DR-	3	0.416262	1558	369.384	0.368372	0.891965	1	1	1
	ebi-a-GCST90001954	CD33 on basophil	3	0.425655	1555	383.156	0.375248	0.898477	1	1	1
	ebi-a-GCST90001955	CD33 on Immature Myeloid-Derived Suppressor Cells	2	0.379871	1554	475.047	0.341421	0.863046	1	1	1
	ebi-a-GCST90001956	CD33 on CD33+ HLA DR+	4	0.519923	1579	426.159	0.442154	0.946629	1	1	1
	ebi-a-GCST90001957	CD33 on CD33+ HLA DR+ CD14-	4	0.524923	1578	434.51	0.445589	0.948465	1	1	1
	ebi-a-GCST90001958	CD4 on monocyte	2	0.10602	3112	184.354	0.129721	0.364654	0.97175	0.998826	1
	ebi-a-GCST90001959	CD4 on HLA DR+ CD4+ T cell	1	0.0115348	3060	35.6851	0.0584067	0.0830269	0.247465	0.378432	0.671882
	ebi-a-GCST90001961	CD25 on CD39+ CD4+ T cell	3	0.278926	2920	375.989	0.264482	0.744426	0.999992	1	1
	ebi-a-GCST90001979	CD16 on CD14- CD16+ monocyte	7	0.556053	3620	646.301	0.466696	0.958636	1	1	1
	ebi-a-GCST90001980	CD40 on CD14+ CD16- monocyte	4	0.190231	3629	212.838	0.195308	0.579775	0.999359	0.999999	1
	ebi-a-GCST90001981	CD40 on CD14+ CD16+ monocyte	5	0.227349	3618	212.562	0.224339	0.656433	0.999893	1	1
	ebi-a-GCST90001983	CD14 on CD14+ CD16+ monocyte	2	0.0223661	3618	41.3516	0.066373	0.114897	0.427186	0.632169	0.91759
	ebi-a-GCST90001984	HLA DR on CD14- CD16+ monocyte	3	0.0722196	3621	93.8507	0.1038	0.265396	0.890974	0.984942	0.999975
	ebi-a-GCST90001985	CD40 on monocytes	4	0.227541	3629	266.878	0.224489	0.656801	0.999894	1	1
	ebi-a-GCST90001986	CD14 on CD14+ CD16- monocyte	1	0.0149017	3629	54.8661	0.0608758	0.0928585	0.305297	0.466353	0.780436
	ebi-a-GCST90001987	CD64 on CD14+ CD16- monocyte	3	0.0954943	3622	127.325	0.121612	0.33431	0.956382	0.997344	1
	ebi-a-GCST90001988	HLA DR on CD14+ CD16- monocyte	4	0.168262	3629	183.285	0.178124	0.528988	0.998203	0.999993	1
	ebi-a-GCST90001989	CD40 on CD14- CD16+ monocyte	5	0.273569	3621	272.277	0.260331	0.736242	0.999989	1	1
	ebi-a-GCST90001991	HLA DR on CD14+ monocyte	4	0.15916	3629	171.493	0.171012	0.506784	0.997267	0.999985	1
	ebi-a-GCST90001992	CCR2 on CD14+ CD16+ monocyte	1	0.00859917	3618	31.3643	0.0562594	0.0745192	0.196376	0.296559	0.546447
	ebi-a-GCST90001993	PDL-1 on CD14+ CD16- monocyte	1	0.00837192	3629	30.6213	0.0560934	0.0738633	0.192414	0.290068	0.535489
	ebi-a-GCST90001994	CX3CR1 on CD14- CD16-	3	0.0872731	3590	114.295	0.1153	0.310221	0.939264	0.995038	0.999998
	ebi-a-GCST90001995	CX3CR1 on monocyte	3	0.117909	3590	159.78	0.138914	0.398153	0.982922	0.999542	1
	ebi-a-GCST90001996	CX3CR1 on CD14+ CD16+ monocyte	3	0.113291	3579	152.254	0.135339	0.385245	0.979203	0.999338	1
	ebi-a-GCST90001997	CX3CR1 on CD14+ CD16- monocyte	3	0.137781	3590	191.011	0.154344	0.452055	0.992827	0.999909	1
	ebi-a-GCST90001998	PDL-1 on CD14+ CD16+ monocyte	1	0.00832358	3618	30.3507	0.0560581	0.0737239	0.191571	0.288684	0.533135
	ebi-a-GCST90001999	PDL-1 on CD14- CD16+ monocyte	2	0.105291	3621	212.887	0.129159	0.362572	0.970876	0.998757	1
	ebi-a-GCST90002000	PDL-1 on CD14- CD16-	1	0.0110025	3629	40.3502	0.058017	0.0814797	0.238228	0.363901	0.651353
	ebi-a-GCST90002001	CD64 on CD14- CD16-	2	0.0170919	3622	31.4655	0.0624854	0.0992925	0.342129	0.519375	0.833394
	ebi-a-GCST90002002	PDL-1 on monocyte	1	0.0234987	3629	87.2808	0.0672098	0.118267	0.44466	0.653598	0.929597
	ebi-a-GCST90002003	CCR2 on CD14- CD16-	3	0.0327491	3629	40.9116	0.0740705	0.145978	0.575096	0.793945	0.981804
	ebi-a-GCST90002004	CCR2 on CD14+ CD16- monocyte	1	0.0236392	3629	87.8153	0.0673137	0.118685	0.446806	0.656188	0.930968
	ebi-a-GCST90002005	CD16 on CD14+ CD16+ monocyte	3	0.266019	3617	436.491	0.254472	0.724342	0.999984	1	1
	ebi-a-GCST90002006	CD64 on monocyte	3	0.0823174	3622	108.18	0.111506	0.295556	0.92613	0.992813	0.999996
	ebi-a-GCST90002008	CCR2 on monocyte	1	0.0190389	3629	70.3944	0.0639188	0.105036	0.374186	0.563507	0.870746
	ebi-a-GCST90002009	HLA DR on CD14- CD16-	3	0.126372	3629	174.788	0.145477	0.421447	0.988153	0.999769	1
	ebi-a-GCST90002010	HLA DR on monocyte	2	0.100633	3629	202.863	0.125567	0.349199	0.964667	0.998213	1
	ebi-a-GCST90002011	CD64 on CD14+ CD16+ monocyte	2	0.0181782	3611	33.4007	0.0632849	0.102495	0.360102	0.544354	0.855262
	ebi-a-GCST90002012	CX3CR1 on CD14- CD16+ monocyte	2	0.0322938	3582	59.7184	0.0737318	0.144607	0.569215	0.788375	0.980503
	ebi-a-GCST90002013	CCR2 on myeloid Dendritic Cell	3	0.0851808	2870	88.9532	0.113697	0.304042	0.934007	0.994195	0.999998
	ebi-a-GCST90002014	CCR2 on CD62L+ myeloid Dendritic Cell	3	0.0827962	2870	86.2382	0.111872	0.296977	0.927504	0.993064	0.999996
	ebi-a-GCST90002015	CCR2 on plasmacytoid Dendritic Cell	2	0.0999315	2871	159.212	0.125027	0.347175	0.963631	0.998113	1
	ebi-a-GCST90002016	CCR2 on CD62L+ plasmacytoid Dendritic Cell	2	0.0997442	2871	158.881	0.124883	0.346634	0.963349	0.998086	1
	ebi-a-GCST90002017	CCR2 on monocyte	2	0.0664016	2850	101.246	0.0993765	0.247881	0.864435	0.977184	0.999931
	ebi-a-GCST90002018	CCR2 on granulocyte	1	0.0233173	2850	67.9931	0.0670758	0.117727	0.441882	0.650232	0.927789
	ebi-a-GCST90002019	CD14 on Monocytic Myeloid-Derived Suppressor Cells	1	0.0188543	1570	30.1316	0.0637827	0.10449	0.371176	0.559445	0.867554
	ebi-a-GCST90002021	CD14 on CD33dim HLA DR+ CD11b+	1	0.046203	1634	79.056	0.0841261	0.186676	0.72338	0.91024	0.997838
	ebi-a-GCST90002022	CD4 on CD4+ T cell	4	0.053068	2912	40.7286	0.0892898	0.20751	0.781125	0.94284	0.99931
	ebi-a-GCST90002023	CD4 on Central Memory CD4+ T cell	2	0.0244246	2912	36.4149	0.0678945	0.121025	0.458714	0.670391	0.938191
	ebi-a-GCST90002024	CD4 on naive CD4+ T cell	5	0.0675737	2910	42.0911	0.100267	0.251416	0.870204	0.979002	0.999944
	ebi-a-GCST90002027	CD4 on CD45RA+ CD4+ T cell	1	0.0153049	2911	45.2139	0.0611719	0.0940407	0.312131	0.476374	0.791145
	ebi-a-GCST90002028	CD19 on B cell	1	0.0121169	3112	38.1457	0.0588331	0.0847211	0.257542	0.394139	0.693237
	ebi-a-GCST90002029	CD39 on CD39+ CD8+ T cell	3	0.150607	2915	172.051	0.164338	0.485316	0.995965	0.999969	1
	ebi-a-GCST90002030	CD39 on CD39+ activated CD4 regulatory T cell	5	0.816439	2920	2592.17	0.623065	0.994089	1	1	1
	ebi-a-GCST90002031	CD39 on CD39+ secreting CD4 regulatory T cell	5	0.58688	2920	827.928	0.487116	0.96683	1	1	1
	ebi-a-GCST90002032	CD39 on CD39+ CD4+ T cell	4	0.572046	2920	974.121	0.477351	0.963099	1	1	1
	ebi-a-GCST90002033	CD39 on granulocyte	3	0.0349756	2920	35.2285	0.0757285	0.152689	0.603035	0.819415	0.98706
	ebi-a-GCST90002034	CD39 on monocyte	2	0.0210071	2909	31.1783	0.0653698	0.110863	0.405829	0.605157	0.900727
	ebi-a-GCST90002035	CD80 on myeloid Dendritic Cell	3	0.0823211	2871	85.7288	0.111509	0.295567	0.92614	0.992814	0.999996
	ebi-a-GCST90002036	CD80 on CD62L+ myeloid Dendritic Cell	2	0.0579882	2871	88.2739	0.0930033	0.222432	0.815944	0.959026	0.999701
	ebi-a-GCST90002037	CD80 on plasmacytoid Dendritic Cell	2	0.043357	2871	64.9917	0.0819917	0.178045	0.696038	0.892311	0.996563
	ebi-a-GCST90002038	CD80 on CD62L+ plasmacytoid Dendritic Cell	2	0.0426063	2871	63.8164	0.0814293	0.175769	0.688477	0.887071	0.99612
	ebi-a-GCST90002039	CD80 on monocyte	4	0.117067	2850	94.3041	0.138262	0.395811	0.982295	0.99951	1
	ebi-a-GCST90002040	CD80 on granulocyte	3	0.0527846	2850	52.8654	0.0890761	0.20665	0.778958	0.941746	0.999276
	ebi-a-GCST90002042	CD45 on CD33+ HLA DR+ CD14-	1	0.0204029	1579	32.8456	0.0649242	0.109072	0.396202	0.59269	0.89227
	ebi-a-GCST90002045	CD45 on CD33- HLA DR-	2	0.05544	1635	47.8943	0.0910787	0.214706	0.798555	0.95127	0.999538
	ebi-a-GCST90002046	CD45 on CD33- HLA DR+	2	0.0654905	1635	57.1854	0.0986849	0.245131	0.859794	0.975668	0.999919
	ebi-a-GCST90002052	CD45 on Immature Myeloid-Derived Suppressor Cells	1	0.134236	1555	240.791	0.151586	0.442644	0.991608	0.999878	1
	ebi-a-GCST90002054	CD8 on Central Memory CD8+ T cell	2	0.0635628	2910	98.6596	0.0972229	0.239308	0.849509	0.972141	0.999886
	ebi-a-GCST90002055	CD8 on naive CD8+ T cell	2	0.0882336	2910	140.658	0.116037	0.313052	0.941546	0.995385	0.999999
	ebi-a-GCST90002056	CD8 on Effector Memory CD8+ T cell	2	0.0312917	2912	46.984	0.0729866	0.141592	0.556068	0.775662	0.977321
	ebi-a-GCST90002058	CD8 on CD8+ T cell	2	0.0704059	3113	117.773	0.102419	0.259945	0.88325	0.982844	0.999966
	ebi-a-GCST90002059	CD8 on Natural Killer T	1	0.0160631	3103	50.625	0.061729	0.0962668	0.324921	0.494906	0.810081
	ebi-a-GCST90002060	CD8 on HLA DR+ CD8+ T cell	1	0.0200455	3060	62.5529	0.0646606	0.108013	0.390469	0.585181	0.886965
	ebi-a-GCST90002061	CD4 on CD39+ CD4+ T cell	7	0.188008	2920	96.3205	0.193568	0.574819	0.999288	0.999999	1
	ebi-a-GCST90002063	CD4 on CD4 regulatory T cell	1	0.0108137	2920	31.8992	0.0578787	0.0809312	0.234947	0.358709	0.643835
	ebi-a-GCST90002065	CD4 on CD39+ resting CD4 regulatory T cell	1	0.0111726	2650	29.9193	0.0581415	0.0819738	0.241181	0.368561	0.658017
	ebi-a-GCST90002066	CD4 on activated CD4 regulatory T cell	2	0.0259411	2920	38.8427	0.0690168	0.125552	0.481275	0.696515	0.950198
	ebi-a-GCST90002069	CD4 on CD39+ secreting CD4 regulatory T cell	1	0.0401421	2920	122.033	0.0795853	0.168305	0.662609	0.868224	0.994243
	ebi-a-GCST90002070	CD4 on activated & secreting CD4 regulatory T cell	2	0.020819	2920	31.0102	0.0652311	0.110305	0.402841	0.601307	0.898161
	ebi-a-GCST90002087	CD11c on myeloid Dendritic Cell	5	0.0908187	2872	57.2573	0.11802	0.320649	0.947297	0.996205	0.999999
	ebi-a-GCST90002088	CD11c on CD62L+ myeloid Dendritic Cell	2	0.0603341	2872	92.1064	0.0947774	0.229539	0.83079	0.965129	0.9998
	ebi-a-GCST90002089	CD11c on monocyte	3	0.0816596	2850	84.3562	0.111003	0.293602	0.924202	0.992453	0.999995
	ebi-a-GCST90002090	CD11c on granulocyte	3	0.0788098	2850	81.1605	0.108825	0.285119	0.915305	0.990684	0.999992
	ebi-a-GCST90002091	CD11b on CD14+ monocyte	1	0.152855	1635	294.65	0.166091	0.491014	0.996356	0.999974	1
	ebi-a-GCST90002094	CD11b on Monocytic Myeloid-Derived Suppressor Cells	1	0.0845641	1570	144.845	0.113225	0.302217	0.932379	0.993921	0.999997
	ebi-a-GCST90002095	CD11b on CD33dim HLA DR-	1	0.0523928	1559	86.0858	0.0887809	0.205461	0.775935	0.940203	0.999227
	ebi-a-GCST90002096	CD11b on basophil	1	0.0565316	1556	93.1139	0.0919028	0.218017	0.806169	0.954747	0.999616
	ebi-a-GCST90002097	CD11b on CD33+ HLA DR+ CD14dim	1	0.101437	1578	177.912	0.126187	0.351517	0.965822	0.998321	1
	ebi-a-GCST90002098	CD45RA on naive CD4+ T cell	8	0.183409	2910	81.4465	0.189969	0.564432	0.999115	0.999998	1
	ebi-a-GCST90002099	CD4RA on Terminally Differentiated CD4+ T cell	3	0.0489207	2903	49.7053	0.0861678	0.194923	0.747587	0.924778	0.998619
	ebi-a-GCST90002100	CD45RA on naive CD8+ T cell	2	0.028447	2910	42.5584	0.0708742	0.133052	0.517256	0.736031	0.965389
	ebi-a-GCST90002101	CD45RA on Terminally Differentiated CD8+ T cell	2	0.0437723	2911	66.5583	0.0823029	0.179304	0.700158	0.895115	0.996786
	ebi-a-GCST90002102	CD45RA on resting CD4 regulatory T cell	7	0.170369	2919	85.3982	0.179771	0.534031	0.998371	0.999994	1
	ebi-a-GCST90002103	CD45RA on CD39+ resting CD4 regulatory T cell	1	0.015749	2650	42.3705	0.0614981	0.095344	0.319633	0.487278	0.802422
	ebi-a-GCST90002104	HLA DR on myeloid Dendritic Cell	5	0.21625	2872	158.155	0.215664	0.634712	0.999817	1	1
	ebi-a-GCST90002105	HLA DR on plasmacytoid Dendritic Cell	5	0.288958	2872	232.941	0.272242	0.759189	0.999995	1	1
	ebi-a-GCST90002106	HLA DR on Dendritic Cell	4	0.237717	2871	223.439	0.232435	0.675811	0.999936	1	1
	ebi-a-GCST90002108	HLA DR on CD33+ HLA DR+ CD14-	1	0.129188	1579	233.954	0.147663	0.429088	0.989523	0.999816	1
	ebi-a-GCST90002109	HLA DR on CD33+ HLA DR+ CD14dim	1	0.0676008	1578	114.263	0.100287	0.251498	0.870335	0.979043	0.999944
	ebi-a-GCST90002110	HLA DR on CD33dim HLA DR+ CD11b+	2	0.0678474	1634	59.3568	0.100474	0.252241	0.871519	0.979407	0.999946
	ebi-a-GCST90002111	HLA DR on CD33dim HLA DR+ CD11b-	1	0.0589757	1635	102.343	0.0937498	0.225425	0.822326	0.961708	0.999748
	ebi-a-GCST90002112	HLA DR on CD33- HLA DR+	3	0.233886	1635	165.975	0.229445	0.668753	0.999923	1	1
	ebi-a-GCST90002113	HLA DR on HLA DR+ T cell	1	0.0244366	3060	76.599	0.0679034	0.121061	0.458896	0.670606	0.938297
	ebi-a-GCST90002114	HLA DR on HLA DR+ CD4+ T cell	1	0.0117525	3060	36.3665	0.0585661	0.0836602	0.251236	0.384328	0.680001
	ebi-a-GCST90002116	HLA DR on B cell	5	0.174305	3060	128.94	0.182848	0.543356	0.998643	0.999996	1
	ebi-a-GCST90002117	HLA DR on HLA DR+ Natural Killer	2	0.12051	2971	203.342	0.140929	0.405364	0.984728	0.999628	1
	ebi-a-GCST90002118	CD8 on CD28+ CD45RA- CD8+ T cell	1	0.0463344	2920	141.773	0.0842247	0.187075	0.724592	0.910998	0.997884
	ebi-a-GCST90002119	CD8 on CD28+ CD45RA+ CD8+ T cell	6	0.20244	2920	123.232	0.204861	0.606258	0.999642	1	1
	ebi-a-GCST90002120	CD8 on CD28- CD8+ T cell	1	0.0156332	2920	46.3421	0.0614131	0.0950041	0.31768	0.484449	0.799533
	ebi-a-GCST90002121	CD8 on CD39+ CD8+ T cell	4	0.0662848	2915	51.6455	0.0992878	0.247529	0.863848	0.976995	0.999929

## Sheet: DLBCL
	Trait ID	Trait	No. of SNPs	R2	N	F-statistic	Power to identify ORSD of 0.95 or 1.05	Power to identify ORSD of 0.91 or 1.10	Power to identify ORSD of 0.8 or 1.25	Power to identify ORSD of 0.75 or 1.33	Power to identify ORSD of 0.67 or 1.50
	ebi-a-GCST90001391	IgD+ B cell %B cell	1	0.00847917	3658	31.2649	0.0527399	0.0605576	0.110196	0.150499	0.260538
	ebi-a-GCST90001395	IgD+ CD38- B cell %B cell	1	0.0094107	3657	34.7229	0.0530414	0.0617252	0.116977	0.161861	0.283776
	ebi-a-GCST90001399	IgD- CD27- B cell %B cell	3	0.0799448	3657	105.805	0.076166	0.15328	0.592317	0.803964	0.981371
	ebi-a-GCST90001410	IgD- CD38+ B cell %B cell	1	0.00873175	3657	32.1957	0.0528216	0.060874	0.112032	0.153576	0.266856
	ebi-a-GCST90001422	CD20- CD38- B cell %B cell	1	0.00846079	3659	31.2051	0.0527339	0.0605346	0.110062	0.150275	0.260077
	ebi-a-GCST90001424	IgD+ B cell %Lymphocyte	2	0.0248433	3657	46.5451	0.0580527	0.0812682	0.231222	0.348377	0.615541
	ebi-a-GCST90001426	IgD- CD38dim B cell %lymphocyte	2	0.0171499	3656	31.8709	0.0555509	0.0714801	0.174035	0.256534	0.465223
	ebi-a-GCST90001429	IgD+ CD38+ B cell %lymphocyte	1	0.0085607	3656	31.5509	0.0527663	0.0606597	0.110788	0.151492	0.262579
	ebi-a-GCST90001431	IgD+ CD38- B cell %lymphocyte	2	0.0212456	3656	39.6475	0.0568819	0.0766803	0.204488	0.30592	0.549445
	ebi-a-GCST90001433	IgD- CD27- B cell %lymphocyte	2	0.0470695	3656	90.2191	0.0653191	0.109976	0.391061	0.579539	0.873316
	ebi-a-GCST90001439	IgD+ CD24+ B cell %lymphocyte	2	0.0305391	3656	57.5367	0.0599094	0.088568	0.273284	0.413197	0.704989
	ebi-a-GCST90001441	IgD+ CD24- B cell %lymphocyte	1	0.00814486	3656	30.0057	0.0526317	0.0601389	0.107768	0.146429	0.252157
	ebi-a-GCST90001442	CD24+ CD27+ B cell %lymphocyte	2	0.0262016	3656	49.145	0.0584951	0.0830052	0.241291	0.364125	0.638547
	ebi-a-GCST90001451	CD62L- monocyte %monocyte	4	0.069742	3042	56.9215	0.0727876	0.139762	0.535381	0.748589	0.965325
	ebi-a-GCST90001457	CD11c+ HLA DR++ monocyte %monocyte	1	0.0108476	3042	33.3383	0.0535068	0.0635289	0.127483	0.179437	0.319197
	ebi-a-GCST90001463	CD62L- Dendritic Cell %Dendritic Cell	3	0.19467	3410	274.44	0.114782	0.305412	0.92824	0.992534	0.999993
	ebi-a-GCST90001465	CD86+ myeloid Dendritic Cell %Dendritic Cell	3	0.228956	3410	337.129	0.126504	0.349474	0.960114	0.997486	0.999999
	ebi-a-GCST90001467	CD86+ plasmacytoid Dendritic Cell %Dendritic Cell	1	0.024854	3410	86.8612	0.0580561	0.0812819	0.231301	0.348501	0.615726
	ebi-a-GCST90001469	CD62L- myeloid Dendritic Cell %Dendritic Cell	6	0.282872	3410	223.72	0.145058	0.416195	0.984844	0.999576	1
	ebi-a-GCST90001471	CD62L- plasmacytoid Dendritic Cell %Dendritic Cell	2	0.0699828	3410	128.187	0.0728672	0.14008	0.536784	0.750033	0.965821
	ebi-a-GCST90001473	CD62L- CD86+ myeloid Dendritic Cell %Dendritic Cell	5	0.328928	3410	333.696	0.160995	0.470182	0.993599	0.999912	1
	ebi-a-GCST90001475	HLA DR++ monocyte %monocyte	3	0.0389299	3595	48.4867	0.0626515	0.0993963	0.334082	0.502034	0.805453
	ebi-a-GCST90001476	HLA DR++ monocyte %leukocyte	2	0.032512	3595	60.3537	0.0605534	0.0911063	0.287729	0.434846	0.731794
	ebi-a-GCST90001478	CD4 regulatory T cell %CD4+ T cell	2	0.0234687	3437	41.2642	0.0576051	0.0795131	0.221016	0.332276	0.591173
	ebi-a-GCST90001479	CD4 regulatory T cell %T cell	1	0.01	3437	34.6971	0.0532323	0.0624646	0.121279	0.169064	0.298373
	ebi-a-GCST90001484	CD39+ resting CD4 regulatory T cell %resting CD4 regulatory T cell	7	0.525822	3437	543.208	0.229461	0.663985	0.999877	1	1
	ebi-a-GCST90001485	CD39+ resting CD4 regulatory T cell %CD4 regulatory T cell	10	0.546568	3437	412.97	0.236661	0.680794	0.99992	1	1
	ebi-a-GCST90001491	CD39+ activated CD4 regulatory T cell %CD4 regulatory T cell	7	0.51444	3437	518.993	0.225507	0.654475	0.999843	1	1
	ebi-a-GCST90001496	CD39+ secreting CD4 regulatory T cell %secreting CD4 regulatory T cell	7	0.648262	3437	902.819	0.27179	0.753746	0.999991	1	1
	ebi-a-GCST90001497	CD39+ secreting CD4 regulatory T cell %CD4 regulatory T cell	8	0.648355	3437	790.06	0.271822	0.753806	0.999991	1	1
	ebi-a-GCST90001499	Activated & resting CD4 regulatory T cell %CD4 regulatory T cell	5	0.145685	3437	117.017	0.0981659	0.240912	0.841593	0.967205	0.999765
	ebi-a-GCST90001500	Activated & resting CD4 regulatory T cell %CD4+ T cell	3	0.0530099	3437	64.0567	0.0672706	0.117739	0.431079	0.630428	0.908594
	ebi-a-GCST90001502	Activated & secreting CD4 regulatory T cell %CD4 regulatory T cell	6	0.186318	3437	130.901	0.111937	0.294524	0.91752	0.990326	0.999987
	ebi-a-GCST90001503	Activated & secreting CD4 regulatory T cell %CD4+ T cell	8	0.114388	3437	55.3461	0.0876448	0.199184	0.746581	0.920472	0.997986
	ebi-a-GCST90001505	CD25++ CD4+ T cell %CD4+ T cell	2	0.0416194	3437	74.5638	0.0635321	0.102884	0.353157	0.528625	0.830738
	ebi-a-GCST90001506	CD25++ CD4+ T cell %T cell	1	0.0243927	3437	85.8838	0.0579059	0.0806926	0.227878	0.343116	0.607674
	ebi-a-GCST90001508	CD25++ CD45RA+ CD4 not regulatory T cell %CD4+ T cell	4	0.0835352	3437	78.2062	0.0773573	0.158049	0.611111	0.820796	0.985099
	ebi-a-GCST90001509	CD25++ CD45RA+ CD4 not regulatory T cell %T cell	4	0.0721693	3437	66.7377	0.0735904	0.142973	0.549397	0.762829	0.970033
	ebi-a-GCST90001511	CD25++ CD45RA- CD4 not regulatory T cell %CD4+ T cell	2	0.0509474	3437	92.1727	0.0665926	0.11504	0.417348	0.613305	0.897506
	ebi-a-GCST90001512	CD25++ CD45RA- CD4 not regulatory T cell %T cell	3	0.0522366	3437	63.0706	0.0670163	0.116727	0.425951	0.624075	0.904571
	ebi-a-GCST90001516	Immature Myeloid-Derived Suppressor Cells %CD33dim HLA DR- CD66b-	2	0.0475475	1857	46.2769	0.065476	0.1106	0.394333	0.583813	0.876552
	ebi-a-GCST90001519	CD33+ HLA DR+ CD14- %CD33+ HLA DR+	1	0.0331019	1858	63.5405	0.060746	0.0918663	0.292033	0.441232	0.739413
	ebi-a-GCST90001521	CD33+ HLA DR+ CD14dim %CD33+ HLA DR+	1	0.0163861	1858	30.9193	0.0553029	0.0705132	0.168365	0.247235	0.448511
	ebi-a-GCST90001526	CD33dim HLA DR+ CD11b+ %CD33dim HLA DR+	3	0.180892	1858	136.479	0.110092	0.287423	0.90979	0.988568	0.999981
	ebi-a-GCST90001528	CD33dim HLA DR+ CD11b- %CD33dim HLA DR+	3	0.179153	1858	134.881	0.109501	0.285143	0.907177	0.987942	0.999979
	ebi-a-GCST90001533	Basophil %CD33dim HLA DR- CD66b-	3	0.136807	1857	97.8937	0.0951733	0.229096	0.818427	0.957607	0.999564
	ebi-a-GCST90001535	CD45RA- CD4+ T cell %CD4+ T cell	3	0.0350549	3427	41.4506	0.0613841	0.0943851	0.306221	0.462077	0.763367
	ebi-a-GCST90001536	CD45RA- CD4+ T cell %T cell	1	0.0109787	3427	38.0196	0.0535493	0.0636938	0.128444	0.181043	0.3224
	ebi-a-GCST90001561	CD45RA+ CD8+ T cell %CD8+ T cell	4	0.0913775	3427	86.0351	0.0799638	0.168484	0.649914	0.853251	0.99092
	ebi-a-GCST90001562	CD45RA+ CD8+ T cell %T cell	3	0.0541024	3427	65.2617	0.0676299	0.119171	0.438279	0.639263	0.914014
	ebi-a-GCST90001568	Naive CD4-CD8- T cell %T cell	1	0.00981785	3427	33.9596	0.0531733	0.0622359	0.119948	0.166836	0.29387
	ebi-a-GCST90001570	Effector Memory CD4-CD8- T cell %CD4-CD8- T cell	4	0.0530086	3427	47.8873	0.0672702	0.117738	0.43107	0.630417	0.908587
	ebi-a-GCST90001571	Effector Memory CD4-CD8- T cell %T cell	2	0.0227689	3427	39.8885	0.0573774	0.0786206	0.215815	0.324019	0.578346
	ebi-a-GCST90001573	Terminally Differentiated CD4-CD8- T cell %CD4-CD8- T cell	3	0.0473566	3427	56.72	0.0654133	0.110351	0.393027	0.58211	0.875269
	ebi-a-GCST90001574	Terminally Differentiated CD4-CD8- T cell %T cell	5	0.0552221	3427	39.9914	0.0679983	0.120638	0.445605	0.648152	0.919264
	ebi-a-GCST90001575	Naive CD4+ T cell %T cell	1	0.00909637	3427	31.4411	0.0529396	0.061331	0.114686	0.158023	0.275955
	ebi-a-GCST90001584	CD14- CD16+ monocyte %monocyte	1	0.00934	3629	34.1956	0.0530185	0.0616365	0.116461	0.160997	0.282019
	ebi-a-GCST90001585	CD14+ CD16+ monocyte %monocyte	3	0.174543	3629	255.502	0.107935	0.279088	0.899911	0.986121	0.99997
	ebi-a-GCST90001586	CD14+ CD16- monocyte %monocyte	1	0.00870664	3629	31.8564	0.0528135	0.0608426	0.111849	0.15327	0.266229
	ebi-a-GCST90001587	CD16+ monocyte %monocyte	1	0.00881182	3629	32.2446	0.0528475	0.0609744	0.112614	0.154552	0.268857
	ebi-a-GCST90001617	TCRgd T cell %lymphocyte	1	0.00843906	3666	31.1839	0.0527269	0.0605074	0.109904	0.15001	0.259533
	ebi-a-GCST90001619	HLA DR+ T cell%T cell	3	0.102824	3596	137.224	0.0837786	0.183746	0.701118	0.891299	0.995668
	ebi-a-GCST90001620	HLA DR+ T cell%lymphocyte	3	0.10294	3596	137.396	0.0838173	0.1839	0.701605	0.891634	0.995701
	ebi-a-GCST90001622	Natural Killer T %T cell	5	0.0698808	3669	55.041	0.0728335	0.139945	0.53619	0.749422	0.965612
	ebi-a-GCST90001623	Natural Killer T %lymphocyte	6	0.0745656	3669	49.1768	0.0743835	0.146146	0.562947	0.776218	0.974084
	ebi-a-GCST90001625	HLA DR+ CD4+ T cell %T cell	1	0.0379202	3595	141.617	0.0623211	0.0980889	0.326863	0.491807	0.795154
	ebi-a-GCST90001626	HLA DR+ CD4+ T cell %lymphocyte	2	0.0487211	3595	91.9847	0.0658613	0.112131	0.402329	0.594171	0.884183
	ebi-a-GCST90001628	HLA DR+ CD8+ T cell %T cell	3	0.094951	3595	125.58	0.0811535	0.173246	0.666584	0.866237	0.992778
	ebi-a-GCST90001629	HLA DR+ CD8+ T cell %lymphocyte	2	0.0864604	3595	169.979	0.0783289	0.161939	0.625944	0.833569	0.987598
	ebi-a-GCST90001631	CD8+ Natural Killer T %T cell	1	0.0293667	3668	110.915	0.0595269	0.0870619	0.264666	0.400126	0.688065
	ebi-a-GCST90001632	CD8+ Natural Killer T %lymphocyte	1	0.0279211	3668	105.299	0.0590555	0.0852074	0.254007	0.383808	0.66615
	ebi-a-GCST90001634	CD8dim Natural Killer T %T cell	4	0.0633465	3668	61.9328	0.0706754	0.13132	0.497067	0.707664	0.949376
	ebi-a-GCST90001635	CD8dim Natural Killer T %lymphocyte	5	0.0707655	3668	55.7756	0.0731261	0.141115	0.541326	0.754678	0.967389
	ebi-a-GCST90001637	CD4-CD8- Natural Killer T %T cell	4	0.0719578	3668	71.0047	0.0735204	0.142693	0.548188	0.761615	0.969648
	ebi-a-GCST90001638	CD4-CD8- Natural Killer T %lymphocyte	5	0.0778343	3668	61.8174	0.0754663	0.150479	0.580968	0.79345	0.978781
	ebi-a-GCST90001641	CD3- lymphocyte %leukocyte	1	0.00954351	3669	35.3333	0.0530844	0.0618917	0.117945	0.163483	0.287073
	ebi-a-GCST90001649	HLA DR+ Natural Killer %Natural Killer	7	0.217821	3596	142.741	0.12269	0.335286	0.951605	0.996406	0.999999
	ebi-a-GCST90001650	HLA DR+ Natural Killer %CD3- lymphocyte	5	0.22182	3596	204.666	0.124059	0.340397	0.95484	0.996838	0.999999
	ebi-a-GCST90001652	Granulocyte %leukocyte	1	0.00879483	3669	32.5368	0.052842	0.0609531	0.112491	0.154345	0.268432
	ebi-a-GCST90001653	CD28- CD4-CD8- T cell %CD4-CD8- T cell	1	0.0123676	3440	43.0524	0.0539993	0.0654409	0.13865	0.198065	0.355955
	ebi-a-GCST90001655	CD28+ CD4-CD8- T cell %T cell	1	0.00956705	3440	33.2092	0.053092	0.0619213	0.118117	0.163771	0.287657
	ebi-a-GCST90001656	CD28+ CD4-CD8- T cell %CD4-CD8- T cell	1	0.0123676	3440	43.0524	0.0539993	0.0654409	0.13865	0.198065	0.355955
	ebi-a-GCST90001658	CD39+ CD4+ T cell %T cell	7	0.668266	3440	987.662	0.278657	0.766339	0.999994	1	1
	ebi-a-GCST90001659	CD39+ CD4+ T cell %CD4+ T cell	7	0.688416	3440	1083.24	0.285556	0.778474	0.999996	1	1
	ebi-a-GCST90001661	CD28- CD8dim T cell %T cell	2	0.0192826	3440	33.7888	0.0562437	0.0741849	0.189887	0.282366	0.510243
	ebi-a-GCST90001662	CD28- CD8dim T cell %CD8dim T cell	1	0.0112693	3440	39.1855	0.0536434	0.064059	0.130576	0.184603	0.329476
	ebi-a-GCST90001664	CD28+ CD45RA+ CD8dim T cell %T cell	6	0.101461	3440	64.6076	0.0833237	0.181927	0.695353	0.887288	0.995265
	ebi-a-GCST90001665	CD28+ CD45RA+ CD8dim T cell %CD8dim T cell	4	0.0485745	3440	43.843	0.0658131	0.11194	0.401333	0.592887	0.883254
	ebi-a-GCST90001667	CD28+ CD45RA- CD8dim T cell %T cell	1	0.0131924	3440	45.9617	0.0542667	0.0664798	0.144728	0.208175	0.375535
	ebi-a-GCST90001668	CD28+ CD45RA- CD8dim T cell %CD8dim T cell	1	0.0123313	3440	42.9245	0.0539876	0.0653952	0.138382	0.19762	0.355087
	ebi-a-GCST90001670	CD39+ CD8+ T cell %T cell	5	0.564133	3440	888.911	0.242751	0.694503	0.999945	1	1
	ebi-a-GCST90001671	CD39+ CD8+ T cell %CD8+ T cell	5	0.556322	3440	861.168	0.240043	0.688466	0.999935	1	1
	ebi-a-GCST90001679	CD25++ CD8+ T cell %T cell	2	0.0197358	3162	31.8003	0.056391	0.0747604	0.193257	0.287824	0.519486
	ebi-a-GCST90001680	CD25++ CD8+ T cell %CD8+ T cell	1	0.0110652	3162	35.3573	0.0535773	0.0638025	0.129078	0.182102	0.324509
	ebi-a-GCST90001686	CD28- CD8+ T cell %CD8+ T cell	3	0.0289668	3440	34.1663	0.0593965	0.0865487	0.261721	0.395634	0.68212
	ebi-a-GCST90001689	CD28+ CD45RA+ CD8+ T cell %CD8+ T cell	1	0.00956854	3440	33.2145	0.0530925	0.0619231	0.118128	0.163789	0.287694
	ebi-a-GCST90001691	CD28+ CD45RA- CD8+ T cell %T cell	2	0.0352857	3440	62.8565	0.0614596	0.0946832	0.307893	0.464511	0.766073
	ebi-a-GCST90001692	CD28+ CD45RA- CD8+ T cell %CD8+ T cell	4	0.0495442	3440	44.7639	0.0661316	0.113206	0.407905	0.601324	0.889281
	ebi-a-GCST90001694	CD28- CD4-CD8- T cell %T cell	2	0.0236114	3440	41.5573	0.0576516	0.0796951	0.222076	0.333954	0.593753
	ebi-a-GCST90001696	CD45RA- CD28- CD8+ T cell %CD8+ T cell	6	0.082522	3425	51.2383	0.077021	0.156703	0.605873	0.816177	0.984126
	ebi-a-GCST90001697	CD45RA- CD28- CD8+ T cell %T cell	16	0.194781	3425	51.5242	0.11482	0.305557	0.928374	0.99256	0.999993
	ebi-a-GCST90001699	CD45RA+ CD28- CD8+ T cell %CD8+ T cell	1	0.0156491	3425	54.4183	0.0550636	0.0695809	0.162898	0.238242	0.432101
	ebi-a-GCST90001700	CD45RA+ CD28- CD8+ T cell %T cell	27	0.323424	3425	60.1434	0.159087	0.46389	0.992893	0.999894	1
	ebi-a-GCST90001701	BAFF-R on CD20- CD38- B cell	1	0.0438596	3592	164.679	0.0642662	0.105796	0.368865	0.550039	0.849564
	ebi-a-GCST90001702	BAFF-R on CD24+ CD27+ B cell	7	0.50085	3657	523.061	0.220783	0.64285	0.999792	1	1
	ebi-a-GCST90001703	BAFF-R on IgD+ CD24+ B cell	5	0.470609	3657	649.121	0.210264	0.61592	0.999613	0.999999	1
	ebi-a-GCST90001704	BAFF-R on IgD+ CD24- B cell	9	0.56921	3657	535.427	0.244509	0.698377	0.99995	1	1
	ebi-a-GCST90001705	BAFF-R on IgD+ CD38- B cell	8	0.553037	3645	562.363	0.238905	0.685899	0.99993	1	1
	ebi-a-GCST90001706	BAFF-R on IgD+ CD38- naive B cell	8	0.590013	1837	328.834	0.251708	0.713841	0.999968	1	1
	ebi-a-GCST90001707	BAFF-R on IgD+ CD38- unswitched memory B cell	7	0.538007	1837	304.276	0.233691	0.673939	0.999904	1	1
	ebi-a-GCST90001708	BAFF-R on IgD+ CD38+ B cell	9	0.522163	3656	442.691	0.22819	0.66095	0.999867	1	1
	ebi-a-GCST90001709	BAFF-R on IgD+ CD38dim B cell	9	0.568838	3657	534.615	0.24438	0.698094	0.99995	1	1
	ebi-a-GCST90001710	BAFF-R on IgD- CD24- B cell	9	0.494632	3657	396.614	0.218621	0.637433	0.999764	1	1
	ebi-a-GCST90001711	BAFF-R on IgD- CD27- B cell	9	0.49968	3657	404.704	0.220376	0.641836	0.999787	1	1
	ebi-a-GCST90001712	BAFF-R on IgD- CD38- B cell	6	0.489375	3657	583.018	0.216793	0.632805	0.999737	1	1
	ebi-a-GCST90001713	BAFF-R on IgD- CD38+ B cell	3	0.0623333	3659	80.9911	0.0703411	0.129985	0.490816	0.700711	0.946294
	ebi-a-GCST90001714	BAFF-R on IgD- CD38dim B cell	1	0.0112245	3657	41.4912	0.0536289	0.0640027	0.130247	0.184053	0.328386
	ebi-a-GCST90001715	BAFF-R on memory B cell	6	0.485746	3657	574.611	0.215531	0.629584	0.999716	1	1
	ebi-a-GCST90001716	BAFF-R on naive-mature B cell	9	0.56067	3657	517.143	0.241551	0.691838	0.999941	1	1
	ebi-a-GCST90001717	BAFF-R on unswitched memory B cell	6	0.488405	3657	580.759	0.216455	0.631946	0.999731	1	1
	ebi-a-GCST90001718	BAFF-R on switched memory B cell	8	0.498409	3657	453.107	0.219934	0.640731	0.999782	1	1
	ebi-a-GCST90001719	BAFF-R on IgD+ B cell	9	0.565974	3658	528.558	0.243388	0.695912	0.999947	1	1
	ebi-a-GCST90001720	BAFF-R on transitional B cell	8	0.466963	3655	399.256	0.208995	0.612573	0.999583	0.999999	1
	ebi-a-GCST90001721	CD19 on CD20- B cell	1	0.00811419	3656	29.8918	0.0526217	0.0601006	0.107546	0.146056	0.251387
	ebi-a-GCST90001722	CD19 on CD20- CD38- B cell	1	0.00859918	3595	31.1649	0.0527787	0.0607079	0.111068	0.151961	0.263541
	ebi-a-GCST90001723	CD19 on CD24+ CD27+ B cell	2	0.0201569	3656	37.5739	0.0565278	0.0752955	0.196389	0.292885	0.527971
	ebi-a-GCST90001724	CD19 on IgD+ CD24+ B cell	3	0.02983	3656	37.4296	0.059678	0.087657	0.268075	0.40531	0.694844
	ebi-a-GCST90001725	CD19 on IgD+ CD24- B cell	3	0.0268782	3656	33.6235	0.0587156	0.0838713	0.2463	0.371905	0.64961
	ebi-a-GCST90001728	CD19 on IgD+ CD38- unswitched memory B cell	2	0.0431255	1833	41.2383	0.0640256	0.104841	0.363737	0.543096	0.843608
	ebi-a-GCST90001729	CD19 on IgD+ CD38+ B cell	2	0.0286628	3657	53.9122	0.0592973	0.0861586	0.25948	0.392208	0.67754
	ebi-a-GCST90001730	CD19 on IgD+ CD38dim B cell	2	0.020737	3657	38.6888	0.0567165	0.0760332	0.200705	0.299841	0.539498
	ebi-a-GCST90001733	CD19 on IgD- CD38- B cell	1	0.00891669	3657	32.8837	0.0528815	0.0611058	0.113377	0.155831	0.271475
	ebi-a-GCST90001735	CD19 on IgD- CD38dim B cell	3	0.0298188	3657	37.4253	0.0596744	0.0876425	0.267992	0.405184	0.694681
	ebi-a-GCST90001736	CD19 on memory B cell	2	0.0179424	3657	33.3797	0.0558083	0.0724844	0.179922	0.266159	0.48224
	ebi-a-GCST90001737	CD19 on naive-mature B cell	1	0.00892517	3653	32.8792	0.0528842	0.0611164	0.113439	0.155935	0.271686
	ebi-a-GCST90001738	CD19 on unswitched memory B cell	2	0.0203933	3656	38.0238	0.0566047	0.0755961	0.198148	0.295723	0.532692
	ebi-a-GCST90001740	CD19 on switched memory B cell	2	0.0203186	3657	37.8919	0.0565804	0.0755011	0.197592	0.294826	0.531203
	ebi-a-GCST90001741	CD19 on IgD+ B cell	2	0.017604	3658	32.7477	0.0556983	0.0720554	0.177407	0.262052	0.475013
	ebi-a-GCST90001742	CD19 on transitional B cell	2	0.0211151	3657	39.4094	0.0568394	0.0765142	0.203517	0.304361	0.546906
	ebi-a-GCST90001743	CD20 on B cell	4	0.0494235	3660	47.5088	0.066092	0.113049	0.407089	0.600281	0.888546
	ebi-a-GCST90001745	CD20 on CD24+ CD27+ B cell	6	0.0736508	3657	48.3665	0.0740807	0.144934	0.557809	0.771184	0.972603
	ebi-a-GCST90001746	CD20 on IgD+ CD24+ B cell	2	0.0233904	3657	43.7579	0.0575797	0.0794133	0.220435	0.331355	0.589753
	ebi-a-GCST90001747	CD20 on IgD+ CD24- B cell	5	0.0629546	3657	49.0579	0.0705461	0.130803	0.494655	0.70499	0.948204
	ebi-a-GCST90001748	CD20 on IgD+ CD38- B cell	4	0.0418737	3645	39.7704	0.0636154	0.103215	0.354949	0.53109	0.832975
	ebi-a-GCST90001749	CD20 on IgD+ CD38- naive B cell	1	0.0244874	1834	45.9871	0.0579368	0.0808136	0.228581	0.344224	0.609338
	ebi-a-GCST90001751	CD20 on IgD+ CD38+ B cell	5	0.0714814	3657	56.214	0.0733628	0.142062	0.545455	0.758863	0.968764
	ebi-a-GCST90001752	CD20 on IgD+ CD38dim B cell	8	0.109616	3657	56.1386	0.086048	0.192813	0.72856	0.90943	0.997232
	ebi-a-GCST90001753	CD20 on IgD- CD24- B cell	2	0.0215692	3657	40.2756	0.0569871	0.0770921	0.206894	0.309778	0.555696
	ebi-a-GCST90001754	CD20 on IgD- CD27- B cell	4	0.0438304	3657	41.8516	0.0642566	0.105758	0.368662	0.549764	0.849331
	ebi-a-GCST90001755	CD20 on IgD- CD38- B cell	4	0.0458967	3657	43.9195	0.0649343	0.108448	0.382995	0.568923	0.865055
	ebi-a-GCST90001757	CD20 on IgD- CD38dim B cell	7	0.0936668	3657	53.8733	0.0807258	0.171534	0.660666	0.861693	0.992157
	ebi-a-GCST90001758	CD20 on memory B cell	6	0.0713719	3657	46.7549	0.0733266	0.141917	0.544825	0.758227	0.968557
	ebi-a-GCST90001759	CD20 on naive-mature B cell	7	0.0769118	3657	43.4336	0.0751606	0.149256	0.575936	0.788705	0.977544
	ebi-a-GCST90001760	CD20 on unswitched memory B cell	4	0.047232	3657	45.2605	0.0653724	0.110188	0.392174	0.580995	0.874424
	ebi-a-GCST90001761	CD20 on switched memory B cell	7	0.0922036	3657	52.9462	0.0802387	0.169585	0.653824	0.856349	0.991387
	ebi-a-GCST90001762	CD20 on IgD+ B cell	6	0.071625	3658	46.9463	0.0734103	0.142252	0.546279	0.759695	0.969033
	ebi-a-GCST90001763	CD20 on transitional B cell	2	0.0365815	3657	69.3722	0.0618832	0.0963573	0.317247	0.478046	0.780785
	ebi-a-GCST90001765	CD24 on IgD+ CD24+ B cell	2	0.0706767	3655	138.871	0.0730967	0.140998	0.540813	0.754154	0.967215
	ebi-a-GCST90001766	CD24 on IgD+ CD38- B cell	2	0.0277567	3638	51.8881	0.0590019	0.0849967	0.252793	0.381939	0.663584
	ebi-a-GCST90001767	CD24 on IgD+ CD38- unswitched memory B cell	2	0.0877673	1832	87.9854	0.0787632	0.163678	0.632433	0.839014	0.98858
	ebi-a-GCST90001768	CD24 on IgD+ CD38+ B cell	2	0.0277679	3655	52.1523	0.0590055	0.085011	0.252876	0.382066	0.663759
	ebi-a-GCST90001769	CD24 on IgD- CD38- B cell	2	0.0429594	3648	81.8079	0.0639711	0.104625	0.362574	0.541515	0.842232
	ebi-a-GCST90001771	CD24 on memory B cell	2	0.0668125	3653	130.663	0.0718196	0.135892	0.518078	0.730468	0.958716
	ebi-a-GCST90001772	CD24 on unswitched memory B cell	2	0.0595785	3655	115.683	0.0694329	0.12636	0.473577	0.68114	0.937011
	ebi-a-GCST90001773	CD24 on switched memory B cell	2	0.0600386	3652	116.537	0.0695845	0.126965	0.476481	0.684477	0.938658
	ebi-a-GCST90001774	CD24 on transitional B cell	1	0.0185439	3656	69.0395	0.0560036	0.0732472	0.184393	0.273443	0.494929
	ebi-a-GCST90001775	CD25 on B cell	3	0.0591316	3660	76.5907	0.0692857	0.125772	0.470748	0.677871	0.935372
	ebi-a-GCST90001777	CD25 on CD24+ CD27+ B cell	4	0.103264	3657	105.137	0.0839256	0.184334	0.702963	0.892567	0.995792
	ebi-a-GCST90001778	CD25 on IgD+ CD24+ B cell	3	0.077192	3657	101.857	0.0752534	0.149627	0.577469	0.790156	0.977927
	ebi-a-GCST90001779	CD25 on IgD+ CD24- B cell	3	0.0758722	3657	99.9721	0.0748162	0.147877	0.570215	0.783247	0.976069
	ebi-a-GCST90001780	CD25 on IgD+ CD38- B cell	2	0.0197439	3642	36.6476	0.0563936	0.0747707	0.193317	0.287922	0.51965
	ebi-a-GCST90001781	CD25 on IgD+ CD38- naive B cell	2	0.0572415	1835	55.6168	0.0686631	0.123288	0.458678	0.663757	0.927995
	ebi-a-GCST90001782	CD25 on IgD+ CD38- unswitched memory B cell	1	0.0748706	1837	148.506	0.0744845	0.14655	0.564652	0.777876	0.974561
	ebi-a-GCST90001783	CD25 on IgD+ CD38+ B cell	2	0.0310492	3656	58.5287	0.0600758	0.0892239	0.277027	0.418837	0.712119
	ebi-a-GCST90001784	CD25 on IgD+ CD38dim B cell	2	0.0557348	3657	107.838	0.068167	0.121311	0.448941	0.652166	0.921568
	ebi-a-GCST90001785	CD25 on IgD- CD24- B cell	2	0.0339251	3649	64.0173	0.0610149	0.0929274	0.298024	0.450075	0.749744
	ebi-a-GCST90001786	CD25 on IgD- CD27- B cell	1	0.0217743	3651	81.2231	0.0570538	0.0773534	0.20842	0.312221	0.559628
	ebi-a-GCST90001787	CD25 on IgD- CD38- B cell	3	0.0685064	3657	89.5529	0.0723792	0.138129	0.528134	0.741072	0.962669
	ebi-a-GCST90001789	CD25 on IgD- CD38dim B cell	4	0.101317	3657	102.931	0.0832758	0.181736	0.69474	0.886858	0.99522
	ebi-a-GCST90001790	CD25 on memory B cell	4	0.100055	3657	101.507	0.0828549	0.180052	0.689315	0.883013	0.99481
	ebi-a-GCST90001791	CD25 on naive-mature B cell	5	0.0940313	3657	75.7882	0.0808472	0.17202	0.662354	0.862997	0.992339
	ebi-a-GCST90001792	CD25 on unswitched memory B cell	4	0.0925714	3657	93.1398	0.0803611	0.170075	0.655554	0.857709	0.991587
	ebi-a-GCST90001793	CD25 on switched memory B cell	3	0.0932952	3657	125.292	0.0806021	0.171039	0.658938	0.860353	0.991968
	ebi-a-GCST90001794	CD25 on IgD+ B cell	2	0.0468818	3658	89.8907	0.0652575	0.109731	0.389773	0.577853	0.872025
	ebi-a-GCST90001795	CD25 on transitional B cell	1	0.0147253	3657	54.6255	0.0547639	0.0684138	0.156056	0.22695	0.411159
	ebi-a-GCST90001798	CD27 on CD24+ CD27+ B cell	9	0.283725	3657	160.513	0.145352	0.417221	0.98508	0.999588	1
	ebi-a-GCST90001799	CD27 on T cell	1	0.0462583	1838	89.0496	0.0650529	0.108919	0.385488	0.572217	0.867652
	ebi-a-GCST90001800	CD27 on IgD+ CD24+ B cell	5	0.181064	3656	161.401	0.11015	0.287649	0.910046	0.988628	0.999981
	ebi-a-GCST90001801	CD27 on IgD+ CD38- unswitched memory B cell	5	0.286707	1836	147.113	0.146382	0.420803	0.985877	0.999628	1
	ebi-a-GCST90001802	CD27 on IgD- CD38- B cell	7	0.186468	3657	119.483	0.111989	0.294721	0.917725	0.99037	0.999987
	ebi-a-GCST90001803	CD27 on IgD- CD38+ B cell	2	0.0208956	3642	38.8309	0.056768	0.0762349	0.201884	0.301738	0.542615
	ebi-a-GCST90001804	CD27 on IgD- CD38dim B cell	6	0.25741	3657	210.871	0.136279	0.38512	0.975918	0.999008	1
	ebi-a-GCST90001805	CD27 on memory B cell	7	0.194992	3657	126.268	0.114892	0.305832	0.928628	0.992609	0.999993
	ebi-a-GCST90001806	CD27 on unswitched memory B cell	10	0.229356	3656	108.481	0.126641	0.349982	0.960392	0.997519	0.999999
	ebi-a-GCST90001807	CD27 on Plasma Blast-Plasma Cell	1	0.00897357	3651	33.041	0.0528999	0.0611771	0.113791	0.156525	0.272894
	ebi-a-GCST90001808	CD27 on switched memory B cell	9	0.298735	3657	172.623	0.150539	0.435126	0.988699	0.999752	1
	ebi-a-GCST90001810	CD38 on CD3- CD19-	1	0.0182293	1834	34.0163	0.0559015	0.0728482	0.182055	0.269636	0.488318
	ebi-a-GCST90001811	CD38 on IgD+ CD24- B cell	2	0.0293857	3656	55.2979	0.0595331	0.0870863	0.264805	0.400339	0.688345
	ebi-a-GCST90001812	CD38 on IgD+ CD38+ B cell	2	0.0305054	3652	57.4083	0.0598984	0.0885247	0.273037	0.412823	0.704513
	ebi-a-GCST90001813	CD38 on IgD+ CD38dim B cell	4	0.0772576	3654	76.3791	0.0752752	0.149714	0.577827	0.790494	0.978016
	ebi-a-GCST90001815	CD38 on IgD- CD38dim B cell	3	0.058174	3657	75.212	0.0689702	0.124513	0.464653	0.670779	0.931727
	ebi-a-GCST90001816	CD38 on naive-mature B cell	3	0.047284	3656	60.4172	0.0653895	0.110256	0.39253	0.581461	0.874777
	ebi-a-GCST90001818	CD38 on IgD+ B cell	1	0.01223	3658	45.2664	0.0539547	0.0652676	0.137636	0.196377	0.35266
	ebi-a-GCST90001819	CD38 on transitional B cell	5	0.0886095	3657	70.9934	0.0790432	0.164799	0.636569	0.842439	0.989173
	ebi-a-GCST90001820	IgD on IgD+ CD24+ B cell	4	0.0443702	3656	42.3793	0.0644336	0.10646	0.372421	0.554825	0.853587
	ebi-a-GCST90001821	IgD on IgD+ CD24- B cell	3	0.0397122	3656	50.3422	0.0629075	0.10041	0.339653	0.509867	0.813124
	ebi-a-GCST90001823	IgD on IgD+ CD38- unswitched memory B cell	2	0.036373	1834	34.5564	0.061815	0.0960877	0.315744	0.475881	0.778471
	ebi-a-GCST90001824	IgD on IgD+ CD38+ B cell	3	0.0454681	3656	57.9864	0.0647937	0.107889	0.380035	0.564997	0.861919
	ebi-a-GCST90001825	IgD on IgD+ CD38dim B cell	3	0.0408494	3656	51.8452	0.0632799	0.101885	0.34772	0.52111	0.823808
	ebi-a-GCST90001826	IgD on unswitched memory B cell	3	0.0363134	3636	45.62	0.0617955	0.0960107	0.315315	0.475262	0.777807
	ebi-a-GCST90001827	IgD on IgD+ B cell	1	0.0129906	3657	48.1057	0.0542013	0.0662256	0.14324	0.205702	0.37077
	ebi-a-GCST90001828	IgD on transitional B cell	3	0.0371125	3657	46.9325	0.0620569	0.0970439	0.321067	0.483532	0.786584
	ebi-a-GCST90001829	BAFF-R on B cell	9	0.560183	3660	516.545	0.241382	0.691462	0.99994	1	1
	ebi-a-GCST90001830	BAFF-R on CD20- B cell	1	0.029683	3648	111.535	0.0596301	0.0874682	0.266994	0.403668	0.692706
	ebi-a-GCST90001831	CD62L on CD62L+ myeloid Dendritic Cell	1	0.0143981	2872	41.9263	0.0546578	0.0680007	0.153636	0.222946	0.403644
	ebi-a-GCST90001832	CD62L on CD62L+ plasmacytoid Dendritic Cell	4	0.0811037	2872	63.2618	0.0765504	0.154819	0.598454	0.80954	0.982662
	ebi-a-GCST90001833	CD62L on CD62L+ Dendritic Cell	2	0.0295929	2871	43.7304	0.0596007	0.0873524	0.266331	0.40266	0.69139
	ebi-a-GCST90001834	CD62L on monocyte	2	0.0911295	2848	142.629	0.0798813	0.168154	0.648734	0.85231	0.990775
	ebi-a-GCST90001838	CD3 on naive CD8+ T cell	5	0.219818	2910	163.641	0.123373	0.337839	0.953246	0.996628	0.999999
	ebi-a-GCST90001839	CD3 on Effector Memory CD8+ T cell	2	0.0614382	2912	95.2114	0.0700459	0.128806	0.485253	0.694459	0.943427
	ebi-a-GCST90001840	CD3 on Terminally Differentiated CD8+ T cell	2	0.0301354	2911	45.1784	0.0597777	0.0880493	0.27032	0.408714	0.699247
	ebi-a-GCST90001841	CD3 on Central Memory CD4+ T cell	3	0.167886	2912	195.571	0.105676	0.270321	0.88851	0.983021	0.999952
	ebi-a-GCST90001842	CD3 on Naive CD4+ T cell	4	0.260963	2910	256.448	0.137503	0.389505	0.977411	0.999118	1
	ebi-a-GCST90001843	CD3 on Effector Memory CD4+ T cell	2	0.115602	2912	190.121	0.0880514	0.200805	0.751005	0.923077	0.998144
	ebi-a-GCST90001844	CD3 on Terminally Differentiated CD4+ T cell	1	0.0336318	2903	100.961	0.0609191	0.0925492	0.295891	0.446933	0.746102
	ebi-a-GCST90001845	CD3 on CD45RA- CD4+ T cell	2	0.136162	2911	229.185	0.094956	0.228237	0.816634	0.956816	0.999544
	ebi-a-GCST90001846	CD3 on Central Memory CD8+ T cell	2	0.0962405	2910	154.782	0.0815831	0.174965	0.672446	0.870667	0.993354
	ebi-a-GCST90001847	CD3 on HLA DR+ T cell	2	0.0831136	3060	138.555	0.0772173	0.157489	0.608938	0.818886	0.984701
	ebi-a-GCST90001848	CD3 on Natural Killer T	1	0.0124334	3113	39.1674	0.0540207	0.0655237	0.139134	0.198872	0.357527
	ebi-a-GCST90001849	CD3 on HLA DR+ CD4+ T cell	2	0.0989446	3060	167.844	0.0824844	0.178571	0.684475	0.879532	0.994422
	ebi-a-GCST90001850	CD3 on HLA DR+ CD8+ T cell	1	0.0355797	3060	112.817	0.0615557	0.0950629	0.310019	0.4676	0.769482
	ebi-a-GCST90001851	CD3 on T cell	2	0.0949135	2919	152.896	0.081141	0.173196	0.666412	0.866107	0.992761
	ebi-a-GCST90001852	CD3 on CD39+ resting CD4 regulatory T cell	1	0.050212	2649	139.938	0.066351	0.114079	0.412409	0.607059	0.893267
	ebi-a-GCST90001853	CD3 on activated CD4 regulatory T cell	4	0.215718	2919	200.375	0.12197	0.332593	0.949819	0.996156	0.999999
	ebi-a-GCST90001854	CD3 on CD39+ activated CD4 regulatory T cell	5	0.215202	2919	159.757	0.121794	0.331932	0.949372	0.996092	0.999999
	ebi-a-GCST90001855	CD3 on secreting CD4 regulatory T cell	3	0.19897	2919	241.355	0.116248	0.310997	0.933246	0.993473	0.999995
	ebi-a-GCST90001856	CD3 on CD39+ secreting CD4 regulatory T cell	3	0.15981	2919	184.818	0.10294	0.25965	0.873116	0.978372	0.999914
	ebi-a-GCST90001857	CD3 on activated & secreting CD4 regulatory T cell	4	0.222507	2919	208.486	0.124294	0.341272	0.955374	0.996907	0.999999
	ebi-a-GCST90001858	CD3 on CD45RA+ CD4+ T cell	4	0.232901	2919	221.182	0.127857	0.35447	0.962776	0.997788	1
	ebi-a-GCST90001859	CD3 on CD8+ T cell	1	0.0772442	2918	244.099	0.0752707	0.149697	0.577754	0.790425	0.977998
	ebi-a-GCST90001860	CD3 on CD39+ CD4+ T cell	4	0.226064	2919	212.793	0.125513	0.345802	0.95805	0.997241	0.999999
	ebi-a-GCST90001861	CD3 on CD28+ CD4+ T cell	1	0.103785	2919	337.799	0.0840995	0.185028	0.705132	0.89405	0.995933
	ebi-a-GCST90001863	CD3 on CD28+ CD45RA- CD8+ T cell	4	0.0979257	2919	79.0832	0.0821447	0.177212	0.679984	0.876257	0.99404
	ebi-a-GCST90001864	CD3 on CD28+ CD45RA+ CD8+ T cell	3	0.198728	2919	240.988	0.116166	0.310683	0.932972	0.993423	0.999995
	ebi-a-GCST90001865	CD3 on CD28- CD8+ T cell	2	0.0362686	2919	54.8696	0.0617809	0.0959528	0.314992	0.474796	0.777306
	ebi-a-GCST90001866	CD3 on CD39+ CD8+ T cell	1	0.0566416	2914	174.844	0.0684655	0.122501	0.454814	0.659178	0.925497
	ebi-a-GCST90001867	CD3 on CD4+ T cell	2	0.110182	2919	180.538	0.0862374	0.193569	0.730753	0.91081	0.997334
	ebi-a-GCST90001868	CD3 on CD4 regulatory T cell	3	0.210642	2919	259.292	0.120234	0.326075	0.945252	0.995483	0.999998
	ebi-a-GCST90001869	CD3 on resting CD4 regulatory T cell	6	0.260518	2918	170.923	0.137349	0.388957	0.977229	0.999105	1
	ebi-a-GCST90001870	CD34 on Hematopoietic Stem Cell	3	0.0694056	1634	40.5229	0.0726764	0.139317	0.533415	0.746561	0.96462
	ebi-a-GCST90001871	HVEM on T cell	1	0.0404924	1247	52.5406	0.063163	0.101422	0.345192	0.517599	0.820513
	ebi-a-GCST90001872	HVEM on naive CD8+ T cell	2	0.0589278	1247	38.9482	0.0692185	0.125504	0.469454	0.676372	0.934612
	ebi-a-GCST90001873	HVEM on Effector Memory CD8+ T cell	1	0.0402244	1247	52.1782	0.0630752	0.101074	0.343292	0.514952	0.818004
	ebi-a-GCST90001875	HVEM on CD4+ T cell	1	0.0443265	1247	57.7462	0.0644193	0.106403	0.372117	0.554417	0.853247
	ebi-a-GCST90001876	HVEM on Central Memory CD4+ T cell	1	0.0424827	1247	55.2376	0.0638149	0.104006	0.359231	0.536957	0.838224
	ebi-a-GCST90001877	HVEM on naive CD4+ T cell	1	0.03298	1247	42.4604	0.0607062	0.0917092	0.291143	0.439915	0.737853
	ebi-a-GCST90001878	HVEM on Effector Memory CD4+ T cell	1	0.0414034	1247	53.7736	0.0634613	0.102604	0.351634	0.526524	0.828818
	ebi-a-GCST90001879	HVEM on Terminally Differentiated CD4+ T cell	1	0.0280207	1245	35.8338	0.0590879	0.0853351	0.254743	0.384939	0.667697
	ebi-a-GCST90001880	HVEM on CD45RA- CD4+ T cell	1	0.0457298	1247	59.6619	0.0648795	0.10823	0.381843	0.567397	0.863841
	ebi-a-GCST90001881	HVEM on CD8+ T cell	1	0.0340741	1247	43.9188	0.0610636	0.0931196	0.299107	0.451666	0.751577
	ebi-a-GCST90001882	HVEM on Central Memory CD8+ T cell	1	0.049253	1247	64.4967	0.066036	0.112826	0.405936	0.598804	0.887501
	ebi-a-GCST90001883	CD16-CD56 on Natural Killer T	3	0.137577	3113	165.32	0.0954326	0.230122	0.820547	0.958534	0.999587
	ebi-a-GCST90001884	CD16-CD56 on Natural Killer	5	0.293154	3113	257.716	0.148609	0.428503	0.987464	0.999701	1
	ebi-a-GCST90001885	CD16-CD56 on HLA DR+ Natural Killer	2	0.0408515	2971	63.2057	0.0632806	0.101888	0.347735	0.52113	0.823828
	ebi-a-GCST90001886	CD28 on CD39+ activated CD4 regulatory T cell	3	0.0843359	2920	89.5246	0.0776232	0.159114	0.615214	0.824374	0.985827
	ebi-a-GCST90001887	CD28 on secreting CD4 regulatory T cell	3	0.0707315	2920	73.984	0.0731148	0.14107	0.54113	0.754477	0.967323
	ebi-a-GCST90001888	CD28 on CD39+ secreting CD4 regulatory T cell	2	0.107249	2920	175.215	0.0852568	0.189653	0.71924	0.90345	0.996762
	ebi-a-GCST90001889	CD28 on activated & secreting CD4 regulatory T cell	2	0.0603854	2920	93.7322	0.0696989	0.127421	0.478663	0.686974	0.939874
	ebi-a-GCST90001890	CD28 on CD45RA+ CD4+ T cell	2	0.0857506	2920	136.798	0.078093	0.160995	0.622384	0.830544	0.987031
	ebi-a-GCST90001891	CD28 on CD45RA- CD4 not regulatory T cell	3	0.0881681	2920	93.9859	0.0788964	0.164211	0.634405	0.840652	0.988866
	ebi-a-GCST90001892	CD28 on CD39+ CD4+ T cell	5	0.210855	2920	155.72	0.120307	0.326348	0.94545	0.995513	0.999998
	ebi-a-GCST90001893	CD28 on CD28+ CD45RA- CD8+ T cell	1	0.0637582	2920	198.716	0.0708112	0.131862	0.499593	0.710452	0.95058
	ebi-a-GCST90001894	CD28 on CD28+ CD4+ T cell	2	0.0801322	2920	127.054	0.0762281	0.153529	0.593314	0.804875	0.981585
	ebi-a-GCST90001896	CD28 on CD28+ CD45RA+ CD8+ T cell	3	0.129013	2920	143.975	0.0925512	0.218706	0.795726	0.947072	0.999253
	ebi-a-GCST90001897	CD28 on CD39+ CD8+ T cell	3	0.0554479	2914	56.9417	0.0680726	0.120935	0.447076	0.649924	0.920286
	ebi-a-GCST90001898	CD28 on CD4+ T cell	2	0.071456	2920	112.239	0.0733544	0.142029	0.545309	0.758716	0.968716
	ebi-a-GCST90001899	CD28 on CD4 regulatory T cell	2	0.0523479	2920	80.567	0.0670529	0.116873	0.426691	0.624995	0.90516
	ebi-a-GCST90001900	CD28 on resting CD4 regulatory T cell	1	0.0756496	2919	238.73	0.0747425	0.147582	0.568983	0.782063	0.975741
	ebi-a-GCST90001901	CD28 on CD39+ resting CD4 regulatory T cell	2	0.0304892	2650	41.6214	0.0598931	0.0885039	0.272918	0.412644	0.704284
	ebi-a-GCST90001902	CD28 on activated CD4 regulatory T cell	1	0.0399005	2920	121.268	0.0629692	0.100654	0.340992	0.51174	0.814931
	ebi-a-GCST90001903	CD86 on myeloid Dendritic Cell	1	0.0891327	2871	280.745	0.0792171	0.165495	0.63912	0.844535	0.989526
	ebi-a-GCST90001906	CD86 on granulocyte	2	0.0257545	2848	37.6042	0.0583494	0.0824331	0.237979	0.358959	0.631091
	ebi-a-GCST90001907	CCR7 on naive CD4+ T cell	4	0.0849102	2910	67.388	0.0778139	0.159877	0.618137	0.826902	0.986328
	ebi-a-GCST90001908	CCR7 on naive CD8+ T cell	2	0.0287101	2910	42.9637	0.0593127	0.0862193	0.259829	0.392742	0.678257
	ebi-a-GCST90001909	CD45 on CD14+ monocyte	1	0.0111188	3112	34.9683	0.0535946	0.0638698	0.129471	0.182759	0.325814
	ebi-a-GCST90001910	CD45 on B cell	2	0.0207152	3112	32.883	0.0567094	0.0760054	0.200542	0.29958	0.539068
	ebi-a-GCST90001911	CD45 on Natural Killer	3	0.0456016	3113	49.5165	0.0648375	0.108063	0.380957	0.566222	0.862902
	ebi-a-GCST90001913	CD45 on granulocyte	1	0.0107781	3112	33.885	0.0534843	0.0634416	0.126973	0.178585	0.317497
	ebi-a-GCST90001917	CD45 on CD8+ T cell	2	0.0192745	3113	30.561	0.0562411	0.0741746	0.189826	0.282269	0.510077
	ebi-a-GCST90001918	CD45 on HLA DR+ T cell	1	0.0271207	3060	85.2471	0.0587946	0.0841818	0.248093	0.374682	0.653511
	ebi-a-GCST90001919	CD45 on Natural Killer T	1	0.00965397	3113	30.3263	0.0531202	0.0620303	0.118751	0.164833	0.289812
	ebi-a-GCST90001920	CD45 on HLA DR+ CD4+ T cell	2	0.023102	3060	36.1464	0.0574858	0.0790453	0.218291	0.327954	0.584487
	ebi-a-GCST90001923	CD127 on CD45RA- CD4 not regulatory T cell	1	0.0116082	2920	34.2705	0.0537532	0.0644852	0.133064	0.188756	0.337692
	ebi-a-GCST90001924	CD127 on CD28+ CD4+ T cell	3	0.0396849	2920	40.1678	0.0628986	0.100375	0.339459	0.509595	0.812861
	ebi-a-GCST90001926	CD127 on granulocyte	4	0.0825405	2920	65.563	0.0770271	0.156727	0.605969	0.816262	0.984144
	ebi-a-GCST90001927	CD127 on CD8+ T cell	1	0.0123751	2920	36.5631	0.0540018	0.0654503	0.138705	0.198157	0.356133
	ebi-a-GCST90001929	CD127 on CD28+ CD45RA+ CD8+ T cell	2	0.0308493	2920	46.4259	0.0600106	0.0889668	0.27556	0.41663	0.709341
	ebi-a-GCST90001930	CD127 on CD28- CD8+ T cell	1	0.0113769	2920	33.5798	0.0536783	0.0641943	0.131365	0.185921	0.332088
	ebi-a-GCST90001932	CD127 on CD45RA+ CD4+ T cell	4	0.0680833	2920	53.2405	0.0722394	0.13757	0.525635	0.738456	0.961716
	ebi-a-GCST90001933	CD25 on CD45RA- CD4 not regulatory T cell	2	0.043927	3435	78.8421	0.0642883	0.105883	0.369335	0.550673	0.850101
	ebi-a-GCST90001934	CD25 on CD45RA+ CD4 not regulatory T cell	1	0.0167484	3435	58.4766	0.0554205	0.0709717	0.171053	0.251649	0.456475
	ebi-a-GCST90001935	CD25 on CD39+ CD4 regulatory T cell	2	0.0399562	3434	71.3977	0.0629874	0.100726	0.341388	0.512294	0.815463
	ebi-a-GCST90001937	CD25 on resting CD4 regulatory T cell	1	0.0120551	3434	41.8779	0.053898	0.0650474	0.136349	0.194233	0.348464
	ebi-a-GCST90001938	CD25 on CD39+ resting CD4 regulatory T cell	1	0.00986578	3118	31.0481	0.0531888	0.0622961	0.120298	0.167422	0.295056
	ebi-a-GCST90001940	CD25 on CD39+ activated CD4 regulatory T cell	2	0.0370566	3435	66.0362	0.0620386	0.0969716	0.320665	0.482956	0.78598
	ebi-a-GCST90001941	CD25 on secreting CD4 regulatory T cell	2	0.0233012	3435	40.9388	0.0575506	0.0792994	0.219772	0.330304	0.588129
	ebi-a-GCST90001942	CD25 on CD39+ secreting CD4 regulatory T cell	2	0.0207315	3435	36.3285	0.0567147	0.0760262	0.200664	0.299775	0.53939
	ebi-a-GCST90001943	CD25 on activated & secreting CD4 regulatory T cell	1	0.0096503	3435	33.4523	0.053119	0.0620257	0.118725	0.164788	0.289721
	ebi-a-GCST90001944	CD123 on plasmacytoid Dendritic Cell	2	0.0484676	2872	73.0681	0.065778	0.1118	0.400606	0.591949	0.882571
	ebi-a-GCST90001945	CD123 on CD62L+ plasmacytoid Dendritic Cell	2	0.0475785	2872	71.6609	0.0654861	0.11064	0.394545	0.584088	0.876759
	ebi-a-GCST90001946	CD33 on CD14+ monocyte	4	0.526513	1634	452.858	0.229701	0.664556	0.999878	1	1
	ebi-a-GCST90001947	CD33 on CD33+ HLA DR+ CD14dim	4	0.509509	1577	408.238	0.223793	0.650291	0.999827	1	1
	ebi-a-GCST90001948	CD33 on CD33dim HLA DR+ CD11b+	5	0.55727	1633	409.586	0.240372	0.689204	0.999936	1	1
	ebi-a-GCST90001949	CD33 on CD33dim HLA DR+ CD11b-	6	0.565852	1634	353.428	0.243346	0.695819	0.999947	1	1
	ebi-a-GCST90001950	CD33 on Granulocytic Myeloid-Derived Suppressor Cells	3	0.240673	1244	131.008	0.130524	0.364263	0.96754	0.998282	1
	ebi-a-GCST90001951	CD33 on CD66b++ myeloid cell	4	0.378581	1464	222.213	0.178238	0.524877	0.997548	0.999985	1
	ebi-a-GCST90001952	CD33 on Monocytic Myeloid-Derived Suppressor Cells	4	0.455423	1569	326.989	0.204979	0.601839	0.999472	0.999999	1
	ebi-a-GCST90001953	CD33 on CD33dim HLA DR-	3	0.416262	1558	369.384	0.191347	0.563805	0.998837	0.999996	1
	ebi-a-GCST90001954	CD33 on basophil	3	0.425655	1555	383.156	0.194617	0.573154	0.999037	0.999997	1
	ebi-a-GCST90001955	CD33 on Immature Myeloid-Derived Suppressor Cells	2	0.379871	1554	475.047	0.178687	0.526247	0.997609	0.999985	1
	ebi-a-GCST90001956	CD33 on CD33+ HLA DR+	4	0.519923	1579	426.159	0.227412	0.659082	0.99986	1	1
	ebi-a-GCST90001957	CD33 on CD33+ HLA DR+ CD14-	4	0.524923	1578	434.51	0.229148	0.663241	0.999874	1	1
	ebi-a-GCST90001958	CD4 on monocyte	2	0.10602	3112	184.354	0.0848461	0.188012	0.714299	0.900206	0.996489
	ebi-a-GCST90001959	CD4 on HLA DR+ CD4+ T cell	2	0.0246705	3060	38.6626	0.0579964	0.0810474	0.22994	0.346361	0.612538
	ebi-a-GCST90001960	CD25 on CD4+ T cell	1	0.0155159	2920	45.9888	0.0550204	0.0694126	0.161911	0.236615	0.429107
	ebi-a-GCST90001961	CD25 on CD39+ CD4+ T cell	3	0.278926	2920	375.989	0.143695	0.411433	0.983705	0.999516	1
	ebi-a-GCST90001979	CD16 on CD14- CD16+ monocyte	7	0.575762	3620	700.299	0.246778	0.703318	0.999957	1	1
	ebi-a-GCST90001980	CD40 on CD14+ CD16- monocyte	4	0.190231	3629	212.838	0.11327	0.299633	0.922714	0.991429	0.999991
	ebi-a-GCST90001981	CD40 on CD14+ CD16+ monocyte	5	0.227349	3618	212.562	0.125953	0.347434	0.958979	0.997353	0.999999
	ebi-a-GCST90001983	CD14 on CD14+ CD16+ monocyte	2	0.0223661	3618	41.3516	0.0572463	0.0781072	0.212821	0.31925	0.570834
	ebi-a-GCST90001984	HLA DR on CD14- CD16+ monocyte	6	0.18915	3621	140.508	0.112901	0.298222	0.921309	0.991137	0.99999
	ebi-a-GCST90001985	CD40 on monocytes	4	0.227541	3629	266.878	0.126019	0.347678	0.959116	0.997369	0.999999
	ebi-a-GCST90001986	CD14 on CD14+ CD16- monocyte	1	0.0149017	3629	54.8661	0.0548211	0.0686365	0.157362	0.229108	0.415189
	ebi-a-GCST90001987	CD64 on CD14+ CD16- monocyte	3	0.0954943	3622	127.325	0.0813344	0.17397	0.669063	0.86812	0.993027
	ebi-a-GCST90001988	HLA DR on CD14+ CD16- monocyte	4	0.225035	3629	263.085	0.12516	0.344492	0.957292	0.997148	0.999999
	ebi-a-GCST90001989	CD40 on CD14- CD16+ monocyte	7	0.291469	3621	212.326	0.148027	0.426497	0.987067	0.999683	1
	ebi-a-GCST90001991	HLA DR on CD14+ monocyte	4	0.212038	3629	243.802	0.120712	0.32787	0.946545	0.995679	0.999998
	ebi-a-GCST90001992	CCR2 on CD14+ CD16+ monocyte	1	0.00859917	3618	31.3643	0.0527787	0.0607079	0.111068	0.151961	0.263541
	ebi-a-GCST90001993	PDL-1 on CD14+ CD16- monocyte	1	0.00837192	3629	30.6213	0.0527052	0.0604233	0.109417	0.149193	0.257851
	ebi-a-GCST90001994	CX3CR1 on CD14- CD16-	3	0.0872731	3590	114.295	0.0785989	0.16302	0.629989	0.836973	0.988218
	ebi-a-GCST90001995	CX3CR1 on monocyte	3	0.117909	3590	159.78	0.0888245	0.203886	0.759236	0.927815	0.998411
	ebi-a-GCST90001996	CX3CR1 on CD14+ CD16+ monocyte	3	0.113291	3579	152.254	0.0872776	0.197719	0.742529	0.918049	0.997833
	ebi-a-GCST90001997	CX3CR1 on CD14+ CD16- monocyte	3	0.137781	3590	191.011	0.0955012	0.230393	0.821103	0.958776	0.999592
	ebi-a-GCST90001998	PDL-1 on CD14+ CD16+ monocyte	1	0.00832358	3618	30.3507	0.0526895	0.0603627	0.109066	0.148604	0.25664
	ebi-a-GCST90001999	PDL-1 on CD14- CD16+ monocyte	2	0.105291	3621	212.887	0.0846025	0.187039	0.711335	0.898234	0.996316
	ebi-a-GCST90002000	PDL-1 on CD14- CD16-	1	0.0110025	3629	40.3502	0.053557	0.0637237	0.128619	0.181335	0.322981
	ebi-a-GCST90002001	CD64 on CD14- CD16-	2	0.0170919	3622	31.4655	0.055532	0.0714066	0.173603	0.255828	0.463963
	ebi-a-GCST90002002	PDL-1 on monocyte	1	0.0234987	3629	87.2808	0.0576149	0.0795514	0.221239	0.332629	0.591717
	ebi-a-GCST90002003	CCR2 on CD14- CD16-	3	0.0327491	3629	40.9116	0.0606308	0.0914117	0.28946	0.437418	0.734878
	ebi-a-GCST90002004	CCR2 on CD14+ CD16- monocyte	2	0.0338622	3629	63.544	0.0609944	0.0928464	0.297567	0.449402	0.748967
	ebi-a-GCST90002005	CD16 on CD14+ CD16+ monocyte	3	0.272847	3617	451.897	0.141598	0.404058	0.98179	0.999407	1
	ebi-a-GCST90002006	CD64 on monocyte	3	0.0823174	3622	108.18	0.0769531	0.156431	0.604809	0.815232	0.983922
	ebi-a-GCST90002007	HLA DR on CD14+ CD16+ monocyte	3	0.127906	3618	176.683	0.0921794	0.217229	0.792314	0.945392	0.999194
	ebi-a-GCST90002008	CCR2 on monocyte	2	0.0286683	3629	53.5096	0.0592991	0.0861656	0.25952	0.39227	0.677623
	ebi-a-GCST90002009	HLA DR on CD14- CD16-	5	0.210402	3629	193.082	0.120152	0.325766	0.945026	0.995448	0.999998
	ebi-a-GCST90002010	HLA DR on monocyte	5	0.20734	3629	189.537	0.119106	0.321821	0.942076	0.994985	0.999997
	ebi-a-GCST90002011	CD64 on CD14+ CD16+ monocyte	2	0.0181782	3611	33.4007	0.0558848	0.0727834	0.181675	0.269017	0.487238
	ebi-a-GCST90002012	CX3CR1 on CD14- CD16+ monocyte	2	0.0322938	3582	59.7184	0.0604821	0.0908254	0.286136	0.432474	0.728932
	ebi-a-GCST90002013	CCR2 on myeloid Dendritic Cell	3	0.0851808	2870	88.9532	0.0779038	0.160237	0.619508	0.828082	0.986558
	ebi-a-GCST90002014	CCR2 on CD62L+ myeloid Dendritic Cell	3	0.0827962	2870	86.2382	0.077112	0.157067	0.607296	0.817437	0.984395
	ebi-a-GCST90002015	CCR2 on plasmacytoid Dendritic Cell	2	0.0999315	2871	159.212	0.0828135	0.179887	0.688777	0.882629	0.994768
	ebi-a-GCST90002016	CCR2 on CD62L+ plasmacytoid Dendritic Cell	2	0.0997442	2871	158.881	0.0827511	0.179637	0.687965	0.882047	0.994704
	ebi-a-GCST90002017	CCR2 on monocyte	2	0.0664016	2850	101.246	0.0716839	0.135349	0.515617	0.727843	0.9577
	ebi-a-GCST90002018	CCR2 on granulocyte	2	0.0366914	2850	54.2196	0.0619191	0.0964994	0.318038	0.479184	0.781996
	ebi-a-GCST90002019	CD14 on Monocytic Myeloid-Derived Suppressor Cells	1	0.0188543	1570	30.1316	0.0561045	0.0736411	0.186701	0.277196	0.5014
	ebi-a-GCST90002021	CD14 on CD33dim HLA DR+ CD11b+	1	0.046203	1634	79.056	0.0650348	0.108847	0.385107	0.571714	0.867258
	ebi-a-GCST90002022	CD4 on CD4+ T cell	5	0.0784234	2912	49.4583	0.0756615	0.151261	0.584158	0.796432	0.979536
	ebi-a-GCST90002023	CD4 on Central Memory CD4+ T cell	4	0.0667131	2912	51.9495	0.0717868	0.13576	0.517483	0.729835	0.958472
	ebi-a-GCST90002024	CD4 on naive CD4+ T cell	6	0.0809416	2910	42.6113	0.0764966	0.154604	0.5976	0.808768	0.982486
	ebi-a-GCST90002025	CD4 on Effector Memory CD4+ T cell	3	0.0664702	2912	69.0195	0.0717065	0.13544	0.516028	0.728282	0.957871
	ebi-a-GCST90002027	CD4 on CD45RA+ CD4+ T cell	3	0.0648595	2911	67.2079	0.0711747	0.133314	0.50631	0.717803	0.953672
	ebi-a-GCST90002028	CD19 on B cell	1	0.0121169	3112	38.1457	0.0539181	0.0651252	0.136804	0.194991	0.349948
	ebi-a-GCST90002029	CD39 on CD39+ CD8+ T cell	3	0.150607	2915	172.051	0.0998277	0.247451	0.853285	0.971603	0.999834
	ebi-a-GCST90002030	CD39 on CD39+ activated CD4 regulatory T cell	6	0.836635	2920	2486.38	0.335655	0.852292	1	1	1
	ebi-a-GCST90002031	CD39 on CD39+ secreting CD4 regulatory T cell	6	0.598485	2920	723.669	0.254635	0.719953	0.999973	1	1
	ebi-a-GCST90002032	CD39 on CD39+ CD4+ T cell	5	0.58371	2920	817.187	0.249528	0.709225	0.999964	1	1
	ebi-a-GCST90002033	CD39 on granulocyte	3	0.0349756	2920	35.2285	0.0613582	0.0942828	0.305648	0.46124	0.762432
	ebi-a-GCST90002034	CD39 on monocyte	2	0.0210071	2909	31.1783	0.0568043	0.0763768	0.202714	0.303071	0.544799
	ebi-a-GCST90002035	CD80 on myeloid Dendritic Cell	3	0.0823211	2871	85.7288	0.0769543	0.156436	0.604828	0.815249	0.983926
	ebi-a-GCST90002036	CD80 on CD62L+ myeloid Dendritic Cell	2	0.0579882	2871	88.2739	0.068909	0.124269	0.463465	0.669389	0.930998
	ebi-a-GCST90002037	CD80 on plasmacytoid Dendritic Cell	2	0.043357	2871	64.9917	0.0641014	0.105142	0.365356	0.545293	0.845508
	ebi-a-GCST90002038	CD80 on CD62L+ plasmacytoid Dendritic Cell	2	0.0426063	2871	63.8164	0.0638554	0.104166	0.360098	0.538142	0.839272
	ebi-a-GCST90002039	CD80 on monocyte	4	0.117067	2850	94.3041	0.0885424	0.202762	0.75626	0.926119	0.998318
	ebi-a-GCST90002040	CD80 on granulocyte	3	0.0527846	2850	52.8654	0.0671965	0.117444	0.429587	0.628585	0.907438
	ebi-a-GCST90002042	CD45 on CD33+ HLA DR+ CD14-	1	0.0204029	1579	32.8456	0.0566078	0.0756084	0.19822	0.295838	0.532884
	ebi-a-GCST90002045	CD45 on CD33- HLA DR-	2	0.05544	1635	47.8943	0.06807	0.120924	0.447024	0.649862	0.920251
	ebi-a-GCST90002046	CD45 on CD33- HLA DR+	2	0.0654905	1635	57.1854	0.071383	0.134147	0.510132	0.721947	0.955362
	ebi-a-GCST90002052	CD45 on Immature Myeloid-Derived Suppressor Cells	1	0.134236	1555	240.791	0.0943077	0.22567	0.811191	0.95437	0.999479
	ebi-a-GCST90002054	CD8 on Central Memory CD8+ T cell	3	0.0786581	2910	82.6984	0.0757393	0.151572	0.585424	0.79761	0.97983
	ebi-a-GCST90002055	CD8 on naive CD8+ T cell	2	0.0882336	2910	140.658	0.0789182	0.164299	0.634727	0.840918	0.988912
	ebi-a-GCST90002056	CD8 on Effector Memory CD8+ T cell	3	0.0626185	2912	64.7529	0.0704352	0.130361	0.49258	0.702682	0.947179
	ebi-a-GCST90002057	CD8 on Terminally Differentiated CD8+ T cell	1	0.0311697	2911	93.5898	0.0601152	0.0893788	0.27791	0.420165	0.713783
	ebi-a-GCST90002058	CD8 on CD8+ T cell	2	0.0704059	3113	117.773	0.0730071	0.14064	0.539243	0.752553	0.966678
	ebi-a-GCST90002059	CD8 on Natural Killer T	2	0.0276282	3103	44.0404	0.05896	0.084832	0.251844	0.380476	0.661567
	ebi-a-GCST90002060	CD8 on HLA DR+ CD8+ T cell	2	0.0310477	3060	48.9771	0.0600754	0.089222	0.277016	0.418821	0.712099
	ebi-a-GCST90002061	CD4 on CD39+ CD4+ T cell	8	0.198397	2920	90.0592	0.116053	0.310254	0.932598	0.993355	0.999995
	ebi-a-GCST90002062	CD4 on CD28+ CD4+ T cell	2	0.026642	2920	39.9209	0.0586386	0.0835688	0.244552	0.369193	0.645777
	ebi-a-GCST90002063	CD4 on CD4 regulatory T cell	2	0.0307887	2920	46.3318	0.0599908	0.0888889	0.275116	0.41596	0.708495
	ebi-a-GCST90002064	CD4 on resting CD4 regulatory T cell	1	0.0122167	2919	36.0768	0.0539504	0.0652508	0.137539	0.196214	0.352342
	ebi-a-GCST90002065	CD4 on CD39+ resting CD4 regulatory T cell	1	0.0111726	2650	29.9193	0.0536121	0.0639374	0.129866	0.183418	0.327124
	ebi-a-GCST90002066	CD4 on activated CD4 regulatory T cell	4	0.0587606	2920	45.4951	0.0691634	0.125284	0.468391	0.675138	0.933982
	ebi-a-GCST90002067	CD4 on CD39+ activated CD4 regulatory T cell	4	0.060383	2920	46.8319	0.0696981	0.127418	0.478648	0.686957	0.939865
	ebi-a-GCST90002068	CD4 on secreting CD4 regulatory T cell	1	0.0142155	2920	42.079	0.0545985	0.0677702	0.152285	0.22071	0.399427
	ebi-a-GCST90002069	CD4 on CD39+ secreting CD4 regulatory T cell	3	0.0693718	2920	72.4558	0.0726652	0.139272	0.533217	0.746356	0.964548
	ebi-a-GCST90002070	CD4 on activated & secreting CD4 regulatory T cell	3	0.0398012	2920	40.2903	0.0629367	0.100525	0.340286	0.510753	0.81398
	ebi-a-GCST90002087	CD11c on myeloid Dendritic Cell	5	0.0908187	2872	57.2573	0.0797779	0.16774	0.647251	0.851123	0.990591
	ebi-a-GCST90002088	CD11c on CD62L+ myeloid Dendritic Cell	2	0.0603341	2872	92.1064	0.0696819	0.127353	0.478341	0.686605	0.939695
	ebi-a-GCST90002089	CD11c on monocyte	3	0.0816596	2850	84.3562	0.0767348	0.155557	0.601374	0.812165	0.98325
	ebi-a-GCST90002090	CD11c on granulocyte	4	0.0905689	2850	70.8323	0.0796948	0.167407	0.646055	0.850162	0.99044
	ebi-a-GCST90002091	CD11b on CD14+ monocyte	1	0.152855	1635	294.65	0.100587	0.250434	0.858366	0.97342	0.999858
	ebi-a-GCST90002094	CD11b on Monocytic Myeloid-Derived Suppressor Cells	1	0.0845641	1570	144.845	0.077699	0.159417	0.616378	0.825382	0.986028
	ebi-a-GCST90002095	CD11b on CD33dim HLA DR-	1	0.0523928	1559	86.0858	0.0670677	0.116931	0.426989	0.625365	0.905396
	ebi-a-GCST90002096	CD11b on basophil	1	0.0565316	1556	93.1139	0.0684293	0.122356	0.454103	0.658333	0.92503
	ebi-a-GCST90002097	CD11b on CD33+ HLA DR+ CD14dim	1	0.101437	1578	177.912	0.0833159	0.181896	0.695253	0.887218	0.995257
	ebi-a-GCST90002098	CD45RA on naive CD4+ T cell	8	0.183409	2910	81.4465	0.110947	0.290719	0.913454	0.989418	0.999984
	ebi-a-GCST90002099	CD4RA on Terminally Differentiated CD4+ T cell	3	0.0489207	2903	49.7053	0.0659268	0.112392	0.403684	0.595914	0.885439
	ebi-a-GCST90002100	CD45RA on naive CD8+ T cell	2	0.028447	2910	42.5584	0.059227	0.0858818	0.257889	0.38977	0.674258
	ebi-a-GCST90002101	CD45RA on Terminally Differentiated CD8+ T cell	2	0.0437723	2911	66.5583	0.0642376	0.105682	0.368256	0.549217	0.848866
	ebi-a-GCST90002102	CD45RA on resting CD4 regulatory T cell	7	0.170369	2919	85.3982	0.106518	0.273593	0.892892	0.984248	0.99996
	ebi-a-GCST90002103	CD45RA on CD39+ resting CD4 regulatory T cell	1	0.015749	2650	42.3705	0.0550961	0.0697072	0.163639	0.239462	0.434341
	ebi-a-GCST90002104	HLA DR on myeloid Dendritic Cell	7	0.271763	2872	152.684	0.141224	0.402738	0.981427	0.999385	1
	ebi-a-GCST90002105	HLA DR on plasmacytoid Dendritic Cell	7	0.34161	2872	212.287	0.165394	0.48451	0.994976	0.999943	1
	ebi-a-GCST90002106	HLA DR on Dendritic Cell	6	0.295929	2871	200.629	0.149569	0.431802	0.988094	0.999728	1
	ebi-a-GCST90002108	HLA DR on CD33+ HLA DR+ CD14-	2	0.223496	1579	226.805	0.124633	0.342533	0.956134	0.997003	0.999999
	ebi-a-GCST90002109	HLA DR on CD33+ HLA DR+ CD14dim	3	0.136081	1578	82.6437	0.094929	0.22813	0.81641	0.956716	0.999541
	ebi-a-GCST90002110	HLA DR on CD33dim HLA DR+ CD11b+	4	0.180965	1634	89.9815	0.110117	0.287519	0.909898	0.988593	0.999981
	ebi-a-GCST90002111	HLA DR on CD33dim HLA DR+ CD11b-	4	0.186391	1635	93.3547	0.111962	0.29462	0.91762	0.990347	0.999987
	ebi-a-GCST90002112	HLA DR on CD33- HLA DR+	3	0.233886	1635	165.975	0.128195	0.355715	0.963414	0.997857	1
	ebi-a-GCST90002113	HLA DR on HLA DR+ T cell	1	0.0244366	3060	76.599	0.0579202	0.0807487	0.228204	0.34363	0.608446
	ebi-a-GCST90002114	HLA DR on HLA DR+ CD4+ T cell	1	0.0117525	3060	36.3665	0.0538	0.0646667	0.134124	0.190524	0.341178
	ebi-a-GCST90002116	HLA DR on B cell	8	0.32016	3060	179.603	0.157956	0.460137	0.99244	0.999881	1
	ebi-a-GCST90002117	HLA DR on HLA DR+ Natural Killer	4	0.163777	2971	145.225	0.104283	0.264896	0.8809	0.980789	0.999935
	ebi-a-GCST90002118	CD8 on CD28+ CD45RA- CD8+ T cell	3	0.0781671	2920	82.421	0.0755766	0.150921	0.582772	0.795139	0.979211
	ebi-a-GCST90002119	CD8 on CD28+ CD45RA+ CD8+ T cell	8	0.226011	2920	106.255	0.125494	0.345734	0.958011	0.997236	0.999999
	ebi-a-GCST90002120	CD8 on CD28- CD8+ T cell	3	0.0429694	2920	43.6416	0.0639744	0.104638	0.362644	0.541611	0.842316
	ebi-a-GCST90002121	CD8 on CD39+ CD8+ T cell	5	0.0779019	2915	49.1524	0.0754887	0.150569	0.581334	0.793794	0.978869

## Sheet: FL
	Trait ID	Trait	No. of SNPs	R2	N	F-statistic	Power to identify ORSD of 0.95 or 1.05	Power to identify ORSD of 0.91 or 1.10	Power to identify ORSD of 0.8 or 1.25	Power to identify ORSD of 0.75 or 1.33	Power to identify ORSD of 0.67 or 1.50
	ebi-a-GCST90001391	IgD+ B cell %B cell	1	0.00847917	3658	31.2649	0.0527399	0.0605576	0.110196	0.150499	0.260538
	ebi-a-GCST90001395	IgD+ CD38- B cell %B cell	1	0.0094107	3657	34.7229	0.0530414	0.0617252	0.116977	0.161861	0.283776
	ebi-a-GCST90001399	IgD- CD27- B cell %B cell	3	0.0799448	3657	105.805	0.076166	0.15328	0.592317	0.803964	0.981371
	ebi-a-GCST90001410	IgD- CD38+ B cell %B cell	1	0.00873175	3657	32.1957	0.0528216	0.060874	0.112032	0.153576	0.266856
	ebi-a-GCST90001422	CD20- CD38- B cell %B cell	1	0.00846079	3659	31.2051	0.0527339	0.0605346	0.110062	0.150275	0.260077
	ebi-a-GCST90001424	IgD+ B cell %Lymphocyte	2	0.0248433	3657	46.5451	0.0580527	0.0812682	0.231222	0.348377	0.615541
	ebi-a-GCST90001426	IgD- CD38dim B cell %lymphocyte	2	0.0171499	3656	31.8709	0.0555509	0.0714801	0.174035	0.256534	0.465223
	ebi-a-GCST90001429	IgD+ CD38+ B cell %lymphocyte	1	0.0085607	3656	31.5509	0.0527663	0.0606597	0.110788	0.151492	0.262579
	ebi-a-GCST90001431	IgD+ CD38- B cell %lymphocyte	2	0.0212456	3656	39.6475	0.0568819	0.0766803	0.204488	0.30592	0.549445
	ebi-a-GCST90001433	IgD- CD27- B cell %lymphocyte	2	0.0470695	3656	90.2191	0.0653191	0.109976	0.391061	0.579539	0.873316
	ebi-a-GCST90001439	IgD+ CD24+ B cell %lymphocyte	2	0.0305391	3656	57.5367	0.0599094	0.088568	0.273284	0.413197	0.704989
	ebi-a-GCST90001441	IgD+ CD24- B cell %lymphocyte	1	0.00814486	3656	30.0057	0.0526317	0.0601389	0.107768	0.146429	0.252157
	ebi-a-GCST90001442	CD24+ CD27+ B cell %lymphocyte	2	0.0262016	3656	49.145	0.0584951	0.0830052	0.241291	0.364125	0.638547
	ebi-a-GCST90001451	CD62L- monocyte %monocyte	4	0.069742	3042	56.9215	0.0727876	0.139762	0.535381	0.748589	0.965325
	ebi-a-GCST90001457	CD11c+ HLA DR++ monocyte %monocyte	1	0.0108476	3042	33.3383	0.0535068	0.0635289	0.127483	0.179437	0.319197
	ebi-a-GCST90001463	CD62L- Dendritic Cell %Dendritic Cell	3	0.19467	3410	274.44	0.114782	0.305412	0.92824	0.992534	0.999993
	ebi-a-GCST90001465	CD86+ myeloid Dendritic Cell %Dendritic Cell	3	0.228956	3410	337.129	0.126504	0.349474	0.960114	0.997486	0.999999
	ebi-a-GCST90001467	CD86+ plasmacytoid Dendritic Cell %Dendritic Cell	1	0.024854	3410	86.8612	0.0580561	0.0812819	0.231301	0.348501	0.615726
	ebi-a-GCST90001469	CD62L- myeloid Dendritic Cell %Dendritic Cell	6	0.282872	3410	223.72	0.145058	0.416195	0.984844	0.999576	1
	ebi-a-GCST90001471	CD62L- plasmacytoid Dendritic Cell %Dendritic Cell	2	0.0699828	3410	128.187	0.0728672	0.14008	0.536784	0.750033	0.965821
	ebi-a-GCST90001473	CD62L- CD86+ myeloid Dendritic Cell %Dendritic Cell	5	0.328928	3410	333.696	0.160995	0.470182	0.993599	0.999912	1
	ebi-a-GCST90001475	HLA DR++ monocyte %monocyte	3	0.0389299	3595	48.4867	0.0626515	0.0993963	0.334082	0.502034	0.805453
	ebi-a-GCST90001476	HLA DR++ monocyte %leukocyte	2	0.032512	3595	60.3537	0.0605534	0.0911063	0.287729	0.434846	0.731794
	ebi-a-GCST90001478	CD4 regulatory T cell %CD4+ T cell	2	0.0234687	3437	41.2642	0.0576051	0.0795131	0.221016	0.332276	0.591173
	ebi-a-GCST90001479	CD4 regulatory T cell %T cell	1	0.01	3437	34.6971	0.0532323	0.0624646	0.121279	0.169064	0.298373
	ebi-a-GCST90001484	CD39+ resting CD4 regulatory T cell %resting CD4 regulatory T cell	7	0.525822	3437	543.208	0.229461	0.663985	0.999877	1	1
	ebi-a-GCST90001485	CD39+ resting CD4 regulatory T cell %CD4 regulatory T cell	10	0.546568	3437	412.97	0.236661	0.680794	0.99992	1	1
	ebi-a-GCST90001491	CD39+ activated CD4 regulatory T cell %CD4 regulatory T cell	7	0.51444	3437	518.993	0.225507	0.654475	0.999843	1	1
	ebi-a-GCST90001496	CD39+ secreting CD4 regulatory T cell %secreting CD4 regulatory T cell	7	0.648262	3437	902.819	0.27179	0.753746	0.999991	1	1
	ebi-a-GCST90001497	CD39+ secreting CD4 regulatory T cell %CD4 regulatory T cell	8	0.648355	3437	790.06	0.271822	0.753806	0.999991	1	1
	ebi-a-GCST90001499	Activated & resting CD4 regulatory T cell %CD4 regulatory T cell	5	0.145685	3437	117.017	0.0981659	0.240912	0.841593	0.967205	0.999765
	ebi-a-GCST90001500	Activated & resting CD4 regulatory T cell %CD4+ T cell	3	0.0530099	3437	64.0567	0.0672706	0.117739	0.431079	0.630428	0.908594
	ebi-a-GCST90001502	Activated & secreting CD4 regulatory T cell %CD4 regulatory T cell	6	0.186318	3437	130.901	0.111937	0.294524	0.91752	0.990326	0.999987
	ebi-a-GCST90001503	Activated & secreting CD4 regulatory T cell %CD4+ T cell	8	0.114388	3437	55.3461	0.0876448	0.199184	0.746581	0.920472	0.997986
	ebi-a-GCST90001505	CD25++ CD4+ T cell %CD4+ T cell	2	0.0416194	3437	74.5638	0.0635321	0.102884	0.353157	0.528625	0.830738
	ebi-a-GCST90001506	CD25++ CD4+ T cell %T cell	1	0.0243927	3437	85.8838	0.0579059	0.0806926	0.227878	0.343116	0.607674
	ebi-a-GCST90001508	CD25++ CD45RA+ CD4 not regulatory T cell %CD4+ T cell	4	0.0835352	3437	78.2062	0.0773573	0.158049	0.611111	0.820796	0.985099
	ebi-a-GCST90001509	CD25++ CD45RA+ CD4 not regulatory T cell %T cell	4	0.0721693	3437	66.7377	0.0735904	0.142973	0.549397	0.762829	0.970033
	ebi-a-GCST90001511	CD25++ CD45RA- CD4 not regulatory T cell %CD4+ T cell	2	0.0509474	3437	92.1727	0.0665926	0.11504	0.417348	0.613305	0.897506
	ebi-a-GCST90001512	CD25++ CD45RA- CD4 not regulatory T cell %T cell	3	0.0522366	3437	63.0706	0.0670163	0.116727	0.425951	0.624075	0.904571
	ebi-a-GCST90001516	Immature Myeloid-Derived Suppressor Cells %CD33dim HLA DR- CD66b-	2	0.0475475	1857	46.2769	0.065476	0.1106	0.394333	0.583813	0.876552
	ebi-a-GCST90001519	CD33+ HLA DR+ CD14- %CD33+ HLA DR+	1	0.0331019	1858	63.5405	0.060746	0.0918663	0.292033	0.441232	0.739413
	ebi-a-GCST90001521	CD33+ HLA DR+ CD14dim %CD33+ HLA DR+	1	0.0163861	1858	30.9193	0.0553029	0.0705132	0.168365	0.247235	0.448511
	ebi-a-GCST90001526	CD33dim HLA DR+ CD11b+ %CD33dim HLA DR+	3	0.180892	1858	136.479	0.110092	0.287423	0.90979	0.988568	0.999981
	ebi-a-GCST90001528	CD33dim HLA DR+ CD11b- %CD33dim HLA DR+	3	0.179153	1858	134.881	0.109501	0.285143	0.907177	0.987942	0.999979
	ebi-a-GCST90001533	Basophil %CD33dim HLA DR- CD66b-	3	0.136807	1857	97.8937	0.0951733	0.229096	0.818427	0.957607	0.999564
	ebi-a-GCST90001535	CD45RA- CD4+ T cell %CD4+ T cell	3	0.0350549	3427	41.4506	0.0613841	0.0943851	0.306221	0.462077	0.763367
	ebi-a-GCST90001536	CD45RA- CD4+ T cell %T cell	1	0.0109787	3427	38.0196	0.0535493	0.0636938	0.128444	0.181043	0.3224
	ebi-a-GCST90001561	CD45RA+ CD8+ T cell %CD8+ T cell	4	0.0913775	3427	86.0351	0.0799638	0.168484	0.649914	0.853251	0.99092
	ebi-a-GCST90001562	CD45RA+ CD8+ T cell %T cell	3	0.0541024	3427	65.2617	0.0676299	0.119171	0.438279	0.639263	0.914014
	ebi-a-GCST90001568	Naive CD4-CD8- T cell %T cell	1	0.00981785	3427	33.9596	0.0531733	0.0622359	0.119948	0.166836	0.29387
	ebi-a-GCST90001570	Effector Memory CD4-CD8- T cell %CD4-CD8- T cell	4	0.0530086	3427	47.8873	0.0672702	0.117738	0.43107	0.630417	0.908587
	ebi-a-GCST90001571	Effector Memory CD4-CD8- T cell %T cell	2	0.0227689	3427	39.8885	0.0573774	0.0786206	0.215815	0.324019	0.578346
	ebi-a-GCST90001573	Terminally Differentiated CD4-CD8- T cell %CD4-CD8- T cell	3	0.0473566	3427	56.72	0.0654133	0.110351	0.393027	0.58211	0.875269
	ebi-a-GCST90001574	Terminally Differentiated CD4-CD8- T cell %T cell	5	0.0552221	3427	39.9914	0.0679983	0.120638	0.445605	0.648152	0.919264
	ebi-a-GCST90001575	Naive CD4+ T cell %T cell	1	0.00909637	3427	31.4411	0.0529396	0.061331	0.114686	0.158023	0.275955
	ebi-a-GCST90001584	CD14- CD16+ monocyte %monocyte	1	0.00934	3629	34.1956	0.0530185	0.0616365	0.116461	0.160997	0.282019
	ebi-a-GCST90001585	CD14+ CD16+ monocyte %monocyte	3	0.174543	3629	255.502	0.107935	0.279088	0.899911	0.986121	0.99997
	ebi-a-GCST90001586	CD14+ CD16- monocyte %monocyte	1	0.00870664	3629	31.8564	0.0528135	0.0608426	0.111849	0.15327	0.266229
	ebi-a-GCST90001587	CD16+ monocyte %monocyte	1	0.00881182	3629	32.2446	0.0528475	0.0609744	0.112614	0.154552	0.268857
	ebi-a-GCST90001617	TCRgd T cell %lymphocyte	1	0.00843906	3666	31.1839	0.0527269	0.0605074	0.109904	0.15001	0.259533
	ebi-a-GCST90001619	HLA DR+ T cell%T cell	3	0.102824	3596	137.224	0.0837786	0.183746	0.701118	0.891299	0.995668
	ebi-a-GCST90001620	HLA DR+ T cell%lymphocyte	3	0.10294	3596	137.396	0.0838173	0.1839	0.701605	0.891634	0.995701
	ebi-a-GCST90001622	Natural Killer T %T cell	5	0.0698808	3669	55.041	0.0728335	0.139945	0.53619	0.749422	0.965612
	ebi-a-GCST90001623	Natural Killer T %lymphocyte	6	0.0745656	3669	49.1768	0.0743835	0.146146	0.562947	0.776218	0.974084
	ebi-a-GCST90001625	HLA DR+ CD4+ T cell %T cell	1	0.0379202	3595	141.617	0.0623211	0.0980889	0.326863	0.491807	0.795154
	ebi-a-GCST90001626	HLA DR+ CD4+ T cell %lymphocyte	2	0.0487211	3595	91.9847	0.0658613	0.112131	0.402329	0.594171	0.884183
	ebi-a-GCST90001628	HLA DR+ CD8+ T cell %T cell	3	0.094951	3595	125.58	0.0811535	0.173246	0.666584	0.866237	0.992778
	ebi-a-GCST90001629	HLA DR+ CD8+ T cell %lymphocyte	2	0.0864604	3595	169.979	0.0783289	0.161939	0.625944	0.833569	0.987598
	ebi-a-GCST90001631	CD8+ Natural Killer T %T cell	1	0.0293667	3668	110.915	0.0595269	0.0870619	0.264666	0.400126	0.688065
	ebi-a-GCST90001632	CD8+ Natural Killer T %lymphocyte	1	0.0279211	3668	105.299	0.0590555	0.0852074	0.254007	0.383808	0.66615
	ebi-a-GCST90001634	CD8dim Natural Killer T %T cell	4	0.0633465	3668	61.9328	0.0706754	0.13132	0.497067	0.707664	0.949376
	ebi-a-GCST90001635	CD8dim Natural Killer T %lymphocyte	5	0.0707655	3668	55.7756	0.0731261	0.141115	0.541326	0.754678	0.967389
	ebi-a-GCST90001637	CD4-CD8- Natural Killer T %T cell	4	0.0719578	3668	71.0047	0.0735204	0.142693	0.548188	0.761615	0.969648
	ebi-a-GCST90001638	CD4-CD8- Natural Killer T %lymphocyte	5	0.0778343	3668	61.8174	0.0754663	0.150479	0.580968	0.79345	0.978781
	ebi-a-GCST90001641	CD3- lymphocyte %leukocyte	1	0.00954351	3669	35.3333	0.0530844	0.0618917	0.117945	0.163483	0.287073
	ebi-a-GCST90001649	HLA DR+ Natural Killer %Natural Killer	7	0.217821	3596	142.741	0.12269	0.335286	0.951605	0.996406	0.999999
	ebi-a-GCST90001650	HLA DR+ Natural Killer %CD3- lymphocyte	5	0.22182	3596	204.666	0.124059	0.340397	0.95484	0.996838	0.999999
	ebi-a-GCST90001652	Granulocyte %leukocyte	1	0.00879483	3669	32.5368	0.052842	0.0609531	0.112491	0.154345	0.268432
	ebi-a-GCST90001653	CD28- CD4-CD8- T cell %CD4-CD8- T cell	1	0.0123676	3440	43.0524	0.0539993	0.0654409	0.13865	0.198065	0.355955
	ebi-a-GCST90001655	CD28+ CD4-CD8- T cell %T cell	1	0.00956705	3440	33.2092	0.053092	0.0619213	0.118117	0.163771	0.287657
	ebi-a-GCST90001656	CD28+ CD4-CD8- T cell %CD4-CD8- T cell	1	0.0123676	3440	43.0524	0.0539993	0.0654409	0.13865	0.198065	0.355955
	ebi-a-GCST90001658	CD39+ CD4+ T cell %T cell	7	0.668266	3440	987.662	0.278657	0.766339	0.999994	1	1
	ebi-a-GCST90001659	CD39+ CD4+ T cell %CD4+ T cell	7	0.688416	3440	1083.24	0.285556	0.778474	0.999996	1	1
	ebi-a-GCST90001661	CD28- CD8dim T cell %T cell	2	0.0192826	3440	33.7888	0.0562437	0.0741849	0.189887	0.282366	0.510243
	ebi-a-GCST90001662	CD28- CD8dim T cell %CD8dim T cell	1	0.0112693	3440	39.1855	0.0536434	0.064059	0.130576	0.184603	0.329476
	ebi-a-GCST90001664	CD28+ CD45RA+ CD8dim T cell %T cell	6	0.101461	3440	64.6076	0.0833237	0.181927	0.695353	0.887288	0.995265
	ebi-a-GCST90001665	CD28+ CD45RA+ CD8dim T cell %CD8dim T cell	4	0.0485745	3440	43.843	0.0658131	0.11194	0.401333	0.592887	0.883254
	ebi-a-GCST90001667	CD28+ CD45RA- CD8dim T cell %T cell	1	0.0131924	3440	45.9617	0.0542667	0.0664798	0.144728	0.208175	0.375535
	ebi-a-GCST90001668	CD28+ CD45RA- CD8dim T cell %CD8dim T cell	1	0.0123313	3440	42.9245	0.0539876	0.0653952	0.138382	0.19762	0.355087
	ebi-a-GCST90001670	CD39+ CD8+ T cell %T cell	5	0.564133	3440	888.911	0.242751	0.694503	0.999945	1	1
	ebi-a-GCST90001671	CD39+ CD8+ T cell %CD8+ T cell	5	0.556322	3440	861.168	0.240043	0.688466	0.999935	1	1
	ebi-a-GCST90001679	CD25++ CD8+ T cell %T cell	2	0.0197358	3162	31.8003	0.056391	0.0747604	0.193257	0.287824	0.519486
	ebi-a-GCST90001680	CD25++ CD8+ T cell %CD8+ T cell	1	0.0110652	3162	35.3573	0.0535773	0.0638025	0.129078	0.182102	0.324509
	ebi-a-GCST90001686	CD28- CD8+ T cell %CD8+ T cell	3	0.0289668	3440	34.1663	0.0593965	0.0865487	0.261721	0.395634	0.68212
	ebi-a-GCST90001689	CD28+ CD45RA+ CD8+ T cell %CD8+ T cell	1	0.00956854	3440	33.2145	0.0530925	0.0619231	0.118128	0.163789	0.287694
	ebi-a-GCST90001691	CD28+ CD45RA- CD8+ T cell %T cell	2	0.0352857	3440	62.8565	0.0614596	0.0946832	0.307893	0.464511	0.766073
	ebi-a-GCST90001692	CD28+ CD45RA- CD8+ T cell %CD8+ T cell	4	0.0495442	3440	44.7639	0.0661316	0.113206	0.407905	0.601324	0.889281
	ebi-a-GCST90001694	CD28- CD4-CD8- T cell %T cell	2	0.0236114	3440	41.5573	0.0576516	0.0796951	0.222076	0.333954	0.593753
	ebi-a-GCST90001696	CD45RA- CD28- CD8+ T cell %CD8+ T cell	6	0.082522	3425	51.2383	0.077021	0.156703	0.605873	0.816177	0.984126
	ebi-a-GCST90001697	CD45RA- CD28- CD8+ T cell %T cell	16	0.194781	3425	51.5242	0.11482	0.305557	0.928374	0.99256	0.999993
	ebi-a-GCST90001699	CD45RA+ CD28- CD8+ T cell %CD8+ T cell	1	0.0156491	3425	54.4183	0.0550636	0.0695809	0.162898	0.238242	0.432101
	ebi-a-GCST90001700	CD45RA+ CD28- CD8+ T cell %T cell	27	0.323424	3425	60.1434	0.159087	0.46389	0.992893	0.999894	1
	ebi-a-GCST90001701	BAFF-R on CD20- CD38- B cell	1	0.0438596	3592	164.679	0.0642662	0.105796	0.368865	0.550039	0.849564
	ebi-a-GCST90001702	BAFF-R on CD24+ CD27+ B cell	7	0.50085	3657	523.061	0.220783	0.64285	0.999792	1	1
	ebi-a-GCST90001703	BAFF-R on IgD+ CD24+ B cell	5	0.470609	3657	649.121	0.210264	0.61592	0.999613	0.999999	1
	ebi-a-GCST90001704	BAFF-R on IgD+ CD24- B cell	9	0.56921	3657	535.427	0.244509	0.698377	0.99995	1	1
	ebi-a-GCST90001705	BAFF-R on IgD+ CD38- B cell	8	0.553037	3645	562.363	0.238905	0.685899	0.99993	1	1
	ebi-a-GCST90001706	BAFF-R on IgD+ CD38- naive B cell	8	0.590013	1837	328.834	0.251708	0.713841	0.999968	1	1
	ebi-a-GCST90001707	BAFF-R on IgD+ CD38- unswitched memory B cell	7	0.538007	1837	304.276	0.233691	0.673939	0.999904	1	1
	ebi-a-GCST90001708	BAFF-R on IgD+ CD38+ B cell	9	0.522163	3656	442.691	0.22819	0.66095	0.999867	1	1
	ebi-a-GCST90001709	BAFF-R on IgD+ CD38dim B cell	9	0.568838	3657	534.615	0.24438	0.698094	0.99995	1	1
	ebi-a-GCST90001710	BAFF-R on IgD- CD24- B cell	9	0.494632	3657	396.614	0.218621	0.637433	0.999764	1	1
	ebi-a-GCST90001711	BAFF-R on IgD- CD27- B cell	9	0.49968	3657	404.704	0.220376	0.641836	0.999787	1	1
	ebi-a-GCST90001712	BAFF-R on IgD- CD38- B cell	6	0.489375	3657	583.018	0.216793	0.632805	0.999737	1	1
	ebi-a-GCST90001713	BAFF-R on IgD- CD38+ B cell	3	0.0623333	3659	80.9911	0.0703411	0.129985	0.490816	0.700711	0.946294
	ebi-a-GCST90001714	BAFF-R on IgD- CD38dim B cell	1	0.0112245	3657	41.4912	0.0536289	0.0640027	0.130247	0.184053	0.328386
	ebi-a-GCST90001715	BAFF-R on memory B cell	6	0.485746	3657	574.611	0.215531	0.629584	0.999716	1	1
	ebi-a-GCST90001716	BAFF-R on naive-mature B cell	9	0.56067	3657	517.143	0.241551	0.691838	0.999941	1	1
	ebi-a-GCST90001717	BAFF-R on unswitched memory B cell	6	0.488405	3657	580.759	0.216455	0.631946	0.999731	1	1
	ebi-a-GCST90001718	BAFF-R on switched memory B cell	8	0.498409	3657	453.107	0.219934	0.640731	0.999782	1	1
	ebi-a-GCST90001719	BAFF-R on IgD+ B cell	9	0.565974	3658	528.558	0.243388	0.695912	0.999947	1	1
	ebi-a-GCST90001720	BAFF-R on transitional B cell	8	0.466963	3655	399.256	0.208995	0.612573	0.999583	0.999999	1
	ebi-a-GCST90001721	CD19 on CD20- B cell	1	0.00811419	3656	29.8918	0.0526217	0.0601006	0.107546	0.146056	0.251387
	ebi-a-GCST90001722	CD19 on CD20- CD38- B cell	1	0.00859918	3595	31.1649	0.0527787	0.0607079	0.111068	0.151961	0.263541
	ebi-a-GCST90001723	CD19 on CD24+ CD27+ B cell	2	0.0201569	3656	37.5739	0.0565278	0.0752955	0.196389	0.292885	0.527971
	ebi-a-GCST90001724	CD19 on IgD+ CD24+ B cell	3	0.02983	3656	37.4296	0.059678	0.087657	0.268075	0.40531	0.694844
	ebi-a-GCST90001725	CD19 on IgD+ CD24- B cell	3	0.0268782	3656	33.6235	0.0587156	0.0838713	0.2463	0.371905	0.64961
	ebi-a-GCST90001728	CD19 on IgD+ CD38- unswitched memory B cell	2	0.0431255	1833	41.2383	0.0640256	0.104841	0.363737	0.543096	0.843608
	ebi-a-GCST90001729	CD19 on IgD+ CD38+ B cell	2	0.0286628	3657	53.9122	0.0592973	0.0861586	0.25948	0.392208	0.67754
	ebi-a-GCST90001730	CD19 on IgD+ CD38dim B cell	2	0.020737	3657	38.6888	0.0567165	0.0760332	0.200705	0.299841	0.539498
	ebi-a-GCST90001733	CD19 on IgD- CD38- B cell	1	0.00891669	3657	32.8837	0.0528815	0.0611058	0.113377	0.155831	0.271475
	ebi-a-GCST90001735	CD19 on IgD- CD38dim B cell	3	0.0298188	3657	37.4253	0.0596744	0.0876425	0.267992	0.405184	0.694681
	ebi-a-GCST90001736	CD19 on memory B cell	2	0.0179424	3657	33.3797	0.0558083	0.0724844	0.179922	0.266159	0.48224
	ebi-a-GCST90001737	CD19 on naive-mature B cell	1	0.00892517	3653	32.8792	0.0528842	0.0611164	0.113439	0.155935	0.271686
	ebi-a-GCST90001738	CD19 on unswitched memory B cell	2	0.0203933	3656	38.0238	0.0566047	0.0755961	0.198148	0.295723	0.532692
	ebi-a-GCST90001740	CD19 on switched memory B cell	2	0.0203186	3657	37.8919	0.0565804	0.0755011	0.197592	0.294826	0.531203
	ebi-a-GCST90001741	CD19 on IgD+ B cell	2	0.017604	3658	32.7477	0.0556983	0.0720554	0.177407	0.262052	0.475013
	ebi-a-GCST90001742	CD19 on transitional B cell	2	0.0211151	3657	39.4094	0.0568394	0.0765142	0.203517	0.304361	0.546906
	ebi-a-GCST90001743	CD20 on B cell	4	0.0494235	3660	47.5088	0.066092	0.113049	0.407089	0.600281	0.888546
	ebi-a-GCST90001745	CD20 on CD24+ CD27+ B cell	6	0.0736508	3657	48.3665	0.0740807	0.144934	0.557809	0.771184	0.972603
	ebi-a-GCST90001746	CD20 on IgD+ CD24+ B cell	2	0.0233904	3657	43.7579	0.0575797	0.0794133	0.220435	0.331355	0.589753
	ebi-a-GCST90001747	CD20 on IgD+ CD24- B cell	5	0.0629546	3657	49.0579	0.0705461	0.130803	0.494655	0.70499	0.948204
	ebi-a-GCST90001748	CD20 on IgD+ CD38- B cell	4	0.0418737	3645	39.7704	0.0636154	0.103215	0.354949	0.53109	0.832975
	ebi-a-GCST90001749	CD20 on IgD+ CD38- naive B cell	1	0.0244874	1834	45.9871	0.0579368	0.0808136	0.228581	0.344224	0.609338
	ebi-a-GCST90001751	CD20 on IgD+ CD38+ B cell	5	0.0714814	3657	56.214	0.0733628	0.142062	0.545455	0.758863	0.968764
	ebi-a-GCST90001752	CD20 on IgD+ CD38dim B cell	8	0.109616	3657	56.1386	0.086048	0.192813	0.72856	0.90943	0.997232
	ebi-a-GCST90001753	CD20 on IgD- CD24- B cell	2	0.0215692	3657	40.2756	0.0569871	0.0770921	0.206894	0.309778	0.555696
	ebi-a-GCST90001754	CD20 on IgD- CD27- B cell	4	0.0438304	3657	41.8516	0.0642566	0.105758	0.368662	0.549764	0.849331
	ebi-a-GCST90001755	CD20 on IgD- CD38- B cell	4	0.0458967	3657	43.9195	0.0649343	0.108448	0.382995	0.568923	0.865055
	ebi-a-GCST90001757	CD20 on IgD- CD38dim B cell	7	0.0936668	3657	53.8733	0.0807258	0.171534	0.660666	0.861693	0.992157
	ebi-a-GCST90001758	CD20 on memory B cell	6	0.0713719	3657	46.7549	0.0733266	0.141917	0.544825	0.758227	0.968557
	ebi-a-GCST90001759	CD20 on naive-mature B cell	7	0.0769118	3657	43.4336	0.0751606	0.149256	0.575936	0.788705	0.977544
	ebi-a-GCST90001760	CD20 on unswitched memory B cell	4	0.047232	3657	45.2605	0.0653724	0.110188	0.392174	0.580995	0.874424
	ebi-a-GCST90001761	CD20 on switched memory B cell	7	0.0922036	3657	52.9462	0.0802387	0.169585	0.653824	0.856349	0.991387
	ebi-a-GCST90001762	CD20 on IgD+ B cell	6	0.071625	3658	46.9463	0.0734103	0.142252	0.546279	0.759695	0.969033
	ebi-a-GCST90001763	CD20 on transitional B cell	2	0.0365815	3657	69.3722	0.0618832	0.0963573	0.317247	0.478046	0.780785
	ebi-a-GCST90001765	CD24 on IgD+ CD24+ B cell	2	0.0706767	3655	138.871	0.0730967	0.140998	0.540813	0.754154	0.967215
	ebi-a-GCST90001766	CD24 on IgD+ CD38- B cell	2	0.0277567	3638	51.8881	0.0590019	0.0849967	0.252793	0.381939	0.663584
	ebi-a-GCST90001767	CD24 on IgD+ CD38- unswitched memory B cell	2	0.0877673	1832	87.9854	0.0787632	0.163678	0.632433	0.839014	0.98858
	ebi-a-GCST90001768	CD24 on IgD+ CD38+ B cell	2	0.0277679	3655	52.1523	0.0590055	0.085011	0.252876	0.382066	0.663759
	ebi-a-GCST90001769	CD24 on IgD- CD38- B cell	2	0.0429594	3648	81.8079	0.0639711	0.104625	0.362574	0.541515	0.842232
	ebi-a-GCST90001771	CD24 on memory B cell	2	0.0668125	3653	130.663	0.0718196	0.135892	0.518078	0.730468	0.958716
	ebi-a-GCST90001772	CD24 on unswitched memory B cell	2	0.0595785	3655	115.683	0.0694329	0.12636	0.473577	0.68114	0.937011
	ebi-a-GCST90001773	CD24 on switched memory B cell	2	0.0600386	3652	116.537	0.0695845	0.126965	0.476481	0.684477	0.938658
	ebi-a-GCST90001774	CD24 on transitional B cell	1	0.0185439	3656	69.0395	0.0560036	0.0732472	0.184393	0.273443	0.494929
	ebi-a-GCST90001775	CD25 on B cell	3	0.0591316	3660	76.5907	0.0692857	0.125772	0.470748	0.677871	0.935372
	ebi-a-GCST90001777	CD25 on CD24+ CD27+ B cell	4	0.103264	3657	105.137	0.0839256	0.184334	0.702963	0.892567	0.995792
	ebi-a-GCST90001778	CD25 on IgD+ CD24+ B cell	3	0.077192	3657	101.857	0.0752534	0.149627	0.577469	0.790156	0.977927
	ebi-a-GCST90001779	CD25 on IgD+ CD24- B cell	3	0.0758722	3657	99.9721	0.0748162	0.147877	0.570215	0.783247	0.976069
	ebi-a-GCST90001780	CD25 on IgD+ CD38- B cell	2	0.0197439	3642	36.6476	0.0563936	0.0747707	0.193317	0.287922	0.51965
	ebi-a-GCST90001781	CD25 on IgD+ CD38- naive B cell	2	0.0572415	1835	55.6168	0.0686631	0.123288	0.458678	0.663757	0.927995
	ebi-a-GCST90001782	CD25 on IgD+ CD38- unswitched memory B cell	1	0.0748706	1837	148.506	0.0744845	0.14655	0.564652	0.777876	0.974561
	ebi-a-GCST90001783	CD25 on IgD+ CD38+ B cell	2	0.0310492	3656	58.5287	0.0600758	0.0892239	0.277027	0.418837	0.712119
	ebi-a-GCST90001784	CD25 on IgD+ CD38dim B cell	2	0.0557348	3657	107.838	0.068167	0.121311	0.448941	0.652166	0.921568
	ebi-a-GCST90001785	CD25 on IgD- CD24- B cell	2	0.0339251	3649	64.0173	0.0610149	0.0929274	0.298024	0.450075	0.749744
	ebi-a-GCST90001786	CD25 on IgD- CD27- B cell	1	0.0217743	3651	81.2231	0.0570538	0.0773534	0.20842	0.312221	0.559628
	ebi-a-GCST90001787	CD25 on IgD- CD38- B cell	3	0.0685064	3657	89.5529	0.0723792	0.138129	0.528134	0.741072	0.962669
	ebi-a-GCST90001789	CD25 on IgD- CD38dim B cell	4	0.101317	3657	102.931	0.0832758	0.181736	0.69474	0.886858	0.99522
	ebi-a-GCST90001790	CD25 on memory B cell	4	0.100055	3657	101.507	0.0828549	0.180052	0.689315	0.883013	0.99481
	ebi-a-GCST90001791	CD25 on naive-mature B cell	5	0.0940313	3657	75.7882	0.0808472	0.17202	0.662354	0.862997	0.992339
	ebi-a-GCST90001792	CD25 on unswitched memory B cell	4	0.0925714	3657	93.1398	0.0803611	0.170075	0.655554	0.857709	0.991587
	ebi-a-GCST90001793	CD25 on switched memory B cell	3	0.0932952	3657	125.292	0.0806021	0.171039	0.658938	0.860353	0.991968
	ebi-a-GCST90001794	CD25 on IgD+ B cell	2	0.0468818	3658	89.8907	0.0652575	0.109731	0.389773	0.577853	0.872025
	ebi-a-GCST90001795	CD25 on transitional B cell	1	0.0147253	3657	54.6255	0.0547639	0.0684138	0.156056	0.22695	0.411159
	ebi-a-GCST90001798	CD27 on CD24+ CD27+ B cell	9	0.283725	3657	160.513	0.145352	0.417221	0.98508	0.999588	1
	ebi-a-GCST90001799	CD27 on T cell	1	0.0462583	1838	89.0496	0.0650529	0.108919	0.385488	0.572217	0.867652
	ebi-a-GCST90001800	CD27 on IgD+ CD24+ B cell	5	0.181064	3656	161.401	0.11015	0.287649	0.910046	0.988628	0.999981
	ebi-a-GCST90001801	CD27 on IgD+ CD38- unswitched memory B cell	5	0.286707	1836	147.113	0.146382	0.420803	0.985877	0.999628	1
	ebi-a-GCST90001802	CD27 on IgD- CD38- B cell	7	0.186468	3657	119.483	0.111989	0.294721	0.917725	0.99037	0.999987
	ebi-a-GCST90001803	CD27 on IgD- CD38+ B cell	2	0.0208956	3642	38.8309	0.056768	0.0762349	0.201884	0.301738	0.542615
	ebi-a-GCST90001804	CD27 on IgD- CD38dim B cell	6	0.25741	3657	210.871	0.136279	0.38512	0.975918	0.999008	1
	ebi-a-GCST90001805	CD27 on memory B cell	7	0.194992	3657	126.268	0.114892	0.305832	0.928628	0.992609	0.999993
	ebi-a-GCST90001806	CD27 on unswitched memory B cell	10	0.229356	3656	108.481	0.126641	0.349982	0.960392	0.997519	0.999999
	ebi-a-GCST90001807	CD27 on Plasma Blast-Plasma Cell	1	0.00897357	3651	33.041	0.0528999	0.0611771	0.113791	0.156525	0.272894
	ebi-a-GCST90001808	CD27 on switched memory B cell	9	0.298735	3657	172.623	0.150539	0.435126	0.988699	0.999752	1
	ebi-a-GCST90001810	CD38 on CD3- CD19-	1	0.0182293	1834	34.0163	0.0559015	0.0728482	0.182055	0.269636	0.488318
	ebi-a-GCST90001811	CD38 on IgD+ CD24- B cell	2	0.0293857	3656	55.2979	0.0595331	0.0870863	0.264805	0.400339	0.688345
	ebi-a-GCST90001812	CD38 on IgD+ CD38+ B cell	2	0.0305054	3652	57.4083	0.0598984	0.0885247	0.273037	0.412823	0.704513
	ebi-a-GCST90001813	CD38 on IgD+ CD38dim B cell	4	0.0772576	3654	76.3791	0.0752752	0.149714	0.577827	0.790494	0.978016
	ebi-a-GCST90001815	CD38 on IgD- CD38dim B cell	3	0.058174	3657	75.212	0.0689702	0.124513	0.464653	0.670779	0.931727
	ebi-a-GCST90001816	CD38 on naive-mature B cell	3	0.047284	3656	60.4172	0.0653895	0.110256	0.39253	0.581461	0.874777
	ebi-a-GCST90001818	CD38 on IgD+ B cell	1	0.01223	3658	45.2664	0.0539547	0.0652676	0.137636	0.196377	0.35266
	ebi-a-GCST90001819	CD38 on transitional B cell	5	0.0886095	3657	70.9934	0.0790432	0.164799	0.636569	0.842439	0.989173
	ebi-a-GCST90001820	IgD on IgD+ CD24+ B cell	4	0.0443702	3656	42.3793	0.0644336	0.10646	0.372421	0.554825	0.853587
	ebi-a-GCST90001821	IgD on IgD+ CD24- B cell	3	0.0397122	3656	50.3422	0.0629075	0.10041	0.339653	0.509867	0.813124
	ebi-a-GCST90001823	IgD on IgD+ CD38- unswitched memory B cell	2	0.036373	1834	34.5564	0.061815	0.0960877	0.315744	0.475881	0.778471
	ebi-a-GCST90001824	IgD on IgD+ CD38+ B cell	3	0.0454681	3656	57.9864	0.0647937	0.107889	0.380035	0.564997	0.861919
	ebi-a-GCST90001825	IgD on IgD+ CD38dim B cell	3	0.0408494	3656	51.8452	0.0632799	0.101885	0.34772	0.52111	0.823808
	ebi-a-GCST90001826	IgD on unswitched memory B cell	3	0.0363134	3636	45.62	0.0617955	0.0960107	0.315315	0.475262	0.777807
	ebi-a-GCST90001827	IgD on IgD+ B cell	1	0.0129906	3657	48.1057	0.0542013	0.0662256	0.14324	0.205702	0.37077
	ebi-a-GCST90001828	IgD on transitional B cell	3	0.0371125	3657	46.9325	0.0620569	0.0970439	0.321067	0.483532	0.786584
	ebi-a-GCST90001829	BAFF-R on B cell	9	0.560183	3660	516.545	0.241382	0.691462	0.99994	1	1
	ebi-a-GCST90001830	BAFF-R on CD20- B cell	1	0.029683	3648	111.535	0.0596301	0.0874682	0.266994	0.403668	0.692706
	ebi-a-GCST90001831	CD62L on CD62L+ myeloid Dendritic Cell	1	0.0143981	2872	41.9263	0.0546578	0.0680007	0.153636	0.222946	0.403644
	ebi-a-GCST90001832	CD62L on CD62L+ plasmacytoid Dendritic Cell	4	0.0811037	2872	63.2618	0.0765504	0.154819	0.598454	0.80954	0.982662
	ebi-a-GCST90001833	CD62L on CD62L+ Dendritic Cell	2	0.0295929	2871	43.7304	0.0596007	0.0873524	0.266331	0.40266	0.69139
	ebi-a-GCST90001834	CD62L on monocyte	2	0.0911295	2848	142.629	0.0798813	0.168154	0.648734	0.85231	0.990775
	ebi-a-GCST90001838	CD3 on naive CD8+ T cell	5	0.219818	2910	163.641	0.123373	0.337839	0.953246	0.996628	0.999999
	ebi-a-GCST90001839	CD3 on Effector Memory CD8+ T cell	2	0.0614382	2912	95.2114	0.0700459	0.128806	0.485253	0.694459	0.943427
	ebi-a-GCST90001840	CD3 on Terminally Differentiated CD8+ T cell	2	0.0301354	2911	45.1784	0.0597777	0.0880493	0.27032	0.408714	0.699247
	ebi-a-GCST90001841	CD3 on Central Memory CD4+ T cell	3	0.167886	2912	195.571	0.105676	0.270321	0.88851	0.983021	0.999952
	ebi-a-GCST90001842	CD3 on Naive CD4+ T cell	4	0.260963	2910	256.448	0.137503	0.389505	0.977411	0.999118	1
	ebi-a-GCST90001843	CD3 on Effector Memory CD4+ T cell	2	0.115602	2912	190.121	0.0880514	0.200805	0.751005	0.923077	0.998144
	ebi-a-GCST90001844	CD3 on Terminally Differentiated CD4+ T cell	1	0.0336318	2903	100.961	0.0609191	0.0925492	0.295891	0.446933	0.746102
	ebi-a-GCST90001845	CD3 on CD45RA- CD4+ T cell	2	0.136162	2911	229.185	0.094956	0.228237	0.816634	0.956816	0.999544
	ebi-a-GCST90001846	CD3 on Central Memory CD8+ T cell	2	0.0962405	2910	154.782	0.0815831	0.174965	0.672446	0.870667	0.993354
	ebi-a-GCST90001847	CD3 on HLA DR+ T cell	2	0.0831136	3060	138.555	0.0772173	0.157489	0.608938	0.818886	0.984701
	ebi-a-GCST90001848	CD3 on Natural Killer T	1	0.0124334	3113	39.1674	0.0540207	0.0655237	0.139134	0.198872	0.357527
	ebi-a-GCST90001849	CD3 on HLA DR+ CD4+ T cell	2	0.0989446	3060	167.844	0.0824844	0.178571	0.684475	0.879532	0.994422
	ebi-a-GCST90001850	CD3 on HLA DR+ CD8+ T cell	1	0.0355797	3060	112.817	0.0615557	0.0950629	0.310019	0.4676	0.769482
	ebi-a-GCST90001851	CD3 on T cell	2	0.0949135	2919	152.896	0.081141	0.173196	0.666412	0.866107	0.992761
	ebi-a-GCST90001852	CD3 on CD39+ resting CD4 regulatory T cell	1	0.050212	2649	139.938	0.066351	0.114079	0.412409	0.607059	0.893267
	ebi-a-GCST90001853	CD3 on activated CD4 regulatory T cell	4	0.215718	2919	200.375	0.12197	0.332593	0.949819	0.996156	0.999999
	ebi-a-GCST90001854	CD3 on CD39+ activated CD4 regulatory T cell	5	0.215202	2919	159.757	0.121794	0.331932	0.949372	0.996092	0.999999
	ebi-a-GCST90001855	CD3 on secreting CD4 regulatory T cell	3	0.19897	2919	241.355	0.116248	0.310997	0.933246	0.993473	0.999995
	ebi-a-GCST90001856	CD3 on CD39+ secreting CD4 regulatory T cell	3	0.15981	2919	184.818	0.10294	0.25965	0.873116	0.978372	0.999914
	ebi-a-GCST90001857	CD3 on activated & secreting CD4 regulatory T cell	4	0.222507	2919	208.486	0.124294	0.341272	0.955374	0.996907	0.999999
	ebi-a-GCST90001858	CD3 on CD45RA+ CD4+ T cell	4	0.232901	2919	221.182	0.127857	0.35447	0.962776	0.997788	1
	ebi-a-GCST90001859	CD3 on CD8+ T cell	1	0.0772442	2918	244.099	0.0752707	0.149697	0.577754	0.790425	0.977998
	ebi-a-GCST90001860	CD3 on CD39+ CD4+ T cell	4	0.226064	2919	212.793	0.125513	0.345802	0.95805	0.997241	0.999999
	ebi-a-GCST90001861	CD3 on CD28+ CD4+ T cell	1	0.103785	2919	337.799	0.0840995	0.185028	0.705132	0.89405	0.995933
	ebi-a-GCST90001863	CD3 on CD28+ CD45RA- CD8+ T cell	4	0.0979257	2919	79.0832	0.0821447	0.177212	0.679984	0.876257	0.99404
	ebi-a-GCST90001864	CD3 on CD28+ CD45RA+ CD8+ T cell	3	0.198728	2919	240.988	0.116166	0.310683	0.932972	0.993423	0.999995
	ebi-a-GCST90001865	CD3 on CD28- CD8+ T cell	2	0.0362686	2919	54.8696	0.0617809	0.0959528	0.314992	0.474796	0.777306
	ebi-a-GCST90001866	CD3 on CD39+ CD8+ T cell	1	0.0566416	2914	174.844	0.0684655	0.122501	0.454814	0.659178	0.925497
	ebi-a-GCST90001867	CD3 on CD4+ T cell	2	0.110182	2919	180.538	0.0862374	0.193569	0.730753	0.91081	0.997334
	ebi-a-GCST90001868	CD3 on CD4 regulatory T cell	3	0.210642	2919	259.292	0.120234	0.326075	0.945252	0.995483	0.999998
	ebi-a-GCST90001869	CD3 on resting CD4 regulatory T cell	6	0.260518	2918	170.923	0.137349	0.388957	0.977229	0.999105	1
	ebi-a-GCST90001870	CD34 on Hematopoietic Stem Cell	3	0.0694056	1634	40.5229	0.0726764	0.139317	0.533415	0.746561	0.96462
	ebi-a-GCST90001871	HVEM on T cell	1	0.0404924	1247	52.5406	0.063163	0.101422	0.345192	0.517599	0.820513
	ebi-a-GCST90001872	HVEM on naive CD8+ T cell	2	0.0589278	1247	38.9482	0.0692185	0.125504	0.469454	0.676372	0.934612
	ebi-a-GCST90001873	HVEM on Effector Memory CD8+ T cell	1	0.0402244	1247	52.1782	0.0630752	0.101074	0.343292	0.514952	0.818004
	ebi-a-GCST90001875	HVEM on CD4+ T cell	1	0.0443265	1247	57.7462	0.0644193	0.106403	0.372117	0.554417	0.853247
	ebi-a-GCST90001876	HVEM on Central Memory CD4+ T cell	1	0.0424827	1247	55.2376	0.0638149	0.104006	0.359231	0.536957	0.838224
	ebi-a-GCST90001877	HVEM on naive CD4+ T cell	1	0.03298	1247	42.4604	0.0607062	0.0917092	0.291143	0.439915	0.737853
	ebi-a-GCST90001878	HVEM on Effector Memory CD4+ T cell	1	0.0414034	1247	53.7736	0.0634613	0.102604	0.351634	0.526524	0.828818
	ebi-a-GCST90001879	HVEM on Terminally Differentiated CD4+ T cell	1	0.0280207	1245	35.8338	0.0590879	0.0853351	0.254743	0.384939	0.667697
	ebi-a-GCST90001880	HVEM on CD45RA- CD4+ T cell	1	0.0457298	1247	59.6619	0.0648795	0.10823	0.381843	0.567397	0.863841
	ebi-a-GCST90001881	HVEM on CD8+ T cell	1	0.0340741	1247	43.9188	0.0610636	0.0931196	0.299107	0.451666	0.751577
	ebi-a-GCST90001882	HVEM on Central Memory CD8+ T cell	1	0.049253	1247	64.4967	0.066036	0.112826	0.405936	0.598804	0.887501
	ebi-a-GCST90001883	CD16-CD56 on Natural Killer T	3	0.137577	3113	165.32	0.0954326	0.230122	0.820547	0.958534	0.999587
	ebi-a-GCST90001884	CD16-CD56 on Natural Killer	5	0.293154	3113	257.716	0.148609	0.428503	0.987464	0.999701	1
	ebi-a-GCST90001885	CD16-CD56 on HLA DR+ Natural Killer	2	0.0408515	2971	63.2057	0.0632806	0.101888	0.347735	0.52113	0.823828
	ebi-a-GCST90001886	CD28 on CD39+ activated CD4 regulatory T cell	3	0.0843359	2920	89.5246	0.0776232	0.159114	0.615214	0.824374	0.985827
	ebi-a-GCST90001887	CD28 on secreting CD4 regulatory T cell	3	0.0707315	2920	73.984	0.0731148	0.14107	0.54113	0.754477	0.967323
	ebi-a-GCST90001888	CD28 on CD39+ secreting CD4 regulatory T cell	2	0.107249	2920	175.215	0.0852568	0.189653	0.71924	0.90345	0.996762
	ebi-a-GCST90001889	CD28 on activated & secreting CD4 regulatory T cell	2	0.0603854	2920	93.7322	0.0696989	0.127421	0.478663	0.686974	0.939874
	ebi-a-GCST90001890	CD28 on CD45RA+ CD4+ T cell	2	0.0857506	2920	136.798	0.078093	0.160995	0.622384	0.830544	0.987031
	ebi-a-GCST90001891	CD28 on CD45RA- CD4 not regulatory T cell	3	0.0881681	2920	93.9859	0.0788964	0.164211	0.634405	0.840652	0.988866
	ebi-a-GCST90001892	CD28 on CD39+ CD4+ T cell	5	0.210855	2920	155.72	0.120307	0.326348	0.94545	0.995513	0.999998
	ebi-a-GCST90001893	CD28 on CD28+ CD45RA- CD8+ T cell	1	0.0637582	2920	198.716	0.0708112	0.131862	0.499593	0.710452	0.95058
	ebi-a-GCST90001894	CD28 on CD28+ CD4+ T cell	2	0.0801322	2920	127.054	0.0762281	0.153529	0.593314	0.804875	0.981585
	ebi-a-GCST90001896	CD28 on CD28+ CD45RA+ CD8+ T cell	3	0.129013	2920	143.975	0.0925512	0.218706	0.795726	0.947072	0.999253
	ebi-a-GCST90001897	CD28 on CD39+ CD8+ T cell	3	0.0554479	2914	56.9417	0.0680726	0.120935	0.447076	0.649924	0.920286
	ebi-a-GCST90001898	CD28 on CD4+ T cell	2	0.071456	2920	112.239	0.0733544	0.142029	0.545309	0.758716	0.968716
	ebi-a-GCST90001899	CD28 on CD4 regulatory T cell	2	0.0523479	2920	80.567	0.0670529	0.116873	0.426691	0.624995	0.90516
	ebi-a-GCST90001900	CD28 on resting CD4 regulatory T cell	1	0.0756496	2919	238.73	0.0747425	0.147582	0.568983	0.782063	0.975741
	ebi-a-GCST90001901	CD28 on CD39+ resting CD4 regulatory T cell	2	0.0304892	2650	41.6214	0.0598931	0.0885039	0.272918	0.412644	0.704284
	ebi-a-GCST90001902	CD28 on activated CD4 regulatory T cell	1	0.0399005	2920	121.268	0.0629692	0.100654	0.340992	0.51174	0.814931
	ebi-a-GCST90001903	CD86 on myeloid Dendritic Cell	1	0.0891327	2871	280.745	0.0792171	0.165495	0.63912	0.844535	0.989526
	ebi-a-GCST90001906	CD86 on granulocyte	2	0.0257545	2848	37.6042	0.0583494	0.0824331	0.237979	0.358959	0.631091
	ebi-a-GCST90001907	CCR7 on naive CD4+ T cell	4	0.0849102	2910	67.388	0.0778139	0.159877	0.618137	0.826902	0.986328
	ebi-a-GCST90001908	CCR7 on naive CD8+ T cell	2	0.0287101	2910	42.9637	0.0593127	0.0862193	0.259829	0.392742	0.678257
	ebi-a-GCST90001909	CD45 on CD14+ monocyte	1	0.0111188	3112	34.9683	0.0535946	0.0638698	0.129471	0.182759	0.325814
	ebi-a-GCST90001910	CD45 on B cell	2	0.0207152	3112	32.883	0.0567094	0.0760054	0.200542	0.29958	0.539068
	ebi-a-GCST90001911	CD45 on Natural Killer	3	0.0456016	3113	49.5165	0.0648375	0.108063	0.380957	0.566222	0.862902
	ebi-a-GCST90001913	CD45 on granulocyte	1	0.0107781	3112	33.885	0.0534843	0.0634416	0.126973	0.178585	0.317497
	ebi-a-GCST90001917	CD45 on CD8+ T cell	2	0.0192745	3113	30.561	0.0562411	0.0741746	0.189826	0.282269	0.510077
	ebi-a-GCST90001918	CD45 on HLA DR+ T cell	1	0.0271207	3060	85.2471	0.0587946	0.0841818	0.248093	0.374682	0.653511
	ebi-a-GCST90001919	CD45 on Natural Killer T	1	0.00965397	3113	30.3263	0.0531202	0.0620303	0.118751	0.164833	0.289812
	ebi-a-GCST90001920	CD45 on HLA DR+ CD4+ T cell	2	0.023102	3060	36.1464	0.0574858	0.0790453	0.218291	0.327954	0.584487
	ebi-a-GCST90001923	CD127 on CD45RA- CD4 not regulatory T cell	1	0.0116082	2920	34.2705	0.0537532	0.0644852	0.133064	0.188756	0.337692
	ebi-a-GCST90001924	CD127 on CD28+ CD4+ T cell	3	0.0396849	2920	40.1678	0.0628986	0.100375	0.339459	0.509595	0.812861
	ebi-a-GCST90001926	CD127 on granulocyte	4	0.0825405	2920	65.563	0.0770271	0.156727	0.605969	0.816262	0.984144
	ebi-a-GCST90001927	CD127 on CD8+ T cell	1	0.0123751	2920	36.5631	0.0540018	0.0654503	0.138705	0.198157	0.356133
	ebi-a-GCST90001929	CD127 on CD28+ CD45RA+ CD8+ T cell	2	0.0308493	2920	46.4259	0.0600106	0.0889668	0.27556	0.41663	0.709341
	ebi-a-GCST90001930	CD127 on CD28- CD8+ T cell	1	0.0113769	2920	33.5798	0.0536783	0.0641943	0.131365	0.185921	0.332088
	ebi-a-GCST90001932	CD127 on CD45RA+ CD4+ T cell	4	0.0680833	2920	53.2405	0.0722394	0.13757	0.525635	0.738456	0.961716
	ebi-a-GCST90001933	CD25 on CD45RA- CD4 not regulatory T cell	2	0.043927	3435	78.8421	0.0642883	0.105883	0.369335	0.550673	0.850101
	ebi-a-GCST90001934	CD25 on CD45RA+ CD4 not regulatory T cell	1	0.0167484	3435	58.4766	0.0554205	0.0709717	0.171053	0.251649	0.456475
	ebi-a-GCST90001935	CD25 on CD39+ CD4 regulatory T cell	2	0.0399562	3434	71.3977	0.0629874	0.100726	0.341388	0.512294	0.815463
	ebi-a-GCST90001937	CD25 on resting CD4 regulatory T cell	1	0.0120551	3434	41.8779	0.053898	0.0650474	0.136349	0.194233	0.348464
	ebi-a-GCST90001938	CD25 on CD39+ resting CD4 regulatory T cell	1	0.00986578	3118	31.0481	0.0531888	0.0622961	0.120298	0.167422	0.295056
	ebi-a-GCST90001940	CD25 on CD39+ activated CD4 regulatory T cell	2	0.0370566	3435	66.0362	0.0620386	0.0969716	0.320665	0.482956	0.78598
	ebi-a-GCST90001941	CD25 on secreting CD4 regulatory T cell	2	0.0233012	3435	40.9388	0.0575506	0.0792994	0.219772	0.330304	0.588129
	ebi-a-GCST90001942	CD25 on CD39+ secreting CD4 regulatory T cell	2	0.0207315	3435	36.3285	0.0567147	0.0760262	0.200664	0.299775	0.53939
	ebi-a-GCST90001943	CD25 on activated & secreting CD4 regulatory T cell	1	0.0096503	3435	33.4523	0.053119	0.0620257	0.118725	0.164788	0.289721
	ebi-a-GCST90001944	CD123 on plasmacytoid Dendritic Cell	2	0.0484676	2872	73.0681	0.065778	0.1118	0.400606	0.591949	0.882571
	ebi-a-GCST90001945	CD123 on CD62L+ plasmacytoid Dendritic Cell	2	0.0475785	2872	71.6609	0.0654861	0.11064	0.394545	0.584088	0.876759
	ebi-a-GCST90001946	CD33 on CD14+ monocyte	4	0.526513	1634	452.858	0.229701	0.664556	0.999878	1	1
	ebi-a-GCST90001947	CD33 on CD33+ HLA DR+ CD14dim	4	0.509509	1577	408.238	0.223793	0.650291	0.999827	1	1
	ebi-a-GCST90001948	CD33 on CD33dim HLA DR+ CD11b+	5	0.55727	1633	409.586	0.240372	0.689204	0.999936	1	1
	ebi-a-GCST90001949	CD33 on CD33dim HLA DR+ CD11b-	6	0.565852	1634	353.428	0.243346	0.695819	0.999947	1	1
	ebi-a-GCST90001950	CD33 on Granulocytic Myeloid-Derived Suppressor Cells	3	0.240673	1244	131.008	0.130524	0.364263	0.96754	0.998282	1
	ebi-a-GCST90001951	CD33 on CD66b++ myeloid cell	4	0.378581	1464	222.213	0.178238	0.524877	0.997548	0.999985	1
	ebi-a-GCST90001952	CD33 on Monocytic Myeloid-Derived Suppressor Cells	4	0.455423	1569	326.989	0.204979	0.601839	0.999472	0.999999	1
	ebi-a-GCST90001953	CD33 on CD33dim HLA DR-	3	0.416262	1558	369.384	0.191347	0.563805	0.998837	0.999996	1
	ebi-a-GCST90001954	CD33 on basophil	3	0.425655	1555	383.156	0.194617	0.573154	0.999037	0.999997	1
	ebi-a-GCST90001955	CD33 on Immature Myeloid-Derived Suppressor Cells	2	0.379871	1554	475.047	0.178687	0.526247	0.997609	0.999985	1
	ebi-a-GCST90001956	CD33 on CD33+ HLA DR+	4	0.519923	1579	426.159	0.227412	0.659082	0.99986	1	1
	ebi-a-GCST90001957	CD33 on CD33+ HLA DR+ CD14-	4	0.524923	1578	434.51	0.229148	0.663241	0.999874	1	1
	ebi-a-GCST90001958	CD4 on monocyte	2	0.10602	3112	184.354	0.0848461	0.188012	0.714299	0.900206	0.996489
	ebi-a-GCST90001959	CD4 on HLA DR+ CD4+ T cell	2	0.0246705	3060	38.6626	0.0579964	0.0810474	0.22994	0.346361	0.612538
	ebi-a-GCST90001960	CD25 on CD4+ T cell	1	0.0155159	2920	45.9888	0.0550204	0.0694126	0.161911	0.236615	0.429107
	ebi-a-GCST90001961	CD25 on CD39+ CD4+ T cell	3	0.278926	2920	375.989	0.143695	0.411433	0.983705	0.999516	1
	ebi-a-GCST90001979	CD16 on CD14- CD16+ monocyte	7	0.575762	3620	700.299	0.246778	0.703318	0.999957	1	1
	ebi-a-GCST90001980	CD40 on CD14+ CD16- monocyte	4	0.190231	3629	212.838	0.11327	0.299633	0.922714	0.991429	0.999991
	ebi-a-GCST90001981	CD40 on CD14+ CD16+ monocyte	5	0.227349	3618	212.562	0.125953	0.347434	0.958979	0.997353	0.999999
	ebi-a-GCST90001983	CD14 on CD14+ CD16+ monocyte	2	0.0223661	3618	41.3516	0.0572463	0.0781072	0.212821	0.31925	0.570834
	ebi-a-GCST90001984	HLA DR on CD14- CD16+ monocyte	6	0.18915	3621	140.508	0.112901	0.298222	0.921309	0.991137	0.99999
	ebi-a-GCST90001985	CD40 on monocytes	4	0.227541	3629	266.878	0.126019	0.347678	0.959116	0.997369	0.999999
	ebi-a-GCST90001986	CD14 on CD14+ CD16- monocyte	1	0.0149017	3629	54.8661	0.0548211	0.0686365	0.157362	0.229108	0.415189
	ebi-a-GCST90001987	CD64 on CD14+ CD16- monocyte	3	0.0954943	3622	127.325	0.0813344	0.17397	0.669063	0.86812	0.993027
	ebi-a-GCST90001988	HLA DR on CD14+ CD16- monocyte	4	0.225035	3629	263.085	0.12516	0.344492	0.957292	0.997148	0.999999
	ebi-a-GCST90001989	CD40 on CD14- CD16+ monocyte	7	0.291469	3621	212.326	0.148027	0.426497	0.987067	0.999683	1
	ebi-a-GCST90001991	HLA DR on CD14+ monocyte	4	0.212038	3629	243.802	0.120712	0.32787	0.946545	0.995679	0.999998
	ebi-a-GCST90001992	CCR2 on CD14+ CD16+ monocyte	1	0.00859917	3618	31.3643	0.0527787	0.0607079	0.111068	0.151961	0.263541
	ebi-a-GCST90001993	PDL-1 on CD14+ CD16- monocyte	1	0.00837192	3629	30.6213	0.0527052	0.0604233	0.109417	0.149193	0.257851
	ebi-a-GCST90001994	CX3CR1 on CD14- CD16-	3	0.0872731	3590	114.295	0.0785989	0.16302	0.629989	0.836973	0.988218
	ebi-a-GCST90001995	CX3CR1 on monocyte	3	0.117909	3590	159.78	0.0888245	0.203886	0.759236	0.927815	0.998411
	ebi-a-GCST90001996	CX3CR1 on CD14+ CD16+ monocyte	3	0.113291	3579	152.254	0.0872776	0.197719	0.742529	0.918049	0.997833
	ebi-a-GCST90001997	CX3CR1 on CD14+ CD16- monocyte	3	0.137781	3590	191.011	0.0955012	0.230393	0.821103	0.958776	0.999592
	ebi-a-GCST90001998	PDL-1 on CD14+ CD16+ monocyte	1	0.00832358	3618	30.3507	0.0526895	0.0603627	0.109066	0.148604	0.25664
	ebi-a-GCST90001999	PDL-1 on CD14- CD16+ monocyte	2	0.105291	3621	212.887	0.0846025	0.187039	0.711335	0.898234	0.996316
	ebi-a-GCST90002000	PDL-1 on CD14- CD16-	1	0.0110025	3629	40.3502	0.053557	0.0637237	0.128619	0.181335	0.322981
	ebi-a-GCST90002001	CD64 on CD14- CD16-	2	0.0170919	3622	31.4655	0.055532	0.0714066	0.173603	0.255828	0.463963
	ebi-a-GCST90002002	PDL-1 on monocyte	1	0.0234987	3629	87.2808	0.0576149	0.0795514	0.221239	0.332629	0.591717
	ebi-a-GCST90002003	CCR2 on CD14- CD16-	3	0.0327491	3629	40.9116	0.0606308	0.0914117	0.28946	0.437418	0.734878
	ebi-a-GCST90002004	CCR2 on CD14+ CD16- monocyte	2	0.0338622	3629	63.544	0.0609944	0.0928464	0.297567	0.449402	0.748967
	ebi-a-GCST90002005	CD16 on CD14+ CD16+ monocyte	3	0.272847	3617	451.897	0.141598	0.404058	0.98179	0.999407	1
	ebi-a-GCST90002006	CD64 on monocyte	3	0.0823174	3622	108.18	0.0769531	0.156431	0.604809	0.815232	0.983922
	ebi-a-GCST90002007	HLA DR on CD14+ CD16+ monocyte	3	0.127906	3618	176.683	0.0921794	0.217229	0.792314	0.945392	0.999194
	ebi-a-GCST90002008	CCR2 on monocyte	2	0.0286683	3629	53.5096	0.0592991	0.0861656	0.25952	0.39227	0.677623
	ebi-a-GCST90002009	HLA DR on CD14- CD16-	5	0.210402	3629	193.082	0.120152	0.325766	0.945026	0.995448	0.999998
	ebi-a-GCST90002010	HLA DR on monocyte	5	0.20734	3629	189.537	0.119106	0.321821	0.942076	0.994985	0.999997
	ebi-a-GCST90002011	CD64 on CD14+ CD16+ monocyte	2	0.0181782	3611	33.4007	0.0558848	0.0727834	0.181675	0.269017	0.487238
	ebi-a-GCST90002012	CX3CR1 on CD14- CD16+ monocyte	2	0.0322938	3582	59.7184	0.0604821	0.0908254	0.286136	0.432474	0.728932
	ebi-a-GCST90002013	CCR2 on myeloid Dendritic Cell	3	0.0851808	2870	88.9532	0.0779038	0.160237	0.619508	0.828082	0.986558
	ebi-a-GCST90002014	CCR2 on CD62L+ myeloid Dendritic Cell	3	0.0827962	2870	86.2382	0.077112	0.157067	0.607296	0.817437	0.984395
	ebi-a-GCST90002015	CCR2 on plasmacytoid Dendritic Cell	2	0.0999315	2871	159.212	0.0828135	0.179887	0.688777	0.882629	0.994768
	ebi-a-GCST90002016	CCR2 on CD62L+ plasmacytoid Dendritic Cell	2	0.0997442	2871	158.881	0.0827511	0.179637	0.687965	0.882047	0.994704
	ebi-a-GCST90002017	CCR2 on monocyte	2	0.0664016	2850	101.246	0.0716839	0.135349	0.515617	0.727843	0.9577
	ebi-a-GCST90002018	CCR2 on granulocyte	2	0.0366914	2850	54.2196	0.0619191	0.0964994	0.318038	0.479184	0.781996
	ebi-a-GCST90002019	CD14 on Monocytic Myeloid-Derived Suppressor Cells	1	0.0188543	1570	30.1316	0.0561045	0.0736411	0.186701	0.277196	0.5014
	ebi-a-GCST90002021	CD14 on CD33dim HLA DR+ CD11b+	1	0.046203	1634	79.056	0.0650348	0.108847	0.385107	0.571714	0.867258
	ebi-a-GCST90002022	CD4 on CD4+ T cell	5	0.0784234	2912	49.4583	0.0756615	0.151261	0.584158	0.796432	0.979536
	ebi-a-GCST90002023	CD4 on Central Memory CD4+ T cell	4	0.0667131	2912	51.9495	0.0717868	0.13576	0.517483	0.729835	0.958472
	ebi-a-GCST90002024	CD4 on naive CD4+ T cell	6	0.0809416	2910	42.6113	0.0764966	0.154604	0.5976	0.808768	0.982486
	ebi-a-GCST90002025	CD4 on Effector Memory CD4+ T cell	3	0.0664702	2912	69.0195	0.0717065	0.13544	0.516028	0.728282	0.957871
	ebi-a-GCST90002027	CD4 on CD45RA+ CD4+ T cell	3	0.0648595	2911	67.2079	0.0711747	0.133314	0.50631	0.717803	0.953672
	ebi-a-GCST90002028	CD19 on B cell	1	0.0121169	3112	38.1457	0.0539181	0.0651252	0.136804	0.194991	0.349948
	ebi-a-GCST90002029	CD39 on CD39+ CD8+ T cell	3	0.150607	2915	172.051	0.0998277	0.247451	0.853285	0.971603	0.999834
	ebi-a-GCST90002030	CD39 on CD39+ activated CD4 regulatory T cell	6	0.836635	2920	2486.38	0.335655	0.852292	1	1	1
	ebi-a-GCST90002031	CD39 on CD39+ secreting CD4 regulatory T cell	6	0.598485	2920	723.669	0.254635	0.719953	0.999973	1	1
	ebi-a-GCST90002032	CD39 on CD39+ CD4+ T cell	5	0.58371	2920	817.187	0.249528	0.709225	0.999964	1	1
	ebi-a-GCST90002033	CD39 on granulocyte	3	0.0349756	2920	35.2285	0.0613582	0.0942828	0.305648	0.46124	0.762432
	ebi-a-GCST90002034	CD39 on monocyte	2	0.0210071	2909	31.1783	0.0568043	0.0763768	0.202714	0.303071	0.544799
	ebi-a-GCST90002035	CD80 on myeloid Dendritic Cell	3	0.0823211	2871	85.7288	0.0769543	0.156436	0.604828	0.815249	0.983926
	ebi-a-GCST90002036	CD80 on CD62L+ myeloid Dendritic Cell	2	0.0579882	2871	88.2739	0.068909	0.124269	0.463465	0.669389	0.930998
	ebi-a-GCST90002037	CD80 on plasmacytoid Dendritic Cell	2	0.043357	2871	64.9917	0.0641014	0.105142	0.365356	0.545293	0.845508
	ebi-a-GCST90002038	CD80 on CD62L+ plasmacytoid Dendritic Cell	2	0.0426063	2871	63.8164	0.0638554	0.104166	0.360098	0.538142	0.839272
	ebi-a-GCST90002039	CD80 on monocyte	4	0.117067	2850	94.3041	0.0885424	0.202762	0.75626	0.926119	0.998318
	ebi-a-GCST90002040	CD80 on granulocyte	3	0.0527846	2850	52.8654	0.0671965	0.117444	0.429587	0.628585	0.907438
	ebi-a-GCST90002042	CD45 on CD33+ HLA DR+ CD14-	1	0.0204029	1579	32.8456	0.0566078	0.0756084	0.19822	0.295838	0.532884
	ebi-a-GCST90002045	CD45 on CD33- HLA DR-	2	0.05544	1635	47.8943	0.06807	0.120924	0.447024	0.649862	0.920251
	ebi-a-GCST90002046	CD45 on CD33- HLA DR+	2	0.0654905	1635	57.1854	0.071383	0.134147	0.510132	0.721947	0.955362
	ebi-a-GCST90002052	CD45 on Immature Myeloid-Derived Suppressor Cells	1	0.134236	1555	240.791	0.0943077	0.22567	0.811191	0.95437	0.999479
	ebi-a-GCST90002054	CD8 on Central Memory CD8+ T cell	3	0.0786581	2910	82.6984	0.0757393	0.151572	0.585424	0.79761	0.97983
	ebi-a-GCST90002055	CD8 on naive CD8+ T cell	2	0.0882336	2910	140.658	0.0789182	0.164299	0.634727	0.840918	0.988912
	ebi-a-GCST90002056	CD8 on Effector Memory CD8+ T cell	3	0.0626185	2912	64.7529	0.0704352	0.130361	0.49258	0.702682	0.947179
	ebi-a-GCST90002057	CD8 on Terminally Differentiated CD8+ T cell	1	0.0311697	2911	93.5898	0.0601152	0.0893788	0.27791	0.420165	0.713783
	ebi-a-GCST90002058	CD8 on CD8+ T cell	2	0.0704059	3113	117.773	0.0730071	0.14064	0.539243	0.752553	0.966678
	ebi-a-GCST90002059	CD8 on Natural Killer T	2	0.0276282	3103	44.0404	0.05896	0.084832	0.251844	0.380476	0.661567
	ebi-a-GCST90002060	CD8 on HLA DR+ CD8+ T cell	2	0.0310477	3060	48.9771	0.0600754	0.089222	0.277016	0.418821	0.712099
	ebi-a-GCST90002061	CD4 on CD39+ CD4+ T cell	8	0.198397	2920	90.0592	0.116053	0.310254	0.932598	0.993355	0.999995
	ebi-a-GCST90002062	CD4 on CD28+ CD4+ T cell	2	0.026642	2920	39.9209	0.0586386	0.0835688	0.244552	0.369193	0.645777
	ebi-a-GCST90002063	CD4 on CD4 regulatory T cell	2	0.0307887	2920	46.3318	0.0599908	0.0888889	0.275116	0.41596	0.708495
	ebi-a-GCST90002064	CD4 on resting CD4 regulatory T cell	1	0.0122167	2919	36.0768	0.0539504	0.0652508	0.137539	0.196214	0.352342
	ebi-a-GCST90002065	CD4 on CD39+ resting CD4 regulatory T cell	1	0.0111726	2650	29.9193	0.0536121	0.0639374	0.129866	0.183418	0.327124
	ebi-a-GCST90002066	CD4 on activated CD4 regulatory T cell	4	0.0587606	2920	45.4951	0.0691634	0.125284	0.468391	0.675138	0.933982
	ebi-a-GCST90002067	CD4 on CD39+ activated CD4 regulatory T cell	4	0.060383	2920	46.8319	0.0696981	0.127418	0.478648	0.686957	0.939865
	ebi-a-GCST90002068	CD4 on secreting CD4 regulatory T cell	1	0.0142155	2920	42.079	0.0545985	0.0677702	0.152285	0.22071	0.399427
	ebi-a-GCST90002069	CD4 on CD39+ secreting CD4 regulatory T cell	3	0.0693718	2920	72.4558	0.0726652	0.139272	0.533217	0.746356	0.964548
	ebi-a-GCST90002070	CD4 on activated & secreting CD4 regulatory T cell	3	0.0398012	2920	40.2903	0.0629367	0.100525	0.340286	0.510753	0.81398
	ebi-a-GCST90002087	CD11c on myeloid Dendritic Cell	5	0.0908187	2872	57.2573	0.0797779	0.16774	0.647251	0.851123	0.990591
	ebi-a-GCST90002088	CD11c on CD62L+ myeloid Dendritic Cell	2	0.0603341	2872	92.1064	0.0696819	0.127353	0.478341	0.686605	0.939695
	ebi-a-GCST90002089	CD11c on monocyte	3	0.0816596	2850	84.3562	0.0767348	0.155557	0.601374	0.812165	0.98325
	ebi-a-GCST90002090	CD11c on granulocyte	4	0.0905689	2850	70.8323	0.0796948	0.167407	0.646055	0.850162	0.99044
	ebi-a-GCST90002091	CD11b on CD14+ monocyte	1	0.152855	1635	294.65	0.100587	0.250434	0.858366	0.97342	0.999858
	ebi-a-GCST90002094	CD11b on Monocytic Myeloid-Derived Suppressor Cells	1	0.0845641	1570	144.845	0.077699	0.159417	0.616378	0.825382	0.986028
	ebi-a-GCST90002095	CD11b on CD33dim HLA DR-	1	0.0523928	1559	86.0858	0.0670677	0.116931	0.426989	0.625365	0.905396
	ebi-a-GCST90002096	CD11b on basophil	1	0.0565316	1556	93.1139	0.0684293	0.122356	0.454103	0.658333	0.92503
	ebi-a-GCST90002097	CD11b on CD33+ HLA DR+ CD14dim	1	0.101437	1578	177.912	0.0833159	0.181896	0.695253	0.887218	0.995257
	ebi-a-GCST90002098	CD45RA on naive CD4+ T cell	8	0.183409	2910	81.4465	0.110947	0.290719	0.913454	0.989418	0.999984
	ebi-a-GCST90002099	CD4RA on Terminally Differentiated CD4+ T cell	3	0.0489207	2903	49.7053	0.0659268	0.112392	0.403684	0.595914	0.885439
	ebi-a-GCST90002100	CD45RA on naive CD8+ T cell	2	0.028447	2910	42.5584	0.059227	0.0858818	0.257889	0.38977	0.674258
	ebi-a-GCST90002101	CD45RA on Terminally Differentiated CD8+ T cell	2	0.0437723	2911	66.5583	0.0642376	0.105682	0.368256	0.549217	0.848866
	ebi-a-GCST90002102	CD45RA on resting CD4 regulatory T cell	7	0.170369	2919	85.3982	0.106518	0.273593	0.892892	0.984248	0.99996
	ebi-a-GCST90002103	CD45RA on CD39+ resting CD4 regulatory T cell	1	0.015749	2650	42.3705	0.0550961	0.0697072	0.163639	0.239462	0.434341
	ebi-a-GCST90002104	HLA DR on myeloid Dendritic Cell	7	0.271763	2872	152.684	0.141224	0.402738	0.981427	0.999385	1
	ebi-a-GCST90002105	HLA DR on plasmacytoid Dendritic Cell	7	0.34161	2872	212.287	0.165394	0.48451	0.994976	0.999943	1
	ebi-a-GCST90002106	HLA DR on Dendritic Cell	6	0.295929	2871	200.629	0.149569	0.431802	0.988094	0.999728	1
	ebi-a-GCST90002108	HLA DR on CD33+ HLA DR+ CD14-	2	0.223496	1579	226.805	0.124633	0.342533	0.956134	0.997003	0.999999
	ebi-a-GCST90002109	HLA DR on CD33+ HLA DR+ CD14dim	3	0.136081	1578	82.6437	0.094929	0.22813	0.81641	0.956716	0.999541
	ebi-a-GCST90002110	HLA DR on CD33dim HLA DR+ CD11b+	4	0.180965	1634	89.9815	0.110117	0.287519	0.909898	0.988593	0.999981
	ebi-a-GCST90002111	HLA DR on CD33dim HLA DR+ CD11b-	4	0.186391	1635	93.3547	0.111962	0.29462	0.91762	0.990347	0.999987
	ebi-a-GCST90002112	HLA DR on CD33- HLA DR+	3	0.233886	1635	165.975	0.128195	0.355715	0.963414	0.997857	1
	ebi-a-GCST90002113	HLA DR on HLA DR+ T cell	1	0.0244366	3060	76.599	0.0579202	0.0807487	0.228204	0.34363	0.608446
	ebi-a-GCST90002114	HLA DR on HLA DR+ CD4+ T cell	1	0.0117525	3060	36.3665	0.0538	0.0646667	0.134124	0.190524	0.341178
	ebi-a-GCST90002116	HLA DR on B cell	8	0.32016	3060	179.603	0.157956	0.460137	0.99244	0.999881	1
	ebi-a-GCST90002117	HLA DR on HLA DR+ Natural Killer	4	0.163777	2971	145.225	0.104283	0.264896	0.8809	0.980789	0.999935
	ebi-a-GCST90002118	CD8 on CD28+ CD45RA- CD8+ T cell	3	0.0781671	2920	82.421	0.0755766	0.150921	0.582772	0.795139	0.979211
	ebi-a-GCST90002119	CD8 on CD28+ CD45RA+ CD8+ T cell	8	0.226011	2920	106.255	0.125494	0.345734	0.958011	0.997236	0.999999
	ebi-a-GCST90002120	CD8 on CD28- CD8+ T cell	3	0.0429694	2920	43.6416	0.0639744	0.104638	0.362644	0.541611	0.842316
	ebi-a-GCST90002121	CD8 on CD39+ CD8+ T cell	5	0.0779019	2915	49.1524	0.0754887	0.150569	0.581334	0.793794	0.978869

## Sheet: HL
	Trait ID	Trait	No. of SNPs	R2	N	F-statistic	Power to identify ORSD of 0.95 or 1.05	Power to identify ORSD of 0.91 or 1.10	Power to identify ORSD of 0.8 or 1.25	Power to identify ORSD of 0.75 or 1.33	Power to identify ORSD of 0.67 or 1.50
	ebi-a-GCST90001391	IgD+ B cell %B cell	1	0.00847917	3658	31.2649	0.056013	0.0738771	0.198167	0.304149	0.57442
	ebi-a-GCST90001395	IgD+ CD38- B cell %B cell	2	0.0176347	3657	32.7969	0.0625522	0.100263	0.358781	0.550205	0.872252
	ebi-a-GCST90001399	IgD- CD27- B cell %B cell	3	0.0799448	3657	105.805	0.108127	0.285622	0.925337	0.993461	0.999998
	ebi-a-GCST90001410	IgD- CD38+ B cell %B cell	1	0.00873175	3657	32.1957	0.0561927	0.0745973	0.202687	0.311643	0.586825
	ebi-a-GCST90001417	CD24+ CD27+ B cell %B cell	2	0.0170194	3657	31.6328	0.0621113	0.0984738	0.348351	0.535648	0.860506
	ebi-a-GCST90001422	CD20- CD38- B cell %B cell	1	0.00846079	3659	31.2051	0.0559999	0.0738247	0.197838	0.303602	0.573508
	ebi-a-GCST90001424	IgD+ B cell %Lymphocyte	2	0.0248433	3657	46.5451	0.0677332	0.121379	0.474714	0.697092	0.956919
	ebi-a-GCST90001426	IgD- CD38dim B cell %lymphocyte	2	0.0171499	3656	31.8709	0.0622048	0.0988533	0.350569	0.538763	0.863075
	ebi-a-GCST90001429	IgD+ CD38+ B cell %lymphocyte	1	0.0085607	3656	31.5509	0.056071	0.0741095	0.199626	0.306571	0.578453
	ebi-a-GCST90001431	IgD+ CD38- B cell %lymphocyte	2	0.0212456	3656	39.6475	0.065144	0.110809	0.418399	0.629217	0.924986
	ebi-a-GCST90001433	IgD- CD27- B cell %lymphocyte	2	0.0470695	3656	90.2191	0.0838709	0.187579	0.742271	0.926216	0.999032
	ebi-a-GCST90001439	IgD+ CD24+ B cell %lymphocyte	2	0.0305391	3656	57.5367	0.0718459	0.138221	0.556726	0.783845	0.982813
	ebi-a-GCST90001441	IgD+ CD24- B cell %lymphocyte	1	0.00814486	3656	30.0057	0.0557751	0.0729245	0.192185	0.294189	0.5576
	ebi-a-GCST90001442	CD24+ CD27+ B cell %lymphocyte	3	0.0352148	3656	44.4328	0.0752342	0.152126	0.617099	0.838403	0.992166
	ebi-a-GCST90001451	CD62L- monocyte %monocyte	4	0.069742	3042	56.9215	0.100556	0.25541	0.88828	0.985686	0.999987
	ebi-a-GCST90001457	CD11c+ HLA DR++ monocyte %monocyte	1	0.0108476	3042	33.3383	0.0577001	0.080649	0.240486	0.373187	0.680496
	ebi-a-GCST90001463	CD62L- Dendritic Cell %Dendritic Cell	4	0.207034	3410	222.251	0.204303	0.61067	0.99978	1	1
	ebi-a-GCST90001465	CD86+ myeloid Dendritic Cell %Dendritic Cell	4	0.239273	3410	267.746	0.228863	0.673365	0.999957	1	1
	ebi-a-GCST90001467	CD86+ plasmacytoid Dendritic Cell %Dendritic Cell	1	0.024854	3410	86.8612	0.0677409	0.12141	0.474876	0.697278	0.956992
	ebi-a-GCST90001469	CD62L- myeloid Dendritic Cell %Dendritic Cell	7	0.295782	3410	204.127	0.271657	0.763816	0.999998	1	1
	ebi-a-GCST90001471	CD62L- plasmacytoid Dendritic Cell %Dendritic Cell	2	0.0699828	3410	128.187	0.100734	0.256126	0.889318	0.985944	0.999987
	ebi-a-GCST90001473	CD62L- CD86+ myeloid Dendritic Cell %Dendritic Cell	6	0.343349	3410	296.56	0.307222	0.822774	1	1	1
	ebi-a-GCST90001475	HLA DR++ monocyte %monocyte	3	0.0389299	3595	48.4867	0.0779339	0.163213	0.660553	0.872756	0.995875
	ebi-a-GCST90001476	HLA DR++ monocyte %leukocyte	1	0.0121013	3595	44.0128	0.0585945	0.08425	0.262766	0.408427	0.727615
	ebi-a-GCST90001478	CD4 regulatory T cell %CD4+ T cell	2	0.0234687	3437	41.2642	0.0667431	0.117333	0.453588	0.672413	0.946613
	ebi-a-GCST90001479	CD4 regulatory T cell %T cell	1	0.01	3437	34.6971	0.057096	0.078221	0.225365	0.348821	0.645155
	ebi-a-GCST90001484	CD39+ resting CD4 regulatory T cell %resting CD4 regulatory T cell	8	0.545057	3437	513.376	0.449806	0.953149	1	1	1
	ebi-a-GCST90001485	CD39+ resting CD4 regulatory T cell %CD4 regulatory T cell	13	0.586295	3437	373.154	0.476835	0.964947	1	1	1
	ebi-a-GCST90001491	CD39+ activated CD4 regulatory T cell %CD4 regulatory T cell	6	0.487314	3437	543.375	0.410639	0.930321	1	1	1
	ebi-a-GCST90001496	CD39+ secreting CD4 regulatory T cell %secreting CD4 regulatory T cell	6	0.614169	3437	909.983	0.494638	0.971272	1	1	1
	ebi-a-GCST90001497	CD39+ secreting CD4 regulatory T cell %CD4 regulatory T cell	7	0.613176	3437	776.499	0.49401	0.971067	1	1	1
	ebi-a-GCST90001499	Activated & resting CD4 regulatory T cell %CD4 regulatory T cell	6	0.162684	3437	111.07	0.170508	0.510631	0.998091	0.999994	1
	ebi-a-GCST90001500	Activated & resting CD4 regulatory T cell %CD4+ T cell	3	0.0530099	3437	64.0567	0.0882224	0.20539	0.791083	0.951225	0.999675
	ebi-a-GCST90001502	Activated & secreting CD4 regulatory T cell %CD4 regulatory T cell	9	0.218034	3437	106.172	0.212689	0.633006	0.999873	1	1
	ebi-a-GCST90001503	Activated & secreting CD4 regulatory T cell %CD4+ T cell	9	0.123346	3437	53.5755	0.140676	0.409073	0.988262	0.999813	1
	ebi-a-GCST90001505	CD25++ CD4+ T cell %CD4+ T cell	1	0.0325062	3437	115.41	0.0732701	0.144064	0.582901	0.808472	0.987612
	ebi-a-GCST90001506	CD25++ CD4+ T cell %T cell	1	0.0243927	3437	85.8838	0.0674085	0.120051	0.467843	0.68917	0.953765
	ebi-a-GCST90001508	CD25++ CD45RA+ CD4 not regulatory T cell %CD4+ T cell	5	0.0935035	3437	70.7803	0.118241	0.325203	0.957202	0.997769	1
	ebi-a-GCST90001509	CD25++ CD45RA+ CD4 not regulatory T cell %T cell	5	0.0814196	3437	60.8223	0.109224	0.289962	0.929645	0.994173	0.999999
	ebi-a-GCST90001511	CD25++ CD45RA- CD4 not regulatory T cell %CD4+ T cell	3	0.0599625	3437	72.994	0.0933339	0.226219	0.837994	0.970401	0.999912
	ebi-a-GCST90001512	CD25++ CD45RA- CD4 not regulatory T cell %T cell	3	0.0522366	3437	63.0706	0.087655	0.203071	0.785208	0.948488	0.999625
	ebi-a-GCST90001516	Immature Myeloid-Derived Suppressor Cells %CD33dim HLA DR- CD66b-	1	0.0164361	1857	30.9985	0.0616935	0.0967791	0.338398	0.521558	0.848497
	ebi-a-GCST90001519	CD33+ HLA DR+ CD14- %CD33+ HLA DR+	1	0.0331019	1858	63.5405	0.0737018	0.145836	0.590605	0.815438	0.988792
	ebi-a-GCST90001521	CD33+ HLA DR+ CD14dim %CD33+ HLA DR+	1	0.0163861	1858	30.9193	0.0616577	0.096634	0.337542	0.520338	0.847426
	ebi-a-GCST90001526	CD33dim HLA DR+ CD11b+ %CD33dim HLA DR+	3	0.180892	1858	136.479	0.184374	0.553631	0.999204	0.999999	1
	ebi-a-GCST90001528	CD33dim HLA DR+ CD11b- %CD33dim HLA DR+	3	0.179153	1858	134.881	0.183049	0.54964	0.999134	0.999999	1
	ebi-a-GCST90001533	Basophil %CD33dim HLA DR- CD66b-	2	0.120655	1857	127.194	0.138645	0.401728	0.986766	0.999764	1
	ebi-a-GCST90001535	CD45RA- CD4+ T cell %CD4+ T cell	4	0.0516816	3427	46.6232	0.087248	0.201407	0.780906	0.946437	0.999584
	ebi-a-GCST90001536	CD45RA- CD4+ T cell %T cell	2	0.0266781	3427	46.9249	0.0690563	0.126791	0.502123	0.727695	0.967795
	ebi-a-GCST90001561	CD45RA+ CD8+ T cell %CD8+ T cell	5	0.100295	3427	76.2715	0.123327	0.344722	0.96787	0.998715	1
	ebi-a-GCST90001562	CD45RA+ CD8+ T cell %T cell	4	0.0636387	3427	58.1431	0.0960444	0.237212	0.858861	0.977405	0.999956
	ebi-a-GCST90001568	Naive CD4-CD8- T cell %T cell	1	0.00981785	3427	33.9596	0.0569662	0.0776997	0.22211	0.34353	0.63718
	ebi-a-GCST90001570	Effector Memory CD4-CD8- T cell %CD4-CD8- T cell	5	0.061832	3427	45.0937	0.0947116	0.231812	0.848923	0.974186	0.999938
	ebi-a-GCST90001571	Effector Memory CD4-CD8- T cell %T cell	3	0.0353823	3427	41.852	0.0753558	0.152626	0.619145	0.840112	0.992387
	ebi-a-GCST90001573	Terminally Differentiated CD4-CD8- T cell %CD4-CD8- T cell	3	0.0473566	3427	56.72	0.0840809	0.18844	0.744831	0.927656	0.999081
	ebi-a-GCST90001574	Terminally Differentiated CD4-CD8- T cell %T cell	4	0.0476418	3427	42.7965	0.0842895	0.189295	0.747353	0.92906	0.999128
	ebi-a-GCST90001575	Naive CD4+ T cell %T cell	1	0.00909637	3427	31.4411	0.0564523	0.0756379	0.20921	0.322411	0.604269
	ebi-a-GCST90001584	CD14- CD16+ monocyte %monocyte	2	0.0623698	3629	120.598	0.0951082	0.23342	0.851943	0.975187	0.999944
	ebi-a-GCST90001585	CD14+ CD16+ monocyte %monocyte	3	0.174543	3629	255.502	0.179537	0.538939	0.998918	0.999998	1
	ebi-a-GCST90001586	CD14+ CD16- monocyte %monocyte	2	0.0875785	3629	174.02	0.113814	0.307999	0.945271	0.996415	1
	ebi-a-GCST90001587	CD16+ monocyte %monocyte	2	0.0852234	3629	168.905	0.112058	0.301119	0.93972	0.99568	0.999999
	ebi-a-GCST90001617	TCRgd T cell %lymphocyte	1	0.00843906	3666	31.1839	0.0559844	0.0737628	0.197449	0.302956	0.572427
	ebi-a-GCST90001619	HLA DR+ T cell%T cell	3	0.102824	3596	137.224	0.125224	0.35193	0.971159	0.998956	1
	ebi-a-GCST90001620	HLA DR+ T cell%lymphocyte	4	0.110244	3596	111.234	0.1308	0.372879	0.979069	0.999435	1
	ebi-a-GCST90001622	Natural Killer T %T cell	7	0.0970202	3669	56.1934	0.120873	0.335338	0.963084	0.998322	1
	ebi-a-GCST90001623	Natural Killer T %lymphocyte	8	0.0986324	3669	50.0621	0.122081	0.339965	0.965518	0.998528	1
	ebi-a-GCST90001625	HLA DR+ CD4+ T cell %T cell	1	0.0379202	3595	141.617	0.0771995	0.160197	0.649135	0.864128	0.995082
	ebi-a-GCST90001626	HLA DR+ CD4+ T cell %lymphocyte	2	0.0487211	3595	91.9847	0.0850792	0.19253	0.756711	0.934152	0.999283
	ebi-a-GCST90001628	HLA DR+ CD8+ T cell %T cell	2	0.0828598	3595	162.261	0.110297	0.294193	0.93363	0.994795	0.999999
	ebi-a-GCST90001629	HLA DR+ CD8+ T cell %lymphocyte	1	0.072467	3595	280.717	0.102574	0.263508	0.899535	0.988361	0.999992
	ebi-a-GCST90001631	CD8+ Natural Killer T %T cell	1	0.0293667	3668	110.915	0.070998	0.134745	0.540594	0.767927	0.979158
	ebi-a-GCST90001634	CD8dim Natural Killer T %T cell	6	0.0979621	3668	66.2646	0.121579	0.338043	0.964525	0.998446	1
	ebi-a-GCST90001635	CD8dim Natural Killer T %lymphocyte	7	0.103489	3668	60.3562	0.125724	0.353821	0.97197	0.999011	1
	ebi-a-GCST90001637	CD4-CD8- Natural Killer T %T cell	6	0.106344	3668	72.6094	0.127868	0.361909	0.975212	0.999219	1
	ebi-a-GCST90001638	CD4-CD8- Natural Killer T %lymphocyte	7	0.110006	3668	64.6264	0.130621	0.372212	0.978851	0.999423	1
	ebi-a-GCST90001649	HLA DR+ Natural Killer %Natural Killer	7	0.217821	3596	142.741	0.212526	0.632582	0.999872	1	1
	ebi-a-GCST90001650	HLA DR+ Natural Killer %CD3- lymphocyte	4	0.203594	3596	229.501	0.201681	0.603483	0.999739	1	1
	ebi-a-GCST90001652	Granulocyte %leukocyte	1	0.00879483	3669	32.5368	0.0562377	0.0747773	0.203815	0.31351	0.589882
	ebi-a-GCST90001655	CD28+ CD4-CD8- T cell %T cell	1	0.00956705	3440	33.2092	0.0567875	0.0769826	0.217627	0.336218	0.625981
	ebi-a-GCST90001658	CD39+ CD4+ T cell %T cell	6	0.637226	3440	1005.03	0.509072	0.975673	1	1	1
	ebi-a-GCST90001659	CD39+ CD4+ T cell %CD4+ T cell	6	0.655404	3440	1088.23	0.520262	0.978684	1	1	1
	ebi-a-GCST90001661	CD28- CD8dim T cell %T cell	2	0.0198375	3440	34.7806	0.0641325	0.106688	0.395493	0.599715	0.907389
	ebi-a-GCST90001664	CD28+ CD45RA+ CD8dim T cell %T cell	7	0.113405	3440	62.7131	0.13318	0.38171	0.98177	0.999566	1
	ebi-a-GCST90001665	CD28+ CD45RA+ CD8dim T cell %CD8dim T cell	6	0.0874777	3440	54.8499	0.113739	0.307705	0.945043	0.996387	1
	ebi-a-GCST90001667	CD28+ CD45RA- CD8dim T cell %T cell	3	0.0463329	3440	55.6448	0.0833324	0.185372	0.735606	0.9224	0.998894
	ebi-a-GCST90001668	CD28+ CD45RA- CD8dim T cell %CD8dim T cell	2	0.0336409	3440	59.8244	0.0740925	0.147439	0.597487	0.82155	0.989766
	ebi-a-GCST90001670	CD39+ CD8+ T cell %T cell	8	0.660705	3440	835.144	0.523493	0.979493	1	1	1
	ebi-a-GCST90001671	CD39+ CD8+ T cell %CD8+ T cell	8	0.654584	3440	812.744	0.519761	0.978556	1	1	1
	ebi-a-GCST90001679	CD25++ CD8+ T cell %T cell	2	0.0197358	3162	31.8003	0.0640595	0.106391	0.393821	0.59752	0.905983
	ebi-a-GCST90001680	CD25++ CD8+ T cell %CD8+ T cell	1	0.0110652	3162	35.3573	0.0578553	0.0812733	0.244362	0.379376	0.68911
	ebi-a-GCST90001686	CD28- CD8+ T cell %CD8+ T cell	1	0.00951057	3440	33.0113	0.0567473	0.0768211	0.216618	0.334568	0.623424
	ebi-a-GCST90001689	CD28+ CD45RA+ CD8+ T cell %CD8+ T cell	1	0.00956854	3440	33.2145	0.0567886	0.0769868	0.217654	0.336262	0.626048
	ebi-a-GCST90001691	CD28+ CD45RA- CD8+ T cell %T cell	2	0.0337281	3440	59.985	0.0741557	0.147699	0.598593	0.822523	0.989915
	ebi-a-GCST90001692	CD28+ CD45RA- CD8+ T cell %CD8+ T cell	3	0.0512569	3440	61.8779	0.0869367	0.200133	0.777565	0.944816	0.99955
	ebi-a-GCST90001694	CD28- CD4-CD8- T cell %T cell	3	0.0328969	3440	38.9596	0.0735532	0.145226	0.587965	0.813066	0.988399
	ebi-a-GCST90001696	CD45RA- CD28- CD8+ T cell %CD8+ T cell	7	0.0906199	3425	48.6436	0.116085	0.31685	0.951737	0.997188	1
	ebi-a-GCST90001699	CD45RA+ CD28- CD8+ T cell %CD8+ T cell	1	0.0156491	3425	54.4183	0.06113	0.0944956	0.324872	0.502104	0.830853
	ebi-a-GCST90001701	BAFF-R on CD20- CD38- B cell	1	0.0438596	3592	164.679	0.0815261	0.177962	0.712189	0.908227	0.998274
	ebi-a-GCST90001702	BAFF-R on CD24+ CD27+ B cell	10	0.559404	3657	462.916	0.459301	0.957621	1	1	1
	ebi-a-GCST90001703	BAFF-R on IgD+ CD24+ B cell	7	0.506212	3657	534.402	0.423621	0.938732	1	1	1
	ebi-a-GCST90001704	BAFF-R on IgD+ CD24- B cell	10	0.577956	3657	499.292	0.471435	0.962814	1	1	1
	ebi-a-GCST90001705	BAFF-R on IgD+ CD38- B cell	8	0.520781	3645	493.917	0.433521	0.944564	1	1	1
	ebi-a-GCST90001706	BAFF-R on IgD+ CD38- naive B cell	7	0.543356	1837	310.901	0.448673	0.95259	1	1	1
	ebi-a-GCST90001707	BAFF-R on IgD+ CD38- unswitched memory B cell	8	0.559132	1837	289.795	0.459122	0.95754	1	1	1
	ebi-a-GCST90001708	BAFF-R on IgD+ CD38+ B cell	10	0.532228	3656	414.725	0.441234	0.94878	1	1	1
	ebi-a-GCST90001709	BAFF-R on IgD+ CD38dim B cell	9	0.539841	3657	475.392	0.44633	0.951416	1	1	1
	ebi-a-GCST90001710	BAFF-R on IgD- CD24- B cell	11	0.529213	3657	372.486	0.439208	0.947699	1	1	1
	ebi-a-GCST90001711	BAFF-R on IgD- CD27- B cell	11	0.533213	3657	378.518	0.441895	0.949128	1	1	1
	ebi-a-GCST90001712	BAFF-R on IgD- CD38- B cell	8	0.530963	3657	516.205	0.440385	0.948329	1	1	1
	ebi-a-GCST90001713	BAFF-R on IgD- CD38+ B cell	3	0.0623333	3659	80.9911	0.0950813	0.23331	0.85174	0.975121	0.999944
	ebi-a-GCST90001714	BAFF-R on IgD- CD38dim B cell	1	0.0112245	3657	41.4912	0.0579688	0.0817304	0.247197	0.383886	0.695297
	ebi-a-GCST90001715	BAFF-R on memory B cell	9	0.54408	3657	483.579	0.449156	0.952829	1	1	1
	ebi-a-GCST90001716	BAFF-R on naive-mature B cell	9	0.530818	3657	458.457	0.440287	0.948277	1	1	1
	ebi-a-GCST90001717	BAFF-R on unswitched memory B cell	9	0.545288	3657	485.94	0.44996	0.953224	1	1	1
	ebi-a-GCST90001718	BAFF-R on switched memory B cell	11	0.558481	3657	419.145	0.458694	0.957346	1	1	1
	ebi-a-GCST90001719	BAFF-R on IgD+ B cell	8	0.181762	3658	101.323	0.185037	0.555619	0.999237	0.999999	1
	ebi-a-GCST90001720	BAFF-R on transitional B cell	8	0.466963	3655	399.256	0.39649	0.920083	1	1	1
	ebi-a-GCST90001721	CD19 on CD20- B cell	1	0.00811419	3656	29.8918	0.0557533	0.0728372	0.191637	0.293273	0.556034
	ebi-a-GCST90001722	CD19 on CD20- CD38- B cell	1	0.00859918	3595	31.1649	0.0560984	0.0742193	0.200315	0.307713	0.580347
	ebi-a-GCST90001723	CD19 on CD24+ CD27+ B cell	2	0.0201569	3656	37.5739	0.0643618	0.107622	0.400728	0.606553	0.911682
	ebi-a-GCST90001724	CD19 on IgD+ CD24+ B cell	3	0.02983	3656	37.4296	0.0713331	0.136118	0.547017	0.774333	0.980684
	ebi-a-GCST90001725	CD19 on IgD+ CD24- B cell	3	0.0268782	3656	33.6235	0.0692007	0.127382	0.505056	0.730875	0.968811
	ebi-a-GCST90001728	CD19 on IgD+ CD38- unswitched memory B cell	3	0.0603681	1833	39.169	0.0936326	0.227433	0.840422	0.971264	0.999918
	ebi-a-GCST90001729	CD19 on IgD+ CD38+ B cell	3	0.0412163	3657	52.3452	0.0795985	0.170049	0.68534	0.890508	0.997239
	ebi-a-GCST90001730	CD19 on IgD+ CD38dim B cell	3	0.0295246	3657	37.0448	0.0711122	0.135213	0.54279	0.770127	0.979691
	ebi-a-GCST90001733	CD19 on IgD- CD38- B cell	1	0.00891669	3657	32.8837	0.0563244	0.075125	0.205996	0.317112	0.595741
	ebi-a-GCST90001735	CD19 on IgD- CD38dim B cell	3	0.0298188	3657	37.4253	0.0713249	0.136085	0.546862	0.774179	0.980648
	ebi-a-GCST90001736	CD19 on memory B cell	2	0.0179424	3657	33.3797	0.0627728	0.10116	0.363971	0.557368	0.877791
	ebi-a-GCST90001737	CD19 on naive-mature B cell	2	0.0173485	3653	32.22	0.0623471	0.0994309	0.353939	0.543475	0.866904
	ebi-a-GCST90001738	CD19 on unswitched memory B cell	3	0.0286152	3656	35.8604	0.0704549	0.132519	0.530047	0.757215	0.976439
	ebi-a-GCST90001740	CD19 on switched memory B cell	2	0.0203186	3657	37.8919	0.0644779	0.108095	0.40337	0.609983	0.913785
	ebi-a-GCST90001741	CD19 on IgD+ B cell	2	0.017604	3658	32.7477	0.0625302	0.100174	0.358262	0.549486	0.871688
	ebi-a-GCST90001742	CD19 on transitional B cell	3	0.030819	3657	38.7206	0.0720484	0.139052	0.560519	0.787506	0.983591
	ebi-a-GCST90001743	CD20 on B cell	4	0.0494235	3660	47.5088	0.0855935	0.194636	0.762645	0.937283	0.99937
	ebi-a-GCST90001745	CD20 on CD24+ CD27+ B cell	4	0.0560871	3657	54.2502	0.0904822	0.214613	0.813119	0.960825	0.999817
	ebi-a-GCST90001746	CD20 on IgD+ CD24+ B cell	2	0.0233904	3657	43.7579	0.0666868	0.117103	0.45237	0.670961	0.945962
	ebi-a-GCST90001747	CD20 on IgD+ CD24- B cell	4	0.0541552	3657	52.2746	0.089063	0.208823	0.799531	0.955029	0.999737
	ebi-a-GCST90001748	CD20 on IgD+ CD38- B cell	4	0.0418737	3645	39.7704	0.0800776	0.172017	0.692197	0.895183	0.997542
	ebi-a-GCST90001749	CD20 on IgD+ CD38- naive B cell	1	0.0244874	1834	45.9871	0.0674768	0.12033	0.469292	0.690849	0.954446
	ebi-a-GCST90001751	CD20 on IgD+ CD38+ B cell	4	0.0631242	3657	61.5155	0.0956647	0.235674	0.856092	0.97653	0.999952
	ebi-a-GCST90001752	CD20 on IgD+ CD38dim B cell	7	0.0949916	3657	54.7152	0.119354	0.329499	0.959791	0.998022	1
	ebi-a-GCST90001753	CD20 on IgD- CD24- B cell	1	0.0119993	3657	44.3899	0.0585216	0.0839564	0.260957	0.405596	0.724002
	ebi-a-GCST90001754	CD20 on IgD- CD27- B cell	4	0.0438304	3657	41.8516	0.0815047	0.177874	0.711902	0.908046	0.998265
	ebi-a-GCST90001755	CD20 on IgD- CD38- B cell	4	0.0458967	3657	43.9195	0.0830137	0.184064	0.731593	0.920056	0.998803
	ebi-a-GCST90001757	CD20 on IgD- CD38dim B cell	6	0.0832517	3657	55.2439	0.110589	0.295343	0.934677	0.994953	0.999999
	ebi-a-GCST90001758	CD20 on memory B cell	3	0.0448585	3657	57.1881	0.0822553	0.180954	0.721841	0.914213	0.998557
	ebi-a-GCST90001759	CD20 on naive-mature B cell	6	0.0677433	3657	44.2051	0.0990768	0.249459	0.879315	0.98336	0.99998
	ebi-a-GCST90001760	CD20 on unswitched memory B cell	4	0.047232	3657	45.2605	0.0839897	0.188066	0.743722	0.927033	0.99906
	ebi-a-GCST90001761	CD20 on switched memory B cell	6	0.0835645	3657	55.4704	0.110822	0.29626	0.935503	0.995076	0.999999
	ebi-a-GCST90001762	CD20 on IgD+ B cell	5	0.0617071	3658	48.035	0.0946195	0.231438	0.848213	0.973949	0.999937
	ebi-a-GCST90001763	CD20 on transitional B cell	2	0.0365815	3657	69.3722	0.0762266	0.156202	0.633548	0.851891	0.993802
	ebi-a-GCST90001765	CD24 on IgD+ CD24+ B cell	2	0.0706767	3655	138.871	0.101248	0.25819	0.892263	0.986664	0.999989
	ebi-a-GCST90001766	CD24 on IgD+ CD38- B cell	2	0.0277567	3638	51.8881	0.0698348	0.129979	0.517801	0.744476	0.972921
	ebi-a-GCST90001767	CD24 on IgD+ CD38- unswitched memory B cell	2	0.0877673	1832	87.9854	0.113955	0.30855	0.945694	0.996469	1
	ebi-a-GCST90001768	CD24 on IgD+ CD38+ B cell	2	0.0277679	3655	52.1523	0.0698429	0.130012	0.517962	0.744646	0.97297
	ebi-a-GCST90001769	CD24 on IgD- CD38- B cell	2	0.0429594	3648	81.8079	0.0808692	0.175266	0.703259	0.902508	0.997973
	ebi-a-GCST90001771	CD24 on memory B cell	2	0.0668125	3653	130.663	0.0983886	0.246684	0.874924	0.982158	0.999976
	ebi-a-GCST90001772	CD24 on unswitched memory B cell	2	0.0595785	3655	115.683	0.0930511	0.22507	0.835666	0.969561	0.999905
	ebi-a-GCST90001773	CD24 on switched memory B cell	2	0.0600386	3652	116.537	0.0933899	0.226447	0.838452	0.970565	0.999913
	ebi-a-GCST90001774	CD24 on transitional B cell	1	0.0185439	3656	69.0395	0.0632042	0.102912	0.374057	0.571136	0.887996
	ebi-a-GCST90001775	CD25 on B cell	3	0.0591316	3660	76.5907	0.092722	0.223732	0.832919	0.968556	0.999897
	ebi-a-GCST90001777	CD25 on CD24+ CD27+ B cell	4	0.103264	3657	105.137	0.125555	0.353182	0.971698	0.998993	1
	ebi-a-GCST90001778	CD25 on IgD+ CD24+ B cell	3	0.077192	3657	101.857	0.106081	0.277501	0.916642	0.991903	0.999997
	ebi-a-GCST90001779	CD25 on IgD+ CD24- B cell	3	0.0758722	3657	99.9721	0.105101	0.273599	0.912153	0.991035	0.999996
	ebi-a-GCST90001780	CD25 on IgD+ CD38- B cell	3	0.0494378	3642	63.0696	0.0856039	0.194679	0.762765	0.937345	0.999371
	ebi-a-GCST90001781	CD25 on IgD+ CD38- naive B cell	2	0.0572415	1835	55.6168	0.091331	0.218072	0.820854	0.963946	0.999853
	ebi-a-GCST90001782	CD25 on IgD+ CD38- unswitched memory B cell	1	0.0748706	1837	148.506	0.104357	0.270635	0.9086	0.990317	0.999995
	ebi-a-GCST90001783	CD25 on IgD+ CD38+ B cell	2	0.0310492	3656	58.5287	0.0722151	0.139735	0.563622	0.790478	0.984205
	ebi-a-GCST90001784	CD25 on IgD+ CD38dim B cell	3	0.0649192	3657	84.538	0.0969897	0.241036	0.86555	0.979452	0.999966
	ebi-a-GCST90001785	CD25 on IgD- CD24- B cell	2	0.0339251	3649	64.0173	0.0742986	0.148285	0.601082	0.824702	0.990246
	ebi-a-GCST90001786	CD25 on IgD- CD27- B cell	2	0.0386049	3651	73.2428	0.0776974	0.162242	0.656909	0.870034	0.995634
	ebi-a-GCST90001787	CD25 on IgD- CD38- B cell	1	0.0358956	3657	136.083	0.0757284	0.154156	0.62536	0.845251	0.993027
	ebi-a-GCST90001789	CD25 on IgD- CD38dim B cell	4	0.101317	3657	102.931	0.124094	0.34764	0.96924	0.998818	1
	ebi-a-GCST90001790	CD25 on memory B cell	4	0.100055	3657	101.507	0.123148	0.344038	0.967541	0.99869	1
	ebi-a-GCST90001791	CD25 on naive-mature B cell	5	0.0940313	3657	75.7882	0.118636	0.326728	0.958138	0.997862	1
	ebi-a-GCST90001792	CD25 on unswitched memory B cell	4	0.0925714	3657	93.1398	0.117544	0.322507	0.955502	0.997596	1
	ebi-a-GCST90001793	CD25 on switched memory B cell	3	0.0932952	3657	125.292	0.118085	0.324601	0.956828	0.997732	1
	ebi-a-GCST90001794	CD25 on IgD+ B cell	2	0.0468818	3658	89.8907	0.0837337	0.187017	0.740586	0.92526	0.998998
	ebi-a-GCST90001795	CD25 on transitional B cell	1	0.0147253	3657	54.6255	0.0604692	0.0918203	0.308868	0.478637	0.807884
	ebi-a-GCST90001798	CD27 on CD24+ CD27+ B cell	10	0.292468	3657	150.712	0.269161	0.759154	0.999997	1	1
	ebi-a-GCST90001799	CD27 on T cell	1	0.0462583	1838	89.0496	0.0832779	0.185148	0.734924	0.922003	0.998879
	ebi-a-GCST90001800	CD27 on IgD+ CD24+ B cell	6	0.192802	3656	145.263	0.193453	0.58031	0.999555	1	1
	ebi-a-GCST90001801	CD27 on IgD+ CD38- unswitched memory B cell	5	0.286707	1836	147.113	0.264817	0.750868	0.999996	1	1
	ebi-a-GCST90001802	CD27 on IgD- CD38- B cell	7	0.186468	3657	119.483	0.188624	0.566265	0.999393	0.999999	1
	ebi-a-GCST90001803	CD27 on IgD- CD38+ B cell	2	0.0208956	3642	38.8309	0.0648925	0.109783	0.412749	0.62204	0.920924
	ebi-a-GCST90001804	CD27 on IgD- CD38dim B cell	8	0.28465	3657	181.45	0.263265	0.747851	0.999996	1	1
	ebi-a-GCST90001805	CD27 on memory B cell	7	0.194992	3657	126.268	0.195122	0.585089	0.9996	1	1
	ebi-a-GCST90001806	CD27 on unswitched memory B cell	10	0.229356	3656	108.481	0.221314	0.65497	0.999928	1	1
	ebi-a-GCST90001807	CD27 on Plasma Blast-Plasma Cell	1	0.00897357	3651	33.041	0.0563649	0.0752873	0.207013	0.318791	0.598455
	ebi-a-GCST90001808	CD27 on switched memory B cell	10	0.310935	3657	164.523	0.283042	0.78418	0.999999	1	1
	ebi-a-GCST90001810	CD38 on CD3- CD19-	1	0.0182293	1834	34.0163	0.0629786	0.101995	0.368792	0.563974	0.882759
	ebi-a-GCST90001811	CD38 on IgD+ CD24- B cell	2	0.0293857	3656	55.2979	0.0710117	0.134801	0.540858	0.768192	0.979223
	ebi-a-GCST90001812	CD38 on IgD+ CD38+ B cell	3	0.0393089	3652	49.7554	0.0782096	0.164346	0.664763	0.875866	0.996139
	ebi-a-GCST90001813	CD38 on IgD+ CD38dim B cell	4	0.0772576	3654	76.3791	0.106129	0.277695	0.916859	0.991944	0.999997
	ebi-a-GCST90001815	CD38 on IgD- CD38dim B cell	3	0.058174	3657	75.212	0.0920171	0.220865	0.826898	0.966294	0.999876
	ebi-a-GCST90001816	CD38 on naive-mature B cell	3	0.047284	3656	60.4172	0.0840278	0.188222	0.744186	0.927294	0.999069
	ebi-a-GCST90001818	CD38 on IgD+ B cell	1	0.01223	3658	45.2664	0.0586863	0.0846201	0.265045	0.411984	0.732113
	ebi-a-GCST90001819	CD38 on transitional B cell	5	0.0886095	3657	70.9934	0.114584	0.311004	0.947548	0.996698	1
	ebi-a-GCST90001820	IgD on IgD+ CD24+ B cell	3	0.0303523	3656	38.1055	0.0717108	0.137667	0.554183	0.781373	0.982275
	ebi-a-GCST90001821	IgD on IgD+ CD24- B cell	3	0.0397122	3656	50.3422	0.0785031	0.165551	0.669199	0.879101	0.996402
	ebi-a-GCST90001823	IgD on IgD+ CD38- unswitched memory B cell	1	0.0163443	1834	30.4403	0.0616278	0.0965126	0.336826	0.519316	0.846526
	ebi-a-GCST90001824	IgD on IgD+ CD38+ B cell	3	0.0500944	3656	64.1976	0.0860848	0.196648	0.7682	0.940143	0.999443
	ebi-a-GCST90001825	IgD on IgD+ CD38dim B cell	3	0.0408494	3656	51.8452	0.0793312	0.168952	0.681461	0.887819	0.997054
	ebi-a-GCST90001826	IgD on unswitched memory B cell	3	0.0363134	3636	45.62	0.0760318	0.155402	0.630364	0.849326	0.99351
	ebi-a-GCST90001827	IgD on IgD+ B cell	1	0.0129906	3657	48.1057	0.0592294	0.0868106	0.278482	0.432784	0.757477
	ebi-a-GCST90001828	IgD on transitional B cell	3	0.0398736	3657	50.5691	0.0786206	0.166034	0.670962	0.880374	0.996502
	ebi-a-GCST90001829	BAFF-R on B cell	10	0.568446	3660	480.648	0.465235	0.960231	1	1	1
	ebi-a-GCST90001830	BAFF-R on CD20- B cell	1	0.029683	3648	111.535	0.0712267	0.135682	0.544986	0.772317	0.980212
	ebi-a-GCST90001831	CD62L on CD62L+ myeloid Dendritic Cell	2	0.0483672	2872	72.9092	0.0848202	0.191469	0.753675	0.932521	0.999236
	ebi-a-GCST90001832	CD62L on CD62L+ plasmacytoid Dendritic Cell	3	0.069194	2872	71.0669	0.10015	0.253779	0.885883	0.985081	0.999985
	ebi-a-GCST90001833	CD62L on CD62L+ Dendritic Cell	2	0.0295929	2871	43.7304	0.0711616	0.135415	0.543738	0.771074	0.979917
	ebi-a-GCST90001834	CD62L on monocyte	2	0.0911295	2848	142.629	0.116466	0.318329	0.952748	0.9973	1
	ebi-a-GCST90001838	CD3 on naive CD8+ T cell	6	0.24026	2910	153.007	0.229613	0.675152	0.999959	1	1
	ebi-a-GCST90001839	CD3 on Effector Memory CD8+ T cell	3	0.0717441	2912	74.9189	0.102039	0.261361	0.896654	0.987702	0.999991
	ebi-a-GCST90001840	CD3 on Terminally Differentiated CD8+ T cell	2	0.0301354	2911	45.1784	0.0715539	0.137024	0.551217	0.778473	0.98163
	ebi-a-GCST90001841	CD3 on Central Memory CD4+ T cell	4	0.188936	2912	169.296	0.190505	0.571776	0.999462	0.999999	1
	ebi-a-GCST90001842	CD3 on Naive CD4+ T cell	5	0.288156	2910	235.109	0.26591	0.752973	0.999997	1	1
	ebi-a-GCST90001843	CD3 on Effector Memory CD4+ T cell	2	0.115602	2912	190.121	0.134834	0.387809	0.983448	0.999639	1
	ebi-a-GCST90001844	CD3 on Terminally Differentiated CD4+ T cell	1	0.0336318	2903	100.961	0.0740859	0.147412	0.597372	0.821448	0.98975
	ebi-a-GCST90001845	CD3 on CD45RA- CD4+ T cell	3	0.151482	2911	172.992	0.161993	0.482882	0.996764	0.999984	1
	ebi-a-GCST90001846	CD3 on Central Memory CD8+ T cell	3	0.109357	2910	118.937	0.130133	0.370391	0.978245	0.999391	1
	ebi-a-GCST90001847	CD3 on HLA DR+ T cell	2	0.0831136	3060	138.555	0.110486	0.294937	0.93431	0.994898	0.999999
	ebi-a-GCST90001848	CD3 on Natural Killer T	2	0.0221905	3113	35.2893	0.0658234	0.113579	0.433506	0.648079	0.935013
	ebi-a-GCST90001849	CD3 on HLA DR+ CD4+ T cell	2	0.0989446	3060	167.844	0.122315	0.340859	0.965972	0.998565	1
	ebi-a-GCST90001850	CD3 on HLA DR+ CD8+ T cell	1	0.0355797	3060	112.817	0.0754991	0.153214	0.621545	0.842106	0.99264
	ebi-a-GCST90001851	CD3 on T cell	3	0.106767	2919	116.142	0.128186	0.363101	0.97566	0.999246	1
	ebi-a-GCST90001852	CD3 on CD39+ resting CD4 regulatory T cell	1	0.050212	2649	139.938	0.086171	0.197001	0.769162	0.940632	0.999455
	ebi-a-GCST90001853	CD3 on activated CD4 regulatory T cell	3	0.197804	2919	239.592	0.197266	0.591169	0.999652	1	1
	ebi-a-GCST90001854	CD3 on CD39+ activated CD4 regulatory T cell	3	0.188202	2919	225.265	0.189945	0.570141	0.999442	0.999999	1
	ebi-a-GCST90001855	CD3 on secreting CD4 regulatory T cell	3	0.19897	2919	241.355	0.198155	0.593671	0.999671	1	1
	ebi-a-GCST90001856	CD3 on CD39+ secreting CD4 regulatory T cell	3	0.15981	2919	184.818	0.168322	0.503605	0.997813	0.999992	1
	ebi-a-GCST90001857	CD3 on activated & secreting CD4 regulatory T cell	3	0.204257	2919	249.414	0.202186	0.604876	0.999747	1	1
	ebi-a-GCST90001858	CD3 on CD45RA+ CD4+ T cell	5	0.259022	2919	203.658	0.243868	0.707697	0.999984	1	1
	ebi-a-GCST90001859	CD3 on CD8+ T cell	2	0.0910782	2918	146.048	0.116428	0.31818	0.952647	0.997289	1
	ebi-a-GCST90001860	CD3 on CD39+ CD4+ T cell	3	0.208638	2919	256.174	0.205526	0.613989	0.999797	1	1
	ebi-a-GCST90001861	CD3 on CD28+ CD4+ T cell	2	0.120982	2919	200.67	0.138892	0.402624	0.986957	0.999771	1
	ebi-a-GCST90001863	CD3 on CD28+ CD45RA- CD8+ T cell	5	0.10817	2919	70.6632	0.12924	0.367055	0.977095	0.999328	1
	ebi-a-GCST90001864	CD3 on CD28+ CD45RA+ CD8+ T cell	3	0.199831	2919	242.66	0.198812	0.595511	0.999685	1	1
	ebi-a-GCST90001865	CD3 on CD28- CD8+ T cell	2	0.0362686	2919	54.8696	0.0759993	0.155268	0.629829	0.848893	0.99346
	ebi-a-GCST90001866	CD3 on CD39+ CD8+ T cell	1	0.0566416	2914	174.844	0.0908899	0.216274	0.81687	0.962354	0.999835
	ebi-a-GCST90001867	CD3 on CD4+ T cell	3	0.127578	2919	142.09	0.143874	0.420529	0.990293	0.999869	1
	ebi-a-GCST90001868	CD3 on CD4 regulatory T cell	3	0.210642	2919	259.292	0.207055	0.618106	0.999816	1	1
	ebi-a-GCST90001869	CD3 on resting CD4 regulatory T cell	5	0.249751	2918	193.876	0.236829	0.691957	0.999975	1	1
	ebi-a-GCST90001870	CD34 on Hematopoietic Stem Cell	4	0.119784	1634	55.4203	0.137988	0.39934	0.986243	0.999746	1
	ebi-a-GCST90001872	HVEM on naive CD8+ T cell	1	0.0316245	1247	40.6583	0.0726315	0.141444	0.571307	0.797748	0.985646
	ebi-a-GCST90001883	CD16-CD56 on Natural Killer T	5	0.175731	3113	132.48	0.180442	0.541713	0.998978	0.999998	1
	ebi-a-GCST90001884	CD16-CD56 on Natural Killer	7	0.320445	3113	209.166	0.290162	0.796184	0.999999	1	1
	ebi-a-GCST90001885	CD16-CD56 on HLA DR+ Natural Killer	2	0.0408515	2971	63.2057	0.0793328	0.168958	0.681484	0.887834	0.997055
	ebi-a-GCST90001886	CD28 on CD39+ activated CD4 regulatory T cell	3	0.0843359	2920	89.5246	0.111396	0.298521	0.937497	0.995366	0.999999
	ebi-a-GCST90001887	CD28 on secreting CD4 regulatory T cell	3	0.0707315	2920	73.984	0.101288	0.258353	0.892492	0.986719	0.999989
	ebi-a-GCST90001888	CD28 on CD39+ secreting CD4 regulatory T cell	3	0.121554	2920	134.499	0.139324	0.404187	0.987285	0.999782	1
	ebi-a-GCST90001889	CD28 on activated & secreting CD4 regulatory T cell	2	0.0603854	2920	93.7322	0.0936454	0.227485	0.840525	0.971301	0.999919
	ebi-a-GCST90001890	CD28 on CD45RA+ CD4+ T cell	2	0.0857506	2920	136.798	0.112451	0.302661	0.941006	0.995856	0.999999
	ebi-a-GCST90001891	CD28 on CD45RA- CD4 not regulatory T cell	3	0.0881681	2920	93.9859	0.114254	0.309718	0.946584	0.99658	1
	ebi-a-GCST90001892	CD28 on CD39+ CD4+ T cell	6	0.231695	2920	146.411	0.223095	0.659379	0.999936	1	1
	ebi-a-GCST90001893	CD28 on CD28+ CD45RA- CD8+ T cell	1	0.0637582	2920	198.716	0.0961326	0.237569	0.859498	0.977604	0.999957
	ebi-a-GCST90001894	CD28 on CD28+ CD4+ T cell	2	0.0801322	2920	127.054	0.108266	0.286174	0.925897	0.993556	0.999998
	ebi-a-GCST90001896	CD28 on CD28+ CD45RA+ CD8+ T cell	3	0.129013	2920	143.975	0.144959	0.424387	0.990902	0.999884	1
	ebi-a-GCST90001897	CD28 on CD39+ CD8+ T cell	3	0.0554479	2914	56.9417	0.0900125	0.212697	0.808714	0.95899	0.999794
	ebi-a-GCST90001898	CD28 on CD4+ T cell	2	0.071456	2920	112.239	0.101825	0.260506	0.895485	0.98743	0.99999
	ebi-a-GCST90001899	CD28 on CD4 regulatory T cell	2	0.0523479	2920	80.567	0.0877367	0.203405	0.786062	0.948891	0.999632
	ebi-a-GCST90001900	CD28 on resting CD4 regulatory T cell	1	0.0756496	2919	238.73	0.104935	0.27294	0.911374	0.99088	0.999996
	ebi-a-GCST90001901	CD28 on CD39+ resting CD4 regulatory T cell	2	0.0304892	2650	41.6214	0.0718098	0.138073	0.556048	0.783187	0.982671
	ebi-a-GCST90001902	CD28 on activated CD4 regulatory T cell	1	0.0399005	2920	121.268	0.0786402	0.166114	0.671255	0.880585	0.996519
	ebi-a-GCST90001903	CD86 on myeloid Dendritic Cell	1	0.0891327	2871	280.745	0.114975	0.312527	0.948669	0.996833	1
	ebi-a-GCST90001904	CD86 on CD62L+ myeloid Dendritic Cell	1	0.0108707	2871	31.5309	0.0577166	0.0807154	0.240898	0.373847	0.681421
	ebi-a-GCST90001905	CD86 on monocyte	1	0.0136383	2850	39.3789	0.0596921	0.0886787	0.289872	0.450167	0.777466
	ebi-a-GCST90001906	CD86 on granulocyte	2	0.0257545	2848	37.6042	0.06839	0.124065	0.488439	0.712618	0.962691
	ebi-a-GCST90001907	CCR7 on naive CD4+ T cell	4	0.0849102	2910	67.388	0.111824	0.300203	0.938944	0.995571	0.999999
	ebi-a-GCST90001908	CCR7 on naive CD8+ T cell	2	0.0287101	2910	42.9637	0.0705235	0.1328	0.531388	0.758591	0.9768
	ebi-a-GCST90001909	CD45 on CD14+ monocyte	1	0.0111188	3112	34.9683	0.0578935	0.0814271	0.245316	0.380895	0.691203
	ebi-a-GCST90001910	CD45 on B cell	2	0.0207152	3112	32.883	0.0647629	0.109255	0.409825	0.618301	0.918753
	ebi-a-GCST90001911	CD45 on Natural Killer	3	0.0456016	3113	49.5165	0.082798	0.18318	0.72885	0.918433	0.998738
	ebi-a-GCST90001913	CD45 on granulocyte	1	0.0107781	3112	33.885	0.0576505	0.0804497	0.239248	0.371205	0.677705
	ebi-a-GCST90001917	CD45 on CD8+ T cell	2	0.0192745	3113	30.561	0.0637284	0.105044	0.38621	0.587453	0.899359
	ebi-a-GCST90001918	CD45 on HLA DR+ T cell	1	0.0271207	3060	85.2471	0.0693757	0.128098	0.508596	0.734687	0.97
	ebi-a-GCST90001919	CD45 on Natural Killer T	1	0.00965397	3113	30.3263	0.0568494	0.0772311	0.219181	0.338756	0.629891
	ebi-a-GCST90001920	CD45 on HLA DR+ CD4+ T cell	1	0.0124313	3060	38.4935	0.05883	0.0851995	0.268607	0.417529	0.73903
	ebi-a-GCST90001923	CD127 on CD45RA- CD4 not regulatory T cell	1	0.0116082	2920	34.2705	0.0582425	0.0828323	0.254018	0.394687	0.709799
	ebi-a-GCST90001924	CD127 on CD28+ CD4+ T cell	3	0.0396849	2920	40.1678	0.0784833	0.16547	0.668901	0.878884	0.996385
	ebi-a-GCST90001926	CD127 on granulocyte	8	0.137298	2920	57.9104	0.151231	0.44638	0.993759	0.999943	1
	ebi-a-GCST90001928	CD127 on CD28+ CD45RA- CD8+ T cell	1	0.0109818	2920	32.4007	0.0577958	0.081034	0.242877	0.377007	0.68583
	ebi-a-GCST90001929	CD127 on CD28+ CD45RA+ CD8+ T cell	1	0.0195807	2920	58.2774	0.0639481	0.105938	0.391266	0.594154	0.9038
	ebi-a-GCST90001930	CD127 on CD28- CD8+ T cell	1	0.0113769	2920	33.5798	0.0580775	0.0821679	0.249907	0.388187	0.701125
	ebi-a-GCST90001932	CD127 on CD45RA+ CD4+ T cell	2	0.0337444	2920	50.935	0.0741675	0.147747	0.598799	0.822703	0.989943
	ebi-a-GCST90001933	CD25 on CD45RA- CD4 not regulatory T cell	1	0.034304	3435	121.949	0.0745733	0.149413	0.605838	0.828828	0.990853
	ebi-a-GCST90001934	CD25 on CD45RA+ CD4 not regulatory T cell	1	0.0167484	3435	58.4766	0.0619172	0.0976862	0.343734	0.529137	0.855035
	ebi-a-GCST90001935	CD25 on CD39+ CD4 regulatory T cell	2	0.0399562	3434	71.3977	0.0786808	0.166281	0.671861	0.881021	0.996553
	ebi-a-GCST90001937	CD25 on resting CD4 regulatory T cell	1	0.0120551	3434	41.8779	0.0585614	0.0841169	0.261946	0.407145	0.725982
	ebi-a-GCST90001938	CD25 on CD39+ resting CD4 regulatory T cell	1	0.00986578	3118	31.0481	0.0570003	0.0778368	0.222967	0.344924	0.639291
	ebi-a-GCST90001940	CD25 on CD39+ activated CD4 regulatory T cell	2	0.0370566	3435	66.0362	0.0765718	0.157619	0.639139	0.856341	0.99429
	ebi-a-GCST90001941	CD25 on secreting CD4 regulatory T cell	2	0.0233012	3435	40.9388	0.0666225	0.116841	0.45098	0.6693	0.94521
	ebi-a-GCST90001942	CD25 on CD39+ secreting CD4 regulatory T cell	2	0.0207315	3435	36.3285	0.0647746	0.109303	0.41009	0.618641	0.918951
	ebi-a-GCST90001943	CD25 on activated & secreting CD4 regulatory T cell	1	0.0096503	3435	33.4523	0.0568468	0.0772206	0.219116	0.338649	0.629727
	ebi-a-GCST90001944	CD123 on plasmacytoid Dendritic Cell	2	0.0484676	2872	73.0681	0.0848936	0.19177	0.754539	0.932987	0.999249
	ebi-a-GCST90001945	CD123 on CD62L+ plasmacytoid Dendritic Cell	2	0.0475785	2872	71.6609	0.0842432	0.189105	0.746795	0.928751	0.999117
	ebi-a-GCST90001946	CD33 on CD14+ monocyte	6	0.577804	1634	371.11	0.471336	0.962773	1	1	1
	ebi-a-GCST90001947	CD33 on CD33+ HLA DR+ CD14dim	4	0.509509	1577	408.238	0.42587	0.9401	1	1	1
	ebi-a-GCST90001948	CD33 on CD33dim HLA DR+ CD11b+	7	0.61145	1633	365.316	0.492918	0.970706	1	1	1
	ebi-a-GCST90001949	CD33 on CD33dim HLA DR+ CD11b-	7	0.58605	1634	328.859	0.476677	0.964886	1	1	1
	ebi-a-GCST90001950	CD33 on Granulocytic Myeloid-Derived Suppressor Cells	3	0.240673	1244	131.008	0.229927	0.675898	0.99996	1	1
	ebi-a-GCST90001951	CD33 on CD66b++ myeloid cell	4	0.378581	1464	222.213	0.333185	0.857788	1	1	1
	ebi-a-GCST90001952	CD33 on Monocytic Myeloid-Derived Suppressor Cells	4	0.455423	1569	326.989	0.388391	0.913682	1	1	1
	ebi-a-GCST90001953	CD33 on CD33dim HLA DR-	6	0.508878	1558	267.846	0.42544	0.93984	1	1	1
	ebi-a-GCST90001954	CD33 on basophil	7	0.562264	1555	283.871	0.461183	0.958464	1	1	1
	ebi-a-GCST90001955	CD33 on Immature Myeloid-Derived Suppressor Cells	6	0.513054	1554	271.658	0.428283	0.941539	1	1	1
	ebi-a-GCST90001956	CD33 on CD33+ HLA DR+	4	0.519923	1579	426.159	0.432941	0.944235	1	1	1
	ebi-a-GCST90001957	CD33 on CD33+ HLA DR+ CD14-	4	0.524923	1578	434.51	0.436319	0.946125	1	1	1
	ebi-a-GCST90001958	CD4 on monocyte	2	0.10602	3112	184.354	0.127625	0.360993	0.974863	0.999197	1
	ebi-a-GCST90001959	CD4 on HLA DR+ CD4+ T cell	1	0.0115348	3060	35.6851	0.0581902	0.0826215	0.252714	0.392629	0.70707
	ebi-a-GCST90001960	CD25 on CD4+ T cell	1	0.0155159	2920	45.9888	0.0610347	0.0941095	0.322572	0.498762	0.827696
	ebi-a-GCST90001961	CD25 on CD39+ CD4+ T cell	6	0.345984	2920	256.837	0.309176	0.825631	1	1	1
	ebi-a-GCST90001979	CD16 on CD14- CD16+ monocyte	8	0.593315	3620	658.513	0.481355	0.966653	1	1	1
	ebi-a-GCST90001980	CD40 on CD14+ CD16- monocyte	4	0.190231	3629	212.838	0.191493	0.574649	0.999495	0.999999	1
	ebi-a-GCST90001981	CD40 on CD14+ CD16+ monocyte	5	0.227349	3618	212.562	0.219785	0.65115	0.999921	1	1
	ebi-a-GCST90001982	CCR2 on CD14- CD16+ monocyte	1	0.0191068	3621	70.4944	0.063608	0.104554	0.38343	0.583747	0.896846
	ebi-a-GCST90001983	CD14 on CD14+ CD16+ monocyte	1	0.0118905	3618	43.5133	0.058444	0.0836435	0.259028	0.402571	0.720108
	ebi-a-GCST90001984	HLA DR on CD14- CD16+ monocyte	3	0.0722196	3621	93.8507	0.102391	0.262774	0.898558	0.988139	0.999992
	ebi-a-GCST90001985	CD40 on monocytes	5	0.237532	3629	225.735	0.227538	0.670192	0.999953	1	1
	ebi-a-GCST90001986	CD14 on CD14+ CD16- monocyte	1	0.0149017	3629	54.8661	0.0605953	0.0923307	0.311934	0.48317	0.812467
	ebi-a-GCST90001987	CD64 on CD14+ CD16- monocyte	5	0.219369	3622	203.23	0.213706	0.635649	0.999881	1	1
	ebi-a-GCST90001988	HLA DR on CD14+ CD16- monocyte	4	0.134449	3629	140.732	0.149073	0.438871	0.992891	0.999928	1
	ebi-a-GCST90001989	CD40 on CD14- CD16+ monocyte	8	0.305971	3621	199.049	0.279317	0.777678	0.999999	1	1
	ebi-a-GCST90001990	CD64 on CD14- CD16+ monocyte	2	0.0370272	3614	69.4232	0.0765504	0.157532	0.638795	0.856069	0.994261
	ebi-a-GCST90001991	HLA DR on CD14+ monocyte	4	0.12717	3629	132.003	0.143566	0.419431	0.990113	0.999865	1
	ebi-a-GCST90001992	CCR2 on CD14+ CD16+ monocyte	2	0.0268718	3618	49.9121	0.069196	0.127363	0.504962	0.730773	0.968778
	ebi-a-GCST90001993	PDL-1 on CD14+ CD16- monocyte	1	0.00837192	3629	30.6213	0.0559367	0.0735714	0.196248	0.300958	0.569074
	ebi-a-GCST90001994	CX3CR1 on CD14- CD16-	3	0.0872731	3590	114.295	0.113587	0.307108	0.944579	0.996327	1
	ebi-a-GCST90001995	CX3CR1 on monocyte	3	0.117909	3590	159.78	0.136574	0.394185	0.985051	0.999703	1
	ebi-a-GCST90001996	CX3CR1 on CD14+ CD16+ monocyte	3	0.113291	3579	152.254	0.133094	0.381391	0.981679	0.999562	1
	ebi-a-GCST90001997	CX3CR1 on CD14+ CD16- monocyte	3	0.137781	3590	191.011	0.151597	0.447646	0.993895	0.999946	1
	ebi-a-GCST90001998	PDL-1 on CD14+ CD16+ monocyte	1	0.00832358	3618	30.3507	0.0559023	0.0734337	0.195383	0.299519	0.566649
	ebi-a-GCST90001999	PDL-1 on CD14- CD16+ monocyte	2	0.105291	3621	212.887	0.127077	0.35893	0.97406	0.999148	1
	ebi-a-GCST90002000	PDL-1 on CD14- CD16-	1	0.0110025	3629	40.3502	0.0578106	0.0810935	0.243246	0.377597	0.686649
	ebi-a-GCST90002001	CD64 on CD14- CD16-	3	0.0340019	3622	42.4497	0.0743543	0.148514	0.60205	0.825545	0.990372
	ebi-a-GCST90002002	PDL-1 on monocyte	2	0.0329767	3629	61.8256	0.073611	0.145463	0.588995	0.813992	0.988553
	ebi-a-GCST90002003	CCR2 on CD14- CD16-	3	0.0327491	3629	40.9116	0.0734461	0.144786	0.586054	0.811339	0.988107
	ebi-a-GCST90002004	CCR2 on CD14+ CD16- monocyte	3	0.0431584	3629	54.502	0.0810144	0.175862	0.705252	0.903799	0.998044
	ebi-a-GCST90002005	CD16 on CD14+ CD16+ monocyte	5	0.294341	3617	301.241	0.270572	0.761799	0.999998	1	1
	ebi-a-GCST90002006	CD64 on monocyte	5	0.188707	3622	168.216	0.19033	0.571266	0.999456	0.999999	1
	ebi-a-GCST90002007	HLA DR on CD14+ CD16+ monocyte	3	0.0704718	3618	91.3313	0.101096	0.25758	0.891401	0.986455	0.999988
	ebi-a-GCST90002008	CCR2 on monocyte	2	0.0286683	3629	53.5096	0.0704933	0.132676	0.530797	0.757985	0.976642
	ebi-a-GCST90002009	HLA DR on CD14- CD16-	3	0.168514	3629	244.889	0.174946	0.524689	0.998554	0.999996	1
	ebi-a-GCST90002010	HLA DR on monocyte	3	0.0917196	3629	122.019	0.116907	0.32004	0.953894	0.997425	1
	ebi-a-GCST90002011	CD64 on CD14+ CD16+ monocyte	2	0.0181782	3611	33.4007	0.0629419	0.101846	0.367934	0.562802	0.881887
	ebi-a-GCST90002012	CX3CR1 on CD14- CD16+ monocyte	2	0.0322938	3582	59.7184	0.0731163	0.143433	0.580129	0.805935	0.987164
	ebi-a-GCST90002013	CCR2 on myeloid Dendritic Cell	2	0.0729323	2870	112.773	0.102919	0.264889	0.901352	0.988767	0.999993
	ebi-a-GCST90002014	CCR2 on CD62L+ myeloid Dendritic Cell	3	0.0827962	2870	86.2382	0.110249	0.294006	0.933458	0.994769	0.999999
	ebi-a-GCST90002015	CCR2 on plasmacytoid Dendritic Cell	2	0.0999315	2871	159.212	0.123055	0.343683	0.967369	0.998676	1
	ebi-a-GCST90002016	CCR2 on CD62L+ plasmacytoid Dendritic Cell	2	0.0997442	2871	158.881	0.122915	0.343148	0.967108	0.998656	1
	ebi-a-GCST90002017	CCR2 on monocyte	2	0.0664016	2850	101.246	0.0980849	0.245459	0.872941	0.981601	0.999974
	ebi-a-GCST90002018	CCR2 on granulocyte	2	0.0366914	2850	54.2196	0.0763064	0.15653	0.634847	0.852931	0.993918
	ebi-a-GCST90002019	CD14 on Monocytic Myeloid-Derived Suppressor Cells	1	0.0188543	1570	30.1316	0.0634268	0.103817	0.379234	0.578123	0.892957
	ebi-a-GCST90002021	CD14 on CD33dim HLA DR+ CD11b+	1	0.046203	1634	79.056	0.0832375	0.184982	0.734416	0.921708	0.998868
	ebi-a-GCST90002022	CD4 on CD4+ T cell	3	0.0497069	2912	50.7028	0.085801	0.195486	0.765005	0.938506	0.999402
	ebi-a-GCST90002023	CD4 on Central Memory CD4+ T cell	3	0.0531227	2912	54.3825	0.0883051	0.205727	0.791928	0.951612	0.999682
	ebi-a-GCST90002024	CD4 on naive CD4+ T cell	4	0.056853	2910	43.7784	0.0910453	0.216908	0.818282	0.962922	0.999841
	ebi-a-GCST90002025	CD4 on Effector Memory CD4+ T cell	2	0.0500314	2912	76.6033	0.0860387	0.196459	0.767683	0.93988	0.999436
	ebi-a-GCST90002027	CD4 on CD45RA+ CD4+ T cell	2	0.0495546	2911	75.8091	0.0856895	0.195029	0.763739	0.937851	0.999385
	ebi-a-GCST90002028	CD19 on B cell	1	0.0121169	3112	38.1457	0.0586055	0.0842946	0.263041	0.408857	0.728161
	ebi-a-GCST90002029	CD39 on CD39+ CD8+ T cell	3	0.150607	2915	172.051	0.161328	0.480672	0.996628	0.999982	1
	ebi-a-GCST90002030	CD39 on CD39+ activated CD4 regulatory T cell	6	0.836635	2920	2486.38	0.622404	0.994536	1	1	1
	ebi-a-GCST90002031	CD39 on CD39+ secreting CD4 regulatory T cell	6	0.598485	2920	723.669	0.484668	0.96786	1	1	1
	ebi-a-GCST90002032	CD39 on CD39+ CD4+ T cell	5	0.58371	2920	817.187	0.475165	0.964298	1	1	1
	ebi-a-GCST90002033	CD39 on granulocyte	3	0.0349756	2920	35.2285	0.0750606	0.151414	0.614166	0.835935	0.99184
	ebi-a-GCST90002034	CD39 on monocyte	2	0.0210071	2909	31.1783	0.0649726	0.11011	0.414552	0.624338	0.922239
	ebi-a-GCST90002035	CD80 on myeloid Dendritic Cell	4	0.109273	2871	87.8987	0.13007	0.370155	0.978165	0.999387	1
	ebi-a-GCST90002036	CD80 on CD62L+ myeloid Dendritic Cell	3	0.0861525	2871	90.095	0.112751	0.303836	0.94197	0.995986	0.999999
	ebi-a-GCST90002037	CD80 on plasmacytoid Dendritic Cell	2	0.043357	2871	64.9917	0.0811593	0.176457	0.70723	0.905072	0.998112
	ebi-a-GCST90002038	CD80 on CD62L+ plasmacytoid Dendritic Cell	2	0.0426063	2871	63.8164	0.0806117	0.174209	0.699697	0.900178	0.997841
	ebi-a-GCST90002039	CD80 on monocyte	6	0.239247	2850	149.014	0.228842	0.673316	0.999957	1	1
	ebi-a-GCST90002040	CD80 on granulocyte	3	0.0527846	2850	52.8654	0.088057	0.204714	0.789385	0.950441	0.999661
	ebi-a-GCST90002042	CD45 on CD33+ HLA DR+ CD14-	1	0.0204029	1579	32.8456	0.0645386	0.108342	0.404747	0.611764	0.914865
	ebi-a-GCST90002045	CD45 on CD33- HLA DR-	2	0.05544	1635	47.8943	0.0900067	0.212674	0.808659	0.958966	0.999793
	ebi-a-GCST90002046	CD45 on CD33- HLA DR+	2	0.0654905	1635	57.1854	0.0974117	0.242741	0.868443	0.980307	0.999969
	ebi-a-GCST90002052	CD45 on Immature Myeloid-Derived Suppressor Cells	1	0.0205104	1555	32.5196	0.0646157	0.108656	0.406496	0.614021	0.916221
	ebi-a-GCST90002054	CD8 on Central Memory CD8+ T cell	2	0.0533042	2910	81.84	0.0884383	0.206272	0.793282	0.95223	0.999692
	ebi-a-GCST90002055	CD8 on naive CD8+ T cell	1	0.0676392	2910	210.964	0.0989999	0.249149	0.878831	0.98323	0.99998
	ebi-a-GCST90002056	CD8 on Effector Memory CD8+ T cell	2	0.0312917	2912	46.984	0.0723906	0.140455	0.566873	0.793569	0.984829
	ebi-a-GCST90002057	CD8 on Terminally Differentiated CD8+ T cell	1	0.0108983	2911	32.0525	0.0577362	0.0807945	0.24139	0.374633	0.682521
	ebi-a-GCST90002058	CD8 on CD8+ T cell	2	0.0704059	3113	117.773	0.101047	0.257384	0.891122	0.986387	0.999988
	ebi-a-GCST90002059	CD8 on Natural Killer T	1	0.0160631	3103	50.625	0.0614264	0.0956965	0.332001	0.512402	0.840347
	ebi-a-GCST90002060	CD8 on HLA DR+ CD8+ T cell	2	0.0310477	3060	48.9771	0.072214	0.139731	0.563602	0.790459	0.984201
	ebi-a-GCST90002061	CD4 on CD39+ CD4+ T cell	9	0.224525	2920	93.6152	0.217634	0.645723	0.999908	1	1
	ebi-a-GCST90002062	CD4 on CD28+ CD4+ T cell	2	0.026642	2920	39.9209	0.0690302	0.126684	0.501592	0.727118	0.967609
	ebi-a-GCST90002063	CD4 on CD4 regulatory T cell	2	0.0307887	2920	46.3318	0.0720265	0.138962	0.560109	0.787112	0.983508
	ebi-a-GCST90002064	CD4 on resting CD4 regulatory T cell	1	0.0122167	2919	36.0768	0.0586768	0.0845818	0.264809	0.411617	0.731651
	ebi-a-GCST90002065	CD4 on CD39+ resting CD4 regulatory T cell	1	0.0111726	2650	29.9193	0.0579318	0.0815815	0.246273	0.382419	0.693292
	ebi-a-GCST90002066	CD4 on activated CD4 regulatory T cell	3	0.0469585	2920	47.8926	0.0837897	0.187247	0.741275	0.925652	0.999012
	ebi-a-GCST90002067	CD4 on CD39+ activated CD4 regulatory T cell	2	0.0331614	2920	50.0248	0.0737449	0.146013	0.591369	0.816121	0.988904
	ebi-a-GCST90002068	CD4 on secreting CD4 regulatory T cell	1	0.0142155	2920	42.079	0.0601046	0.0903459	0.299979	0.465397	0.794092
	ebi-a-GCST90002069	CD4 on CD39+ secreting CD4 regulatory T cell	1	0.0401421	2920	122.033	0.0788161	0.166837	0.673878	0.882466	0.996663
	ebi-a-GCST90002070	CD4 on activated & secreting CD4 regulatory T cell	3	0.0398012	2920	40.2903	0.0785679	0.165817	0.670172	0.879804	0.996458
	ebi-a-GCST90002087	CD11c on myeloid Dendritic Cell	4	0.080474	2872	62.7277	0.108521	0.28718	0.92691	0.993726	0.999998
	ebi-a-GCST90002088	CD11c on CD62L+ myeloid Dendritic Cell	1	0.0122495	2872	35.5921	0.0587002	0.0846762	0.26539	0.412523	0.73279
	ebi-a-GCST90002089	CD11c on monocyte	2	0.0695297	2850	106.371	0.100399	0.254778	0.887357	0.985454	0.999986
	ebi-a-GCST90002090	CD11c on granulocyte	4	0.0905689	2850	70.8323	0.116047	0.316701	0.951634	0.997176	1
	ebi-a-GCST90002091	CD11b on CD14+ monocyte	1	0.152855	1635	294.65	0.163035	0.486333	0.996965	0.999986	1
	ebi-a-GCST90002094	CD11b on Monocytic Myeloid-Derived Suppressor Cells	1	0.0845641	1570	144.845	0.111566	0.29919	0.938076	0.995449	0.999999
	ebi-a-GCST90002095	CD11b on CD33dim HLA DR-	1	0.0523928	1559	86.0858	0.0877696	0.203539	0.786406	0.949052	0.999635
	ebi-a-GCST90002096	CD11b on basophil	1	0.0565316	1556	93.1139	0.090809	0.215945	0.816131	0.962055	0.999832
	ebi-a-GCST90002097	CD11b on CD33+ HLA DR+ CD14dim	1	0.101437	1578	177.912	0.124184	0.347983	0.969398	0.99883	1
	ebi-a-GCST90002098	CD45RA on naive CD4+ T cell	10	0.22994	2910	86.5643	0.221759	0.656075	0.99993	1	1
	ebi-a-GCST90002099	CD4RA on Terminally Differentiated CD4+ T cell	3	0.0489207	2903	49.7053	0.0852253	0.193129	0.75841	0.935056	0.999309
	ebi-a-GCST90002100	CD45RA on naive CD8+ T cell	2	0.028447	2910	42.5584	0.0703334	0.132021	0.527664	0.754762	0.975786
	ebi-a-GCST90002101	CD45RA on Terminally Differentiated CD8+ T cell	2	0.0437723	2911	66.5583	0.0814623	0.1777	0.711332	0.907685	0.998247
	ebi-a-GCST90002102	CD45RA on resting CD4 regulatory T cell	7	0.170369	2919	85.3982	0.176358	0.529103	0.998677	0.999997	1
	ebi-a-GCST90002104	HLA DR on myeloid Dendritic Cell	7	0.293855	2872	170.26	0.270206	0.761114	0.999997	1	1
	ebi-a-GCST90002105	HLA DR on plasmacytoid Dendritic Cell	9	0.402086	2872	213.849	0.350293	0.877604	1	1	1
	ebi-a-GCST90002106	HLA DR on Dendritic Cell	7	0.358011	2871	228.083	0.31807	0.838169	1	1	1
	ebi-a-GCST90002108	HLA DR on CD33+ HLA DR+ CD14-	2	0.0840638	1579	72.3219	0.111194	0.297724	0.9368	0.995266	0.999999
	ebi-a-GCST90002109	HLA DR on CD33+ HLA DR+ CD14dim	1	0.0247975	1578	40.0747	0.0677002	0.121244	0.474018	0.696295	0.956608
	ebi-a-GCST90002110	HLA DR on CD33dim HLA DR+ CD11b+	2	0.0678474	1634	59.3568	0.0991538	0.249769	0.879797	0.98349	0.999981
	ebi-a-GCST90002111	HLA DR on CD33dim HLA DR+ CD11b-	2	0.0779892	1635	69.0222	0.106673	0.279856	0.919251	0.992388	0.999997
	ebi-a-GCST90002112	HLA DR on CD33- HLA DR+	2	0.197402	1635	200.698	0.19696	0.590304	0.999645	1	1
	ebi-a-GCST90002113	HLA DR on HLA DR+ T cell	1	0.0244366	3060	76.599	0.0674402	0.120181	0.468515	0.689949	0.954082
	ebi-a-GCST90002114	HLA DR on HLA DR+ CD4+ T cell	1	0.0117525	3060	36.3665	0.0583455	0.0832469	0.256579	0.398723	0.715106
	ebi-a-GCST90002116	HLA DR on B cell	8	0.244914	3060	123.7	0.233153	0.683481	0.999968	1	1
	ebi-a-GCST90002117	HLA DR on HLA DR+ Natural Killer	3	0.133654	2971	152.576	0.148471	0.436766	0.992629	0.999923	1
	ebi-a-GCST90002118	CD8 on CD28+ CD45RA- CD8+ T cell	2	0.0638494	2920	99.4757	0.0961999	0.237841	0.859982	0.977755	0.999958
	ebi-a-GCST90002119	CD8 on CD28+ CD45RA+ CD8+ T cell	5	0.176323	2920	124.759	0.180892	0.54309	0.999007	0.999998	1
	ebi-a-GCST90002120	CD8 on CD28- CD8+ T cell	2	0.0312342	2920	47.0239	0.072349	0.140285	0.566104	0.79284	0.984683
	ebi-a-GCST90002121	CD8 on CD39+ CD8+ T cell	5	0.0779019	2915	49.1524	0.106608	0.279598	0.918969	0.992336	0.999997

## Sheet: MM
	Trait ID	Trait	No. of SNPs	R2	N	F-statistic	Power to identify ORSD of 0.95 or 1.05	Power to identify ORSD of 0.91 or 1.10	Power to identify ORSD of 0.8 or 1.25	Power to identify ORSD of 0.75 or 1.33	Power to identify ORSD of 0.67 or 1.50
	ebi-a-GCST90001391	IgD+ B cell %B cell	1	0.00847917	3658	31.2649	0.0747788	0.151759	0.632581	0.857562	0.995567
	ebi-a-GCST90001395	IgD+ CD38- B cell %B cell	1	0.0094107	3657	34.7229	0.0775389	0.163263	0.677838	0.890932	0.997895
	ebi-a-GCST90001399	IgD- CD27- B cell %B cell	3	0.0799448	3657	105.805	0.294387	0.808666	1	1	1
	ebi-a-GCST90001415	IgD+ CD24- B cell %B cell	1	0.00822961	3657	30.3288	0.0740405	0.148683	0.619673	0.847204	0.994603
	ebi-a-GCST90001417	CD24+ CD27+ B cell %B cell	3	0.0255833	3657	31.9698	0.126375	0.360589	0.978962	0.99952	1
	ebi-a-GCST90001422	CD20- CD38- B cell %B cell	1	0.00846079	3659	31.2051	0.0747244	0.151532	0.631642	0.856821	0.995502
	ebi-a-GCST90001424	IgD+ B cell %Lymphocyte	2	0.0248433	3657	46.5451	0.124109	0.351906	0.975844	0.999371	1
	ebi-a-GCST90001426	IgD- CD38dim B cell %lymphocyte	2	0.0171499	3656	31.8709	0.100714	0.259078	0.904751	0.990572	0.999997
	ebi-a-GCST90001429	IgD+ CD38+ B cell %lymphocyte	1	0.0085607	3656	31.5509	0.0750201	0.152765	0.636726	0.860808	0.995844
	ebi-a-GCST90001431	IgD+ CD38- B cell %lymphocyte	2	0.0212456	3656	39.6475	0.113131	0.309012	0.953383	0.997711	1
	ebi-a-GCST90001433	IgD- CD27- B cell %lymphocyte	2	0.0470695	3656	90.2191	0.192841	0.58467	0.999726	1	1
	ebi-a-GCST90001439	IgD+ CD24+ B cell %lymphocyte	2	0.0305391	3656	57.5367	0.141602	0.417319	0.991856	0.999924	1
	ebi-a-GCST90001442	CD24+ CD27+ B cell %lymphocyte	3	0.0352148	3656	44.4328	0.156042	0.468278	0.99678	0.999987	1
	ebi-a-GCST90001451	CD62L- monocyte %monocyte	4	0.069742	3042	56.9215	0.263139	0.75366	0.999998	1	1
	ebi-a-GCST90001457	CD11c+ HLA DR++ monocyte %monocyte	1	0.0108476	3042	33.3383	0.0818096	0.181058	0.738901	0.928743	0.999352
	ebi-a-GCST90001463	CD62L- Dendritic Cell %Dendritic Cell	4	0.207034	3410	222.251	0.626448	0.995325	1	1	1
	ebi-a-GCST90001465	CD86+ myeloid Dendritic Cell %Dendritic Cell	3	0.221747	3410	323.489	0.656217	0.997094	1	1	1
	ebi-a-GCST90001467	CD86+ plasmacytoid Dendritic Cell %Dendritic Cell	1	0.024854	3410	86.8612	0.124142	0.352031	0.975892	0.999374	1
	ebi-a-GCST90001469	CD62L- myeloid Dendritic Cell %Dendritic Cell	6	0.274196	3410	214.265	0.747513	0.999493	1	1	1
	ebi-a-GCST90001471	CD62L- plasmacytoid Dendritic Cell %Dendritic Cell	2	0.0699828	3410	128.187	0.26388	0.755097	0.999998	1	1
	ebi-a-GCST90001473	CD62L- CD86+ myeloid Dendritic Cell %Dendritic Cell	5	0.318917	3410	318.785	0.808613	0.999891	1	1	1
	ebi-a-GCST90001475	HLA DR++ monocyte %monocyte	3	0.0494628	3595	62.2879	0.200284	0.605813	0.999836	1	1
	ebi-a-GCST90001476	HLA DR++ monocyte %leukocyte	1	0.0204106	3595	74.8633	0.110592	0.298914	0.945903	0.996929	1
	ebi-a-GCST90001478	CD4 regulatory T cell %CD4+ T cell	2	0.0234687	3437	41.2642	0.119908	0.335643	0.968854	0.998965	1
	ebi-a-GCST90001479	CD4 regulatory T cell %T cell	1	0.01	3437	34.6971	0.0792886	0.170556	0.704135	0.908227	0.998697
	ebi-a-GCST90001484	CD39+ resting CD4 regulatory T cell %resting CD4 regulatory T cell	5	0.440944	3437	541.227	0.914803	0.999999	1	1	1
	ebi-a-GCST90001485	CD39+ resting CD4 regulatory T cell %CD4 regulatory T cell	11	0.500681	3437	312.213	0.944015	1	1	1	1
	ebi-a-GCST90001491	CD39+ activated CD4 regulatory T cell %CD4 regulatory T cell	5	0.43179	3437	521.452	0.909255	0.999998	1	1	1
	ebi-a-GCST90001496	CD39+ secreting CD4 regulatory T cell %secreting CD4 regulatory T cell	6	0.552965	3437	707.129	0.961647	1	1	1	1
	ebi-a-GCST90001497	CD39+ secreting CD4 regulatory T cell %CD4 regulatory T cell	6	0.543634	3437	680.982	0.95894	1	1	1	1
	ebi-a-GCST90001499	Activated & resting CD4 regulatory T cell %CD4 regulatory T cell	6	0.162684	3437	111.07	0.525251	0.981296	1	1	1
	ebi-a-GCST90001500	Activated & resting CD4 regulatory T cell %CD4+ T cell	3	0.0530099	3437	64.0567	0.211315	0.635679	0.999924	1	1
	ebi-a-GCST90001502	Activated & secreting CD4 regulatory T cell %CD4 regulatory T cell	9	0.218034	3437	106.172	0.648883	0.996721	1	1	1
	ebi-a-GCST90001503	Activated & secreting CD4 regulatory T cell %CD4+ T cell	9	0.123346	3437	53.5755	0.421518	0.940493	1	1	1
	ebi-a-GCST90001505	CD25++ CD4+ T cell %CD4+ T cell	2	0.0416194	3437	74.5638	0.175901	0.533538	0.999134	0.999999	1
	ebi-a-GCST90001506	CD25++ CD4+ T cell %T cell	1	0.0243927	3437	85.8838	0.122731	0.346593	0.973735	0.999259	1
	ebi-a-GCST90001508	CD25++ CD45RA+ CD4 not regulatory T cell %CD4+ T cell	4	0.0679431	3437	62.5447	0.257595	0.742705	0.999997	1	1
	ebi-a-GCST90001509	CD25++ CD45RA+ CD4 not regulatory T cell %T cell	4	0.0610656	3437	55.8018	0.236327	0.697074	0.999987	1	1
	ebi-a-GCST90001511	CD25++ CD45RA- CD4 not regulatory T cell %CD4+ T cell	3	0.0599625	3437	72.994	0.232907	0.689185	0.999984	1	1
	ebi-a-GCST90001512	CD25++ CD45RA- CD4 not regulatory T cell %T cell	3	0.0522366	3437	63.0706	0.20891	0.629316	0.99991	1	1
	ebi-a-GCST90001516	Immature Myeloid-Derived Suppressor Cells %CD33dim HLA DR- CD66b-	2	0.0475475	1857	46.2769	0.194328	0.588957	0.999752	1	1
	ebi-a-GCST90001519	CD33+ HLA DR+ CD14- %CD33+ HLA DR+	1	0.0331019	1858	63.5405	0.149509	0.445581	0.995085	0.999972	1
	ebi-a-GCST90001521	CD33+ HLA DR+ CD14dim %CD33+ HLA DR+	1	0.0163861	1858	30.9193	0.0984091	0.249672	0.891674	0.987818	0.999995
	ebi-a-GCST90001526	CD33dim HLA DR+ CD11b+ %CD33dim HLA DR+	2	0.163013	1858	180.642	0.526066	0.981483	1	1	1
	ebi-a-GCST90001528	CD33dim HLA DR+ CD11b- %CD33dim HLA DR+	2	0.161481	1858	178.617	0.522269	0.980601	1	1	1
	ebi-a-GCST90001533	Basophil %CD33dim HLA DR- CD66b-	3	0.136807	1857	97.8937	0.458407	0.959593	1	1	1
	ebi-a-GCST90001535	CD45RA- CD4+ T cell %CD4+ T cell	4	0.0516816	3427	46.6232	0.207185	0.6247	0.999898	1	1
	ebi-a-GCST90001536	CD45RA- CD4+ T cell %T cell	2	0.0266781	3427	46.9249	0.129731	0.373342	0.982884	0.999679	1
	ebi-a-GCST90001561	CD45RA+ CD8+ T cell %CD8+ T cell	4	0.0584566	3427	53.1145	0.228235	0.678152	0.999977	1	1
	ebi-a-GCST90001562	CD45RA+ CD8+ T cell %T cell	4	0.0636387	3427	58.1431	0.244296	0.714856	0.999993	1	1
	ebi-a-GCST90001568	Naive CD4-CD8- T cell %T cell	1	0.00981785	3427	33.9596	0.0787474	0.168301	0.696195	0.903166	0.998488
	ebi-a-GCST90001570	Effector Memory CD4-CD8- T cell %CD4-CD8- T cell	4	0.0445493	3427	39.8889	0.185005	0.561539	0.999532	1	1
	ebi-a-GCST90001571	Effector Memory CD4-CD8- T cell %T cell	3	0.0353823	3427	41.852	0.15656	0.470054	0.996887	0.999988	1
	ebi-a-GCST90001573	Terminally Differentiated CD4-CD8- T cell %CD4-CD8- T cell	3	0.0473566	3427	56.72	0.193734	0.587249	0.999742	1	1
	ebi-a-GCST90001574	Terminally Differentiated CD4-CD8- T cell %T cell	4	0.0398516	3427	35.5081	0.170412	0.516074	0.99875	0.999998	1
	ebi-a-GCST90001584	CD14- CD16+ monocyte %monocyte	1	0.00934	3629	34.1956	0.0773292	0.162389	0.674563	0.888671	0.997772
	ebi-a-GCST90001585	CD14+ CD16+ monocyte %monocyte	3	0.174543	3629	255.502	0.553996	0.986993	1	1	1
	ebi-a-GCST90001586	CD14+ CD16- monocyte %monocyte	1	0.00870664	3629	31.8564	0.0754521	0.154565	0.644056	0.866456	0.996298
	ebi-a-GCST90001587	CD16+ monocyte %monocyte	1	0.00881182	3629	32.2446	0.0757636	0.155864	0.649269	0.870399	0.996596
	ebi-a-GCST90001619	HLA DR+ T cell%T cell	3	0.102824	3596	137.224	0.362794	0.894877	1	1	1
	ebi-a-GCST90001620	HLA DR+ T cell%lymphocyte	5	0.120479	3596	98.3532	0.413488	0.935467	1	1	1
	ebi-a-GCST90001622	Natural Killer T %T cell	6	0.0864054	3669	57.7238	0.313966	0.837746	1	1	1
	ebi-a-GCST90001623	Natural Killer T %lymphocyte	7	0.0889244	3669	51.0468	0.321548	0.847992	1	1	1
	ebi-a-GCST90001626	HLA DR+ CD4+ T cell %lymphocyte	2	0.0487211	3595	91.9847	0.197977	0.599347	0.999807	1	1
	ebi-a-GCST90001628	HLA DR+ CD8+ T cell %T cell	4	0.104321	3595	104.533	0.367171	0.899057	1	1	1
	ebi-a-GCST90001629	HLA DR+ CD8+ T cell %lymphocyte	3	0.0963385	3595	127.611	0.343681	0.874912	1	1	1
	ebi-a-GCST90001631	CD8+ Natural Killer T %T cell	1	0.0293667	3668	110.915	0.137992	0.404137	0.989771	0.999882	1
	ebi-a-GCST90001632	CD8+ Natural Killer T %lymphocyte	1	0.0279211	3668	105.299	0.133547	0.387674	0.98649	0.999798	1
	ebi-a-GCST90001634	CD8dim Natural Killer T %T cell	5	0.088244	3668	70.8851	0.319503	0.845282	1	1	1
	ebi-a-GCST90001635	CD8dim Natural Killer T %lymphocyte	6	0.0940328	3668	63.3309	0.336829	0.867034	1	1	1
	ebi-a-GCST90001637	CD4-CD8- Natural Killer T %T cell	5	0.0949092	3668	76.8006	0.339437	0.870079	1	1	1
	ebi-a-GCST90001638	CD4-CD8- Natural Killer T %lymphocyte	6	0.0991223	3668	67.1358	0.351915	0.883865	1	1	1
	ebi-a-GCST90001641	CD3- lymphocyte %leukocyte	1	0.00954351	3669	35.3333	0.077933	0.164906	0.68392	0.895068	0.99811
	ebi-a-GCST90001649	HLA DR+ Natural Killer %Natural Killer	6	0.200212	3596	149.74	0.612004	0.994186	1	1	1
	ebi-a-GCST90001650	HLA DR+ Natural Killer %CD3- lymphocyte	3	0.183616	3596	269.296	0.575159	0.990187	1	1	1
	ebi-a-GCST90001652	Granulocyte %leukocyte	1	0.00879483	3669	32.5368	0.0757133	0.155654	0.648431	0.86977	0.996549
	ebi-a-GCST90001653	CD28- CD4-CD8- T cell %CD4-CD8- T cell	1	0.0123676	3440	43.0524	0.0863443	0.199915	0.792793	0.955312	0.99982
	ebi-a-GCST90001655	CD28+ CD4-CD8- T cell %T cell	1	0.00956705	3440	33.2092	0.0780028	0.165197	0.684988	0.895786	0.998146
	ebi-a-GCST90001656	CD28+ CD4-CD8- T cell %CD4-CD8- T cell	1	0.0123676	3440	43.0524	0.0863443	0.199915	0.792793	0.955312	0.99982
	ebi-a-GCST90001658	CD39+ CD4+ T cell %T cell	5	0.562312	3440	882.353	0.964189	1	1	1	1
	ebi-a-GCST90001659	CD39+ CD4+ T cell %CD4+ T cell	5	0.579451	3440	946.304	0.968445	1	1	1	1
	ebi-a-GCST90001661	CD28- CD8dim T cell %T cell	3	0.0298615	3440	35.2541	0.139515	0.40972	0.990707	0.999902	1
	ebi-a-GCST90001662	CD28- CD8dim T cell %CD8dim T cell	1	0.0112693	3440	39.1855	0.0830661	0.186288	0.754909	0.937296	0.999545
	ebi-a-GCST90001664	CD28+ CD45RA+ CD8dim T cell %T cell	7	0.113405	3440	62.7131	0.393427	0.921343	1	1	1
	ebi-a-GCST90001665	CD28+ CD45RA+ CD8dim T cell %CD8dim T cell	6	0.0874777	3440	54.8499	0.317197	0.842179	1	1	1
	ebi-a-GCST90001667	CD28+ CD45RA- CD8dim T cell %T cell	3	0.0463329	3440	55.6448	0.19055	0.578001	0.999679	1	1
	ebi-a-GCST90001668	CD28+ CD45RA- CD8dim T cell %CD8dim T cell	2	0.0336409	3440	59.8244	0.151175	0.451424	0.995585	0.999977	1
	ebi-a-GCST90001670	CD39+ CD8+ T cell %T cell	8	0.660705	3440	835.144	0.982885	1	1	1	1
	ebi-a-GCST90001671	CD39+ CD8+ T cell %CD8+ T cell	7	0.645356	3440	892.185	0.98076	1	1	1	1
	ebi-a-GCST90001679	CD25++ CD8+ T cell %T cell	2	0.0197358	3162	31.8003	0.108543	0.29072	0.939058	0.996114	1
	ebi-a-GCST90001680	CD25++ CD8+ T cell %CD8+ T cell	1	0.0110652	3162	35.3573	0.0824578	0.183756	0.747266	0.933283	0.99946
	ebi-a-GCST90001686	CD28- CD8+ T cell %CD8+ T cell	3	0.0289668	3440	34.1663	0.136761	0.399605	0.988949	0.999863	1
	ebi-a-GCST90001689	CD28+ CD45RA+ CD8+ T cell %CD8+ T cell	1	0.00956854	3440	33.2145	0.0780073	0.165216	0.685056	0.895832	0.998148
	ebi-a-GCST90001691	CD28+ CD45RA- CD8+ T cell %T cell	3	0.0438966	3440	52.5845	0.182976	0.555404	0.999462	1	1
	ebi-a-GCST90001692	CD28+ CD45RA- CD8+ T cell %CD8+ T cell	4	0.0644087	3440	59.1188	0.246678	0.72001	0.999994	1	1
	ebi-a-GCST90001694	CD28- CD4-CD8- T cell %T cell	2	0.0236114	3440	41.5573	0.120343	0.337339	0.96966	0.999017	1
	ebi-a-GCST90001696	CD45RA- CD28- CD8+ T cell %CD8+ T cell	9	0.112633	3425	48.1625	0.391214	0.919639	1	1	1
	ebi-a-GCST90001697	CD45RA- CD28- CD8+ T cell %T cell	37	0.441163	3425	72.2649	0.914932	0.999999	1	1	1
	ebi-a-GCST90001699	CD45RA+ CD28- CD8+ T cell %CD8+ T cell	2	0.0255634	3425	44.8864	0.126314	0.360357	0.978884	0.999517	1
	ebi-a-GCST90001701	BAFF-R on CD20- CD38- B cell	1	0.0438596	3592	164.679	0.182861	0.555055	0.999458	1	1
	ebi-a-GCST90001702	BAFF-R on CD24+ CD27+ B cell	9	0.538745	3657	473.299	0.957452	1	1	1	1
	ebi-a-GCST90001703	BAFF-R on IgD+ CD24+ B cell	7	0.506212	3657	534.402	0.946187	1	1	1	1
	ebi-a-GCST90001704	BAFF-R on IgD+ CD24- B cell	10	0.577956	3657	499.292	0.968093	1	1	1	1
	ebi-a-GCST90001705	BAFF-R on IgD+ CD38- B cell	9	0.561745	3645	517.696	0.96404	1	1	1	1
	ebi-a-GCST90001706	BAFF-R on IgD+ CD38- naive B cell	8	0.590013	1837	328.834	0.970825	1	1	1	1
	ebi-a-GCST90001707	BAFF-R on IgD+ CD38- unswitched memory B cell	6	0.505742	1837	312.087	0.946005	1	1	1	1
	ebi-a-GCST90001708	BAFF-R on IgD+ CD38+ B cell	10	0.532228	3656	414.725	0.955389	1	1	1	1
	ebi-a-GCST90001709	BAFF-R on IgD+ CD38dim B cell	9	0.539841	3657	475.392	0.95779	1	1	1	1
	ebi-a-GCST90001710	BAFF-R on IgD- CD24- B cell	10	0.50699	3657	374.939	0.946486	1	1	1	1
	ebi-a-GCST90001711	BAFF-R on IgD- CD27- B cell	10	0.510911	3657	380.867	0.94797	1	1	1	1
	ebi-a-GCST90001712	BAFF-R on IgD- CD38- B cell	8	0.530963	3657	516.205	0.954978	1	1	1	1
	ebi-a-GCST90001713	BAFF-R on IgD- CD38+ B cell	3	0.0623333	3659	80.9911	0.240255	0.705942	0.99999	1	1
	ebi-a-GCST90001714	BAFF-R on IgD- CD38dim B cell	1	0.0112245	3657	41.4912	0.0829324	0.185732	0.753246	0.936434	0.999527
	ebi-a-GCST90001715	BAFF-R on memory B cell	8	0.523065	3657	500.104	0.95233	1	1	1	1
	ebi-a-GCST90001716	BAFF-R on naive-mature B cell	9	0.530818	3657	458.457	0.95493	1	1	1	1
	ebi-a-GCST90001717	BAFF-R on unswitched memory B cell	8	0.524555	3657	503.102	0.95284	1	1	1	1
	ebi-a-GCST90001718	BAFF-R on switched memory B cell	10	0.537956	3657	424.503	0.957207	1	1	1	1
	ebi-a-GCST90001719	BAFF-R on IgD+ B cell	8	0.181762	3658	101.323	0.570894	0.989603	1	1	1
	ebi-a-GCST90001720	BAFF-R on transitional B cell	8	0.466963	3655	399.256	0.928921	0.999999	1	1	1
	ebi-a-GCST90001721	CD19 on CD20- B cell	1	0.00811419	3656	29.8918	0.0736992	0.147261	0.61359	0.842193	0.994091
	ebi-a-GCST90001723	CD19 on CD24+ CD27+ B cell	3	0.0321291	3656	40.4102	0.146506	0.434946	0.99404	0.999959	1
	ebi-a-GCST90001724	CD19 on IgD+ CD24+ B cell	4	0.0398666	3656	37.8991	0.170459	0.516223	0.998754	0.999998	1
	ebi-a-GCST90001725	CD19 on IgD+ CD24- B cell	4	0.0350245	3656	33.1289	0.155453	0.466257	0.996654	0.999986	1
	ebi-a-GCST90001728	CD19 on IgD+ CD38- unswitched memory B cell	3	0.0603681	1833	39.169	0.234165	0.692104	0.999985	1	1
	ebi-a-GCST90001729	CD19 on IgD+ CD38+ B cell	4	0.0528163	3657	50.9101	0.210713	0.634093	0.999921	1	1
	ebi-a-GCST90001730	CD19 on IgD+ CD38dim B cell	4	0.0382579	3657	36.3189	0.165468	0.499966	0.998265	0.999996	1
	ebi-a-GCST90001733	CD19 on IgD- CD38- B cell	1	0.00891669	3657	32.8837	0.0760743	0.157158	0.654408	0.874227	0.996869
	ebi-a-GCST90001735	CD19 on IgD- CD38dim B cell	3	0.0348701	3657	43.9943	0.154975	0.464614	0.996548	0.999986	1
	ebi-a-GCST90001736	CD19 on memory B cell	3	0.0272721	3657	34.1394	0.131554	0.380211	0.984709	0.999743	1
	ebi-a-GCST90001737	CD19 on naive-mature B cell	2	0.0173485	3653	32.22	0.101314	0.261521	0.907908	0.991184	0.999998
	ebi-a-GCST90001738	CD19 on unswitched memory B cell	4	0.0380431	3656	36.0971	0.164803	0.49777	0.998187	0.999996	1
	ebi-a-GCST90001740	CD19 on switched memory B cell	2	0.0203186	3657	37.8919	0.110312	0.297798	0.945013	0.996829	1
	ebi-a-GCST90001741	CD19 on IgD+ B cell	2	0.017604	3658	32.7477	0.102086	0.264659	0.911828	0.991914	0.999998
	ebi-a-GCST90001742	CD19 on transitional B cell	4	0.0403281	3657	38.3668	0.171891	0.520823	0.998867	0.999998	1
	ebi-a-GCST90001743	CD20 on B cell	3	0.0387265	3660	49.096	0.166922	0.504738	0.998424	0.999997	1
	ebi-a-GCST90001745	CD20 on CD24+ CD27+ B cell	5	0.0648802	3657	50.6625	0.248136	0.723129	0.999995	1	1
	ebi-a-GCST90001746	CD20 on IgD+ CD24+ B cell	2	0.0233904	3657	43.7579	0.119669	0.334713	0.968403	0.998935	1
	ebi-a-GCST90001747	CD20 on IgD+ CD24- B cell	4	0.0527949	3657	50.8883	0.210646	0.633918	0.99992	1	1
	ebi-a-GCST90001748	CD20 on IgD+ CD38- B cell	3	0.0298599	3645	37.3554	0.13951	0.409701	0.990704	0.999902	1
	ebi-a-GCST90001749	CD20 on IgD+ CD38- naive B cell	1	0.0168762	1834	31.448	0.0998877	0.25571	0.900239	0.989662	0.999997
	ebi-a-GCST90001751	CD20 on IgD+ CD38+ B cell	4	0.0630177	3657	61.4048	0.242374	0.710643	0.999992	1	1
	ebi-a-GCST90001752	CD20 on IgD+ CD38dim B cell	7	0.0980648	3657	56.6779	0.348792	0.880534	1	1	1
	ebi-a-GCST90001753	CD20 on IgD- CD24- B cell	1	0.0119993	3657	44.3899	0.0852437	0.195344	0.78068	0.949891	0.999754
	ebi-a-GCST90001754	CD20 on IgD- CD27- B cell	4	0.0438304	3657	41.8516	0.18277	0.554779	0.999455	1	1
	ebi-a-GCST90001755	CD20 on IgD- CD38- B cell	4	0.0458967	3657	43.9195	0.189194	0.574016	0.999648	1	1
	ebi-a-GCST90001757	CD20 on IgD- CD38dim B cell	7	0.0936668	3657	53.8733	0.335739	0.865744	1	1	1
	ebi-a-GCST90001758	CD20 on memory B cell	4	0.0389974	3657	37.0494	0.167762	0.507483	0.998509	0.999997	1
	ebi-a-GCST90001759	CD20 on naive-mature B cell	5	0.0589783	3657	45.7651	0.229854	0.682008	0.99998	1	1
	ebi-a-GCST90001760	CD20 on unswitched memory B cell	4	0.047232	3657	45.2605	0.193346	0.58613	0.999735	1	1
	ebi-a-GCST90001761	CD20 on switched memory B cell	6	0.0824145	3657	54.6385	0.301892	0.820276	1	1	1
	ebi-a-GCST90001762	CD20 on IgD+ B cell	4	0.0529804	3658	51.0912	0.211223	0.635437	0.999923	1	1
	ebi-a-GCST90001763	CD20 on transitional B cell	2	0.0365815	3657	69.3722	0.160273	0.48266	0.997557	0.999993	1
	ebi-a-GCST90001765	CD24 on IgD+ CD24+ B cell	2	0.0706767	3655	138.871	0.266016	0.759198	0.999999	1	1
	ebi-a-GCST90001766	CD24 on IgD+ CD38- B cell	2	0.0277567	3638	51.8881	0.133042	0.385787	0.986058	0.999785	1
	ebi-a-GCST90001767	CD24 on IgD+ CD38- unswitched memory B cell	2	0.0877673	1832	87.9854	0.318069	0.843359	1	1	1
	ebi-a-GCST90001768	CD24 on IgD+ CD38+ B cell	2	0.0277679	3655	52.1523	0.133076	0.385916	0.986088	0.999786	1
	ebi-a-GCST90001769	CD24 on IgD- CD38- B cell	2	0.0429594	3648	81.8079	0.180063	0.546492	0.999345	0.999999	1
	ebi-a-GCST90001771	CD24 on memory B cell	2	0.0668125	3653	130.663	0.254106	0.735615	0.999996	1	1
	ebi-a-GCST90001772	CD24 on unswitched memory B cell	2	0.0595785	3655	115.683	0.231716	0.6864	0.999982	1	1
	ebi-a-GCST90001773	CD24 on switched memory B cell	2	0.0600386	3652	116.537	0.233143	0.689734	0.999984	1	1
	ebi-a-GCST90001774	CD24 on transitional B cell	1	0.0185439	3656	69.0395	0.10493	0.276179	0.924977	0.994133	0.999999
	ebi-a-GCST90001775	CD25 on B cell	3	0.0591316	3660	76.5907	0.23033	0.683135	0.99998	1	1
	ebi-a-GCST90001777	CD25 on CD24+ CD27+ B cell	4	0.103264	3657	105.137	0.364083	0.896122	1	1	1
	ebi-a-GCST90001778	CD25 on IgD+ CD24+ B cell	3	0.077192	3657	101.857	0.285992	0.794971	1	1	1
	ebi-a-GCST90001779	CD25 on IgD+ CD24- B cell	3	0.0758722	3657	99.9721	0.281957	0.788113	1	1	1
	ebi-a-GCST90001780	CD25 on IgD+ CD38- B cell	2	0.0394289	3642	74.6856	0.169101	0.511834	0.998636	0.999998	1
	ebi-a-GCST90001781	CD25 on IgD+ CD38- naive B cell	2	0.0572415	1835	55.6168	0.224463	0.669027	0.99997	1	1
	ebi-a-GCST90001782	CD25 on IgD+ CD38- unswitched memory B cell	1	0.0748706	1837	148.506	0.278891	0.78278	0.999999	1	1
	ebi-a-GCST90001783	CD25 on IgD+ CD38+ B cell	2	0.0310492	3656	58.5287	0.143175	0.423007	0.992629	0.999938	1
	ebi-a-GCST90001784	CD25 on IgD+ CD38dim B cell	2	0.0557348	3657	107.838	0.219784	0.657435	0.999958	1	1
	ebi-a-GCST90001785	CD25 on IgD- CD24- B cell	1	0.0227278	3649	84.8161	0.117647	0.326812	0.964335	0.998649	1
	ebi-a-GCST90001786	CD25 on IgD- CD27- B cell	2	0.0386049	3651	73.2428	0.166545	0.503502	0.998384	0.999997	1
	ebi-a-GCST90001787	CD25 on IgD- CD38- B cell	3	0.0685064	3657	89.5529	0.259332	0.746177	0.999998	1	1
	ebi-a-GCST90001789	CD25 on IgD- CD38dim B cell	3	0.0852525	3657	113.484	0.310485	0.832858	1	1	1
	ebi-a-GCST90001790	CD25 on memory B cell	4	0.100055	3657	101.507	0.354665	0.886735	1	1	1
	ebi-a-GCST90001791	CD25 on naive-mature B cell	4	0.0849529	3657	84.7629	0.30958	0.831568	1	1	1
	ebi-a-GCST90001792	CD25 on unswitched memory B cell	4	0.0925714	3657	93.1398	0.332471	0.861816	1	1	1
	ebi-a-GCST90001793	CD25 on switched memory B cell	3	0.0932952	3657	125.292	0.334631	0.864423	1	1	1
	ebi-a-GCST90001794	CD25 on IgD+ B cell	2	0.0468818	3658	89.8907	0.192257	0.582978	0.999715	1	1
	ebi-a-GCST90001795	CD25 on transitional B cell	1	0.0147253	3657	54.6255	0.0934099	0.229148	0.857515	0.978935	0.999977
	ebi-a-GCST90001798	CD27 on CD24+ CD27+ B cell	10	0.292468	3657	150.712	0.774212	0.999728	1	1	1
	ebi-a-GCST90001799	CD27 on T cell	1	0.0462583	1838	89.0496	0.190318	0.577322	0.999674	1	1
	ebi-a-GCST90001800	CD27 on IgD+ CD24+ B cell	6	0.192802	3656	145.263	0.595854	0.992646	1	1	1
	ebi-a-GCST90001801	CD27 on IgD+ CD38- unswitched memory B cell	5	0.286707	1836	147.113	0.766062	0.999669	1	1	1
	ebi-a-GCST90001802	CD27 on IgD- CD38- B cell	7	0.186468	3657	119.483	0.581665	0.991025	1	1	1
	ebi-a-GCST90001803	CD27 on IgD- CD38+ B cell	2	0.0208956	3642	38.8309	0.112066	0.304785	0.950373	0.99741	1
	ebi-a-GCST90001804	CD27 on IgD- CD38dim B cell	7	0.26983	3657	192.638	0.74076	0.999412	1	1	1
	ebi-a-GCST90001805	CD27 on memory B cell	7	0.194992	3657	126.268	0.600678	0.993138	1	1	1
	ebi-a-GCST90001806	CD27 on unswitched memory B cell	10	0.229356	3656	108.481	0.67088	0.997733	1	1	1
	ebi-a-GCST90001807	CD27 on Plasma Blast-Plasma Cell	1	0.00897357	3651	33.041	0.0762428	0.157861	0.657171	0.876261	0.997008
	ebi-a-GCST90001808	CD27 on switched memory B cell	10	0.310935	3657	164.523	0.798738	0.999857	1	1	1
	ebi-a-GCST90001810	CD38 on CD3- CD19-	1	0.0182293	1834	34.0163	0.103977	0.272329	0.920791	0.993466	0.999999
	ebi-a-GCST90001811	CD38 on IgD+ CD24- B cell	2	0.0293857	3656	55.2979	0.13805	0.404351	0.989808	0.999883	1
	ebi-a-GCST90001812	CD38 on IgD+ CD38+ B cell	2	0.0305054	3652	57.4083	0.141498	0.416943	0.991802	0.999923	1
	ebi-a-GCST90001813	CD38 on IgD+ CD38dim B cell	4	0.0772576	3654	76.3791	0.286192	0.795307	1	1	1
	ebi-a-GCST90001815	CD38 on IgD- CD38dim B cell	3	0.058174	3657	75.212	0.227358	0.676048	0.999976	1	1
	ebi-a-GCST90001816	CD38 on naive-mature B cell	3	0.047284	3656	60.4172	0.193508	0.586597	0.999738	1	1
	ebi-a-GCST90001818	CD38 on IgD+ B cell	1	0.01223	3658	45.2664	0.0859329	0.198207	0.788335	0.953354	0.999798
	ebi-a-GCST90001819	CD38 on transitional B cell	4	0.0723414	3657	71.1983	0.271133	0.768803	0.999999	1	1
	ebi-a-GCST90001820	IgD on IgD+ CD24+ B cell	4	0.0443702	3656	42.3793	0.184448	0.559862	0.999514	1	1
	ebi-a-GCST90001821	IgD on IgD+ CD24- B cell	3	0.0397122	3656	50.3422	0.16998	0.514678	0.998713	0.999998	1
	ebi-a-GCST90001823	IgD on IgD+ CD38- unswitched memory B cell	2	0.036373	1834	34.5564	0.159627	0.480481	0.997452	0.999992	1
	ebi-a-GCST90001824	IgD on IgD+ CD38+ B cell	4	0.0596812	3656	57.9314	0.232035	0.687146	0.999983	1	1
	ebi-a-GCST90001825	IgD on IgD+ CD38dim B cell	3	0.0408494	3656	51.8452	0.17351	0.525983	0.998983	0.999999	1
	ebi-a-GCST90001826	IgD on unswitched memory B cell	2	0.0268866	3636	50.1889	0.13037	0.375756	0.983547	0.999703	1
	ebi-a-GCST90001827	IgD on IgD+ B cell	1	0.0129906	3657	48.1057	0.0882075	0.207645	0.811978	0.96325	0.999894
	ebi-a-GCST90001828	IgD on transitional B cell	4	0.0485338	3657	46.5716	0.197395	0.597701	0.9998	1	1
	ebi-a-GCST90001829	BAFF-R on B cell	10	0.568446	3660	480.648	0.965771	1	1	1	1
	ebi-a-GCST90001830	BAFF-R on CD20- B cell	1	0.029683	3648	111.535	0.138965	0.407709	0.990379	0.999896	1
	ebi-a-GCST90001831	CD62L on CD62L+ myeloid Dendritic Cell	1	0.0143981	2872	41.9263	0.0924271	0.225096	0.849754	0.976573	0.999969
	ebi-a-GCST90001832	CD62L on CD62L+ plasmacytoid Dendritic Cell	2	0.0560683	2872	85.2075	0.22082	0.660028	0.999961	1	1
	ebi-a-GCST90001833	CD62L on CD62L+ Dendritic Cell	1	0.0148958	2871	43.3823	0.0939223	0.231259	0.861417	0.980074	0.99998
	ebi-a-GCST90001834	CD62L on monocyte	2	0.0911295	2848	142.629	0.328161	0.856489	1	1	1
	ebi-a-GCST90001838	CD3 on naive CD8+ T cell	5	0.222833	2910	166.53	0.65834	0.997195	1	1	1
	ebi-a-GCST90001839	CD3 on Effector Memory CD8+ T cell	2	0.0210408	2912	31.2616	0.112508	0.30654	0.951643	0.997539	1
	ebi-a-GCST90001840	CD3 on Terminally Differentiated CD8+ T cell	2	0.0301354	2911	45.1784	0.140359	0.412798	0.991189	0.999912	1
	ebi-a-GCST90001841	CD3 on Central Memory CD4+ T cell	2	0.163312	2912	283.903	0.526805	0.98165	1	1	1
	ebi-a-GCST90001842	CD3 on Naive CD4+ T cell	3	0.254012	2910	329.834	0.715038	0.998999	1	1	1
	ebi-a-GCST90001843	CD3 on Effector Memory CD4+ T cell	2	0.115602	2912	190.121	0.399693	0.926006	1	1	1
	ebi-a-GCST90001844	CD3 on Terminally Differentiated CD4+ T cell	1	0.0336318	2903	100.961	0.151147	0.451325	0.995577	0.999977	1
	ebi-a-GCST90001845	CD3 on CD45RA- CD4+ T cell	2	0.13786	2911	232.501	0.461233	0.960814	1	1	1
	ebi-a-GCST90001846	CD3 on Central Memory CD8+ T cell	2	0.0962405	2910	154.782	0.343391	0.874586	1	1	1
	ebi-a-GCST90001847	CD3 on HLA DR+ T cell	2	0.0831136	3060	138.555	0.304012	0.823449	1	1	1
	ebi-a-GCST90001848	CD3 on Natural Killer T	2	0.0221905	3113	35.2893	0.116008	0.320378	0.960678	0.998363	1
	ebi-a-GCST90001849	CD3 on HLA DR+ CD4+ T cell	2	0.0989446	3060	167.844	0.351391	0.883311	1	1	1
	ebi-a-GCST90001850	CD3 on HLA DR+ CD8+ T cell	1	0.0355797	3060	112.817	0.157171	0.472142	0.997008	0.999989	1
	ebi-a-GCST90001851	CD3 on T cell	3	0.106767	2919	116.142	0.374292	0.905562	1	1	1
	ebi-a-GCST90001852	CD3 on CD39+ resting CD4 regulatory T cell	1	0.050212	2649	139.938	0.202614	0.612268	0.99986	1	1
	ebi-a-GCST90001853	CD3 on activated CD4 regulatory T cell	3	0.203912	2919	248.885	0.619889	0.994834	1	1	1
	ebi-a-GCST90001854	CD3 on CD39+ activated CD4 regulatory T cell	4	0.203722	2919	186.382	0.619488	0.994802	1	1	1
	ebi-a-GCST90001855	CD3 on secreting CD4 regulatory T cell	2	0.182301	2919	325.052	0.572138	0.989776	1	1	1
	ebi-a-GCST90001856	CD3 on CD39+ secreting CD4 regulatory T cell	2	0.145347	2919	247.956	0.481077	0.96855	1	1	1
	ebi-a-GCST90001857	CD3 on activated & secreting CD4 regulatory T cell	3	0.209673	2919	257.783	0.631928	0.995705	1	1	1
	ebi-a-GCST90001858	CD3 on CD45RA+ CD4+ T cell	4	0.241268	2919	231.655	0.692847	0.998469	1	1	1
	ebi-a-GCST90001859	CD3 on CD8+ T cell	1	0.0772442	2918	244.099	0.286151	0.795238	1	1	1
	ebi-a-GCST90001860	CD3 on CD39+ CD4+ T cell	2	0.202771	2919	370.834	0.61747	0.994642	1	1	1
	ebi-a-GCST90001861	CD3 on CD28+ CD4+ T cell	2	0.120982	2919	200.67	0.414903	0.936377	1	1	1
	ebi-a-GCST90001863	CD3 on CD28+ CD45RA- CD8+ T cell	4	0.0979257	2919	79.0832	0.348381	0.88009	1	1	1
	ebi-a-GCST90001864	CD3 on CD28+ CD45RA+ CD8+ T cell	4	0.216664	2919	201.497	0.646145	0.996573	1	1	1
	ebi-a-GCST90001865	CD3 on CD28- CD8+ T cell	1	0.0102438	2919	30.1903	0.080013	0.173574	0.714496	0.914619	0.998933
	ebi-a-GCST90001866	CD3 on CD39+ CD8+ T cell	1	0.0566416	2914	174.844	0.222601	0.664449	0.999966	1	1
	ebi-a-GCST90001867	CD3 on CD4+ T cell	3	0.127578	2919	142.09	0.433263	0.947254	1	1	1
	ebi-a-GCST90001868	CD3 on CD4 regulatory T cell	2	0.193038	2919	348.777	0.596376	0.992701	1	1	1
	ebi-a-GCST90001869	CD3 on resting CD4 regulatory T cell	6	0.260518	2918	170.923	0.725859	0.999195	1	1	1
	ebi-a-GCST90001870	CD34 on Hematopoietic Stem Cell	4	0.119784	1634	55.4203	0.411532	0.934191	1	1	1
	ebi-a-GCST90001871	HVEM on T cell	1	0.0404924	1247	52.5406	0.172401	0.522454	0.998905	0.999998	1
	ebi-a-GCST90001872	HVEM on naive CD8+ T cell	2	0.0589278	1247	38.9482	0.229698	0.681636	0.999979	1	1
	ebi-a-GCST90001873	HVEM on Effector Memory CD8+ T cell	1	0.0402244	1247	52.1782	0.171569	0.519792	0.998843	0.999998	1
	ebi-a-GCST90001875	HVEM on CD4+ T cell	1	0.0443265	1247	57.7462	0.184312	0.559452	0.999509	1	1
	ebi-a-GCST90001876	HVEM on Central Memory CD4+ T cell	1	0.0424827	1247	55.2376	0.178582	0.541912	0.999277	0.999999	1
	ebi-a-GCST90001877	HVEM on naive CD4+ T cell	1	0.03298	1247	42.4604	0.149133	0.444254	0.994964	0.99997	1
	ebi-a-GCST90001878	HVEM on Effector Memory CD4+ T cell	1	0.0414034	1247	53.7736	0.17523	0.531427	0.999094	0.999999	1
	ebi-a-GCST90001879	HVEM on Terminally Differentiated CD4+ T cell	1	0.0280207	1245	35.8338	0.133853	0.388815	0.986745	0.999805	1
	ebi-a-GCST90001880	HVEM on CD45RA- CD4+ T cell	1	0.0457298	1247	59.6619	0.188675	0.572484	0.999635	1	1
	ebi-a-GCST90001881	HVEM on CD8+ T cell	1	0.0340741	1247	43.9188	0.152514	0.456094	0.995951	0.99998	1
	ebi-a-GCST90001882	HVEM on Central Memory CD8+ T cell	1	0.049253	1247	64.4967	0.199632	0.603992	0.999828	1	1
	ebi-a-GCST90001883	CD16-CD56 on Natural Killer T	4	0.157377	3113	145.12	0.511997	0.978039	1	1	1
	ebi-a-GCST90001884	CD16-CD56 on Natural Killer	7	0.321948	3113	210.613	0.812251	0.999902	1	1	1
	ebi-a-GCST90001885	CD16-CD56 on HLA DR+ Natural Killer	2	0.0408515	2971	63.2057	0.173516	0.526004	0.998984	0.999999	1
	ebi-a-GCST90001886	CD28 on CD39+ activated CD4 regulatory T cell	2	0.0533732	2920	82.234	0.212444	0.638639	0.99993	1	1
	ebi-a-GCST90001887	CD28 on secreting CD4 regulatory T cell	3	0.0707315	2920	73.984	0.266184	0.759519	0.999999	1	1
	ebi-a-GCST90001888	CD28 on CD39+ secreting CD4 regulatory T cell	3	0.121554	2920	134.499	0.416506	0.937396	1	1	1
	ebi-a-GCST90001889	CD28 on activated & secreting CD4 regulatory T cell	2	0.0603854	2920	93.7322	0.234219	0.692228	0.999985	1	1
	ebi-a-GCST90001890	CD28 on CD45RA+ CD4+ T cell	2	0.0857506	2920	136.798	0.31199	0.834986	1	1	1
	ebi-a-GCST90001891	CD28 on CD45RA- CD4 not regulatory T cell	3	0.0881681	2920	93.9859	0.319275	0.844977	1	1	1
	ebi-a-GCST90001892	CD28 on CD39+ CD4+ T cell	5	0.220343	2920	164.708	0.653457	0.996958	1	1	1
	ebi-a-GCST90001893	CD28 on CD28+ CD45RA- CD8+ T cell	1	0.0637582	2920	198.716	0.244666	0.715661	0.999993	1	1
	ebi-a-GCST90001894	CD28 on CD28+ CD4+ T cell	2	0.0801322	2920	127.054	0.294957	0.809569	1	1	1
	ebi-a-GCST90001896	CD28 on CD28+ CD45RA+ CD8+ T cell	3	0.129013	2920	143.975	0.437215	0.949379	1	1	1
	ebi-a-GCST90001897	CD28 on CD39+ CD8+ T cell	3	0.0554479	2914	56.9417	0.218892	0.655192	0.999955	1	1
	ebi-a-GCST90001898	CD28 on CD4+ T cell	2	0.071456	2920	112.239	0.268412	0.763735	0.999999	1	1
	ebi-a-GCST90001899	CD28 on CD4 regulatory T cell	2	0.0523479	2920	80.567	0.209257	0.630238	0.999912	1	1
	ebi-a-GCST90001900	CD28 on resting CD4 regulatory T cell	1	0.0756496	2919	238.73	0.281276	0.786937	1	1	1
	ebi-a-GCST90001901	CD28 on CD39+ resting CD4 regulatory T cell	2	0.0304892	2650	41.6214	0.141448	0.416762	0.991776	0.999923	1
	ebi-a-GCST90001902	CD28 on activated CD4 regulatory T cell	1	0.0399005	2920	121.268	0.170564	0.516562	0.998762	0.999998	1
	ebi-a-GCST90001903	CD86 on myeloid Dendritic Cell	1	0.0891327	2871	280.745	0.322174	0.848813	1	1	1
	ebi-a-GCST90001904	CD86 on CD62L+ myeloid Dendritic Cell	1	0.0108707	2871	31.5309	0.0818785	0.181345	0.739801	0.929239	0.999365
	ebi-a-GCST90001905	CD86 on monocyte	1	0.0136383	2850	39.3789	0.0901475	0.215678	0.830279	0.970085	0.99994
	ebi-a-GCST90001906	CD86 on granulocyte	2	0.0257545	2848	37.6042	0.126899	0.362591	0.979627	0.999549	1
	ebi-a-GCST90001907	CCR7 on naive CD4+ T cell	4	0.0849102	2910	67.388	0.309451	0.831383	1	1	1
	ebi-a-GCST90001908	CCR7 on naive CD8+ T cell	2	0.0287101	2910	42.9637	0.135972	0.396688	0.988389	0.999849	1
	ebi-a-GCST90001909	CD45 on CD14+ monocyte	1	0.0111188	3112	34.9683	0.0826174	0.184421	0.749291	0.934359	0.999484
	ebi-a-GCST90001910	CD45 on B cell	2	0.0207152	3112	32.883	0.111518	0.302603	0.948752	0.997241	1
	ebi-a-GCST90001911	CD45 on Natural Killer	3	0.0456016	3113	49.5165	0.188276	0.571305	0.999625	1	1
	ebi-a-GCST90001913	CD45 on granulocyte	1	0.0107781	3112	33.885	0.0816026	0.180196	0.736182	0.927234	0.999314
	ebi-a-GCST90001917	CD45 on CD8+ T cell	2	0.0192745	3113	30.561	0.107144	0.285103	0.933927	0.995439	1
	ebi-a-GCST90001918	CD45 on HLA DR+ T cell	1	0.0271207	3060	85.2471	0.131089	0.378463	0.984262	0.999728	1
	ebi-a-GCST90001919	CD45 on Natural Killer T	1	0.00965397	3113	30.3263	0.0782608	0.166272	0.688909	0.8984	0.998272
	ebi-a-GCST90001920	CD45 on HLA DR+ CD4+ T cell	2	0.023102	3060	36.1464	0.118788	0.331277	0.966689	0.998819	1
	ebi-a-GCST90001923	CD127 on CD45RA- CD4 not regulatory T cell	1	0.0116082	2920	34.2705	0.0840765	0.190492	0.767172	0.94347	0.999657
	ebi-a-GCST90001924	CD127 on CD28+ CD4+ T cell	2	0.0259873	2920	38.9137	0.127613	0.365308	0.9805	0.999586	1
	ebi-a-GCST90001926	CD127 on granulocyte	8	0.137298	2920	57.9104	0.459726	0.960167	1	1	1
	ebi-a-GCST90001927	CD127 on CD8+ T cell	1	0.0123751	2920	36.5631	0.0863666	0.200008	0.793032	0.955416	0.999821
	ebi-a-GCST90001928	CD127 on CD28+ CD45RA- CD8+ T cell	1	0.0109818	2920	32.4007	0.0822093	0.182722	0.744086	0.931575	0.999421
	ebi-a-GCST90001929	CD127 on CD28+ CD45RA+ CD8+ T cell	1	0.0195807	2920	58.2774	0.108072	0.288832	0.937375	0.995898	1
	ebi-a-GCST90001930	CD127 on CD28- CD8+ T cell	1	0.0113769	2920	33.5798	0.0833867	0.187622	0.758858	0.93932	0.999584
	ebi-a-GCST90001932	CD127 on CD45RA+ CD4+ T cell	4	0.0680833	2920	53.2405	0.258027	0.743573	0.999997	1	1
	ebi-a-GCST90001933	CD25 on CD45RA- CD4 not regulatory T cell	2	0.043927	3435	78.8421	0.183071	0.555692	0.999466	1	1
	ebi-a-GCST90001934	CD25 on CD45RA+ CD4 not regulatory T cell	1	0.0167484	3435	58.4766	0.0995019	0.254136	0.898066	0.989209	0.999996
	ebi-a-GCST90001935	CD25 on CD39+ CD4 regulatory T cell	2	0.0399562	3434	71.3977	0.170737	0.517119	0.998777	0.999998	1
	ebi-a-GCST90001937	CD25 on resting CD4 regulatory T cell	1	0.0120551	3434	41.8779	0.0854104	0.196036	0.782553	0.95075	0.999765
	ebi-a-GCST90001938	CD25 on CD39+ resting CD4 regulatory T cell	1	0.00986578	3118	31.0481	0.0788898	0.168894	0.698301	0.904522	0.998546
	ebi-a-GCST90001940	CD25 on CD39+ activated CD4 regulatory T cell	2	0.0370566	3435	66.0362	0.161745	0.487602	0.997782	0.999994	1
	ebi-a-GCST90001941	CD25 on secreting CD4 regulatory T cell	1	0.0122109	3435	42.4384	0.085876	0.197971	0.787712	0.953077	0.999794
	ebi-a-GCST90001942	CD25 on CD39+ secreting CD4 regulatory T cell	1	0.0117564	3435	40.8399	0.0845188	0.192331	0.772372	0.945989	0.999698
	ebi-a-GCST90001943	CD25 on activated & secreting CD4 regulatory T cell	1	0.0096503	3435	33.4523	0.0782499	0.166227	0.688744	0.898291	0.998267
	ebi-a-GCST90001944	CD123 on plasmacytoid Dendritic Cell	1	0.0334985	2872	99.4729	0.150735	0.449884	0.995458	0.999976	1
	ebi-a-GCST90001945	CD123 on CD62L+ plasmacytoid Dendritic Cell	1	0.0327169	2872	97.0735	0.14832	0.441386	0.994695	0.999967	1
	ebi-a-GCST90001946	CD33 on CD14+ monocyte	6	0.577804	1634	371.11	0.968057	1	1	1	1
	ebi-a-GCST90001947	CD33 on CD33+ HLA DR+ CD14dim	4	0.509509	1577	408.238	0.947444	1	1	1	1
	ebi-a-GCST90001948	CD33 on CD33dim HLA DR+ CD11b+	7	0.61145	1633	365.316	0.975143	1	1	1	1
	ebi-a-GCST90001949	CD33 on CD33dim HLA DR+ CD11b-	7	0.58605	1634	328.859	0.969952	1	1	1	1
	ebi-a-GCST90001950	CD33 on Granulocytic Myeloid-Derived Suppressor Cells	3	0.240673	1244	131.008	0.691777	0.998439	1	1	1
	ebi-a-GCST90001951	CD33 on CD66b++ myeloid cell	4	0.378581	1464	222.213	0.870006	0.999987	1	1	1
	ebi-a-GCST90001952	CD33 on Monocytic Myeloid-Derived Suppressor Cells	4	0.455423	1569	326.989	0.922948	0.999999	1	1	1
	ebi-a-GCST90001953	CD33 on CD33dim HLA DR-	6	0.508878	1558	267.846	0.947205	1	1	1	1
	ebi-a-GCST90001954	CD33 on basophil	7	0.562264	1555	283.871	0.964177	1	1	1	1
	ebi-a-GCST90001955	CD33 on Immature Myeloid-Derived Suppressor Cells	6	0.513054	1554	271.658	0.948765	1	1	1	1
	ebi-a-GCST90001956	CD33 on CD33+ HLA DR+	4	0.519923	1579	426.159	0.951236	1	1	1	1
	ebi-a-GCST90001957	CD33 on CD33+ HLA DR+ CD14-	4	0.524923	1578	434.51	0.952965	1	1	1	1
	ebi-a-GCST90001958	CD4 on monocyte	2	0.10602	3112	184.354	0.372122	0.903618	1	1	1
	ebi-a-GCST90001959	CD4 on HLA DR+ CD4+ T cell	1	0.0115348	3060	35.6851	0.0838577	0.189581	0.764561	0.942183	0.999636
	ebi-a-GCST90001960	CD25 on CD4+ T cell	1	0.0155159	2920	45.9888	0.0957873	0.238928	0.874819	0.983741	0.999988
	ebi-a-GCST90001961	CD25 on CD39+ CD4+ T cell	5	0.113714	2920	74.7752	0.394308	0.922013	1	1	1
	ebi-a-GCST90001979	CD16 on CD14- CD16+ monocyte	8	0.570093	3620	598.562	0.966184	1	1	1	1
	ebi-a-GCST90001980	CD40 on CD14+ CD16- monocyte	4	0.190231	3629	212.838	0.590137	0.992025	1	1	1
	ebi-a-GCST90001981	CD40 on CD14+ CD16+ monocyte	4	0.21397	3618	245.88	0.640717	0.996261	1	1	1
	ebi-a-GCST90001983	CD14 on CD14+ CD16+ monocyte	2	0.0223661	3618	41.3516	0.116543	0.322483	0.96191	0.998462	1
	ebi-a-GCST90001984	HLA DR on CD14- CD16+ monocyte	8	0.210093	3621	120.086	0.632792	0.995763	1	1	1
	ebi-a-GCST90001985	CD40 on monocytes	5	0.237532	3629	225.735	0.686086	0.998268	1	1	1
	ebi-a-GCST90001986	CD14 on CD14+ CD16- monocyte	1	0.0149017	3629	54.8661	0.09394	0.231332	0.86155	0.980112	0.99998
	ebi-a-GCST90001987	CD64 on CD14+ CD16- monocyte	7	0.264683	3622	185.841	0.732609	0.9993	1	1	1
	ebi-a-GCST90001988	HLA DR on CD14+ CD16- monocyte	4	0.168262	3629	183.285	0.538923	0.984222	1	1	1
	ebi-a-GCST90001989	CD40 on CD14- CD16+ monocyte	8	0.305971	3621	199.049	0.792379	0.99983	1	1	1
	ebi-a-GCST90001990	CD64 on CD14- CD16+ monocyte	1	0.0159715	3614	58.6253	0.0971593	0.244556	0.883916	0.986015	0.999992
	ebi-a-GCST90001991	HLA DR on CD14+ monocyte	4	0.15916	3629	171.493	0.516476	0.979189	1	1	1
	ebi-a-GCST90001992	CCR2 on CD14+ CD16+ monocyte	1	0.00859917	3618	31.3643	0.0751339	0.153239	0.638669	0.862317	0.995969
	ebi-a-GCST90001993	PDL-1 on CD14+ CD16- monocyte	1	0.00837192	3629	30.6213	0.0744614	0.150437	0.627075	0.853189	0.995175
	ebi-a-GCST90001994	CX3CR1 on CD14- CD16-	3	0.0872731	3590	114.295	0.316581	0.841342	1	1	1
	ebi-a-GCST90001995	CX3CR1 on monocyte	2	0.0986276	3590	196.244	0.350455	0.882317	1	1	1
	ebi-a-GCST90001996	CX3CR1 on CD14+ CD16+ monocyte	3	0.113291	3579	152.254	0.393099	0.921092	1	1	1
	ebi-a-GCST90001997	CX3CR1 on CD14+ CD16- monocyte	2	0.11103	3590	224.004	0.386615	0.915998	1	1	1
	ebi-a-GCST90001998	PDL-1 on CD14+ CD16+ monocyte	1	0.00832358	3618	30.3507	0.0743184	0.149841	0.624573	0.85118	0.994987
	ebi-a-GCST90001999	PDL-1 on CD14- CD16+ monocyte	2	0.105291	3621	212.887	0.37	0.901685	1	1	1
	ebi-a-GCST90002000	PDL-1 on CD14- CD16-	1	0.0110025	3629	40.3502	0.0822711	0.182979	0.74488	0.932003	0.999431
	ebi-a-GCST90002001	CD64 on CD14- CD16-	3	0.0340019	3622	42.4497	0.152291	0.455318	0.995892	0.99998	1
	ebi-a-GCST90002002	PDL-1 on monocyte	2	0.0329767	3629	61.8256	0.149123	0.444219	0.994961	0.99997	1
	ebi-a-GCST90002003	CCR2 on CD14- CD16-	3	0.0327491	3629	40.9116	0.14842	0.441737	0.994728	0.999967	1
	ebi-a-GCST90002004	CCR2 on CD14+ CD16- monocyte	2	0.0329354	3629	61.7455	0.148995	0.443769	0.99492	0.99997	1
	ebi-a-GCST90002005	CD16 on CD14+ CD16+ monocyte	4	0.268387	3617	331.26	0.738496	0.999383	1	1	1
	ebi-a-GCST90002006	CD64 on monocyte	7	0.228781	3622	153.156	0.66979	0.99769	1	1	1
	ebi-a-GCST90002007	HLA DR on CD14+ CD16+ monocyte	3	0.116092	3618	158.22	0.401087	0.927012	1	1	1
	ebi-a-GCST90002008	CCR2 on monocyte	1	0.0190389	3629	70.3944	0.106429	0.282229	0.931154	0.995052	1
	ebi-a-GCST90002009	HLA DR on CD14- CD16-	5	0.210402	3629	193.082	0.633429	0.995805	1	1	1
	ebi-a-GCST90002010	HLA DR on monocyte	3	0.116751	3629	159.722	0.40296	0.928345	1	1	1
	ebi-a-GCST90002011	CD64 on CD14+ CD16+ monocyte	2	0.0181782	3611	33.4007	0.103823	0.271703	0.920091	0.99335	0.999999
	ebi-a-GCST90002012	CX3CR1 on CD14- CD16+ monocyte	2	0.0322938	3582	59.7184	0.147014	0.436754	0.994231	0.999961	1
	ebi-a-GCST90002013	CCR2 on myeloid Dendritic Cell	3	0.0851808	2870	88.9532	0.310269	0.83255	1	1	1
	ebi-a-GCST90002014	CCR2 on CD62L+ myeloid Dendritic Cell	3	0.0827962	2870	86.2382	0.30305	0.822015	1	1	1
	ebi-a-GCST90002015	CCR2 on plasmacytoid Dendritic Cell	2	0.0999315	2871	159.212	0.3543	0.886358	1	1	1
	ebi-a-GCST90002016	CCR2 on CD62L+ plasmacytoid Dendritic Cell	2	0.0997442	2871	158.881	0.353749	0.885785	1	1	1
	ebi-a-GCST90002017	CCR2 on monocyte	2	0.0664016	2850	101.246	0.252837	0.733	0.999996	1	1
	ebi-a-GCST90002018	CCR2 on granulocyte	2	0.0366914	2850	54.2196	0.160614	0.483806	0.997611	0.999993	1
	ebi-a-GCST90002019	CD14 on Monocytic Myeloid-Derived Suppressor Cells	1	0.0188543	1570	30.1316	0.10587	0.279974	0.928907	0.994727	0.999999
	ebi-a-GCST90002021	CD14 on CD33dim HLA DR+ CD11b+	1	0.046203	1634	79.056	0.190146	0.576817	0.99967	1	1
	ebi-a-GCST90002022	CD4 on CD4+ T cell	4	0.065944	2912	51.3083	0.251424	0.730062	0.999996	1	1
	ebi-a-GCST90002023	CD4 on Central Memory CD4+ T cell	4	0.0667131	2912	51.9495	0.253799	0.734985	0.999996	1	1
	ebi-a-GCST90002024	CD4 on naive CD4+ T cell	5	0.0688198	2910	42.9246	0.260298	0.748093	0.999998	1	1
	ebi-a-GCST90002025	CD4 on Effector Memory CD4+ T cell	2	0.0500314	2912	76.6033	0.202053	0.610719	0.999855	1	1
	ebi-a-GCST90002027	CD4 on CD45RA+ CD4+ T cell	3	0.0648595	2911	67.2079	0.248072	0.722993	0.999995	1	1
	ebi-a-GCST90002028	CD19 on B cell	1	0.0121169	3112	38.1457	0.085595	0.196803	0.784611	0.951685	0.999777
	ebi-a-GCST90002029	CD39 on CD39+ CD8+ T cell	2	0.133732	2915	224.774	0.450103	0.955818	1	1	1
	ebi-a-GCST90002030	CD39 on CD39+ activated CD4 regulatory T cell	5	0.743382	2920	1688.28	0.990983	1	1	1	1
	ebi-a-GCST90002031	CD39 on CD39+ secreting CD4 regulatory T cell	5	0.530148	2920	657.59	0.954711	1	1	1	1
	ebi-a-GCST90002032	CD39 on CD39+ CD4+ T cell	4	0.520346	2920	790.574	0.951385	1	1	1	1
	ebi-a-GCST90002033	CD39 on granulocyte	3	0.0349756	2920	35.2285	0.155302	0.465738	0.996621	0.999986	1
	ebi-a-GCST90002034	CD39 on monocyte	2	0.0210071	2909	31.1783	0.112405	0.306133	0.951351	0.99751	1
	ebi-a-GCST90002035	CD80 on myeloid Dendritic Cell	4	0.109273	2871	87.8987	0.381548	0.91183	1	1	1
	ebi-a-GCST90002036	CD80 on CD62L+ myeloid Dendritic Cell	3	0.0861525	2871	90.095	0.313203	0.836685	1	1	1
	ebi-a-GCST90002037	CD80 on plasmacytoid Dendritic Cell	1	0.0295969	2871	87.5034	0.1387	0.406738	0.990217	0.999892	1
	ebi-a-GCST90002038	CD80 on CD62L+ plasmacytoid Dendritic Cell	1	0.0288981	2871	85.3757	0.13655	0.398825	0.988802	0.99986	1
	ebi-a-GCST90002039	CD80 on monocyte	6	0.239247	2850	149.014	0.689202	0.998363	1	1	1
	ebi-a-GCST90002040	CD80 on granulocyte	2	0.0421421	2850	62.6286	0.177524	0.538621	0.999223	0.999999	1
	ebi-a-GCST90002042	CD45 on CD33+ HLA DR+ CD14-	1	0.0204029	1579	32.8456	0.110569	0.298822	0.945829	0.996921	1
	ebi-a-GCST90002045	CD45 on CD33- HLA DR-	2	0.05544	1635	47.8943	0.218868	0.65513	0.999955	1	1
	ebi-a-GCST90002046	CD45 on CD33- HLA DR+	2	0.0654905	1635	57.1854	0.250023	0.727124	0.999995	1	1
	ebi-a-GCST90002052	CD45 on Immature Myeloid-Derived Suppressor Cells	2	0.154746	1555	142.067	0.505338	0.976231	1	1	1
	ebi-a-GCST90002054	CD8 on Central Memory CD8+ T cell	2	0.0635628	2910	98.6596	0.244061	0.714344	0.999993	1	1
	ebi-a-GCST90002055	CD8 on naive CD8+ T cell	2	0.0882336	2910	140.658	0.319472	0.845241	1	1	1
	ebi-a-GCST90002056	CD8 on Effector Memory CD8+ T cell	3	0.0626185	2912	64.7529	0.241138	0.707909	0.999991	1	1
	ebi-a-GCST90002057	CD8 on Terminally Differentiated CD8+ T cell	2	0.042068	2911	63.8531	0.177294	0.537903	0.999211	0.999999	1
	ebi-a-GCST90002058	CD8 on CD8+ T cell	3	0.0906088	3113	103.257	0.326601	0.854521	1	1	1
	ebi-a-GCST90002059	CD8 on Natural Killer T	1	0.0160631	3103	50.625	0.0974355	0.245687	0.885673	0.986435	0.999993
	ebi-a-GCST90002060	CD8 on HLA DR+ CD8+ T cell	2	0.0310477	3060	48.9771	0.14317	0.42299	0.992627	0.999938	1
	ebi-a-GCST90002061	CD4 on CD39+ CD4+ T cell	9	0.224525	2920	93.6152	0.661627	0.997345	1	1	1
	ebi-a-GCST90002062	CD4 on CD28+ CD4+ T cell	2	0.026642	2920	39.9209	0.12962	0.372923	0.982766	0.999675	1
	ebi-a-GCST90002063	CD4 on CD4 regulatory T cell	2	0.0307887	2920	46.3318	0.142371	0.420106	0.992244	0.999931	1
	ebi-a-GCST90002064	CD4 on resting CD4 regulatory T cell	1	0.0122167	2919	36.0768	0.0858932	0.198042	0.7879	0.95316	0.999795
	ebi-a-GCST90002065	CD4 on CD39+ resting CD4 regulatory T cell	1	0.0111726	2650	29.9193	0.0827778	0.185088	0.751311	0.935423	0.999506
	ebi-a-GCST90002066	CD4 on activated CD4 regulatory T cell	3	0.0469585	2920	47.8926	0.192496	0.583669	0.999719	1	1
	ebi-a-GCST90002067	CD4 on CD39+ activated CD4 regulatory T cell	4	0.060383	2920	46.8319	0.234211	0.692211	0.999985	1	1
	ebi-a-GCST90002068	CD4 on secreting CD4 regulatory T cell	1	0.0142155	2920	42.079	0.0918789	0.222834	0.845262	0.975148	0.999964
	ebi-a-GCST90002069	CD4 on CD39+ secreting CD4 regulatory T cell	2	0.0573311	2920	88.7028	0.224742	0.669707	0.999971	1	1
	ebi-a-GCST90002070	CD4 on activated & secreting CD4 regulatory T cell	3	0.0398012	2920	40.2903	0.170256	0.515569	0.998737	0.999998	1
	ebi-a-GCST90002087	CD11c on myeloid Dendritic Cell	5	0.0908187	2872	57.2573	0.32723	0.855318	1	1	1
	ebi-a-GCST90002088	CD11c on CD62L+ myeloid Dendritic Cell	2	0.0603341	2872	92.1064	0.23406	0.69186	0.999985	1	1
	ebi-a-GCST90002089	CD11c on monocyte	1	0.0300086	2850	88.1086	0.139968	0.411374	0.990969	0.999908	1
	ebi-a-GCST90002090	CD11c on granulocyte	2	0.0677296	2850	103.417	0.256936	0.741378	0.999997	1	1
	ebi-a-GCST90002091	CD11b on CD14+ monocyte	1	0.152855	1635	294.65	0.500515	0.974844	1	1	1
	ebi-a-GCST90002094	CD11b on Monocytic Myeloid-Derived Suppressor Cells	1	0.0845641	1570	144.845	0.308404	0.829879	1	1	1
	ebi-a-GCST90002095	CD11b on CD33dim HLA DR-	1	0.0523928	1559	86.0858	0.209396	0.630608	0.999913	1	1
	ebi-a-GCST90002096	CD11b on basophil	1	0.0565316	1556	93.1139	0.222259	0.663604	0.999965	1	1
	ebi-a-GCST90002097	CD11b on CD33+ HLA DR+ CD14dim	1	0.101437	1578	177.912	0.358729	0.890868	1	1	1
	ebi-a-GCST90002098	CD45RA on naive CD4+ T cell	11	0.264005	2910	94.5026	0.731519	0.999284	1	1	1
	ebi-a-GCST90002099	CD4RA on Terminally Differentiated CD4+ T cell	3	0.0489207	2903	49.7053	0.198598	0.601095	0.999815	1	1
	ebi-a-GCST90002100	CD45RA on naive CD8+ T cell	2	0.028447	2910	42.5584	0.135163	0.393689	0.987786	0.999834	1
	ebi-a-GCST90002101	CD45RA on Terminally Differentiated CD8+ T cell	2	0.0437723	2911	66.5583	0.18259	0.554229	0.999448	1	1
	ebi-a-GCST90002102	CD45RA on resting CD4 regulatory T cell	6	0.123189	2919	68.188	0.421083	0.940229	1	1	1
	ebi-a-GCST90002104	HLA DR on myeloid Dendritic Cell	6	0.278281	2872	184.115	0.7537	0.999559	1	1	1
	ebi-a-GCST90002105	HLA DR on plasmacytoid Dendritic Cell	7	0.353769	2872	223.979	0.84698	0.999968	1	1	1
	ebi-a-GCST90002106	HLA DR on Dendritic Cell	6	0.331977	2871	237.213	0.82387	0.999931	1	1	1
	ebi-a-GCST90002108	HLA DR on CD33+ HLA DR+ CD14-	4	0.30756	1579	174.78	0.794433	0.999839	1	1	1
	ebi-a-GCST90002109	HLA DR on CD33+ HLA DR+ CD14dim	4	0.158012	1578	73.7994	0.513596	0.978455	1	1	1
	ebi-a-GCST90002110	HLA DR on CD33dim HLA DR+ CD11b+	5	0.203058	1634	82.9618	0.61808	0.994691	1	1	1
	ebi-a-GCST90002111	HLA DR on CD33dim HLA DR+ CD11b-	5	0.207179	1635	85.1378	0.626752	0.995347	1	1	1
	ebi-a-GCST90002112	HLA DR on CD33- HLA DR+	2	0.18809	1635	189.038	0.585332	0.99147	1	1	1
	ebi-a-GCST90002116	HLA DR on B cell	7	0.195091	3060	105.676	0.600893	0.99316	1	1	1
	ebi-a-GCST90002117	HLA DR on HLA DR+ Natural Killer	3	0.15354	2971	179.395	0.502266	0.975355	1	1	1
	ebi-a-GCST90002118	CD8 on CD28+ CD45RA- CD8+ T cell	2	0.0318327	2920	47.9545	0.145591	0.431682	0.993681	0.999954	1
	ebi-a-GCST90002119	CD8 on CD28+ CD45RA+ CD8+ T cell	8	0.226011	2920	106.255	0.664495	0.997471	1	1	1
	ebi-a-GCST90002120	CD8 on CD28- CD8+ T cell	3	0.0429694	2920	43.6416	0.180095	0.546588	0.999347	0.999999	1
	ebi-a-GCST90002121	CD8 on CD39+ CD8+ T cell	5	0.0779019	2915	49.1524	0.28816	0.798581	1	1	1

## Sheet: MZL
	Trait ID	Trait	No. of SNPs	R2	N	F-statistic	Power to identify ORSD of 0.95 or 1.05	Power to identify ORSD of 0.91 or 1.10	Power to identify ORSD of 0.8 or 1.25	Power to identify ORSD of 0.75 or 1.33	Power to identify ORSD of 0.67 or 1.50
	ebi-a-GCST90001391	IgD+ B cell %B cell	1	0.00847917	3658	31.2649	0.0514887	0.0558387	0.0848704	0.10965	0.18237
	ebi-a-GCST90001395	IgD+ CD38- B cell %B cell	1	0.0094107	3657	34.7229	0.0516524	0.0564825	0.0887706	0.116368	0.197299
	ebi-a-GCST90001399	IgD- CD27- B cell %B cell	3	0.0799448	3657	105.805	0.0641386	0.10641	0.389269	0.588531	0.896148
	ebi-a-GCST90001422	CD20- CD38- B cell %B cell	1	0.00846079	3659	31.2051	0.0514855	0.055826	0.0847935	0.109517	0.182076
	ebi-a-GCST90001424	IgD+ B cell %Lymphocyte	2	0.0248433	3657	46.5451	0.0543693	0.0672161	0.154729	0.229588	0.434545
	ebi-a-GCST90001426	IgD- CD38dim B cell %lymphocyte	2	0.0171499	3656	31.8709	0.0530138	0.0618499	0.121582	0.172906	0.319944
	ebi-a-GCST90001429	IgD+ CD38+ B cell %lymphocyte	1	0.0085607	3656	31.5509	0.051503	0.055895	0.0852113	0.110237	0.183676
	ebi-a-GCST90001431	IgD+ CD38- B cell %lymphocyte	2	0.0212456	3656	39.6475	0.0537351	0.064703	0.139179	0.203087	0.382205
	ebi-a-GCST90001433	IgD- CD27- B cell %lymphocyte	2	0.0470695	3656	90.2191	0.0582972	0.0828769	0.251337	0.388197	0.695222
	ebi-a-GCST90001439	IgD+ CD24+ B cell %lymphocyte	2	0.0305391	3656	57.5367	0.0553742	0.0712077	0.179465	0.271296	0.512052
	ebi-a-GCST90001441	IgD+ CD24- B cell %lymphocyte	1	0.00814486	3656	30.0057	0.0514299	0.0556077	0.0834736	0.107245	0.177017
	ebi-a-GCST90001442	CD24+ CD27+ B cell %lymphocyte	2	0.0262016	3656	49.145	0.0546088	0.0681666	0.160618	0.239571	0.453653
	ebi-a-GCST90001451	CD62L- monocyte %monocyte	3	0.0293644	3042	30.636	0.0551668	0.0703833	0.174355	0.262732	0.496642
	ebi-a-GCST90001457	CD11c+ HLA DR++ monocyte %monocyte	1	0.0108476	3042	33.3383	0.051905	0.0574766	0.0948096	0.126778	0.220323
	ebi-a-GCST90001471	CD62L- plasmacytoid Dendritic Cell %Dendritic Cell	1	0.0393177	3410	139.479	0.0569253	0.0773896	0.217688	0.334362	0.6172
	ebi-a-GCST90001475	HLA DR++ monocyte %monocyte	3	0.0389299	3595	48.4867	0.0568567	0.0771159	0.216001	0.331618	0.612934
	ebi-a-GCST90001476	HLA DR++ monocyte %leukocyte	2	0.032512	3595	60.3537	0.0557225	0.072594	0.188052	0.285624	0.537234
	ebi-a-GCST90001478	CD4 regulatory T cell %CD4+ T cell	2	0.0234687	3437	41.2642	0.0541269	0.0662551	0.148779	0.21947	0.414834
	ebi-a-GCST90001479	CD4 regulatory T cell %T cell	1	0.01	3437	34.6971	0.051756	0.0568901	0.0912442	0.120631	0.206745
	ebi-a-GCST90001484	CD39+ resting CD4 regulatory T cell %resting CD4 regulatory T cell	6	0.51431	3437	605.353	0.143948	0.418994	0.989193	0.999827	1
	ebi-a-GCST90001485	CD39+ resting CD4 regulatory T cell %CD4 regulatory T cell	8	0.490949	3437	413.262	0.139567	0.403327	0.986071	0.999721	1
	ebi-a-GCST90001491	CD39+ activated CD4 regulatory T cell %CD4 regulatory T cell	7	0.51444	3437	518.993	0.143972	0.419081	0.989208	0.999828	1
	ebi-a-GCST90001496	CD39+ secreting CD4 regulatory T cell %secreting CD4 regulatory T cell	7	0.648262	3437	902.819	0.169173	0.504286	0.997594	0.99999	1
	ebi-a-GCST90001497	CD39+ secreting CD4 regulatory T cell %CD4 regulatory T cell	8	0.648355	3437	790.06	0.169191	0.504342	0.997597	0.99999	1
	ebi-a-GCST90001499	Activated & resting CD4 regulatory T cell %CD4 regulatory T cell	3	0.0748072	3437	92.526	0.0632233	0.102707	0.368451	0.560585	0.875898
	ebi-a-GCST90001500	Activated & resting CD4 regulatory T cell %CD4+ T cell	2	0.0340054	3437	60.4427	0.0559863	0.0736446	0.194556	0.296416	0.555704
	ebi-a-GCST90001502	Activated & secreting CD4 regulatory T cell %CD4 regulatory T cell	3	0.0812824	3437	101.244	0.064377	0.107375	0.394634	0.595594	0.900906
	ebi-a-GCST90001503	Activated & secreting CD4 regulatory T cell %CD4+ T cell	5	0.0540967	3437	39.2441	0.0595427	0.087873	0.281604	0.435087	0.754498
	ebi-a-GCST90001505	CD25++ CD4+ T cell %CD4+ T cell	2	0.0416194	3437	74.5638	0.0573324	0.0790163	0.227699	0.350554	0.641803
	ebi-a-GCST90001506	CD25++ CD4+ T cell %T cell	1	0.0243927	3437	85.8838	0.0542898	0.066901	0.152777	0.226273	0.428124
	ebi-a-GCST90001508	CD25++ CD45RA+ CD4 not regulatory T cell %CD4+ T cell	3	0.0542156	3437	65.5971	0.0595638	0.0879577	0.282114	0.435864	0.755413
	ebi-a-GCST90001509	CD25++ CD45RA+ CD4 not regulatory T cell %T cell	3	0.044784	3437	53.6505	0.0578925	0.0812564	0.241438	0.372538	0.673638
	ebi-a-GCST90001511	CD25++ CD45RA- CD4 not regulatory T cell %CD4+ T cell	1	0.0347763	3437	123.761	0.0561225	0.0741872	0.197914	0.301967	0.565036
	ebi-a-GCST90001512	CD25++ CD45RA- CD4 not regulatory T cell %T cell	1	0.0305578	3437	108.275	0.0553775	0.0712209	0.179546	0.271432	0.512295
	ebi-a-GCST90001516	Immature Myeloid-Derived Suppressor Cells %CD33dim HLA DR- CD66b-	2	0.0475475	1857	46.2769	0.0583819	0.0832161	0.253405	0.391448	0.69959
	ebi-a-GCST90001519	CD33+ HLA DR+ CD14- %CD33+ HLA DR+	1	0.0331019	1858	63.5405	0.0558267	0.0730089	0.190622	0.289893	0.544592
	ebi-a-GCST90001521	CD33+ HLA DR+ CD14dim %CD33+ HLA DR+	1	0.0163861	1858	30.9193	0.0528793	0.0613188	0.118315	0.167287	0.308072
	ebi-a-GCST90001526	CD33dim HLA DR+ CD11b+ %CD33dim HLA DR+	1	0.0414588	1858	80.2756	0.057304	0.0789027	0.227	0.34943	0.640126
	ebi-a-GCST90001528	CD33dim HLA DR+ CD11b- %CD33dim HLA DR+	1	0.0398187	1858	76.9684	0.0570139	0.0777435	0.219868	0.3379	0.62266
	ebi-a-GCST90001533	Basophil %CD33dim HLA DR- CD66b-	3	0.136807	1857	97.8937	0.0743252	0.147866	0.593152	0.815045	0.987843
	ebi-a-GCST90001535	CD45RA- CD4+ T cell %CD4+ T cell	2	0.0241544	3427	42.3759	0.0542478	0.0667344	0.151746	0.224519	0.424712
	ebi-a-GCST90001536	CD45RA- CD4+ T cell %T cell	1	0.0109787	3427	38.0196	0.051928	0.0575674	0.0953621	0.12773	0.222423
	ebi-a-GCST90001561	CD45RA+ CD8+ T cell %CD8+ T cell	3	0.0681946	3427	83.5046	0.0620466	0.0979539	0.341191	0.522711	0.844679
	ebi-a-GCST90001562	CD45RA+ CD8+ T cell %T cell	3	0.0541024	3427	65.2617	0.0595437	0.0878771	0.281628	0.435125	0.754542
	ebi-a-GCST90001568	Naive CD4-CD8- T cell %T cell	1	0.00981785	3427	33.9596	0.051724	0.0567641	0.090479	0.119313	0.203825
	ebi-a-GCST90001570	Effector Memory CD4-CD8- T cell %CD4-CD8- T cell	2	0.0261476	3427	45.9667	0.0545993	0.0681288	0.160383	0.239175	0.452901
	ebi-a-GCST90001571	Effector Memory CD4-CD8- T cell %T cell	2	0.0227689	3427	39.8885	0.0540036	0.0657662	0.145754	0.214315	0.40466
	ebi-a-GCST90001573	Terminally Differentiated CD4-CD8- T cell %CD4-CD8- T cell	2	0.0307628	3427	54.3374	0.0554137	0.0713648	0.180438	0.272924	0.514951
	ebi-a-GCST90001574	Terminally Differentiated CD4-CD8- T cell %T cell	4	0.0453257	3427	40.6171	0.0579884	0.0816403	0.243786	0.376266	0.678859
	ebi-a-GCST90001575	Naive CD4+ T cell %T cell	1	0.00909637	3427	31.4411	0.0515972	0.0562652	0.0874532	0.114098	0.19226
	ebi-a-GCST90001584	CD14- CD16+ monocyte %monocyte	1	0.00934	3629	34.1956	0.05164	0.0564337	0.0884742	0.115858	0.196165
	ebi-a-GCST90001617	TCRgd T cell %lymphocyte	1	0.00843906	3666	31.1839	0.0514816	0.0558109	0.0847027	0.109361	0.181728
	ebi-a-GCST90001619	HLA DR+ T cell%T cell	3	0.102824	3596	137.224	0.068225	0.122996	0.477523	0.697272	0.954647
	ebi-a-GCST90001620	HLA DR+ T cell%lymphocyte	3	0.10294	3596	137.396	0.0682457	0.12308	0.47795	0.697759	0.954843
	ebi-a-GCST90001622	Natural Killer T %T cell	5	0.0698808	3669	55.041	0.0623465	0.0991645	0.348189	0.53257	0.853238
	ebi-a-GCST90001623	Natural Killer T %lymphocyte	6	0.0745656	3669	49.1768	0.0631803	0.102533	0.367464	0.559238	0.874864
	ebi-a-GCST90001625	HLA DR+ CD4+ T cell %T cell	1	0.0379202	3595	141.617	0.0566782	0.0764032	0.211605	0.324453	0.601661
	ebi-a-GCST90001626	HLA DR+ CD4+ T cell %lymphocyte	2	0.0487211	3595	91.9847	0.0585898	0.0840493	0.258476	0.399393	0.7101
	ebi-a-GCST90001628	HLA DR+ CD8+ T cell %T cell	3	0.094951	3595	125.58	0.0668169	0.117272	0.44803	0.662714	0.939322
	ebi-a-GCST90001629	HLA DR+ CD8+ T cell %lymphocyte	2	0.0864604	3595	169.979	0.0653006	0.111118	0.415174	0.622099	0.917514
	ebi-a-GCST90001631	CD8+ Natural Killer T %T cell	1	0.0293667	3668	110.915	0.0551672	0.0703848	0.174365	0.262749	0.496672
	ebi-a-GCST90001632	CD8+ Natural Killer T %lymphocyte	1	0.0279211	3668	105.299	0.0549121	0.0693711	0.168082	0.252179	0.477291
	ebi-a-GCST90001634	CD8dim Natural Killer T %T cell	4	0.0633465	3668	61.9328	0.0611848	0.0944789	0.320905	0.493609	0.817591
	ebi-a-GCST90001635	CD8dim Natural Killer T %lymphocyte	5	0.0707655	3668	55.7756	0.0625039	0.0998001	0.351849	0.537688	0.857559
	ebi-a-GCST90001637	CD4-CD8- Natural Killer T %T cell	4	0.0719578	3668	71.0047	0.0627161	0.100657	0.356766	0.544526	0.863204
	ebi-a-GCST90001638	CD4-CD8- Natural Killer T %lymphocyte	5	0.0778343	3668	61.8174	0.0637625	0.104888	0.380758	0.577208	0.88822
	ebi-a-GCST90001641	CD3- lymphocyte %leukocyte	1	0.00954351	3669	35.3333	0.0516757	0.0565744	0.0893276	0.117328	0.199428
	ebi-a-GCST90001649	HLA DR+ Natural Killer %Natural Killer	2	0.028394	3596	52.5006	0.0549956	0.0697027	0.170137	0.255641	0.483682
	ebi-a-GCST90001650	HLA DR+ Natural Killer %CD3- lymphocyte	1	0.0182266	3596	66.7225	0.0532033	0.0625991	0.126195	0.180833	0.336553
	ebi-a-GCST90001652	Granulocyte %leukocyte	1	0.00879483	3669	32.5368	0.0515442	0.0560568	0.0861907	0.111924	0.187428
	ebi-a-GCST90001653	CD28- CD4-CD8- T cell %CD4-CD8- T cell	1	0.0123676	3440	43.0524	0.0521723	0.0585295	0.101227	0.137843	0.244619
	ebi-a-GCST90001655	CD28+ CD4-CD8- T cell %T cell	1	0.00956705	3440	33.2092	0.0516799	0.0565906	0.0894264	0.117498	0.199805
	ebi-a-GCST90001656	CD28+ CD4-CD8- T cell %CD4-CD8- T cell	1	0.0123676	3440	43.0524	0.0521723	0.0585295	0.101227	0.137843	0.244619
	ebi-a-GCST90001658	CD39+ CD4+ T cell %T cell	7	0.668266	3440	987.662	0.172951	0.516314	0.99809	0.999993	1
	ebi-a-GCST90001659	CD39+ CD4+ T cell %CD4+ T cell	7	0.688416	3440	1083.24	0.17676	0.528234	0.998488	0.999996	1
	ebi-a-GCST90001661	CD28- CD8dim T cell %T cell	2	0.0192826	3440	33.7888	0.0533893	0.0633345	0.130729	0.188615	0.352684
	ebi-a-GCST90001662	CD28- CD8dim T cell %CD8dim T cell	1	0.0112693	3440	39.1855	0.0519791	0.0577686	0.0965872	0.129843	0.227073
	ebi-a-GCST90001664	CD28+ CD45RA+ CD8dim T cell %T cell	4	0.0546346	3440	49.6289	0.0596381	0.0882562	0.283908	0.438593	0.758613
	ebi-a-GCST90001665	CD28+ CD45RA+ CD8dim T cell %CD8dim T cell	3	0.0343937	3440	40.7954	0.0560549	0.0739179	0.196247	0.299214	0.560422
	ebi-a-GCST90001670	CD39+ CD8+ T cell %T cell	5	0.564133	3440	888.911	0.153312	0.451652	0.993764	0.999939	1
	ebi-a-GCST90001671	CD39+ CD8+ T cell %CD8+ T cell	5	0.556322	3440	861.168	0.151842	0.446602	0.993198	0.999928	1
	ebi-a-GCST90001679	CD25++ CD8+ T cell %T cell	2	0.0197358	3162	31.8003	0.0534691	0.0636502	0.132677	0.191956	0.359554
	ebi-a-GCST90001680	CD25++ CD8+ T cell %CD8+ T cell	1	0.0110652	3162	35.3573	0.0519433	0.0576273	0.0957266	0.128359	0.223807
	ebi-a-GCST90001686	CD28- CD8+ T cell %CD8+ T cell	3	0.0289668	3440	34.1663	0.0550967	0.0701043	0.172627	0.259828	0.491357
	ebi-a-GCST90001692	CD28+ CD45RA- CD8+ T cell %CD8+ T cell	3	0.036876	3440	43.8524	0.0564936	0.0756667	0.207059	0.317013	0.589752
	ebi-a-GCST90001694	CD28- CD4-CD8- T cell %T cell	2	0.0236114	3440	41.5573	0.0541521	0.0663548	0.149396	0.220521	0.416897
	ebi-a-GCST90001696	CD45RA- CD28- CD8+ T cell %CD8+ T cell	6	0.082522	3425	51.2383	0.0645981	0.108271	0.399584	0.602059	0.905137
	ebi-a-GCST90001697	CD45RA- CD28- CD8+ T cell %T cell	12	0.152786	3425	51.2764	0.0772055	0.15963	0.640697	0.855167	0.993636
	ebi-a-GCST90001699	CD45RA+ CD28- CD8+ T cell %CD8+ T cell	1	0.0156491	3425	54.4183	0.0527496	0.0608065	0.115169	0.16187	0.296549
	ebi-a-GCST90001700	CD45RA+ CD28- CD8+ T cell %T cell	20	0.235563	3425	52.4474	0.0922405	0.220858	0.821494	0.963149	0.99982
	ebi-a-GCST90001701	BAFF-R on CD20- CD38- B cell	1	0.0438596	3592	164.679	0.0577289	0.0806016	0.237428	0.366152	0.664576
	ebi-a-GCST90001702	BAFF-R on CD24+ CD27+ B cell	7	0.50085	3657	523.061	0.141423	0.409994	0.987487	0.999772	1
	ebi-a-GCST90001703	BAFF-R on IgD+ CD24+ B cell	5	0.470609	3657	649.121	0.135758	0.38951	0.982666	0.999578	1
	ebi-a-GCST90001704	BAFF-R on IgD+ CD24- B cell	8	0.557057	3657	573.478	0.151981	0.447078	0.993253	0.999929	1
	ebi-a-GCST90001705	BAFF-R on IgD+ CD38- B cell	8	0.553037	3645	562.363	0.151224	0.444471	0.992945	0.999923	1
	ebi-a-GCST90001706	BAFF-R on IgD+ CD38- naive B cell	8	0.590013	1837	328.834	0.158185	0.468188	0.995334	0.999964	1
	ebi-a-GCST90001707	BAFF-R on IgD+ CD38- unswitched memory B cell	7	0.538007	1837	304.276	0.148398	0.434658	0.991668	0.999894	1
	ebi-a-GCST90001708	BAFF-R on IgD+ CD38+ B cell	8	0.513559	3656	481.289	0.143807	0.418494	0.989104	0.999825	1
	ebi-a-GCST90001709	BAFF-R on IgD+ CD38dim B cell	8	0.557237	3657	573.896	0.152014	0.447195	0.993267	0.999929	1
	ebi-a-GCST90001710	BAFF-R on IgD- CD24- B cell	8	0.486446	3657	431.93	0.138723	0.400282	0.985377	0.999694	1
	ebi-a-GCST90001711	BAFF-R on IgD- CD27- B cell	8	0.491178	3657	440.188	0.13961	0.403481	0.986105	0.999723	1
	ebi-a-GCST90001712	BAFF-R on IgD- CD38- B cell	6	0.489375	3657	583.018	0.139272	0.402263	0.985832	0.999712	1
	ebi-a-GCST90001713	BAFF-R on IgD- CD38+ B cell	3	0.0623333	3659	80.9911	0.0610048	0.0937537	0.316636	0.487386	0.811438
	ebi-a-GCST90001715	BAFF-R on memory B cell	6	0.485746	3657	574.611	0.138592	0.399808	0.985266	0.99969	1
	ebi-a-GCST90001716	BAFF-R on naive-mature B cell	8	0.54774	3657	552.27	0.150228	0.441024	0.992518	0.999914	1
	ebi-a-GCST90001717	BAFF-R on unswitched memory B cell	6	0.488405	3657	580.759	0.13909	0.401607	0.985683	0.999706	1
	ebi-a-GCST90001718	BAFF-R on switched memory B cell	7	0.489818	3657	500.479	0.139355	0.402563	0.9859	0.999715	1
	ebi-a-GCST90001719	BAFF-R on IgD+ B cell	8	0.55528	3658	569.521	0.151646	0.445927	0.993119	0.999926	1
	ebi-a-GCST90001720	BAFF-R on transitional B cell	8	0.466963	3655	399.256	0.135076	0.387017	0.981977	0.999546	1
	ebi-a-GCST90001721	CD19 on CD20- B cell	1	0.00811419	3656	29.8918	0.0514246	0.0555865	0.0833455	0.107024	0.176526
	ebi-a-GCST90001722	CD19 on CD20- CD38- B cell	1	0.00859918	3595	31.1649	0.0515098	0.0559216	0.0853722	0.110514	0.184293
	ebi-a-GCST90001723	CD19 on CD24+ CD27+ B cell	1	0.00995649	3656	36.7469	0.0517483	0.05686	0.0910613	0.120316	0.206047
	ebi-a-GCST90001724	CD19 on IgD+ CD24+ B cell	1	0.00908018	3656	33.483	0.0515943	0.056254	0.0873854	0.113982	0.192001
	ebi-a-GCST90001733	CD19 on IgD- CD38- B cell	1	0.00891669	3657	32.8837	0.0515656	0.056141	0.0867007	0.112802	0.18938
	ebi-a-GCST90001735	CD19 on IgD- CD38dim B cell	2	0.0199422	3657	37.1757	0.0535055	0.063794	0.133565	0.193477	0.362672
	ebi-a-GCST90001736	CD19 on memory B cell	1	0.00905912	3657	33.4138	0.0515906	0.0562395	0.0872971	0.11383	0.191663
	ebi-a-GCST90001740	CD19 on switched memory B cell	1	0.0120168	3657	44.4556	0.0521106	0.0582864	0.099743	0.135284	0.23902
	ebi-a-GCST90001743	CD20 on B cell	4	0.0494235	3660	47.5088	0.0587143	0.0845483	0.261508	0.404123	0.716248
	ebi-a-GCST90001745	CD20 on CD24+ CD27+ B cell	6	0.0736508	3657	48.3665	0.0630174	0.101875	0.363721	0.554115	0.870879
	ebi-a-GCST90001746	CD20 on IgD+ CD24+ B cell	2	0.0233904	3657	43.7579	0.0541131	0.0662004	0.148441	0.218894	0.413701
	ebi-a-GCST90001747	CD20 on IgD+ CD24- B cell	5	0.0629546	3657	49.0579	0.0611151	0.0941984	0.319255	0.491208	0.815232
	ebi-a-GCST90001748	CD20 on IgD+ CD38- B cell	4	0.0418737	3645	39.7704	0.0573774	0.0791961	0.228804	0.352333	0.644446
	ebi-a-GCST90001749	CD20 on IgD+ CD38- naive B cell	1	0.0244874	1834	45.9871	0.0543065	0.0669672	0.153188	0.22697	0.429478
	ebi-a-GCST90001751	CD20 on IgD+ CD38+ B cell	5	0.0714814	3657	56.214	0.0626313	0.100315	0.354803	0.541802	0.860973
	ebi-a-GCST90001752	CD20 on IgD+ CD38dim B cell	8	0.109616	3657	56.1386	0.0694414	0.127947	0.502179	0.724765	0.964881
	ebi-a-GCST90001753	CD20 on IgD- CD24- B cell	2	0.0215692	3657	40.2756	0.0537921	0.0649287	0.140574	0.205472	0.387009
	ebi-a-GCST90001754	CD20 on IgD- CD27- B cell	4	0.0438304	3657	41.8516	0.0577237	0.0805809	0.237302	0.365949	0.664286
	ebi-a-GCST90001755	CD20 on IgD- CD38- B cell	4	0.0458967	3657	43.9195	0.0580895	0.0820451	0.24626	0.380185	0.684292
	ebi-a-GCST90001757	CD20 on IgD- CD38dim B cell	7	0.0936668	3657	53.8733	0.0665874	0.11634	0.443129	0.656796	0.936408
	ebi-a-GCST90001758	CD20 on memory B cell	6	0.0713719	3657	46.7549	0.0626118	0.100236	0.354352	0.541174	0.860455
	ebi-a-GCST90001759	CD20 on naive-mature B cell	7	0.0769118	3657	43.4336	0.0635982	0.104223	0.377019	0.57219	0.884587
	ebi-a-GCST90001760	CD20 on unswitched memory B cell	4	0.047232	3657	45.2605	0.058326	0.0829922	0.25204	0.389303	0.696712
	ebi-a-GCST90001761	CD20 on switched memory B cell	7	0.0922036	3657	52.9462	0.066326	0.115279	0.437514	0.649956	0.932929
	ebi-a-GCST90001762	CD20 on IgD+ B cell	6	0.071625	3658	46.9463	0.0626569	0.100418	0.355395	0.542624	0.861649
	ebi-a-GCST90001763	CD20 on transitional B cell	2	0.0365815	3657	69.3722	0.0564415	0.0754591	0.205776	0.31491	0.586348
	ebi-a-GCST90001765	CD24 on IgD+ CD24+ B cell	2	0.0706767	3655	138.871	0.0624881	0.0997363	0.351482	0.537176	0.85713
	ebi-a-GCST90001766	CD24 on IgD+ CD38- B cell	2	0.0277567	3638	51.8881	0.0548831	0.0692559	0.167368	0.250975	0.475058
	ebi-a-GCST90001767	CD24 on IgD+ CD38- unswitched memory B cell	2	0.0877673	1832	87.9854	0.0655339	0.112064	0.420299	0.62858	0.921283
	ebi-a-GCST90001768	CD24 on IgD+ CD38+ B cell	2	0.0277679	3655	52.1523	0.0548851	0.0692637	0.167417	0.251057	0.47521
	ebi-a-GCST90001769	CD24 on IgD- CD38- B cell	2	0.0429594	3648	81.8079	0.0575695	0.0799643	0.23352	0.359904	0.655562
	ebi-a-GCST90001771	CD24 on memory B cell	2	0.0668125	3653	130.663	0.0618008	0.0969624	0.335432	0.514528	0.837341
	ebi-a-GCST90001772	CD24 on unswitched memory B cell	2	0.0595785	3655	115.683	0.0605155	0.091784	0.304982	0.470232	0.793799
	ebi-a-GCST90001773	CD24 on switched memory B cell	2	0.0600386	3652	116.537	0.0605972	0.0921128	0.306933	0.473121	0.79684
	ebi-a-GCST90001774	CD24 on transitional B cell	1	0.0185439	3656	69.0395	0.0532592	0.0628199	0.127556	0.183171	0.341416
	ebi-a-GCST90001775	CD25 on B cell	3	0.0591316	3660	76.5907	0.0604362	0.0914647	0.303085	0.467417	0.790808
	ebi-a-GCST90001777	CD25 on CD24+ CD27+ B cell	4	0.103264	3657	105.137	0.0683038	0.123317	0.479145	0.699119	0.955387
	ebi-a-GCST90001778	CD25 on IgD+ CD24+ B cell	3	0.077192	3657	101.857	0.0636481	0.104425	0.378156	0.573719	0.885702
	ebi-a-GCST90001779	CD25 on IgD+ CD24- B cell	3	0.0758722	3657	99.9721	0.063413	0.103474	0.372794	0.566484	0.880366
	ebi-a-GCST90001780	CD25 on IgD+ CD38- B cell	2	0.0197439	3642	36.6476	0.0534706	0.0636558	0.132712	0.192015	0.359676
	ebi-a-GCST90001781	CD25 on IgD+ CD38- naive B cell	2	0.0572415	1835	55.6168	0.0601007	0.0901152	0.295044	0.45541	0.777749
	ebi-a-GCST90001782	CD25 on IgD+ CD38- unswitched memory B cell	1	0.0748706	1837	148.506	0.0632346	0.102753	0.36871	0.560937	0.876169
	ebi-a-GCST90001783	CD25 on IgD+ CD38+ B cell	2	0.0310492	3656	58.5287	0.0554642	0.071566	0.181685	0.275008	0.518648
	ebi-a-GCST90001784	CD25 on IgD+ CD38dim B cell	2	0.0557348	3657	107.838	0.0598333	0.0890405	0.288614	0.445727	0.766851
	ebi-a-GCST90001785	CD25 on IgD- CD24- B cell	2	0.0339251	3649	64.0173	0.0559721	0.073588	0.194206	0.295837	0.554724
	ebi-a-GCST90001786	CD25 on IgD- CD27- B cell	1	0.0217743	3651	81.2231	0.0538283	0.0650719	0.141459	0.206985	0.390046
	ebi-a-GCST90001787	CD25 on IgD- CD38- B cell	3	0.0685064	3657	89.5529	0.062102	0.0981777	0.342488	0.524544	0.846294
	ebi-a-GCST90001789	CD25 on IgD- CD38dim B cell	4	0.101317	3657	102.931	0.0679554	0.121899	0.471955	0.690886	0.952027
	ebi-a-GCST90001790	CD25 on memory B cell	4	0.100055	3657	101.507	0.0677296	0.120982	0.467263	0.685455	0.949725
	ebi-a-GCST90001791	CD25 on naive-mature B cell	5	0.0940313	3657	75.7882	0.0666526	0.116605	0.444523	0.658484	0.937248
	ebi-a-GCST90001792	CD25 on unswitched memory B cell	4	0.0925714	3657	93.1398	0.0663917	0.115545	0.438929	0.651685	0.93382
	ebi-a-GCST90001793	CD25 on switched memory B cell	3	0.0932952	3657	125.292	0.066521	0.11607	0.441706	0.655069	0.935541
	ebi-a-GCST90001794	CD25 on IgD+ B cell	2	0.0468818	3658	89.8907	0.058264	0.0827438	0.250525	0.386918	0.693493
	ebi-a-GCST90001795	CD25 on transitional B cell	1	0.0147253	3657	54.6255	0.052587	0.060165	0.111232	0.15509	0.282025
	ebi-a-GCST90001798	CD27 on CD24+ CD27+ B cell	8	0.264844	3657	164.276	0.0976008	0.242479	0.863218	0.978027	0.999952
	ebi-a-GCST90001800	CD27 on IgD+ CD24+ B cell	5	0.181064	3656	161.401	0.082321	0.180519	0.714277	0.907642	0.998048
	ebi-a-GCST90001801	CD27 on IgD+ CD38- unswitched memory B cell	5	0.286707	1836	147.113	0.101616	0.258562	0.88848	0.9852	0.999982
	ebi-a-GCST90001802	CD27 on IgD- CD38- B cell	6	0.16955	3657	124.201	0.0802354	0.172006	0.685912	0.888799	0.996825
	ebi-a-GCST90001803	CD27 on IgD- CD38+ B cell	2	0.0208956	3642	38.8309	0.0536735	0.0644588	0.13767	0.200506	0.376988
	ebi-a-GCST90001804	CD27 on IgD- CD38dim B cell	5	0.241238	3657	232.157	0.0932778	0.225054	0.830357	0.966624	0.99986
	ebi-a-GCST90001805	CD27 on memory B cell	7	0.194992	3657	126.268	0.0848487	0.190827	0.74578	0.92653	0.998925
	ebi-a-GCST90001806	CD27 on unswitched memory B cell	9	0.219805	3656	114.132	0.0893644	0.209198	0.794759	0.951635	0.999636
	ebi-a-GCST90001808	CD27 on switched memory B cell	8	0.265966	3657	165.225	0.0978066	0.243306	0.86463	0.978464	0.999954
	ebi-a-GCST90001810	CD38 on CD3- CD19-	1	0.0182293	1834	34.0163	0.0532038	0.062601	0.126206	0.180854	0.336595
	ebi-a-GCST90001811	CD38 on IgD+ CD24- B cell	2	0.0293857	3656	55.2979	0.0551706	0.0703982	0.174448	0.262887	0.496923
	ebi-a-GCST90001812	CD38 on IgD+ CD38+ B cell	2	0.0305054	3652	57.4083	0.0553682	0.0711841	0.179318	0.271051	0.511614
	ebi-a-GCST90001813	CD38 on IgD+ CD38dim B cell	4	0.0772576	3654	76.3791	0.0636598	0.104472	0.378422	0.574076	0.885961
	ebi-a-GCST90001815	CD38 on IgD- CD38dim B cell	3	0.058174	3657	75.212	0.0602662	0.0907809	0.299015	0.461353	0.784276
	ebi-a-GCST90001816	CD38 on naive-mature B cell	3	0.047284	3656	60.4172	0.0583352	0.0830291	0.252265	0.389657	0.697188
	ebi-a-GCST90001818	CD38 on IgD+ B cell	1	0.01223	3658	45.2664	0.0521481	0.0584341	0.100644	0.136839	0.242423
	ebi-a-GCST90001819	CD38 on transitional B cell	4	0.0798209	3657	79.1981	0.0641165	0.106321	0.388771	0.587872	0.895697
	ebi-a-GCST90001820	IgD on IgD+ CD24+ B cell	4	0.0443702	3656	42.3793	0.0578193	0.0809632	0.239643	0.369683	0.669605
	ebi-a-GCST90001821	IgD on IgD+ CD24- B cell	3	0.0397122	3656	50.3422	0.056995	0.0776683	0.219405	0.337148	0.621504
	ebi-a-GCST90001823	IgD on IgD+ CD38- unswitched memory B cell	2	0.036373	1834	34.5564	0.0564047	0.0753121	0.204868	0.313419	0.583924
	ebi-a-GCST90001824	IgD on IgD+ CD38+ B cell	3	0.0454681	3656	57.9864	0.0580136	0.0817413	0.244404	0.377245	0.680222
	ebi-a-GCST90001825	IgD on IgD+ CD38dim B cell	3	0.0408494	3656	51.8452	0.0571962	0.0784718	0.224351	0.345155	0.633709
	ebi-a-GCST90001826	IgD on unswitched memory B cell	3	0.0363134	3636	45.62	0.0563941	0.0752701	0.204608	0.312993	0.58323
	ebi-a-GCST90001827	IgD on IgD+ B cell	1	0.0129906	3657	48.1057	0.0522819	0.0589614	0.103864	0.142391	0.254542
	ebi-a-GCST90001828	IgD on transitional B cell	3	0.0371125	3657	46.9325	0.0565354	0.0758335	0.208089	0.318701	0.592472
	ebi-a-GCST90001829	BAFF-R on B cell	8	0.54915	3660	555.879	0.150493	0.441942	0.992634	0.999916	1
	ebi-a-GCST90001830	BAFF-R on CD20- B cell	1	0.029683	3648	111.535	0.0552231	0.0706068	0.175741	0.265057	0.500852
	ebi-a-GCST90001832	CD62L on CD62L+ plasmacytoid Dendritic Cell	1	0.0131257	2872	38.1718	0.0523056	0.059055	0.104437	0.143378	0.256691
	ebi-a-GCST90001838	CD3 on naive CD8+ T cell	2	0.0214501	2910	31.8611	0.0537712	0.0648456	0.14006	0.204594	0.385243
	ebi-a-GCST90001840	CD3 on Terminally Differentiated CD8+ T cell	1	0.0103734	2911	30.4924	0.0518216	0.0571484	0.0928136	0.123337	0.212728
	ebi-a-GCST90001841	CD3 on Central Memory CD4+ T cell	1	0.0104471	2912	30.7219	0.0518346	0.0571994	0.0931235	0.123871	0.213908
	ebi-a-GCST90001842	CD3 on Naive CD4+ T cell	2	0.0274014	2910	40.95	0.0548205	0.0690069	0.165825	0.248372	0.470212
	ebi-a-GCST90001847	CD3 on HLA DR+ T cell	1	0.0147513	3060	45.785	0.0525916	0.060183	0.111343	0.155281	0.282435
	ebi-a-GCST90001848	CD3 on Natural Killer T	1	0.0124334	3113	39.1674	0.0521839	0.0585751	0.101505	0.138323	0.245668
	ebi-a-GCST90001849	CD3 on HLA DR+ CD4+ T cell	1	0.0130266	3060	40.3612	0.0522882	0.0589863	0.104017	0.142654	0.255115
	ebi-a-GCST90001854	CD3 on CD39+ activated CD4 regulatory T cell	1	0.0225431	2919	67.2749	0.0539638	0.0656086	0.144778	0.212651	0.401359
	ebi-a-GCST90001858	CD3 on CD45RA+ CD4+ T cell	2	0.028053	2919	42.0817	0.0549354	0.0694635	0.168655	0.253145	0.479078
	ebi-a-GCST90001863	CD3 on CD28+ CD45RA- CD8+ T cell	1	0.0102916	2919	30.3328	0.0518072	0.0570919	0.0924698	0.122744	0.211418
	ebi-a-GCST90001865	CD3 on CD28- CD8+ T cell	1	0.0102438	2919	30.1903	0.0517988	0.0570587	0.0922685	0.122397	0.210651
	ebi-a-GCST90001867	CD3 on CD4+ T cell	1	0.0102904	2919	30.3291	0.051807	0.057091	0.0924644	0.122735	0.211398
	ebi-a-GCST90001869	CD3 on resting CD4 regulatory T cell	1	0.0102081	2918	30.0737	0.0517926	0.057034	0.0921185	0.122138	0.210079
	ebi-a-GCST90001870	CD34 on Hematopoietic Stem Cell	2	0.0498006	1634	42.7409	0.0587811	0.0848162	0.263134	0.406653	0.719504
	ebi-a-GCST90001872	HVEM on naive CD8+ T cell	1	0.0316245	1247	40.6583	0.0555658	0.0719702	0.184189	0.279188	0.526016
	ebi-a-GCST90001883	CD16-CD56 on Natural Killer T	3	0.137577	3113	165.32	0.0744638	0.148432	0.595544	0.81718	0.988212
	ebi-a-GCST90001884	CD16-CD56 on Natural Killer	4	0.266077	3113	281.694	0.097827	0.243388	0.864768	0.978507	0.999955
	ebi-a-GCST90001885	CD16-CD56 on HLA DR+ Natural Killer	1	0.0213524	2971	64.7783	0.0537539	0.0647774	0.139639	0.203874	0.383792
	ebi-a-GCST90001886	CD28 on CD39+ activated CD4 regulatory T cell	3	0.0843359	2920	89.5246	0.0649216	0.109581	0.406791	0.611384	0.911034
	ebi-a-GCST90001887	CD28 on secreting CD4 regulatory T cell	3	0.0707315	2920	73.984	0.0624979	0.0997757	0.351708	0.537492	0.857395
	ebi-a-GCST90001888	CD28 on CD39+ secreting CD4 regulatory T cell	2	0.107249	2920	175.215	0.0690173	0.126221	0.493673	0.715424	0.96159
	ebi-a-GCST90001889	CD28 on activated & secreting CD4 regulatory T cell	2	0.0603854	2920	93.7322	0.0606588	0.0923607	0.308402	0.475293	0.799106
	ebi-a-GCST90001890	CD28 on CD45RA+ CD4+ T cell	2	0.0857506	2920	136.798	0.0651739	0.110605	0.41238	0.618544	0.915399
	ebi-a-GCST90001891	CD28 on CD45RA- CD4 not regulatory T cell	3	0.0881681	2920	93.9859	0.0656054	0.112354	0.421866	0.630551	0.922407
	ebi-a-GCST90001892	CD28 on CD39+ CD4+ T cell	5	0.210855	2920	155.72	0.0877337	0.202572	0.778102	0.943679	0.999461
	ebi-a-GCST90001893	CD28 on CD28+ CD45RA- CD8+ T cell	1	0.0637582	2920	198.716	0.0612579	0.0947737	0.322637	0.496123	0.820041
	ebi-a-GCST90001894	CD28 on CD28+ CD4+ T cell	2	0.0801322	2920	127.054	0.064172	0.106545	0.390022	0.589526	0.896827
	ebi-a-GCST90001896	CD28 on CD28+ CD45RA+ CD8+ T cell	3	0.129013	2920	143.975	0.0729229	0.142142	0.568364	0.792198	0.98343
	ebi-a-GCST90001897	CD28 on CD39+ CD8+ T cell	3	0.0554479	2914	56.9417	0.0597824	0.0888359	0.287388	0.443871	0.764726
	ebi-a-GCST90001898	CD28 on CD4+ T cell	2	0.071456	2920	112.239	0.0626268	0.100296	0.354699	0.541656	0.860853
	ebi-a-GCST90001899	CD28 on CD4 regulatory T cell	2	0.0523479	2920	80.567	0.0592326	0.0866278	0.2741	0.423604	0.740715
	ebi-a-GCST90001900	CD28 on resting CD4 regulatory T cell	1	0.0756496	2919	238.73	0.0633733	0.103314	0.371887	0.565256	0.879444
	ebi-a-GCST90001901	CD28 on CD39+ resting CD4 regulatory T cell	2	0.0304892	2650	41.6214	0.0553654	0.0711727	0.179248	0.270933	0.511404
	ebi-a-GCST90001902	CD28 on activated CD4 regulatory T cell	1	0.0399005	2920	121.268	0.0570284	0.0778013	0.220224	0.338477	0.623546
	ebi-a-GCST90001906	CD86 on granulocyte	2	0.0257545	2848	37.6042	0.0545299	0.0678536	0.158678	0.236286	0.447404
	ebi-a-GCST90001907	CCR7 on naive CD4+ T cell	4	0.0849102	2910	67.388	0.065024	0.109997	0.409063	0.614303	0.91283
	ebi-a-GCST90001908	CCR7 on naive CD8+ T cell	2	0.0287101	2910	42.9637	0.0550514	0.0699243	0.171511	0.257952	0.487926
	ebi-a-GCST90001909	CD45 on CD14+ monocyte	1	0.0111188	3112	34.9683	0.0519527	0.0576644	0.0959524	0.128748	0.224665
	ebi-a-GCST90001910	CD45 on B cell	2	0.0207152	3112	32.883	0.0536417	0.064333	0.136893	0.199176	0.37429
	ebi-a-GCST90001911	CD45 on Natural Killer	1	0.0203046	3113	64.4766	0.0535693	0.0640467	0.135124	0.196149	0.368131
	ebi-a-GCST90001917	CD45 on CD8+ T cell	1	0.00962447	3113	30.2327	0.05169	0.0566304	0.0896673	0.117914	0.200725
	ebi-a-GCST90001918	CD45 on HLA DR+ T cell	1	0.0271207	3060	85.2471	0.0547709	0.0688103	0.164606	0.246315	0.466366
	ebi-a-GCST90001920	CD45 on HLA DR+ CD4+ T cell	2	0.023102	3060	36.1464	0.0540623	0.0659989	0.147193	0.216769	0.409514
	ebi-a-GCST90001923	CD127 on CD45RA- CD4 not regulatory T cell	1	0.0116082	2920	34.2705	0.0520387	0.0580033	0.098017	0.132308	0.232492
	ebi-a-GCST90001924	CD127 on CD28+ CD4+ T cell	2	0.0284263	2920	42.6727	0.0550013	0.0697252	0.170277	0.255876	0.484115
	ebi-a-GCST90001926	CD127 on granulocyte	4	0.0825405	2920	65.563	0.0646013	0.108284	0.399658	0.602155	0.905199
	ebi-a-GCST90001927	CD127 on CD8+ T cell	1	0.0123751	2920	36.5631	0.0521736	0.0585347	0.101258	0.137897	0.244738
	ebi-a-GCST90001929	CD127 on CD28+ CD45RA+ CD8+ T cell	2	0.0308493	2920	46.4259	0.0554289	0.0714256	0.180815	0.273554	0.51607
	ebi-a-GCST90001930	CD127 on CD28- CD8+ T cell	1	0.0113769	2920	33.5798	0.0519981	0.0578431	0.0970408	0.130625	0.228794
	ebi-a-GCST90001932	CD127 on CD45RA+ CD4+ T cell	4	0.0680833	2920	53.2405	0.0620268	0.0978741	0.340728	0.522056	0.8441
	ebi-a-GCST90001933	CD25 on CD45RA- CD4 not regulatory T cell	2	0.043927	3435	78.8421	0.0577408	0.0806494	0.237721	0.366618	0.665243
	ebi-a-GCST90001934	CD25 on CD45RA+ CD4 not regulatory T cell	1	0.0167484	3435	58.4766	0.0529431	0.0615706	0.119864	0.169951	0.313712
	ebi-a-GCST90001935	CD25 on CD39+ CD4 regulatory T cell	2	0.0399562	3434	71.3977	0.0570382	0.0778407	0.220466	0.33887	0.624148
	ebi-a-GCST90001937	CD25 on resting CD4 regulatory T cell	1	0.0120551	3434	41.8779	0.0521173	0.0583129	0.0999048	0.135563	0.239631
	ebi-a-GCST90001940	CD25 on CD39+ activated CD4 regulatory T cell	2	0.0370566	3435	66.0362	0.0565255	0.0757941	0.207845	0.318302	0.59183
	ebi-a-GCST90001941	CD25 on secreting CD4 regulatory T cell	1	0.0110903	3435	38.4998	0.0519477	0.0576446	0.0958322	0.128541	0.224208
	ebi-a-GCST90001942	CD25 on CD39+ secreting CD4 regulatory T cell	1	0.00897511	3435	31.0906	0.0515758	0.0561814	0.0869453	0.113224	0.190317
	ebi-a-GCST90001944	CD123 on plasmacytoid Dendritic Cell	2	0.0484676	2872	73.0681	0.0585449	0.0838693	0.257381	0.397681	0.707855
	ebi-a-GCST90001945	CD123 on CD62L+ plasmacytoid Dendritic Cell	2	0.0475785	2872	71.6609	0.0583874	0.0832381	0.253539	0.391658	0.699871
	ebi-a-GCST90001946	CD33 on CD14+ monocyte	4	0.526513	1634	452.858	0.146239	0.42709	0.990545	0.999866	1
	ebi-a-GCST90001947	CD33 on CD33+ HLA DR+ CD14dim	4	0.509509	1577	408.238	0.143047	0.415792	0.988612	0.999809	1
	ebi-a-GCST90001948	CD33 on CD33dim HLA DR+ CD11b+	4	0.530875	1633	460.573	0.147058	0.429969	0.990987	0.999877	1
	ebi-a-GCST90001949	CD33 on CD33dim HLA DR+ CD11b-	5	0.538592	1634	380.066	0.148508	0.435042	0.991722	0.999896	1
	ebi-a-GCST90001950	CD33 on Granulocytic Myeloid-Derived Suppressor Cells	3	0.240673	1244	131.008	0.0931745	0.224636	0.829492	0.966293	0.999856
	ebi-a-GCST90001951	CD33 on CD66b++ myeloid cell	4	0.378581	1464	222.213	0.118598	0.325164	0.954716	0.997381	1
	ebi-a-GCST90001952	CD33 on Monocytic Myeloid-Derived Suppressor Cells	4	0.455423	1569	326.989	0.132918	0.379092	0.97962	0.999427	1
	ebi-a-GCST90001953	CD33 on CD33dim HLA DR-	2	0.390761	1558	498.682	0.120862	0.333836	0.960001	0.997934	1
	ebi-a-GCST90001954	CD33 on basophil	2	0.401366	1555	520.284	0.122834	0.341352	0.964126	0.998321	1
	ebi-a-GCST90001955	CD33 on Immature Myeloid-Derived Suppressor Cells	2	0.379871	1554	475.047	0.118838	0.326085	0.955305	0.997446	1
	ebi-a-GCST90001956	CD33 on CD33+ HLA DR+	4	0.519923	1579	426.159	0.145002	0.422725	0.989836	0.999846	1
	ebi-a-GCST90001957	CD33 on CD33+ HLA DR+ CD14-	4	0.524923	1578	434.51	0.14594	0.426038	0.990378	0.999861	1
	ebi-a-GCST90001958	CD4 on monocyte	2	0.10602	3112	184.354	0.0687972	0.125325	0.48922	0.710474	0.959769
	ebi-a-GCST90001959	CD4 on HLA DR+ CD4+ T cell	2	0.0246705	3060	38.6626	0.0543388	0.0670952	0.15398	0.228317	0.432087
	ebi-a-GCST90001960	CD25 on CD4+ T cell	1	0.0155159	2920	45.9888	0.0527262	0.060714	0.1146	0.160892	0.29446
	ebi-a-GCST90001961	CD25 on CD39+ CD4+ T cell	3	0.278926	2920	375.989	0.100186	0.252845	0.880014	0.982951	0.999975
	ebi-a-GCST90001980	CD40 on CD14+ CD16- monocyte	3	0.116353	3629	159.106	0.0706494	0.132869	0.525888	0.749992	0.972855
	ebi-a-GCST90001981	CD40 on CD14+ CD16+ monocyte	3	0.130687	3618	181.103	0.073224	0.143371	0.573779	0.797301	0.984491
	ebi-a-GCST90001983	CD14 on CD14+ CD16+ monocyte	1	0.0104756	3618	38.2809	0.0518396	0.0572192	0.0932437	0.124078	0.214366
	ebi-a-GCST90001984	HLA DR on CD14- CD16+ monocyte	6	0.18915	3621	140.508	0.0837877	0.186502	0.732931	0.919085	0.998618
	ebi-a-GCST90001985	CD40 on monocytes	2	0.120625	3629	248.692	0.071416	0.135994	0.540526	0.764971	0.976988
	ebi-a-GCST90001986	CD14 on CD14+ CD16- monocyte	1	0.0149017	3629	54.8661	0.0526181	0.0602874	0.111983	0.156384	0.284805
	ebi-a-GCST90001988	HLA DR on CD14+ CD16- monocyte	4	0.225035	3629	263.085	0.0903183	0.213069	0.80399	0.955785	0.999711
	ebi-a-GCST90001989	CD40 on CD14- CD16+ monocyte	4	0.13793	3621	144.639	0.0745274	0.148692	0.596638	0.818152	0.988377
	ebi-a-GCST90001991	HLA DR on CD14+ monocyte	4	0.212038	3629	243.802	0.0879492	0.203448	0.780368	0.944797	0.999488
	ebi-a-GCST90001992	CCR2 on CD14+ CD16+ monocyte	1	0.00859917	3618	31.3643	0.0515098	0.0559216	0.0853721	0.110514	0.184293
	ebi-a-GCST90001993	PDL-1 on CD14+ CD16- monocyte	1	0.00837192	3629	30.6213	0.0514698	0.0557646	0.0844221	0.108878	0.180652
	ebi-a-GCST90001994	CX3CR1 on CD14- CD16-	2	0.0191868	3590	35.0847	0.0533724	0.0632677	0.130317	0.187909	0.351227
	ebi-a-GCST90001995	CX3CR1 on monocyte	2	0.0532687	3590	100.913	0.0593959	0.0872833	0.278053	0.429666	0.74805
	ebi-a-GCST90001996	CX3CR1 on CD14+ CD16+ monocyte	2	0.0303895	3579	56.0395	0.0553478	0.0711028	0.178814	0.270207	0.510108
	ebi-a-GCST90001997	CX3CR1 on CD14+ CD16- monocyte	2	0.0609118	3590	116.331	0.0607523	0.0927369	0.310631	0.478578	0.802505
	ebi-a-GCST90002000	PDL-1 on CD14- CD16-	1	0.0110025	3629	40.3502	0.0519322	0.0575839	0.0954625	0.127903	0.222804
	ebi-a-GCST90002001	CD64 on CD14- CD16-	2	0.0170919	3622	31.4655	0.0530036	0.0618095	0.121333	0.172478	0.319045
	ebi-a-GCST90002003	CCR2 on CD14- CD16-	3	0.0327491	3629	40.9116	0.0557644	0.0727607	0.189085	0.28734	0.540201
	ebi-a-GCST90002004	CCR2 on CD14+ CD16- monocyte	2	0.0338622	3629	63.544	0.055961	0.0735438	0.193933	0.295384	0.553956
	ebi-a-GCST90002007	HLA DR on CD14+ CD16+ monocyte	3	0.127906	3618	176.683	0.072724	0.14133	0.564761	0.788768	0.982691
	ebi-a-GCST90002008	CCR2 on monocyte	2	0.0286683	3629	53.5096	0.055044	0.069895	0.171329	0.257646	0.487366
	ebi-a-GCST90002009	HLA DR on CD14- CD16-	4	0.112214	3629	114.516	0.069907	0.129843	0.51141	0.734728	0.968186
	ebi-a-GCST90002010	HLA DR on monocyte	5	0.20734	3629	189.537	0.0870939	0.19997	0.771255	0.940235	0.999371
	ebi-a-GCST90002011	CD64 on CD14+ CD16+ monocyte	1	0.00928004	3611	33.8054	0.0516294	0.0563922	0.0882228	0.115424	0.195204
	ebi-a-GCST90002012	CX3CR1 on CD14- CD16+ monocyte	1	0.0092681	3582	33.4902	0.0516273	0.0563839	0.0881728	0.115338	0.195013
	ebi-a-GCST90002013	CCR2 on myeloid Dendritic Cell	1	0.017732	2870	51.7735	0.0531163	0.0622548	0.124074	0.177191	0.328943
	ebi-a-GCST90002014	CCR2 on CD62L+ myeloid Dendritic Cell	1	0.0218711	2870	64.1288	0.0538453	0.0651394	0.141877	0.207698	0.391475
	ebi-a-GCST90002015	CCR2 on plasmacytoid Dendritic Cell	1	0.082313	2871	257.338	0.0645608	0.10812	0.398751	0.600974	0.904435
	ebi-a-GCST90002016	CCR2 on CD62L+ plasmacytoid Dendritic Cell	1	0.0822451	2871	257.107	0.0645487	0.108071	0.39848	0.600622	0.904206
	ebi-a-GCST90002017	CCR2 on monocyte	1	0.0402626	2850	119.478	0.0570924	0.0780571	0.221799	0.341029	0.627449
	ebi-a-GCST90002018	CCR2 on granulocyte	2	0.0366914	2850	54.2196	0.056461	0.0755366	0.206255	0.315695	0.587621
	ebi-a-GCST90002019	CD14 on Monocytic Myeloid-Derived Suppressor Cells	1	0.0188543	1570	30.1316	0.0533139	0.0630361	0.128888	0.185458	0.34616
	ebi-a-GCST90002022	CD4 on CD4+ T cell	5	0.0784234	2912	49.4583	0.0638675	0.105312	0.383139	0.580391	0.890486
	ebi-a-GCST90002023	CD4 on Central Memory CD4+ T cell	4	0.0667131	2912	51.9495	0.0617832	0.0968911	0.335018	0.513936	0.836802
	ebi-a-GCST90002024	CD4 on naive CD4+ T cell	6	0.0809416	2910	42.6113	0.0643163	0.107129	0.393269	0.593802	0.899712
	ebi-a-GCST90002025	CD4 on Effector Memory CD4+ T cell	3	0.0664702	2912	69.0195	0.06174	0.0967169	0.334003	0.512487	0.835478
	ebi-a-GCST90002027	CD4 on CD45RA+ CD4+ T cell	3	0.0648595	2911	67.2079	0.0614536	0.0955625	0.327261	0.50281	0.826455
	ebi-a-GCST90002028	CD19 on B cell	1	0.0121169	3112	38.1457	0.0521282	0.0583557	0.100166	0.136014	0.240618
	ebi-a-GCST90002029	CD39 on CD39+ CD8+ T cell	3	0.150607	2915	172.051	0.0768123	0.158024	0.634472	0.850191	0.993043
	ebi-a-GCST90002030	CD39 on CD39+ activated CD4 regulatory T cell	6	0.836635	2920	2486.38	0.204805	0.609781	0.999739	1	1
	ebi-a-GCST90002031	CD39 on CD39+ secreting CD4 regulatory T cell	6	0.598485	2920	723.669	0.159782	0.473535	0.995759	0.99997	1
	ebi-a-GCST90002032	CD39 on CD39+ CD4+ T cell	5	0.58371	2920	817.187	0.156998	0.464188	0.994991	0.999959	1
	ebi-a-GCST90002033	CD39 on granulocyte	3	0.0349756	2920	35.2285	0.0561577	0.0743276	0.198782	0.3034	0.567426
	ebi-a-GCST90002034	CD39 on monocyte	2	0.0210071	2909	31.1783	0.0536931	0.0645366	0.138151	0.201329	0.378652
	ebi-a-GCST90002035	CD80 on myeloid Dendritic Cell	2	0.0447764	2871	67.2192	0.0578912	0.081251	0.241405	0.372485	0.673564
	ebi-a-GCST90002036	CD80 on CD62L+ myeloid Dendritic Cell	2	0.0579882	2871	88.2739	0.0602332	0.0906482	0.298224	0.460172	0.782988
	ebi-a-GCST90002037	CD80 on plasmacytoid Dendritic Cell	2	0.043357	2871	64.9917	0.0576399	0.0802457	0.235247	0.362666	0.659566
	ebi-a-GCST90002038	CD80 on CD62L+ plasmacytoid Dendritic Cell	2	0.0426063	2871	63.8164	0.057507	0.0797144	0.231987	0.357446	0.651977
	ebi-a-GCST90002039	CD80 on monocyte	2	0.0833017	2850	129.356	0.0647371	0.108834	0.402688	0.606088	0.907714
	ebi-a-GCST90002040	CD80 on granulocyte	2	0.0421421	2850	62.6286	0.0574249	0.079386	0.22997	0.354208	0.647219
	ebi-a-GCST90002045	CD45 on CD33- HLA DR-	1	0.0300402	1635	50.575	0.0552861	0.0708575	0.177295	0.267662	0.505545
	ebi-a-GCST90002046	CD45 on CD33- HLA DR+	2	0.0654905	1635	57.1854	0.0615658	0.0960146	0.329905	0.506616	0.83004
	ebi-a-GCST90002052	CD45 on Immature Myeloid-Derived Suppressor Cells	1	0.134236	1555	240.791	0.0738623	0.145976	0.58509	0.807759	0.986529
	ebi-a-GCST90002054	CD8 on Central Memory CD8+ T cell	3	0.0786581	2910	82.6984	0.0639093	0.105482	0.384087	0.581654	0.891377
	ebi-a-GCST90002055	CD8 on naive CD8+ T cell	2	0.0882336	2910	140.658	0.0656171	0.112402	0.422122	0.630872	0.92259
	ebi-a-GCST90002056	CD8 on Effector Memory CD8+ T cell	3	0.0626185	2912	64.7529	0.0610554	0.0939578	0.317838	0.489143	0.813188
	ebi-a-GCST90002057	CD8 on Terminally Differentiated CD8+ T cell	1	0.0311697	2911	93.5898	0.0554855	0.0716506	0.182209	0.275884	0.520197
	ebi-a-GCST90002058	CD8 on CD8+ T cell	2	0.0704059	3113	117.773	0.0624399	0.0995417	0.350362	0.535613	0.855816
	ebi-a-GCST90002059	CD8 on Natural Killer T	2	0.0276282	3103	44.0404	0.0548605	0.0691658	0.16681	0.250034	0.473308
	ebi-a-GCST90002060	CD8 on HLA DR+ CD8+ T cell	2	0.0310477	3060	48.9771	0.055464	0.071565	0.181678	0.274997	0.518629
	ebi-a-GCST90002061	CD4 on CD39+ CD4+ T cell	8	0.198397	2920	90.0592	0.0854674	0.193348	0.75303	0.930573	0.999072
	ebi-a-GCST90002062	CD4 on CD28+ CD4+ T cell	2	0.026642	2920	39.9209	0.0546865	0.068475	0.162528	0.242803	0.459766
	ebi-a-GCST90002063	CD4 on CD4 regulatory T cell	2	0.0307887	2920	46.3318	0.0554182	0.071383	0.180551	0.273113	0.515287
	ebi-a-GCST90002064	CD4 on resting CD4 regulatory T cell	1	0.0122167	2919	36.0768	0.0521457	0.0584249	0.100588	0.136742	0.242211
	ebi-a-GCST90002065	CD4 on CD39+ resting CD4 regulatory T cell	1	0.0111726	2650	29.9193	0.0519621	0.0577016	0.0961793	0.129139	0.225526
	ebi-a-GCST90002066	CD4 on activated CD4 regulatory T cell	4	0.0587606	2920	45.4951	0.0603703	0.0911997	0.301509	0.465072	0.788298
	ebi-a-GCST90002067	CD4 on CD39+ activated CD4 regulatory T cell	4	0.060383	2920	46.8319	0.0606584	0.0923589	0.308392	0.475277	0.79909
	ebi-a-GCST90002068	CD4 on secreting CD4 regulatory T cell	1	0.0142155	2920	42.079	0.0524973	0.0598111	0.109064	0.151353	0.273974
	ebi-a-GCST90002069	CD4 on CD39+ secreting CD4 regulatory T cell	3	0.0693718	2920	72.4558	0.062256	0.098799	0.34608	0.529609	0.850699
	ebi-a-GCST90002070	CD4 on activated & secreting CD4 regulatory T cell	3	0.0398012	2920	40.2903	0.0570108	0.0777311	0.219792	0.337776	0.62247
	ebi-a-GCST90002087	CD11c on myeloid Dendritic Cell	3	0.0673404	2872	69.0257	0.0618947	0.0973411	0.337634	0.517665	0.840179
	ebi-a-GCST90002088	CD11c on CD62L+ myeloid Dendritic Cell	2	0.0603341	2872	92.1064	0.0606497	0.0923239	0.308185	0.474971	0.798772
	ebi-a-GCST90002089	CD11c on monocyte	2	0.051651	2850	77.5297	0.0591091	0.0861319	0.271104	0.418993	0.735047
	ebi-a-GCST90002090	CD11c on granulocyte	3	0.0668754	2850	67.9892	0.061812	0.0970075	0.335695	0.514902	0.837681
	ebi-a-GCST90002095	CD11b on CD33dim HLA DR-	1	0.0523928	1559	86.0858	0.0592406	0.0866597	0.274292	0.4239	0.741077
	ebi-a-GCST90002096	CD11b on basophil	1	0.0565316	1556	93.1139	0.0599747	0.0896087	0.292016	0.45086	0.772669
	ebi-a-GCST90002098	CD45RA on naive CD4+ T cell	6	0.153045	2910	87.4288	0.0772523	0.159821	0.641433	0.855749	0.993704
	ebi-a-GCST90002099	CD4RA on Terminally Differentiated CD4+ T cell	1	0.0188483	2903	55.7293	0.0533128	0.0630319	0.128863	0.185414	0.346069
	ebi-a-GCST90002100	CD45RA on naive CD8+ T cell	1	0.0173806	2910	51.4367	0.0530544	0.0620103	0.122569	0.174603	0.323515
	ebi-a-GCST90002101	CD45RA on Terminally Differentiated CD8+ T cell	2	0.0437723	2911	66.5583	0.0577134	0.0805398	0.237049	0.365547	0.663709
	ebi-a-GCST90002102	CD45RA on resting CD4 regulatory T cell	4	0.10504	2919	85.5028	0.0686217	0.12461	0.48565	0.706475	0.958259
	ebi-a-GCST90002104	HLA DR on myeloid Dendritic Cell	5	0.0993637	2872	63.239	0.0676059	0.120478	0.46468	0.682446	0.94842
	ebi-a-GCST90002105	HLA DR on plasmacytoid Dendritic Cell	7	0.34161	2872	212.287	0.111745	0.298592	0.934413	0.994676	0.999999
	ebi-a-GCST90002106	HLA DR on Dendritic Cell	5	0.257525	2871	198.743	0.0962591	0.237082	0.853689	0.974962	0.999933
	ebi-a-GCST90002108	HLA DR on CD33+ HLA DR+ CD14-	2	0.223496	1579	226.805	0.0900376	0.21193	0.801312	0.9546	0.999691
	ebi-a-GCST90002109	HLA DR on CD33+ HLA DR+ CD14dim	3	0.136081	1578	82.6437	0.0741946	0.147333	0.590889	0.813013	0.987485
	ebi-a-GCST90002110	HLA DR on CD33dim HLA DR+ CD11b+	4	0.180965	1634	89.9815	0.082303	0.180446	0.714041	0.907492	0.998039
	ebi-a-GCST90002111	HLA DR on CD33dim HLA DR+ CD11b-	4	0.186391	1635	93.3547	0.083287	0.18446	0.726681	0.915335	0.998444
	ebi-a-GCST90002112	HLA DR on CD33- HLA DR+	3	0.233886	1635	165.975	0.0919341	0.219618	0.818801	0.962059	0.999805
	ebi-a-GCST90002113	HLA DR on HLA DR+ T cell	1	0.0244366	3060	76.599	0.0542976	0.0669317	0.152968	0.226596	0.428752
	ebi-a-GCST90002114	HLA DR on HLA DR+ CD4+ T cell	1	0.0117525	3060	36.3665	0.0520641	0.0581033	0.0986262	0.133359	0.234798
	ebi-a-GCST90002116	HLA DR on B cell	8	0.32016	3060	179.603	0.10778	0.283023	0.919063	0.992024	0.999996
	ebi-a-GCST90002117	HLA DR on HLA DR+ Natural Killer	3	0.0899742	2971	97.7824	0.0659278	0.113662	0.428899	0.639334	0.927291
	ebi-a-GCST90002118	CD8 on CD28+ CD45RA- CD8+ T cell	3	0.0781671	2920	82.421	0.0638218	0.105128	0.382104	0.579008	0.889505
	ebi-a-GCST90002119	CD8 on CD28+ CD45RA+ CD8+ T cell	8	0.226011	2920	106.255	0.0904965	0.213792	0.805674	0.956522	0.999724
	ebi-a-GCST90002120	CD8 on CD28- CD8+ T cell	3	0.0429694	2920	43.6416	0.0575713	0.0799714	0.233564	0.359974	0.655664
	ebi-a-GCST90002121	CD8 on CD39+ CD8+ T cell	5	0.0779019	2915	49.1524	0.0637745	0.104936	0.381031	0.577574	0.888482
