# Supplementary material for: Mendelian randomization of immune cell phenotypes to discover potential drug targets for B-cell malignancy
Source: Blood Cancer J. 2025 Apr 9;15(1):62. doi: 10.1038/s41408-025-01277-x (PMC11979003; doi:10.1038/s41408-025-01277-x)
Supplement: Supplementary file 12 — Supplementary Data 10 [file 41408_2025_1277_MOESM12_ESM.xlsx]

## Sheet: Legend
Supplementary Data 10 | SNPs serving as instrumental variables (IVs) from published studies by querying MR-Base using the data from Orru et al. [https://www.ncbi.nlm.nih.gov/pmc/articles/PMC8517961/].
SNP, single nucleotide polymorphism; SE, standard error; N, trait sample size; EAF, effect allele frequency; PMID, PubMed identifier.

## Sheet: IVs
	SNP	P-value	Beta	SE	N	Trait ID	Trait	Effect Allele	Other Allele	EAF	PMID
	rs17405603	2.38298e-08	0.1542	0.02757	3658	ebi-a-GCST90001391	IgD+ B cell %B cell	T	A	0.284	32929287
	rs113398446	3.91201e-08	0.1793	0.03256	3657	ebi-a-GCST90001395	IgD+ CD38- B cell %B cell	C	A	0.1687	32929287
	rs77762131	4.101e-09	0.3388	0.05748	3657	ebi-a-GCST90001395	IgD+ CD38- B cell %B cell	C	G	0.045	32929287
	rs35574803	5.92243e-11	-0.3526	0.05371	3657	ebi-a-GCST90001399	IgD- CD27- B cell %B cell	C	T	0.0562	32929287
	rs2250246	2.12501e-09	0.1466	0.02442	3657	ebi-a-GCST90001399	IgD- CD27- B cell %B cell	G	A	0.5339	32929287
	rs4810485	7.1978e-50	0.3898	0.02585	3657	ebi-a-GCST90001399	IgD- CD27- B cell %B cell	G	T	0.6314	32929287
	rs2792563	1.494e-08	-0.1407	0.02479	3657	ebi-a-GCST90001410	IgD- CD38+ B cell %B cell	A	G	0.567	32929287
	rs75766272	3.86002e-08	0.483	0.08768	3657	ebi-a-GCST90001415	IgD+ CD24- B cell %B cell	T	C	0.0201	32929287
	rs75766272	2.04899e-08	-0.4865	0.08656	3657	ebi-a-GCST90001417	CD24+ CD27+ B cell %B cell	T	C	0.0201	32929287
	rs45608038	1.71002e-08	0.3527	0.0624	3657	ebi-a-GCST90001417	CD24+ CD27+ B cell %B cell	G	A	0.0421	32929287
	rs76477280	3.02803e-08	0.4892	0.08811	3657	ebi-a-GCST90001417	CD24+ CD27+ B cell %B cell	G	A	0.0206	32929287
	rs117308259	2.48199e-08	-0.8348	0.1494	3659	ebi-a-GCST90001422	CD20- CD38- B cell %B cell	C	T	0.0066	32929287
	rs12874404	3.43084e-13	0.1898	0.02599	3657	ebi-a-GCST90001424	IgD+ B cell %Lymphocyte	G	A	0.3257	32929287
	rs11657531	5.52497e-10	-0.1468	0.0236	3657	ebi-a-GCST90001424	IgD+ B cell %Lymphocyte	T	C	0.4882	32929287
	rs11687597	4.86004e-08	0.1644	0.03007	3656	ebi-a-GCST90001426	IgD- CD38dim B cell %lymphocyte	G	A	0.2069	32929287
	rs7840395	8.25296e-09	-0.1408	0.02438	3656	ebi-a-GCST90001426	IgD- CD38dim B cell %lymphocyte	G	A	0.5715	32929287
	rs140380950	2.067e-08	-0.3597	0.06402	3656	ebi-a-GCST90001429	IgD+ CD38+ B cell %lymphocyte	C	T	0.0368	32929287
	rs12874404	1.385e-10	0.1714	0.02663	3656	ebi-a-GCST90001431	IgD+ CD38- B cell %lymphocyte	G	A	0.3256	32929287
	rs77762131	1.24701e-09	0.3532	0.058	3656	ebi-a-GCST90001431	IgD+ CD38- B cell %lymphocyte	C	G	0.045	32929287
	rs35574803	1.83101e-08	-0.3044	0.05397	3656	ebi-a-GCST90001433	IgD- CD27- B cell %lymphocyte	C	T	0.0562	32929287
	rs4810485	4.97966e-33	0.317	0.02622	3656	ebi-a-GCST90001433	IgD- CD27- B cell %lymphocyte	G	T	0.6313	32929287
	rs12874404	1.09295e-18	0.2335	0.02632	3656	ebi-a-GCST90001439	IgD+ CD24+ B cell %lymphocyte	G	A	0.3256	32929287
	rs11657118	3.70101e-09	-0.1428	0.02416	3656	ebi-a-GCST90001439	IgD+ CD24+ B cell %lymphocyte	C	T	0.475	32929287
	rs73145706	4.53597e-08	-0.5808	0.106	3656	ebi-a-GCST90001441	IgD+ CD24- B cell %lymphocyte	T	C	0.0129	32929287
	rs12874404	8.08537e-16	0.2114	0.02614	3656	ebi-a-GCST90001442	CD24+ CD27+ B cell %lymphocyte	G	A	0.3256	32929287
	rs73192651	8.74601e-09	0.5056	0.08768	3656	ebi-a-GCST90001442	CD24+ CD27+ B cell %lymphocyte	T	C	0.02	32929287
	rs11657759	1.80701e-08	-0.1352	0.02397	3656	ebi-a-GCST90001442	CD24+ CD27+ B cell %lymphocyte	C	A	0.4903	32929287
	rs4987360	4.36918e-29	0.3359	0.02969	3042	ebi-a-GCST90001451	CD62L- monocyte %monocyte	G	A	0.2763	32929287
	rs9859349	4.89204e-08	0.227	0.04151	3042	ebi-a-GCST90001451	CD62L- monocyte %monocyte	A	G	0.1205	32929287
	rs7139370	4.96295e-08	0.2947	0.0539	3042	ebi-a-GCST90001451	CD62L- monocyte %monocyte	T	C	0.0676	32929287
	rs45487297	3.74498e-08	0.6623	0.1201	3042	ebi-a-GCST90001451	CD62L- monocyte %monocyte	A	T	0.0135	32929287
	rs6808893	8.47208e-09	-0.1582	0.02739	3042	ebi-a-GCST90001457	CD11c+ HLA DR++ monocyte %monocyte	T	C	0.5717	32929287
	rs75072970	7.35699e-11	0.3832	0.05865	3410	ebi-a-GCST90001463	CD62L- Dendritic Cell %Dendritic Cell	C	T	0.0531	32929287
	rs56199187	2.11349e-144	0.7548	0.02809	3410	ebi-a-GCST90001463	CD62L- Dendritic Cell %Dendritic Cell	T	C	0.2441	32929287
	rs6537835	2.54302e-08	-0.2072	0.03711	3410	ebi-a-GCST90001463	CD62L- Dendritic Cell %Dendritic Cell	A	G	0.8488	32929287
	rs10918342	1.044e-09	-0.1766	0.02885	3410	ebi-a-GCST90001463	CD62L- Dendritic Cell %Dendritic Cell	A	G	0.7191	32929287
	rs71632979	4.21697e-165	0.8089	0.02792	3410	ebi-a-GCST90001465	CD86+ myeloid Dendritic Cell %Dendritic Cell	G	A	0.2447	32929287
	rs71639910	4.9023e-12	0.3612	0.0521	3410	ebi-a-GCST90001465	CD86+ myeloid Dendritic Cell %Dendritic Cell	A	G	0.0688	32929287
	rs75072970	2.73099e-09	0.3513	0.05892	3410	ebi-a-GCST90001465	CD86+ myeloid Dendritic Cell %Dendritic Cell	C	T	0.0531	32929287
	rs115805162	8.20163e-15	-0.2598	0.03331	3410	ebi-a-GCST90001465	CD86+ myeloid Dendritic Cell %Dendritic Cell	T	C	0.2084	32929287
	rs3845548	1.98381e-20	-0.2739	0.02938	3410	ebi-a-GCST90001467	CD86+ plasmacytoid Dendritic Cell %Dendritic Cell	T	C	0.2345	32929287
	rs191217950	8.70903e-10	0.8012	0.1303	3410	ebi-a-GCST90001469	CD62L- myeloid Dendritic Cell %Dendritic Cell	A	G	0.0095	32929287
	rs75072970	2.82683e-11	0.388	0.0581	3410	ebi-a-GCST90001469	CD62L- myeloid Dendritic Cell %Dendritic Cell	C	T	0.0531	32929287
	rs3933769	1.20301e-08	-0.1594	0.0279	3410	ebi-a-GCST90001469	CD62L- myeloid Dendritic Cell %Dendritic Cell	G	A	0.6129	32929287
	rs148765873	1.42801e-09	-0.3975	0.06549	3410	ebi-a-GCST90001469	CD62L- myeloid Dendritic Cell %Dendritic Cell	C	T	0.0437	32929287
	rs115805162	6.29796e-18	-0.2838	0.03272	3410	ebi-a-GCST90001469	CD62L- myeloid Dendritic Cell %Dendritic Cell	T	C	0.2084	32929287
	rs71632979	8.531e-178	0.8232	0.02725	3410	ebi-a-GCST90001469	CD62L- myeloid Dendritic Cell %Dendritic Cell	G	A	0.2447	32929287
	rs71639910	5.85868e-16	0.4169	0.05126	3410	ebi-a-GCST90001469	CD62L- myeloid Dendritic Cell %Dendritic Cell	A	G	0.0688	32929287
	rs55971447	6.69885e-25	-0.3011	0.02899	3410	ebi-a-GCST90001471	CD62L- plasmacytoid Dendritic Cell %Dendritic Cell	T	C	0.2352	32929287
	rs6535445	1.34803e-31	-0.3029	0.02564	3410	ebi-a-GCST90001471	CD62L- plasmacytoid Dendritic Cell %Dendritic Cell	C	T	0.344	32929287
	rs75072970	1.962e-12	0.4126	0.05841	3410	ebi-a-GCST90001473	CD62L- CD86+ myeloid Dendritic Cell %Dendritic Cell	C	T	0.0531	32929287
	rs143140559	3.879e-08	0.71	0.1289	3410	ebi-a-GCST90001473	CD62L- CD86+ myeloid Dendritic Cell %Dendritic Cell	T	C	0.0094	32929287
	rs115805162	4.1783e-20	-0.3069	0.03321	3410	ebi-a-GCST90001473	CD62L- CD86+ myeloid Dendritic Cell %Dendritic Cell	T	C	0.2084	32929287
	rs71639910	3.15864e-16	0.4245	0.05172	3410	ebi-a-GCST90001473	CD62L- CD86+ myeloid Dendritic Cell %Dendritic Cell	A	G	0.0688	32929287
	rs71632979	1.02565e-225	0.929	0.0268	3410	ebi-a-GCST90001473	CD62L- CD86+ myeloid Dendritic Cell %Dendritic Cell	G	A	0.2447	32929287
	rs3933769	1.88799e-13	-0.2076	0.02811	3410	ebi-a-GCST90001473	CD62L- CD86+ myeloid Dendritic Cell %Dendritic Cell	G	A	0.6129	32929287
	rs9271768	1.68384e-14	-0.2475	0.03213	3595	ebi-a-GCST90001475	HLA DR++ monocyte %monocyte	G	A	0.4356	32929287
	rs9296042	5.86138e-11	-0.1923	0.02928	3595	ebi-a-GCST90001475	HLA DR++ monocyte %monocyte	T	C	0.5013	32929287
	rs9271281	5.37155e-23	-0.3029	0.03046	3595	ebi-a-GCST90001475	HLA DR++ monocyte %monocyte	T	C	0.5808	32929287
	rs62395272	3.90598e-10	-0.2295	0.03657	3595	ebi-a-GCST90001475	HLA DR++ monocyte %monocyte	T	C	0.2819	32929287
	rs9270591	7.43875e-18	-0.2715	0.03137	3595	ebi-a-GCST90001476	HLA DR++ monocyte %leukocyte	T	C	0.5793	32929287
	rs9271768	3.71878e-11	-0.2168	0.03267	3595	ebi-a-GCST90001476	HLA DR++ monocyte %leukocyte	G	A	0.4356	32929287
	rs1571025	1.10892e-12	0.2422	0.0339	3437	ebi-a-GCST90001478	CD4 regulatory T cell %CD4+ T cell	G	A	0.1766	32929287
	rs6602392	3.33703e-08	0.2173	0.03926	3437	ebi-a-GCST90001478	CD4 regulatory T cell %CD4+ T cell	A	C	0.1155	32929287
	rs1571025	4.16898e-09	0.2054	0.03486	3437	ebi-a-GCST90001479	CD4 regulatory T cell %T cell	G	A	0.1766	32929287
	rs115328872	2.81598e-10	1.259	0.199	3437	ebi-a-GCST90001484	CD39+ resting CD4 regulatory T cell %resting CD4 regulatory T cell	A	G	0.0036	32929287
	rs4918971	0	0.8895	0.02025	3437	ebi-a-GCST90001484	CD39+ resting CD4 regulatory T cell %resting CD4 regulatory T cell	G	C	0.4267	32929287
	rs192831774	3.07326e-16	0.5858	0.07135	3437	ebi-a-GCST90001484	CD39+ resting CD4 regulatory T cell %resting CD4 regulatory T cell	T	A	0.0313	32929287
	rs10882701	6.65733e-50	-0.3681	0.02438	3437	ebi-a-GCST90001484	CD39+ resting CD4 regulatory T cell %resting CD4 regulatory T cell	C	A	0.5141	32929287
	rs1923692	8.3888e-27	-0.5718	0.0529	3437	ebi-a-GCST90001484	CD39+ resting CD4 regulatory T cell %resting CD4 regulatory T cell	G	T	0.9453	32929287
	rs12777195	4.86407e-14	0.2008	0.02654	3437	ebi-a-GCST90001484	CD39+ resting CD4 regulatory T cell %resting CD4 regulatory T cell	G	A	0.3595	32929287
	rs72809757	7.06968e-25	0.5451	0.05251	3437	ebi-a-GCST90001484	CD39+ resting CD4 regulatory T cell %resting CD4 regulatory T cell	G	A	0.0588	32929287
	rs11188757	2.35722e-11	-0.2044	0.03049	3437	ebi-a-GCST90001484	CD39+ resting CD4 regulatory T cell %resting CD4 regulatory T cell	C	A	0.2207	32929287
	rs11579717	1.35114e-20	1.718	0.1835	3437	ebi-a-GCST90001485	CD39+ resting CD4 regulatory T cell %CD4 regulatory T cell	A	G	0.0044	32929287
	rs116794175	6.98232e-12	1.311	0.1905	3437	ebi-a-GCST90001485	CD39+ resting CD4 regulatory T cell %CD4 regulatory T cell	C	T	0.0042	32929287
	rs34645541	1.293e-09	0.7843	0.1289	3437	ebi-a-GCST90001485	CD39+ resting CD4 regulatory T cell %CD4 regulatory T cell	A	C	0.0095	32929287
	rs113435341	3.79315e-25	2.267	0.2171	3437	ebi-a-GCST90001485	CD39+ resting CD4 regulatory T cell %CD4 regulatory T cell	G	A	0.0032	32929287
	rs11890666	7.94292e-09	-0.1612	0.02787	3437	ebi-a-GCST90001485	CD39+ resting CD4 regulatory T cell %CD4 regulatory T cell	A	G	0.2866	32929287
	rs12712610	1.82684e-13	0.201	0.02719	3437	ebi-a-GCST90001485	CD39+ resting CD4 regulatory T cell %CD4 regulatory T cell	G	A	0.2975	32929287
	rs12777195	1.55704e-13	0.1965	0.02651	3437	ebi-a-GCST90001485	CD39+ resting CD4 regulatory T cell %CD4 regulatory T cell	G	A	0.3595	32929287
	rs10882701	1.07994e-47	-0.3593	0.02438	3437	ebi-a-GCST90001485	CD39+ resting CD4 regulatory T cell %CD4 regulatory T cell	C	A	0.5141	32929287
	rs1923692	6.37236e-25	-0.5496	0.05289	3437	ebi-a-GCST90001485	CD39+ resting CD4 regulatory T cell %CD4 regulatory T cell	G	T	0.9453	32929287
	rs192831774	2.46093e-13	0.5247	0.07138	3437	ebi-a-GCST90001485	CD39+ resting CD4 regulatory T cell %CD4 regulatory T cell	T	A	0.0313	32929287
	rs4918969	4.32514e-291	0.8426	0.02078	3437	ebi-a-GCST90001485	CD39+ resting CD4 regulatory T cell %CD4 regulatory T cell	A	G	0.4267	32929287
	rs11188757	2.59597e-09	-0.182	0.03048	3437	ebi-a-GCST90001485	CD39+ resting CD4 regulatory T cell %CD4 regulatory T cell	C	A	0.2207	32929287
	rs72809757	1.32892e-21	0.5051	0.05255	3437	ebi-a-GCST90001485	CD39+ resting CD4 regulatory T cell %CD4 regulatory T cell	G	A	0.0588	32929287
	rs72809762	6.86278e-13	0.3615	0.05014	3437	ebi-a-GCST90001491	CD39+ activated CD4 regulatory T cell %CD4 regulatory T cell	T	C	0.0675	32929287
	rs202211780	2.45923e-22	0.4416	0.04511	3437	ebi-a-GCST90001491	CD39+ activated CD4 regulatory T cell %CD4 regulatory T cell	G	A	0.0877	32929287
	rs12268044	2.04692e-12	-0.1886	0.02672	3437	ebi-a-GCST90001491	CD39+ activated CD4 regulatory T cell %CD4 regulatory T cell	T	C	0.3439	32929287
	rs141018090	1.07597e-15	0.4456	0.05532	3437	ebi-a-GCST90001491	CD39+ activated CD4 regulatory T cell %CD4 regulatory T cell	T	G	0.0528	32929287
	rs10786199	5.61177e-11	-0.1864	0.02836	3437	ebi-a-GCST90001491	CD39+ activated CD4 regulatory T cell %CD4 regulatory T cell	A	G	0.2888	32929287
	rs10736092	0	0.9153	0.0203	3437	ebi-a-GCST90001491	CD39+ activated CD4 regulatory T cell %CD4 regulatory T cell	G	A	0.4692	32929287
	rs10882701	1.31613e-44	-0.3538	0.02489	3437	ebi-a-GCST90001491	CD39+ activated CD4 regulatory T cell %CD4 regulatory T cell	C	A	0.5141	32929287
	rs10882701	2.03704e-56	-0.4034	0.02502	3437	ebi-a-GCST90001496	CD39+ secreting CD4 regulatory T cell %secreting CD4 regulatory T cell	C	A	0.5141	32929287
	rs202211780	9.4973e-28	0.5017	0.04555	3437	ebi-a-GCST90001496	CD39+ secreting CD4 regulatory T cell %secreting CD4 regulatory T cell	G	A	0.0877	32929287
	rs2861152	0	1.04	0.01933	3437	ebi-a-GCST90001496	CD39+ secreting CD4 regulatory T cell %secreting CD4 regulatory T cell	A	G	0.427	32929287
	rs141018090	3.16884e-23	0.5578	0.05578	3437	ebi-a-GCST90001496	CD39+ secreting CD4 regulatory T cell %secreting CD4 regulatory T cell	T	G	0.0528	32929287
	rs145557266	5.55392e-16	0.7359	0.09042	3437	ebi-a-GCST90001496	CD39+ secreting CD4 regulatory T cell %secreting CD4 regulatory T cell	G	A	0.0211	32929287
	rs117200502	3.91291e-25	0.4259	0.0408	3437	ebi-a-GCST90001496	CD39+ secreting CD4 regulatory T cell %secreting CD4 regulatory T cell	T	C	0.1114	32929287
	rs12245404	2.064e-08	0.6482	0.1153	3437	ebi-a-GCST90001496	CD39+ secreting CD4 regulatory T cell %secreting CD4 regulatory T cell	A	G	0.0135	32929287
	rs7914975	3.77103e-08	-0.3666	0.06649	3437	ebi-a-GCST90001496	CD39+ secreting CD4 regulatory T cell %secreting CD4 regulatory T cell	C	T	0.9607	32929287
	rs10786199	1.38998e-10	-0.1827	0.02838	3437	ebi-a-GCST90001497	CD39+ secreting CD4 regulatory T cell %CD4 regulatory T cell	A	G	0.2888	32929287
	rs2275759	0	1.015	0.01889	3437	ebi-a-GCST90001497	CD39+ secreting CD4 regulatory T cell %CD4 regulatory T cell	C	A	0.4692	32929287
	rs10882701	8.02786e-56	-0.3962	0.02472	3437	ebi-a-GCST90001497	CD39+ secreting CD4 regulatory T cell %CD4 regulatory T cell	C	A	0.5141	32929287
	rs72809762	2.69526e-21	0.4759	0.0499	3437	ebi-a-GCST90001497	CD39+ secreting CD4 regulatory T cell %CD4 regulatory T cell	T	C	0.0675	32929287
	rs7918541	1.52616e-20	-0.5171	0.0553	3437	ebi-a-GCST90001497	CD39+ secreting CD4 regulatory T cell %CD4 regulatory T cell	G	A	0.9472	32929287
	rs202211780	1.36899e-28	0.5032	0.04495	3437	ebi-a-GCST90001497	CD39+ secreting CD4 regulatory T cell %CD4 regulatory T cell	G	A	0.0877	32929287
	rs12268044	5.32231e-13	-0.1937	0.02673	3437	ebi-a-GCST90001497	CD39+ secreting CD4 regulatory T cell %CD4 regulatory T cell	T	C	0.3439	32929287
	rs147121076	9.29009e-09	0.4681	0.0813	3437	ebi-a-GCST90001497	CD39+ secreting CD4 regulatory T cell %CD4 regulatory T cell	G	T	0.0262	32929287
	rs116794175	1.61696e-14	1.427	0.1851	3437	ebi-a-GCST90001499	Activated & resting CD4 regulatory T cell %CD4 regulatory T cell	C	T	0.0042	32929287
	rs113435341	1.27909e-33	2.569	0.2103	3437	ebi-a-GCST90001499	Activated & resting CD4 regulatory T cell %CD4 regulatory T cell	G	A	0.0032	32929287
	rs11579717	5.32721e-24	1.815	0.1783	3437	ebi-a-GCST90001499	Activated & resting CD4 regulatory T cell %CD4 regulatory T cell	A	G	0.0044	32929287
	rs17607399	2.76599e-08	0.218	0.03915	3437	ebi-a-GCST90001499	Activated & resting CD4 regulatory T cell %CD4 regulatory T cell	T	C	0.1084	32929287
	rs413431	9.54333e-21	-0.2936	0.03123	3437	ebi-a-GCST90001499	Activated & resting CD4 regulatory T cell %CD4 regulatory T cell	G	A	0.8154	32929287
	rs6751481	5.48656e-33	0.2886	0.02387	3437	ebi-a-GCST90001499	Activated & resting CD4 regulatory T cell %CD4 regulatory T cell	C	T	0.4709	32929287
	rs17583875	4.63981e-16	1.827	0.2239	3437	ebi-a-GCST90001500	Activated & resting CD4 regulatory T cell %CD4+ T cell	A	G	0.0029	32929287
	rs408686	5.06058e-12	-0.2228	0.03216	3437	ebi-a-GCST90001500	Activated & resting CD4 regulatory T cell %CD4+ T cell	A	C	0.8142	32929287
	rs6751481	5.19278e-17	0.2086	0.02476	3437	ebi-a-GCST90001500	Activated & resting CD4 regulatory T cell %CD4+ T cell	C	T	0.4709	32929287
	rs138915779	3.69828e-18	-1.784	0.2042	3437	ebi-a-GCST90001502	Activated & secreting CD4 regulatory T cell %CD4 regulatory T cell	A	C	0.0035	32929287
	rs146899923	1.67799e-09	-0.7496	0.1241	3437	ebi-a-GCST90001502	Activated & secreting CD4 regulatory T cell %CD4 regulatory T cell	C	T	0.0089	32929287
	rs11579717	1.86896e-27	-1.821	0.1663	3437	ebi-a-GCST90001502	Activated & secreting CD4 regulatory T cell %CD4 regulatory T cell	A	G	0.0044	32929287
	rs187089343	4.52397e-09	-0.9956	0.1693	3437	ebi-a-GCST90001502	Activated & secreting CD4 regulatory T cell %CD4 regulatory T cell	C	A	0.0047	32929287
	rs7530076	4.49904e-10	0.4611	0.07373	3437	ebi-a-GCST90001502	Activated & secreting CD4 regulatory T cell %CD4 regulatory T cell	A	G	0.9748	32929287
	rs113435341	6.32995e-40	-2.621	0.1957	3437	ebi-a-GCST90001502	Activated & secreting CD4 regulatory T cell %CD4 regulatory T cell	G	A	0.0032	32929287
	rs413431	1.16305e-20	0.2748	0.0293	3437	ebi-a-GCST90001502	Activated & secreting CD4 regulatory T cell %CD4 regulatory T cell	G	A	0.8154	32929287
	rs17607399	1.7e-08	-0.2077	0.03673	3437	ebi-a-GCST90001502	Activated & secreting CD4 regulatory T cell %CD4 regulatory T cell	T	C	0.1084	32929287
	rs6751481	6.28782e-38	-0.2903	0.02227	3437	ebi-a-GCST90001502	Activated & secreting CD4 regulatory T cell %CD4 regulatory T cell	C	T	0.4709	32929287
	rs138915779	6.75461e-12	-1.565	0.2272	3437	ebi-a-GCST90001503	Activated & secreting CD4 regulatory T cell %CD4+ T cell	A	C	0.0035	32929287
	rs11579717	3.3512e-17	-1.573	0.1855	3437	ebi-a-GCST90001503	Activated & secreting CD4 regulatory T cell %CD4+ T cell	A	G	0.0044	32929287
	rs113435341	1.30707e-21	-2.11	0.2195	3437	ebi-a-GCST90001503	Activated & secreting CD4 regulatory T cell %CD4+ T cell	G	A	0.0032	32929287
	rs12712610	1.20601e-08	-0.1572	0.02752	3437	ebi-a-GCST90001503	Activated & secreting CD4 regulatory T cell %CD4+ T cell	G	A	0.2975	32929287
	rs138960714	5.13098e-09	-2.923	0.4989	3437	ebi-a-GCST90001503	Activated & secreting CD4 regulatory T cell %CD4+ T cell	C	A	0.0006	32929287
	rs74830391	3.87097e-08	0.1992	0.03616	3437	ebi-a-GCST90001503	Activated & secreting CD4 regulatory T cell %CD4+ T cell	T	C	0.1525	32929287
	rs11256966	2.64101e-09	-0.1567	0.02626	3437	ebi-a-GCST90001503	Activated & secreting CD4 regulatory T cell %CD4+ T cell	G	C	0.3848	32929287
	rs61839660	1.38007e-13	0.4097	0.05516	3437	ebi-a-GCST90001503	Activated & secreting CD4 regulatory T cell %CD4+ T cell	T	C	0.0543	32929287
	rs147838148	2.68398e-08	-2.662	0.4776	3437	ebi-a-GCST90001503	Activated & secreting CD4 regulatory T cell %CD4+ T cell	G	T	0.0006	32929287
	rs61839660	1.63682e-26	0.592	0.05509	3437	ebi-a-GCST90001505	CD25++ CD4+ T cell %CD4+ T cell	T	C	0.0543	32929287
	rs10905892	2.04202e-08	0.2715	0.04829	3437	ebi-a-GCST90001505	CD25++ CD4+ T cell %CD4+ T cell	T	C	0.0752	32929287
	rs61839660	3.2107e-20	0.5156	0.05562	3437	ebi-a-GCST90001506	CD25++ CD4+ T cell %T cell	T	C	0.0543	32929287
	rs61836370	4.41896e-09	0.6318	0.1074	3437	ebi-a-GCST90001508	CD25++ CD45RA+ CD4 not regulatory T cell %CD4+ T cell	G	A	0.0145	32929287
	rs116517602	4.75554e-24	1.941	0.1905	3437	ebi-a-GCST90001508	CD25++ CD45RA+ CD4 not regulatory T cell %CD4+ T cell	T	C	0.0041	32929287
	rs13024840	4.04762e-21	0.2764	0.02911	3437	ebi-a-GCST90001508	CD25++ CD45RA+ CD4 not regulatory T cell %CD4+ T cell	A	T	0.2587	32929287
	rs11124653	5.22878e-16	-0.2138	0.02624	3437	ebi-a-GCST90001508	CD25++ CD45RA+ CD4 not regulatory T cell %CD4+ T cell	A	C	0.5911	32929287
	rs10905719	7.05797e-09	0.1841	0.03172	3437	ebi-a-GCST90001508	CD25++ CD45RA+ CD4 not regulatory T cell %CD4+ T cell	A	G	0.2082	32929287
	rs61836370	1.57801e-08	0.6084	0.1074	3437	ebi-a-GCST90001509	CD25++ CD45RA+ CD4 not regulatory T cell %T cell	G	A	0.0145	32929287
	rs116517602	1.49589e-22	1.875	0.1906	3437	ebi-a-GCST90001509	CD25++ CD45RA+ CD4 not regulatory T cell %T cell	T	C	0.0041	32929287
	rs13024840	4.21697e-17	0.2465	0.02917	3437	ebi-a-GCST90001509	CD25++ CD45RA+ CD4 not regulatory T cell %T cell	A	T	0.2587	32929287
	rs11124653	1.35988e-13	-0.1952	0.02627	3437	ebi-a-GCST90001509	CD25++ CD45RA+ CD4 not regulatory T cell %T cell	A	C	0.5911	32929287
	rs10905719	4.88495e-08	0.1734	0.03172	3437	ebi-a-GCST90001509	CD25++ CD45RA+ CD4 not regulatory T cell %T cell	A	G	0.2082	32929287
	rs116794175	2.45901e-08	-1.101	0.1969	3437	ebi-a-GCST90001511	CD25++ CD45RA- CD4 not regulatory T cell %CD4+ T cell	C	T	0.0042	32929287
	rs17583875	7.08272e-14	-1.737	0.2311	3437	ebi-a-GCST90001511	CD25++ CD45RA- CD4 not regulatory T cell %CD4+ T cell	A	G	0.0029	32929287
	rs61839660	2.77588e-28	0.6146	0.05523	3437	ebi-a-GCST90001511	CD25++ CD45RA- CD4 not regulatory T cell %CD4+ T cell	T	C	0.0543	32929287
	rs4497244	4.85736e-11	-1.396	0.2116	3437	ebi-a-GCST90001512	CD25++ CD45RA- CD4 not regulatory T cell %T cell	A	G	0.0033	32929287
	rs11579717	1.83202e-08	-1.078	0.1911	3437	ebi-a-GCST90001512	CD25++ CD45RA- CD4 not regulatory T cell %T cell	A	G	0.0044	32929287
	rs61839660	5.32353e-25	0.5758	0.05532	3437	ebi-a-GCST90001512	CD25++ CD45RA- CD4 not regulatory T cell %T cell	T	C	0.0543	32929287
	rs72923436	2.91897e-08	-0.5379	0.09656	1857	ebi-a-GCST90001516	Immature Myeloid-Derived Suppressor Cells %CD33dim HLA DR- CD66b-	A	C	0.0307	32929287
	rs2455069	1.8608e-14	0.2522	0.03266	1857	ebi-a-GCST90001516	Immature Myeloid-Derived Suppressor Cells %CD33dim HLA DR- CD66b-	G	A	0.5197	32929287
	rs7245846	2.6339e-15	-0.3128	0.03922	1858	ebi-a-GCST90001519	CD33+ HLA DR+ CD14- %CD33+ HLA DR+	A	G	0.2236	32929287
	rs111231787	3.04397e-08	1.244	0.2236	1858	ebi-a-GCST90001521	CD33+ HLA DR+ CD14dim %CD33+ HLA DR+	T	C	0.0057	32929287
	rs1801274	2.76822e-54	0.5511	0.03437	1858	ebi-a-GCST90001526	CD33dim HLA DR+ CD11b+ %CD33dim HLA DR+	G	A	0.3334	32929287
	rs3820097	7.10608e-09	-0.4313	0.07416	1858	ebi-a-GCST90001526	CD33dim HLA DR+ CD11b+ %CD33dim HLA DR+	A	G	0.9459	32929287
	rs3826007	7.44218e-19	0.361	0.04027	1858	ebi-a-GCST90001526	CD33dim HLA DR+ CD11b+ %CD33dim HLA DR+	T	C	0.2209	32929287
	rs1801274	2.5293e-54	-0.5517	0.03439	1858	ebi-a-GCST90001528	CD33dim HLA DR+ CD11b- %CD33dim HLA DR+	G	A	0.3334	32929287
	rs3820097	8.69501e-09	0.4291	0.07422	1858	ebi-a-GCST90001528	CD33dim HLA DR+ CD11b- %CD33dim HLA DR+	A	G	0.9459	32929287
	rs3826007	3.70937e-18	-0.3541	0.04034	1858	ebi-a-GCST90001528	CD33dim HLA DR+ CD11b- %CD33dim HLA DR+	T	C	0.2209	32929287
	rs7351079	1.36994e-13	-0.2756	0.03696	1857	ebi-a-GCST90001533	Basophil %CD33dim HLA DR- CD66b-	G	A	0.2722	32929287
	rs3865444	1.14393e-40	-0.5183	0.03788	1857	ebi-a-GCST90001533	Basophil %CD33dim HLA DR- CD66b-	A	C	0.2132	32929287
	rs4499342	3.85398e-08	0.2541	0.04602	1857	ebi-a-GCST90001533	Basophil %CD33dim HLA DR- CD66b-	T	C	0.1527	32929287
	rs11579717	8.86993e-10	-1.081	0.1759	3427	ebi-a-GCST90001535	CD45RA- CD4+ T cell %CD4+ T cell	A	G	0.0044	32929287
	rs146620586	3.4578e-14	-2.021	0.2655	3427	ebi-a-GCST90001535	CD45RA- CD4+ T cell %CD4+ T cell	T	G	0.0032	32929287
	rs11124653	3.92202e-08	0.1345	0.02443	3427	ebi-a-GCST90001535	CD45RA- CD4+ T cell %CD4+ T cell	A	C	0.5909	32929287
	rs12712610	3.13112e-13	-0.1902	0.02599	3427	ebi-a-GCST90001535	CD45RA- CD4+ T cell %CD4+ T cell	G	A	0.2969	32929287
	rs146620586	1.77992e-13	-1.991	0.2693	3427	ebi-a-GCST90001536	CD45RA- CD4+ T cell %T cell	T	G	0.0032	32929287
	rs12712610	7.82492e-10	-0.1632	0.02646	3427	ebi-a-GCST90001536	CD45RA- CD4+ T cell %T cell	G	A	0.2969	32929287
	rs150956189	3.03403e-08	3.098	0.5579	3427	ebi-a-GCST90001561	CD45RA+ CD8+ T cell %CD8+ T cell	C	T	0.0003	32929287
	rs17583875	3.06196e-19	1.755	0.1946	3427	ebi-a-GCST90001561	CD45RA+ CD8+ T cell %CD8+ T cell	A	G	0.0029	32929287
	rs11896593	1.04112e-33	0.2701	0.02208	3427	ebi-a-GCST90001561	CD45RA+ CD8+ T cell %CD8+ T cell	C	G	0.3707	32929287
	rs28578699	9.92887e-15	0.174	0.02238	3427	ebi-a-GCST90001561	CD45RA+ CD8+ T cell %CD8+ T cell	C	A	0.3669	32929287
	rs2463509	2.52098e-08	-1.139	0.2039	3427	ebi-a-GCST90001561	CD45RA+ CD8+ T cell %CD8+ T cell	T	C	0.9971	32929287
	rs146620586	1.003e-08	1.455	0.2533	3427	ebi-a-GCST90001562	CD45RA+ CD8+ T cell %T cell	T	G	0.0032	32929287
	rs6707421	8.10588e-11	0.1592	0.02442	3427	ebi-a-GCST90001562	CD45RA+ CD8+ T cell %T cell	G	A	0.3011	32929287
	rs7583259	1.63606e-26	0.2378	0.02213	3427	ebi-a-GCST90001562	CD45RA+ CD8+ T cell %T cell	G	C	0.5023	32929287
	rs2596459	1.652e-08	0.1499	0.02649	3427	ebi-a-GCST90001562	CD45RA+ CD8+ T cell %T cell	T	G	0.5099	32929287
	rs2523614	6.09902e-09	-0.1522	0.02611	3427	ebi-a-GCST90001568	Naive CD4-CD8- T cell %T cell	C	T	0.2642	32929287
	rs111902980	2.64899e-08	0.5134	0.09207	3427	ebi-a-GCST90001570	Effector Memory CD4-CD8- T cell %CD4-CD8- T cell	A	G	0.0193	32929287
	rs150992058	3.58303e-08	-1.066	0.193	3427	ebi-a-GCST90001570	Effector Memory CD4-CD8- T cell %CD4-CD8- T cell	C	G	0.0058	32929287
	rs113435341	3.81505e-15	-1.798	0.2277	3427	ebi-a-GCST90001570	Effector Memory CD4-CD8- T cell %CD4-CD8- T cell	G	A	0.0032	32929287
	rs6729180	1.08993e-14	-0.2034	0.0262	3427	ebi-a-GCST90001570	Effector Memory CD4-CD8- T cell %CD4-CD8- T cell	T	C	0.3844	32929287
	rs116877116	3.31597e-08	0.2343	0.04232	3427	ebi-a-GCST90001570	Effector Memory CD4-CD8- T cell %CD4-CD8- T cell	A	G	0.1008	32929287
	rs34546581	5.06058e-11	0.2019	0.03063	3427	ebi-a-GCST90001571	Effector Memory CD4-CD8- T cell %T cell	A	G	0.1923	32929287
	rs13210358	4.23545e-11	0.4707	0.07114	3427	ebi-a-GCST90001571	Effector Memory CD4-CD8- T cell %T cell	T	C	0.0312	32929287
	rs113500908	2.83498e-09	0.3476	0.05835	3427	ebi-a-GCST90001571	Effector Memory CD4-CD8- T cell %T cell	T	C	0.0449	32929287
	rs113435341	3.64586e-14	1.73	0.2275	3427	ebi-a-GCST90001573	Terminally Differentiated CD4-CD8- T cell %CD4-CD8- T cell	G	A	0.0032	32929287
	rs12712610	1.256e-08	0.1603	0.0281	3427	ebi-a-GCST90001573	Terminally Differentiated CD4-CD8- T cell %CD4-CD8- T cell	G	A	0.2969	32929287
	rs7583259	7.89587e-18	0.22	0.02544	3427	ebi-a-GCST90001573	Terminally Differentiated CD4-CD8- T cell %CD4-CD8- T cell	G	C	0.5023	32929287
	rs113435341	5.36303e-09	1.335	0.2281	3427	ebi-a-GCST90001574	Terminally Differentiated CD4-CD8- T cell %T cell	G	A	0.0032	32929287
	rs6729180	1.77501e-14	0.202	0.02624	3427	ebi-a-GCST90001574	Terminally Differentiated CD4-CD8- T cell %T cell	T	C	0.3844	32929287
	rs6755452	4.74602e-09	0.1903	0.03241	3427	ebi-a-GCST90001574	Terminally Differentiated CD4-CD8- T cell %T cell	G	T	0.1886	32929287
	rs28383283	1.09099e-09	-0.2109	0.0345	3427	ebi-a-GCST90001574	Terminally Differentiated CD4-CD8- T cell %T cell	T	C	0.281	32929287
	rs9269614	1.81001e-08	0.2271	0.04024	3427	ebi-a-GCST90001574	Terminally Differentiated CD4-CD8- T cell %T cell	G	A	0.7677	32929287
	rs113016235	1.97301e-08	-0.2092	0.03717	3427	ebi-a-GCST90001574	Terminally Differentiated CD4-CD8- T cell %T cell	G	T	0.1994	32929287
	rs66679234	2.197e-08	-0.1391	0.0248	3427	ebi-a-GCST90001575	Naive CD4+ T cell %T cell	T	C	0.4246	32929287
	rs147174426	6.64049e-45	-0.4529	0.03177	3629	ebi-a-GCST90001584	CD14- CD16+ monocyte %monocyte	T	A	0.1717	32929287
	rs3826007	5.41003e-09	-0.1739	0.02973	3629	ebi-a-GCST90001584	CD14- CD16+ monocyte %monocyte	T	C	0.2136	32929287
	rs3829793	6.142e-10	0.1677	0.02704	3629	ebi-a-GCST90001585	CD14+ CD16+ monocyte %monocyte	G	C	0.3147	32929287
	rs71639910	4.583e-09	-0.2863	0.04872	3629	ebi-a-GCST90001585	CD14+ CD16+ monocyte %monocyte	A	G	0.0704	32929287
	rs71632979	1.40605e-134	-0.7013	0.02722	3629	ebi-a-GCST90001585	CD14+ CD16+ monocyte %monocyte	G	A	0.2479	32929287
	rs147174426	8.34257e-67	0.5558	0.03153	3629	ebi-a-GCST90001586	CD14+ CD16- monocyte %monocyte	T	A	0.1717	32929287
	rs74975395	1.77301e-08	-0.254	0.04499	3629	ebi-a-GCST90001586	CD14+ CD16- monocyte %monocyte	T	C	0.081	32929287
	rs74975395	1.45399e-08	0.2556	0.045	3629	ebi-a-GCST90001587	CD16+ monocyte %monocyte	T	C	0.081	32929287
	rs147174426	1.11789e-64	-0.5472	0.03158	3629	ebi-a-GCST90001587	CD16+ monocyte %monocyte	T	A	0.1717	32929287
	rs72845743	2.48897e-08	0.3943	0.07059	3666	ebi-a-GCST90001617	TCRgd T cell %lymphocyte	A	G	0.415	32929287
	rs3104414	9.31408e-09	0.1693	0.0294	3596	ebi-a-GCST90001619	HLA DR+ T cell%T cell	A	G	0.3813	32929287
	rs7032773	1.45898e-09	-0.1471	0.02426	3596	ebi-a-GCST90001619	HLA DR+ T cell%T cell	T	C	0.4182	32929287
	rs3087456	3.08177e-70	-0.4611	0.02546	3596	ebi-a-GCST90001619	HLA DR+ T cell%T cell	A	G	0.7661	32929287
	rs1084560	9.71091e-09	-0.1328	0.02309	3596	ebi-a-GCST90001619	HLA DR+ T cell%T cell	G	A	0.5726	32929287
	rs68174286	1.185e-09	0.2699	0.04426	3596	ebi-a-GCST90001620	HLA DR+ T cell%lymphocyte	T	C	0.2799	32929287
	rs7032773	5.14505e-10	-0.1552	0.0249	3596	ebi-a-GCST90001620	HLA DR+ T cell%lymphocyte	T	C	0.4182	32929287
	rs55724950	3.046e-08	-0.2598	0.0468	3596	ebi-a-GCST90001620	HLA DR+ T cell%lymphocyte	A	G	0.0654	32929287
	rs3087456	7.09088e-69	-0.4689	0.02616	3596	ebi-a-GCST90001620	HLA DR+ T cell%lymphocyte	A	G	0.7661	32929287
	rs62029480	1.096e-08	0.4397	0.07676	3596	ebi-a-GCST90001620	HLA DR+ T cell%lymphocyte	T	C	0.0236	32929287
	rs115536607	3.90904e-09	0.3253	0.05512	3669	ebi-a-GCST90001622	Natural Killer T %T cell	T	C	0.0545	32929287
	rs117147408	5.36661e-15	0.6063	0.07722	3669	ebi-a-GCST90001622	Natural Killer T %T cell	G	A	0.0275	32929287
	rs79251210	2.828e-10	0.4184	0.06614	3669	ebi-a-GCST90001622	Natural Killer T %T cell	A	G	0.0377	32929287
	rs9488834	3.91399e-10	0.3723	0.05934	3669	ebi-a-GCST90001622	Natural Killer T %T cell	A	G	0.0465	32929287
	rs7819099	3.24997e-09	0.148	0.02495	3669	ebi-a-GCST90001622	Natural Killer T %T cell	G	A	0.5112	32929287
	rs12224032	3.41499e-08	0.1713	0.03097	3669	ebi-a-GCST90001622	Natural Killer T %T cell	G	C	0.2086	32929287
	rs77738700	1.03992e-27	-0.435	0.03955	3669	ebi-a-GCST90001622	Natural Killer T %T cell	A	G	0.1067	32929287
	rs115536607	2.24502e-08	0.3109	0.05547	3669	ebi-a-GCST90001623	Natural Killer T %lymphocyte	T	C	0.0545	32929287
	rs9488834	2.20999e-09	0.3581	0.05971	3669	ebi-a-GCST90001623	Natural Killer T %lymphocyte	A	G	0.0465	32929287
	rs79251210	1.789e-09	0.4014	0.06656	3669	ebi-a-GCST90001623	Natural Killer T %lymphocyte	A	G	0.0377	32929287
	rs117147408	3.23221e-13	0.5685	0.07776	3669	ebi-a-GCST90001623	Natural Killer T %lymphocyte	G	A	0.0275	32929287
	rs7819099	3.34003e-09	0.1488	0.0251	3669	ebi-a-GCST90001623	Natural Killer T %lymphocyte	G	A	0.5112	32929287
	rs77738700	8.64172e-26	-0.4214	0.03983	3669	ebi-a-GCST90001623	Natural Killer T %lymphocyte	A	G	0.1067	32929287
	rs9912354	9.10207e-09	0.1443	0.02505	3669	ebi-a-GCST90001623	Natural Killer T %lymphocyte	T	C	0.5271	32929287
	rs7218011	3.819e-08	-0.1866	0.03387	3669	ebi-a-GCST90001623	Natural Killer T %lymphocyte	G	A	0.1634	32929287
	rs11641185	4.5196e-32	-0.2989	0.02511	3595	ebi-a-GCST90001625	HLA DR+ CD4+ T cell %T cell	T	C	0.7744	32929287
	rs7032773	1.392e-08	-0.1334	0.02345	3595	ebi-a-GCST90001626	HLA DR+ CD4+ T cell %lymphocyte	T	C	0.4182	32929287
	rs3087456	1.34307e-33	-0.3114	0.02551	3595	ebi-a-GCST90001626	HLA DR+ CD4+ T cell %lymphocyte	A	G	0.7662	32929287
	rs9378213	3.78704e-11	0.1984	0.02991	3595	ebi-a-GCST90001628	HLA DR+ CD8+ T cell %T cell	G	T	0.3057	32929287
	rs542160	4.62402e-08	-0.1295	0.02364	3595	ebi-a-GCST90001628	HLA DR+ CD8+ T cell %T cell	T	C	0.5089	32929287
	rs72779785	5.96403e-09	-0.1852	0.03176	3595	ebi-a-GCST90001628	HLA DR+ CD8+ T cell %T cell	G	A	0.1634	32929287
	rs3087456	1.46893e-62	-0.4526	0.02659	3595	ebi-a-GCST90001628	HLA DR+ CD8+ T cell %T cell	A	G	0.7662	32929287
	rs9378213	1.10892e-12	0.2165	0.03031	3595	ebi-a-GCST90001629	HLA DR+ CD8+ T cell %lymphocyte	G	T	0.3057	32929287
	rs3087456	9.22784e-61	-0.4525	0.027	3595	ebi-a-GCST90001629	HLA DR+ CD8+ T cell %lymphocyte	A	G	0.7662	32929287
	rs72779785	2.311e-09	-0.1929	0.03221	3595	ebi-a-GCST90001629	HLA DR+ CD8+ T cell %lymphocyte	G	A	0.1634	32929287
	rs76161425	1.41286e-25	-0.406	0.03854	3668	ebi-a-GCST90001631	CD8+ Natural Killer T %T cell	T	C	0.1088	32929287
	rs78268116	2.18424e-24	-0.3961	0.03859	3668	ebi-a-GCST90001632	CD8+ Natural Killer T %lymphocyte	T	C	0.1095	32929287
	rs117147408	6.79047e-22	0.7354	0.07599	3668	ebi-a-GCST90001634	CD8dim Natural Killer T %T cell	G	A	0.0275	32929287
	rs9488834	2.169e-09	0.352	0.05867	3668	ebi-a-GCST90001634	CD8dim Natural Killer T %T cell	A	G	0.0465	32929287
	rs79251210	5.80898e-20	0.5985	0.06505	3668	ebi-a-GCST90001634	CD8dim Natural Killer T %T cell	A	G	0.0378	32929287
	rs115536607	3.72907e-13	0.3978	0.05455	3668	ebi-a-GCST90001634	CD8dim Natural Killer T %T cell	T	C	0.0545	32929287
	rs11544989	3.55697e-08	0.1399	0.02533	3668	ebi-a-GCST90001634	CD8dim Natural Killer T %T cell	G	A	0.6125	32929287
	rs77738700	2.05779e-16	-0.3265	0.03954	3668	ebi-a-GCST90001634	CD8dim Natural Killer T %T cell	A	G	0.1067	32929287
	rs79251210	2.47002e-19	0.5857	0.06479	3668	ebi-a-GCST90001635	CD8dim Natural Killer T %lymphocyte	A	G	0.0378	32929287
	rs9488834	3.57298e-09	0.3457	0.05842	3668	ebi-a-GCST90001635	CD8dim Natural Killer T %lymphocyte	A	G	0.0465	32929287
	rs115536607	1.34896e-12	0.3865	0.05433	3668	ebi-a-GCST90001635	CD8dim Natural Killer T %lymphocyte	T	C	0.0545	32929287
	rs117147408	1.50591e-20	0.7078	0.07572	3668	ebi-a-GCST90001635	CD8dim Natural Killer T %lymphocyte	G	A	0.0275	32929287
	rs11544989	2.551e-08	0.1407	0.02521	3668	ebi-a-GCST90001635	CD8dim Natural Killer T %lymphocyte	G	A	0.6125	32929287
	rs77738700	5.3765e-16	-0.3205	0.03937	3668	ebi-a-GCST90001635	CD8dim Natural Killer T %lymphocyte	A	G	0.1067	32929287
	rs9916257	5.79202e-09	0.1437	0.02463	3668	ebi-a-GCST90001635	CD8dim Natural Killer T %lymphocyte	T	G	0.5684	32929287
	rs34613828	7.12033e-13	0.2238	0.03107	3668	ebi-a-GCST90001637	CD4-CD8- Natural Killer T %T cell	T	A	0.1945	32929287
	rs79251210	5.29054e-18	0.564	0.06488	3668	ebi-a-GCST90001637	CD4-CD8- Natural Killer T %T cell	A	G	0.0378	32929287
	rs115536607	1.25314e-11	0.3694	0.05436	3668	ebi-a-GCST90001637	CD4-CD8- Natural Killer T %T cell	T	C	0.0545	32929287
	rs117147408	2.75486e-20	0.7037	0.07581	3668	ebi-a-GCST90001637	CD4-CD8- Natural Killer T %T cell	G	A	0.0275	32929287
	rs9488834	8.37529e-11	0.3806	0.05843	3668	ebi-a-GCST90001637	CD4-CD8- Natural Killer T %T cell	A	G	0.0465	32929287
	rs77738700	2.67979e-22	-0.3832	0.0392	3668	ebi-a-GCST90001637	CD4-CD8- Natural Killer T %T cell	A	G	0.1067	32929287
	rs34613828	3.04229e-12	0.2167	0.03095	3668	ebi-a-GCST90001638	CD4-CD8- Natural Killer T %lymphocyte	T	A	0.1945	32929287
	rs9488834	2.386e-10	0.3698	0.05821	3668	ebi-a-GCST90001638	CD4-CD8- Natural Killer T %lymphocyte	A	G	0.0465	32929287
	rs117147408	6.50429e-19	0.675	0.07557	3668	ebi-a-GCST90001638	CD4-CD8- Natural Killer T %lymphocyte	G	A	0.0275	32929287
	rs79251210	2.39276e-17	0.5505	0.06465	3668	ebi-a-GCST90001638	CD4-CD8- Natural Killer T %lymphocyte	A	G	0.0378	32929287
	rs115536607	4.63554e-11	0.3576	0.05416	3668	ebi-a-GCST90001638	CD4-CD8- Natural Killer T %lymphocyte	T	C	0.0545	32929287
	rs77738700	7.84513e-22	-0.3774	0.03905	3668	ebi-a-GCST90001638	CD4-CD8- Natural Killer T %lymphocyte	A	G	0.1067	32929287
	rs9916629	1.54e-08	0.1378	0.02431	3668	ebi-a-GCST90001638	CD4-CD8- Natural Killer T %lymphocyte	C	T	0.5123	32929287
	rs4796089	2.98903e-09	0.2194	0.0369	3669	ebi-a-GCST90001641	CD3- lymphocyte %leukocyte	C	T	0.134	32929287
	rs115805162	1.32008e-15	0.2582	0.03216	3596	ebi-a-GCST90001649	HLA DR+ Natural Killer %Natural Killer	T	C	0.2076	32929287
	rs71632989	1.30317e-124	-0.6848	0.02772	3596	ebi-a-GCST90001649	HLA DR+ Natural Killer %Natural Killer	G	T	0.2474	32929287
	rs3933769	1.04299e-08	0.1574	0.02744	3596	ebi-a-GCST90001649	HLA DR+ Natural Killer %Natural Killer	G	A	0.6143	32929287
	rs865239	4.96604e-08	-0.1371	0.02509	3596	ebi-a-GCST90001649	HLA DR+ Natural Killer %Natural Killer	G	A	0.5004	32929287
	rs509749	5.41302e-09	-0.1543	0.02638	3596	ebi-a-GCST90001649	HLA DR+ Natural Killer %Natural Killer	G	A	0.4066	32929287
	rs7180804	8.73575e-17	-0.2525	0.03019	3596	ebi-a-GCST90001649	HLA DR+ Natural Killer %Natural Killer	A	G	0.2162	32929287
	rs9916257	6.72094e-09	0.1457	0.02506	3596	ebi-a-GCST90001649	HLA DR+ Natural Killer %Natural Killer	T	G	0.5698	32929287
	rs509749	4.80098e-10	-0.1613	0.02585	3596	ebi-a-GCST90001650	HLA DR+ Natural Killer %CD3- lymphocyte	G	A	0.4066	32929287
	rs71632979	9.977e-142	-0.7124	0.02686	3596	ebi-a-GCST90001650	HLA DR+ Natural Killer %CD3- lymphocyte	G	A	0.2474	32929287
	rs3933769	6.86705e-09	0.1562	0.0269	3596	ebi-a-GCST90001650	HLA DR+ Natural Killer %CD3- lymphocyte	G	A	0.6143	32929287
	rs115805162	1.62218e-17	0.2697	0.0315	3596	ebi-a-GCST90001650	HLA DR+ Natural Killer %CD3- lymphocyte	T	C	0.2076	32929287
	rs8025803	4.21697e-16	-0.2729	0.0334	3596	ebi-a-GCST90001650	HLA DR+ Natural Killer %CD3- lymphocyte	T	A	0.1783	32929287
	rs77650974	1.25101e-08	0.1512	0.0265	3669	ebi-a-GCST90001652	Granulocyte %leukocyte	A	G	0.3227	32929287
	rs4796089	6.12915e-11	-0.2435	0.0371	3440	ebi-a-GCST90001653	CD28- CD4-CD8- T cell %CD4-CD8- T cell	C	T	0.1343	32929287
	rs34546581	8.92401e-09	0.1659	0.02878	3440	ebi-a-GCST90001655	CD28+ CD4-CD8- T cell %T cell	A	G	0.1927	32929287
	rs4796089	6.12915e-11	0.2435	0.0371	3440	ebi-a-GCST90001656	CD28+ CD4-CD8- T cell %CD4-CD8- T cell	C	T	0.1343	32929287
	rs10736092	0	1.014	0.01774	3440	ebi-a-GCST90001658	CD39+ CD4+ T cell %T cell	G	A	0.469	32929287
	rs202211780	2.14289e-25	0.4557	0.04341	3440	ebi-a-GCST90001658	CD39+ CD4+ T cell %T cell	G	A	0.0879	32929287
	rs12268044	3.155e-11	-0.172	0.02583	3440	ebi-a-GCST90001658	CD39+ CD4+ T cell %T cell	T	C	0.3438	32929287
	rs72809762	1.17598e-16	0.4022	0.0483	3440	ebi-a-GCST90001658	CD39+ CD4+ T cell %T cell	T	C	0.0674	32929287
	rs10786199	1.62106e-13	-0.2028	0.02738	3440	ebi-a-GCST90001658	CD39+ CD4+ T cell %T cell	A	G	0.2888	32929287
	rs10882701	3.17322e-60	-0.3969	0.02378	3440	ebi-a-GCST90001658	CD39+ CD4+ T cell %T cell	C	A	0.5141	32929287
	rs7918541	2.85825e-22	-0.5209	0.0533	3440	ebi-a-GCST90001658	CD39+ CD4+ T cell %T cell	G	A	0.9472	32929287
	rs202211780	6.21871e-27	0.4701	0.04338	3440	ebi-a-GCST90001659	CD39+ CD4+ T cell %CD4+ T cell	G	A	0.0879	32929287
	rs7918541	2.15278e-25	-0.5584	0.05319	3440	ebi-a-GCST90001659	CD39+ CD4+ T cell %CD4+ T cell	G	A	0.9472	32929287
	rs72809762	2.12324e-18	0.4246	0.04825	3440	ebi-a-GCST90001659	CD39+ CD4+ T cell %CD4+ T cell	T	C	0.0674	32929287
	rs10882701	4.54255e-61	-0.3997	0.02377	3440	ebi-a-GCST90001659	CD39+ CD4+ T cell %CD4+ T cell	C	A	0.5141	32929287
	rs10786199	1.20698e-13	-0.2039	0.02738	3440	ebi-a-GCST90001659	CD39+ CD4+ T cell %CD4+ T cell	A	G	0.2888	32929287
	rs12268044	1.44112e-12	-0.1834	0.02581	3440	ebi-a-GCST90001659	CD39+ CD4+ T cell %CD4+ T cell	T	C	0.3438	32929287
	rs10736092	0	1.023	0.01758	3440	ebi-a-GCST90001659	CD39+ CD4+ T cell %CD4+ T cell	G	A	0.469	32929287
	rs12986962	1.54099e-08	-0.1604	0.02829	3440	ebi-a-GCST90001661	CD28- CD8dim T cell %T cell	G	A	0.2827	32929287
	rs117147408	1.46599e-09	0.4819	0.07946	3440	ebi-a-GCST90001661	CD28- CD8dim T cell %T cell	G	A	0.0273	32929287
	rs4796089	3.91201e-09	-0.2225	0.0377	3440	ebi-a-GCST90001661	CD28- CD8dim T cell %T cell	C	T	0.1343	32929287
	rs4796089	4.32195e-10	-0.2283	0.03646	3440	ebi-a-GCST90001662	CD28- CD8dim T cell %CD8dim T cell	C	T	0.1343	32929287
	rs113435341	2.96415e-25	2.157	0.2061	3440	ebi-a-GCST90001664	CD28+ CD45RA+ CD8dim T cell %T cell	G	A	0.0032	32929287
	rs11579717	1.01508e-13	1.303	0.1744	3440	ebi-a-GCST90001664	CD28+ CD45RA+ CD8dim T cell %T cell	A	G	0.0044	32929287
	rs116794175	1.30101e-10	1.164	0.1805	3440	ebi-a-GCST90001664	CD28+ CD45RA+ CD8dim T cell %T cell	C	T	0.0042	32929287
	rs4832054	2.208e-10	0.1726	0.02712	3440	ebi-a-GCST90001664	CD28+ CD45RA+ CD8dim T cell %T cell	A	G	0.243	32929287
	rs79827501	3.34103e-09	-0.267	0.04503	3440	ebi-a-GCST90001664	CD28+ CD45RA+ CD8dim T cell %T cell	T	G	0.0731	32929287
	rs7583259	8.40814e-17	0.1951	0.02331	3440	ebi-a-GCST90001664	CD28+ CD45RA+ CD8dim T cell %T cell	G	C	0.502	32929287
	rs12712610	2.273e-11	0.1724	0.02569	3440	ebi-a-GCST90001664	CD28+ CD45RA+ CD8dim T cell %T cell	G	A	0.2977	32929287
	rs11579717	2.37411e-12	1.307	0.1858	3440	ebi-a-GCST90001665	CD28+ CD45RA+ CD8dim T cell %CD8dim T cell	A	G	0.0044	32929287
	rs116794175	5.92107e-10	1.191	0.1918	3440	ebi-a-GCST90001665	CD28+ CD45RA+ CD8dim T cell %CD8dim T cell	C	T	0.0042	32929287
	rs146620586	6.74528e-23	2.776	0.2798	3440	ebi-a-GCST90001665	CD28+ CD45RA+ CD8dim T cell %CD8dim T cell	T	G	0.0032	32929287
	rs2367376	2.84603e-09	0.1716	0.02881	3440	ebi-a-GCST90001665	CD28+ CD45RA+ CD8dim T cell %CD8dim T cell	C	T	0.2464	32929287
	rs7583259	2.60916e-12	0.1741	0.02479	3440	ebi-a-GCST90001665	CD28+ CD45RA+ CD8dim T cell %CD8dim T cell	G	C	0.502	32929287
	rs12712610	3.79603e-09	0.1611	0.02726	3440	ebi-a-GCST90001665	CD28+ CD45RA+ CD8dim T cell %CD8dim T cell	G	A	0.2977	32929287
	rs146620586	8.18653e-20	-2.445	0.2667	3440	ebi-a-GCST90001667	CD28+ CD45RA- CD8dim T cell %T cell	T	G	0.0032	32929287
	rs116759767	1.45301e-08	-0.9923	0.1747	3440	ebi-a-GCST90001667	CD28+ CD45RA- CD8dim T cell %T cell	A	G	0.0049	32929287
	rs11579717	1.41906e-11	-1.201	0.1771	3440	ebi-a-GCST90001667	CD28+ CD45RA- CD8dim T cell %T cell	A	G	0.0044	32929287
	rs146620586	7.43875e-18	-2.425	0.2802	3440	ebi-a-GCST90001668	CD28+ CD45RA- CD8dim T cell %CD8dim T cell	T	G	0.0032	32929287
	rs11579717	6.36356e-11	-1.217	0.1857	3440	ebi-a-GCST90001668	CD28+ CD45RA- CD8dim T cell %CD8dim T cell	A	G	0.0044	32929287
	rs10736092	0	1.01	0.01914	3440	ebi-a-GCST90001670	CD39+ CD8+ T cell %T cell	G	A	0.469	32929287
	rs117648214	2.14398e-08	1.27	0.2262	3440	ebi-a-GCST90001670	CD39+ CD8+ T cell %T cell	T	C	0.0029	32929287
	rs17111341	9.80167e-33	0.6237	0.0518	3440	ebi-a-GCST90001670	CD39+ CD8+ T cell %T cell	C	T	0.0667	32929287
	rs111534725	4.66445e-29	0.7307	0.06471	3440	ebi-a-GCST90001670	CD39+ CD8+ T cell %T cell	T	G	0.041	32929287
	rs11818051	9.34545e-20	0.6769	0.07397	3440	ebi-a-GCST90001670	CD39+ CD8+ T cell %T cell	T	C	0.0317	32929287
	rs12777195	9.09704e-16	0.2205	0.0273	3440	ebi-a-GCST90001670	CD39+ CD8+ T cell %T cell	G	A	0.3594	32929287
	rs12778618	1.22687e-41	0.8332	0.06081	3440	ebi-a-GCST90001670	CD39+ CD8+ T cell %T cell	C	T	0.0462	32929287
	rs72812685	1.13188e-27	0.6459	0.05873	3440	ebi-a-GCST90001670	CD39+ CD8+ T cell %T cell	A	G	0.0483	32929287
	rs4917715	0	1.002	0.01937	3440	ebi-a-GCST90001671	CD39+ CD8+ T cell %CD8+ T cell	G	C	0.469	32929287
	rs12778618	5.06524e-40	0.8186	0.06103	3440	ebi-a-GCST90001671	CD39+ CD8+ T cell %CD8+ T cell	C	T	0.0462	32929287
	rs72812685	7.75354e-26	0.6238	0.05887	3440	ebi-a-GCST90001671	CD39+ CD8+ T cell %CD8+ T cell	A	G	0.0483	32929287
	rs146426185	1.639e-08	-0.3008	0.05314	3440	ebi-a-GCST90001671	CD39+ CD8+ T cell %CD8+ T cell	C	A	0.0635	32929287
	rs111534725	7.27445e-32	0.7675	0.06467	3440	ebi-a-GCST90001671	CD39+ CD8+ T cell %CD8+ T cell	T	G	0.041	32929287
	rs2901833	1.73301e-16	0.2205	0.02662	3440	ebi-a-GCST90001671	CD39+ CD8+ T cell %CD8+ T cell	A	G	0.383	32929287
	rs17111341	2.58881e-34	0.6402	0.05184	3440	ebi-a-GCST90001671	CD39+ CD8+ T cell %CD8+ T cell	C	T	0.0667	32929287
	rs11818051	7.7464e-21	0.6977	0.07403	3440	ebi-a-GCST90001671	CD39+ CD8+ T cell %CD8+ T cell	T	C	0.0317	32929287
	rs78667279	1.367e-08	-0.7401	0.13	3162	ebi-a-GCST90001679	CD25++ CD8+ T cell %T cell	A	G	0.0096	32929287
	rs61839660	3.41099e-08	0.3212	0.05805	3162	ebi-a-GCST90001679	CD25++ CD8+ T cell %T cell	T	C	0.0541	32929287
	rs72915529	3.00497e-09	-0.7447	0.1252	3162	ebi-a-GCST90001680	CD25++ CD8+ T cell %CD8+ T cell	A	G	0.0103	32929287
	rs7728865	9.94604e-09	-0.2169	0.03774	3440	ebi-a-GCST90001686	CD28- CD8+ T cell %CD8+ T cell	A	G	0.1019	32929287
	rs6904669	3.33903e-08	-0.1458	0.02634	3440	ebi-a-GCST90001686	CD28- CD8+ T cell %CD8+ T cell	G	A	0.6414	32929287
	rs4796089	1.35301e-09	-0.2034	0.03346	3440	ebi-a-GCST90001686	CD28- CD8+ T cell %CD8+ T cell	C	T	0.1343	32929287
	rs149023182	1.13399e-08	4.52	0.7897	3440	ebi-a-GCST90001688	CD28+ CD45RA+ CD8+ T cell %T cell	G	A	0.0001	32929287
	rs142530179	1.62499e-08	3.783	0.6683	3440	ebi-a-GCST90001688	CD28+ CD45RA+ CD8+ T cell %T cell	G	A	0.0001	32929287
	rs12755474	3.21603e-08	6.643	1.199	3440	ebi-a-GCST90001688	CD28+ CD45RA+ CD8+ T cell %T cell	G	A	0.0001	32929287
	rs7583259	3.71099e-09	0.104	0.01759	3440	ebi-a-GCST90001688	CD28+ CD45RA+ CD8+ T cell %T cell	G	C	0.502	32929287
	rs115077170	1.36801e-08	7.992	1.404	3440	ebi-a-GCST90001688	CD28+ CD45RA+ CD8+ T cell %T cell	G	T	NA	32929287
	rs146985291	8.688e-09	6.493	1.126	3440	ebi-a-GCST90001688	CD28+ CD45RA+ CD8+ T cell %T cell	G	A	0.0001	32929287
	rs112471936	8.55205e-09	9.954	1.725	3440	ebi-a-GCST90001688	CD28+ CD45RA+ CD8+ T cell %T cell	A	T	NA	32929287
	rs115218435	1.60299e-08	4.272	0.7543	3440	ebi-a-GCST90001688	CD28+ CD45RA+ CD8+ T cell %T cell	G	T	0.0001	32929287
	rs76604940	1.58899e-08	3.867	0.6826	3440	ebi-a-GCST90001688	CD28+ CD45RA+ CD8+ T cell %T cell	C	A	0.0001	32929287
	rs137858581	4.54098e-08	3.974	0.7251	3440	ebi-a-GCST90001688	CD28+ CD45RA+ CD8+ T cell %T cell	C	T	0.0001	32929287
	rs116562707	3.96899e-09	0.4024	0.06819	3440	ebi-a-GCST90001688	CD28+ CD45RA+ CD8+ T cell %T cell	G	A	0.0192	32929287
	rs116767883	9.87711e-09	9.1	1.583	3440	ebi-a-GCST90001688	CD28+ CD45RA+ CD8+ T cell %T cell	T	C	NA	32929287
	rs117475733	1.17101e-09	1.818	0.2979	3440	ebi-a-GCST90001688	CD28+ CD45RA+ CD8+ T cell %T cell	T	C	0.0004	32929287
	rs184082746	3.58897e-10	4.025	0.6399	3440	ebi-a-GCST90001688	CD28+ CD45RA+ CD8+ T cell %T cell	C	T	0.0001	32929287
	rs112571466	2.43602e-08	3.787	0.6773	3440	ebi-a-GCST90001688	CD28+ CD45RA+ CD8+ T cell %T cell	G	A	0.0001	32929287
	rs182236332	2.34202e-09	4.848	0.8097	3440	ebi-a-GCST90001688	CD28+ CD45RA+ CD8+ T cell %T cell	G	A	0.0001	32929287
	rs143498795	3.11301e-08	3.717	0.67	3440	ebi-a-GCST90001688	CD28+ CD45RA+ CD8+ T cell %T cell	A	C	0.0001	32929287
	rs189717624	1.73101e-08	8.206	1.452	3440	ebi-a-GCST90001688	CD28+ CD45RA+ CD8+ T cell %T cell	C	T	NA	32929287
	rs113447229	1.91801e-08	4.765	0.8459	3440	ebi-a-GCST90001688	CD28+ CD45RA+ CD8+ T cell %T cell	C	T	0.0001	32929287
	rs192475369	1.34602e-08	5.704	1.002	3440	ebi-a-GCST90001688	CD28+ CD45RA+ CD8+ T cell %T cell	T	A	0.0001	32929287
	rs142967914	1.438e-08	3.794	0.6676	3440	ebi-a-GCST90001688	CD28+ CD45RA+ CD8+ T cell %T cell	C	G	0.0001	32929287
	rs76325389	1.53299e-08	4.877	0.8599	3440	ebi-a-GCST90001688	CD28+ CD45RA+ CD8+ T cell %T cell	G	A	0.0001	32929287
	rs189801254	1.59901e-08	4.11	0.7256	3440	ebi-a-GCST90001688	CD28+ CD45RA+ CD8+ T cell %T cell	A	C	0.0001	32929287
	rs80194890	8.64809e-09	4.68	0.8111	3440	ebi-a-GCST90001688	CD28+ CD45RA+ CD8+ T cell %T cell	G	T	0.0001	32929287
	rs117927481	1.62701e-08	3.783	0.6683	3440	ebi-a-GCST90001688	CD28+ CD45RA+ CD8+ T cell %T cell	A	G	0.0001	32929287
	rs112258643	1.25401e-08	3.436	0.6021	3440	ebi-a-GCST90001688	CD28+ CD45RA+ CD8+ T cell %T cell	T	C	0.0001	32929287
	rs118016388	4.26904e-08	7.82	1.424	3440	ebi-a-GCST90001688	CD28+ CD45RA+ CD8+ T cell %T cell	C	T	NA	32929287
	rs116984539	1.83e-08	8.74	1.55	3440	ebi-a-GCST90001688	CD28+ CD45RA+ CD8+ T cell %T cell	T	C	NA	32929287
	rs9592479	1.65101e-08	4.763	0.8417	3440	ebi-a-GCST90001688	CD28+ CD45RA+ CD8+ T cell %T cell	C	G	0.0001	32929287
	rs58471414	1.62701e-08	3.833	0.6771	3440	ebi-a-GCST90001688	CD28+ CD45RA+ CD8+ T cell %T cell	G	T	0.0001	32929287
	rs117494082	1.935e-08	3.894	0.6914	3440	ebi-a-GCST90001688	CD28+ CD45RA+ CD8+ T cell %T cell	A	G	0.0001	32929287
	rs144591335	1.59698e-08	3.946	0.6967	3440	ebi-a-GCST90001688	CD28+ CD45RA+ CD8+ T cell %T cell	G	A	0.0001	32929287
	rs111283043	1.90498e-08	4.463	0.7922	3440	ebi-a-GCST90001688	CD28+ CD45RA+ CD8+ T cell %T cell	C	A	0.0001	32929287
	rs146073003	1.799e-08	7.599	1.346	3440	ebi-a-GCST90001688	CD28+ CD45RA+ CD8+ T cell %T cell	T	C	NA	32929287
	rs77935824	1.71601e-08	3.755	0.6644	3440	ebi-a-GCST90001688	CD28+ CD45RA+ CD8+ T cell %T cell	G	A	0.0001	32929287
	rs188748536	5.05999e-10	13.7	2.197	3440	ebi-a-GCST90001688	CD28+ CD45RA+ CD8+ T cell %T cell	C	T	NA	32929287
	rs142208889	8.681e-09	3.814	0.6612	3440	ebi-a-GCST90001688	CD28+ CD45RA+ CD8+ T cell %T cell	T	C	0.0001	32929287
	rs145827119	5.91494e-09	4.893	0.8386	3440	ebi-a-GCST90001688	CD28+ CD45RA+ CD8+ T cell %T cell	T	C	0.0001	32929287
	rs149926070	3.11602e-08	3.533	0.6368	3440	ebi-a-GCST90001688	CD28+ CD45RA+ CD8+ T cell %T cell	A	G	0.0001	32929287
	rs17583875	8.81901e-09	0.9979	0.1731	3440	ebi-a-GCST90001689	CD28+ CD45RA+ CD8+ T cell %CD8+ T cell	A	G	0.0029	32929287
	rs17583875	8.59607e-21	-2.154	0.2288	3440	ebi-a-GCST90001691	CD28+ CD45RA- CD8+ T cell %T cell	A	G	0.0029	32929287
	rs60220946	3.039e-09	-0.5154	0.0867	3440	ebi-a-GCST90001691	CD28+ CD45RA- CD8+ T cell %T cell	T	C	0.0212	32929287
	rs116794175	4.98506e-08	-1.073	0.1963	3440	ebi-a-GCST90001691	CD28+ CD45RA- CD8+ T cell %T cell	C	T	0.0042	32929287
	rs11579717	3.54568e-11	-1.249	0.188	3440	ebi-a-GCST90001692	CD28+ CD45RA- CD8+ T cell %CD8+ T cell	A	G	0.0044	32929287
	rs146620586	8.25848e-20	-2.596	0.2832	3440	ebi-a-GCST90001692	CD28+ CD45RA- CD8+ T cell %CD8+ T cell	T	G	0.0032	32929287
	rs4368632	2.57798e-08	0.1446	0.0259	3440	ebi-a-GCST90001692	CD28+ CD45RA- CD8+ T cell %CD8+ T cell	C	G	0.623	32929287
	rs9271513	1.48184e-11	-0.2338	0.03453	3440	ebi-a-GCST90001692	CD28+ CD45RA- CD8+ T cell %CD8+ T cell	G	C	0.7833	32929287
	rs1051488	8.82064e-13	0.2395	0.03338	3440	ebi-a-GCST90001692	CD28+ CD45RA- CD8+ T cell %CD8+ T cell	T	C	0.7693	32929287
	rs6755452	5.00495e-11	0.2159	0.03275	3440	ebi-a-GCST90001694	CD28- CD4-CD8- T cell %T cell	G	T	0.189	32929287
	rs139249541	1.477e-08	0.4291	0.07557	3440	ebi-a-GCST90001694	CD28- CD4-CD8- T cell %T cell	G	A	0.0312	32929287
	rs9896155	5.51303e-10	0.1701	0.02733	3440	ebi-a-GCST90001694	CD28- CD4-CD8- T cell %T cell	G	A	0.6741	32929287
	rs58905133	2.90603e-28	3.541	0.3183	3425	ebi-a-GCST90001696	CD45RA- CD28- CD8+ T cell %CD8+ T cell	G	A	0.3523	32929287
	rs72815709	2.15899e-09	18.44	3.073	3425	ebi-a-GCST90001696	CD45RA- CD28- CD8+ T cell %CD8+ T cell	C	T	0.0022	32929287
	rs450175	3.08099e-08	-1.704	0.3071	3425	ebi-a-GCST90001696	CD45RA- CD28- CD8+ T cell %CD8+ T cell	C	A	0.541	32929287
	rs114135956	6.98393e-10	53.93	8.721	3425	ebi-a-GCST90001696	CD45RA- CD28- CD8+ T cell %CD8+ T cell	C	T	0.0003	32929287
	rs130071	7.92793e-10	2.545	0.4129	3425	ebi-a-GCST90001696	CD45RA- CD28- CD8+ T cell %CD8+ T cell	A	G	0.2185	32929287
	rs1736913	1.26101e-08	2.095	0.3672	3425	ebi-a-GCST90001696	CD45RA- CD28- CD8+ T cell %CD8+ T cell	C	T	0.6474	32929287
	rs17212021	1.033e-08	-2.715	0.473	3425	ebi-a-GCST90001696	CD45RA- CD28- CD8+ T cell %CD8+ T cell	C	T	0.2372	32929287
	rs742867	3.49301e-08	14.88	2.692	3425	ebi-a-GCST90001696	CD45RA- CD28- CD8+ T cell %CD8+ T cell	T	C	0.0029	32929287
	rs140385926	3.586e-08	28.75	5.206	3425	ebi-a-GCST90001696	CD45RA- CD28- CD8+ T cell %CD8+ T cell	G	A	0.0009	32929287
	rs190312656	1.41501e-08	26.32	4.629	3425	ebi-a-GCST90001696	CD45RA- CD28- CD8+ T cell %CD8+ T cell	A	G	0.001	32929287
	rs55971473	1.67402e-09	11.36	1.879	3425	ebi-a-GCST90001697	CD45RA- CD28- CD8+ T cell %T cell	T	C	0.001	32929287
	rs61772921	1.94998e-10	31.35	4.91	3425	ebi-a-GCST90001697	CD45RA- CD28- CD8+ T cell %T cell	C	T	0.0001	32929287
	rs55881385	1.66299e-09	25.81	4.27	3425	ebi-a-GCST90001697	CD45RA- CD28- CD8+ T cell %T cell	T	G	0.0001	32929287
	rs115954619	2.14902e-08	9.757	1.738	3425	ebi-a-GCST90001697	CD45RA- CD28- CD8+ T cell %T cell	A	G	0.0015	32929287
	rs114763811	2.92099e-10	47.98	7.59	3425	ebi-a-GCST90001697	CD45RA- CD28- CD8+ T cell %T cell	A	C	0.0001	32929287
	rs58905133	2.07922e-18	1.152	0.1309	3425	ebi-a-GCST90001697	CD45RA- CD28- CD8+ T cell %T cell	G	A	0.3523	32929287
	rs114135956	2.61216e-19	32	3.541	3425	ebi-a-GCST90001697	CD45RA- CD28- CD8+ T cell %T cell	C	T	0.0003	32929287
	rs190272290	2.34477e-11	24.63	3.673	3425	ebi-a-GCST90001697	CD45RA- CD28- CD8+ T cell %T cell	A	G	0.0003	32929287
	rs150146567	3.27899e-10	8.79	1.394	3425	ebi-a-GCST90001697	CD45RA- CD28- CD8+ T cell %T cell	A	T	0.0019	32929287
	rs79190516	1.64399e-08	10.56	1.865	3425	ebi-a-GCST90001697	CD45RA- CD28- CD8+ T cell %T cell	G	T	0.0012	32929287
	rs149994650	1.47099e-09	22.84	3.766	3425	ebi-a-GCST90001697	CD45RA- CD28- CD8+ T cell %T cell	A	C	0.0003	32929287
	rs62409210	2.02801e-09	29.68	4.936	3425	ebi-a-GCST90001697	CD45RA- CD28- CD8+ T cell %T cell	A	G	0.0001	32929287
	rs76506268	1.52202e-09	6.353	1.049	3425	ebi-a-GCST90001697	CD45RA- CD28- CD8+ T cell %T cell	G	A	0.0032	32929287
	rs12656604	1.952e-09	5.388	0.8953	3425	ebi-a-GCST90001697	CD45RA- CD28- CD8+ T cell %T cell	A	C	0.0047	32929287
	rs114216104	2.08978e-11	30.16	4.486	3425	ebi-a-GCST90001697	CD45RA- CD28- CD8+ T cell %T cell	T	C	0.0001	32929287
	rs115546994	7.75604e-09	15.77	2.724	3425	ebi-a-GCST90001697	CD45RA- CD28- CD8+ T cell %T cell	T	A	0.0004	32929287
	rs76343453	2.97577e-13	10.98	1.499	3425	ebi-a-GCST90001697	CD45RA- CD28- CD8+ T cell %T cell	C	T	0.0018	32929287
	rs130071	1.37e-10	1.086	0.1686	3425	ebi-a-GCST90001697	CD45RA- CD28- CD8+ T cell %T cell	A	G	0.2185	32929287
	rs140112233	1.74401e-10	43.28	6.761	3425	ebi-a-GCST90001697	CD45RA- CD28- CD8+ T cell %T cell	C	G	0.0001	32929287
	rs76938777	1.36801e-08	18.92	3.324	3425	ebi-a-GCST90001697	CD45RA- CD28- CD8+ T cell %T cell	A	G	0.0003	32929287
	rs62488802	2.31206e-14	29.98	3.911	3425	ebi-a-GCST90001697	CD45RA- CD28- CD8+ T cell %T cell	T	C	0.0003	32929287
	rs2977034	1.08201e-08	9.254	1.615	3425	ebi-a-GCST90001697	CD45RA- CD28- CD8+ T cell %T cell	T	C	0.0015	32929287
	rs149487182	2.45584e-12	20.95	2.979	3425	ebi-a-GCST90001697	CD45RA- CD28- CD8+ T cell %T cell	T	C	0.0004	32929287
	rs143930177	2.66103e-09	4.44	0.7441	3425	ebi-a-GCST90001697	CD45RA- CD28- CD8+ T cell %T cell	A	G	0.0072	32929287
	rs117006645	1.61599e-09	16.44	2.719	3425	ebi-a-GCST90001697	CD45RA- CD28- CD8+ T cell %T cell	G	A	0.0004	32929287
	rs146027781	3.684e-08	20.33	3.685	3425	ebi-a-GCST90001697	CD45RA- CD28- CD8+ T cell %T cell	C	T	0.0004	32929287
	rs11233425	5.92516e-11	23.77	3.62	3425	ebi-a-GCST90001697	CD45RA- CD28- CD8+ T cell %T cell	A	G	0.0003	32929287
	rs189825578	2.21401e-10	68.11	10.7	3425	ebi-a-GCST90001697	CD45RA- CD28- CD8+ T cell %T cell	T	A	NA	32929287
	rs111388649	2.22101e-08	26.26	4.684	3425	ebi-a-GCST90001697	CD45RA- CD28- CD8+ T cell %T cell	A	G	0.0001	32929287
	rs61908026	1.56401e-09	19.12	3.159	3425	ebi-a-GCST90001697	CD45RA- CD28- CD8+ T cell %T cell	C	G	0.0004	32929287
	rs117975109	3.64502e-08	15.84	2.869	3425	ebi-a-GCST90001697	CD45RA- CD28- CD8+ T cell %T cell	T	G	0.0006	32929287
	rs742867	1.57e-10	7.048	1.098	3425	ebi-a-GCST90001697	CD45RA- CD28- CD8+ T cell %T cell	T	C	0.0029	32929287
	rs78823021	1.18801e-09	26.55	4.353	3425	ebi-a-GCST90001697	CD45RA- CD28- CD8+ T cell %T cell	A	C	0.0001	32929287
	rs62021713	2.169e-10	52.08	8.178	3425	ebi-a-GCST90001697	CD45RA- CD28- CD8+ T cell %T cell	T	C	0.0001	32929287
	rs147264423	9.78093e-09	19.07	3.318	3425	ebi-a-GCST90001697	CD45RA- CD28- CD8+ T cell %T cell	G	A	0.0003	32929287
	rs74707627	2.49799e-10	20.97	3.305	3425	ebi-a-GCST90001697	CD45RA- CD28- CD8+ T cell %T cell	C	T	0.0003	32929287
	rs34375694	1.03801e-08	18.3	3.188	3425	ebi-a-GCST90001697	CD45RA- CD28- CD8+ T cell %T cell	G	A	0.0003	32929287
	rs149716976	7.53304e-09	4.577	0.79	3425	ebi-a-GCST90001697	CD45RA- CD28- CD8+ T cell %T cell	G	A	0.0057	32929287
	rs151077900	8.83202e-09	15.42	2.675	3425	ebi-a-GCST90001697	CD45RA- CD28- CD8+ T cell %T cell	C	G	0.0004	32929287
	rs192302673	4.39198e-10	12.63	2.018	3425	ebi-a-GCST90001697	CD45RA- CD28- CD8+ T cell %T cell	T	C	0.0009	32929287
	rs12597262	2.03301e-10	29.78	4.668	3425	ebi-a-GCST90001697	CD45RA- CD28- CD8+ T cell %T cell	G	C	0.0001	32929287
	rs75420474	1.56603e-16	28.44	3.429	3425	ebi-a-GCST90001697	CD45RA- CD28- CD8+ T cell %T cell	C	T	0.0003	32929287
	rs117428784	4.53628e-14	24.71	3.261	3425	ebi-a-GCST90001697	CD45RA- CD28- CD8+ T cell %T cell	A	C	0.0004	32929287
	rs7559619	1.962e-13	-2.745	0.372	3425	ebi-a-GCST90001699	CD45RA+ CD28- CD8+ T cell %CD8+ T cell	G	A	0.3508	32929287
	rs199797711	5.19601e-09	37.99	6.487	3425	ebi-a-GCST90001699	CD45RA+ CD28- CD8+ T cell %CD8+ T cell	C	T	0.001	32929287
	rs114230155	5.46802e-09	9.265	1.585	3425	ebi-a-GCST90001700	CD45RA+ CD28- CD8+ T cell %T cell	A	G	0.0023	32929287
	rs140963286	6.30202e-09	33.4	5.736	3425	ebi-a-GCST90001700	CD45RA+ CD28- CD8+ T cell %T cell	T	C	0.0001	32929287
	rs76444609	4.81615e-19	51.58	5.751	3425	ebi-a-GCST90001700	CD45RA+ CD28- CD8+ T cell %T cell	A	G	0.0001	32929287
	rs4853078	3.74197e-08	9.274	1.681	3425	ebi-a-GCST90001700	CD45RA+ CD28- CD8+ T cell %T cell	G	T	0.0019	32929287
	rs79027575	4.83704e-08	9.036	1.652	3425	ebi-a-GCST90001700	CD45RA+ CD28- CD8+ T cell %T cell	C	T	0.0022	32929287
	rs10176830	5.9731e-11	29.23	4.452	3425	ebi-a-GCST90001700	CD45RA+ CD28- CD8+ T cell %T cell	C	G	0.0003	32929287
	rs72931475	7.30466e-13	31.04	4.31	3425	ebi-a-GCST90001700	CD45RA+ CD28- CD8+ T cell %T cell	G	A	0.0003	32929287
	rs114581990	1.513e-08	8.874	1.564	3425	ebi-a-GCST90001700	CD45RA+ CD28- CD8+ T cell %T cell	G	A	0.0022	32929287
	rs190665193	4.43507e-18	35.37	4.058	3425	ebi-a-GCST90001700	CD45RA+ CD28- CD8+ T cell %T cell	G	A	0.0003	32929287
	rs148658406	1.02499e-08	32.81	5.716	3425	ebi-a-GCST90001700	CD45RA+ CD28- CD8+ T cell %T cell	T	C	0.0001	32929287
	rs111747460	4.80596e-10	26.82	4.296	3425	ebi-a-GCST90001700	CD45RA+ CD28- CD8+ T cell %T cell	A	G	0.0003	32929287
	rs185587352	3.62101e-09	18.17	3.072	3425	ebi-a-GCST90001700	CD45RA+ CD28- CD8+ T cell %T cell	A	G	0.0006	32929287
	rs16864501	7.30802e-09	33.31	5.744	3425	ebi-a-GCST90001700	CD45RA+ CD28- CD8+ T cell %T cell	A	G	0.0001	32929287
	rs79395509	4.38198e-10	26.23	4.191	3425	ebi-a-GCST90001700	CD45RA+ CD28- CD8+ T cell %T cell	T	C	0.0006	32929287
	rs12501785	1.00399e-08	10.8	1.881	3425	ebi-a-GCST90001700	CD45RA+ CD28- CD8+ T cell %T cell	A	G	0.0013	32929287
	rs75993384	9.73419e-16	38.22	4.737	3425	ebi-a-GCST90001700	CD45RA+ CD28- CD8+ T cell %T cell	C	T	0.0001	32929287
	rs78088167	8.98607e-10	19.81	3.224	3425	ebi-a-GCST90001700	CD45RA+ CD28- CD8+ T cell %T cell	G	A	0.0006	32929287
	rs116399750	2.27101e-08	17.96	3.205	3425	ebi-a-GCST90001700	CD45RA+ CD28- CD8+ T cell %T cell	A	G	0.0006	32929287
	rs62321187	1.26386e-17	49	5.703	3425	ebi-a-GCST90001700	CD45RA+ CD28- CD8+ T cell %T cell	T	C	0.0001	32929287
	rs114421150	9.99793e-10	25	4.08	3425	ebi-a-GCST90001700	CD45RA+ CD28- CD8+ T cell %T cell	A	C	0.0003	32929287
	rs12499962	1.58599e-15	25.15	3.141	3425	ebi-a-GCST90001700	CD45RA+ CD28- CD8+ T cell %T cell	G	A	0.0006	32929287
	rs116581718	1.35207e-11	22.4	3.301	3425	ebi-a-GCST90001700	CD45RA+ CD28- CD8+ T cell %T cell	C	T	0.0006	32929287
	rs138327786	3.38104e-08	21.5	3.886	3425	ebi-a-GCST90001700	CD45RA+ CD28- CD8+ T cell %T cell	A	G	0.0003	32929287
	rs375356899	2.04099e-08	4.521	0.8043	3425	ebi-a-GCST90001700	CD45RA+ CD28- CD8+ T cell %T cell	G	A	0.0092	32929287
	rs149208831	3.96899e-10	25.69	4.095	3425	ebi-a-GCST90001700	CD45RA+ CD28- CD8+ T cell %T cell	C	A	0.0003	32929287
	rs145604620	1.2249e-12	34.45	4.832	3425	ebi-a-GCST90001700	CD45RA+ CD28- CD8+ T cell %T cell	G	A	0.0003	32929287
	rs79518488	4.37401e-08	24.55	4.474	3425	ebi-a-GCST90001700	CD45RA+ CD28- CD8+ T cell %T cell	C	T	0.0003	32929287
	rs117692894	5.40804e-09	33.95	5.804	3425	ebi-a-GCST90001700	CD45RA+ CD28- CD8+ T cell %T cell	T	G	0.0001	32929287
	rs77465871	2.13304e-11	13.03	1.94	3425	ebi-a-GCST90001700	CD45RA+ CD28- CD8+ T cell %T cell	G	A	0.0015	32929287
	rs185754925	4.90196e-08	8.527	1.56	3425	ebi-a-GCST90001700	CD45RA+ CD28- CD8+ T cell %T cell	G	A	0.0025	32929287
	rs79647440	3.94003e-14	37.38	4.922	3425	ebi-a-GCST90001700	CD45RA+ CD28- CD8+ T cell %T cell	T	C	0.0004	32929287
	rs143845801	1.89583e-11	18.54	2.753	3425	ebi-a-GCST90001700	CD45RA+ CD28- CD8+ T cell %T cell	C	G	0.0007	32929287
	rs34039708	1.58416e-11	12.51	1.85	3425	ebi-a-GCST90001700	CD45RA+ CD28- CD8+ T cell %T cell	A	C	0.0019	32929287
	rs79851411	1.439e-09	35.15	5.793	3425	ebi-a-GCST90001700	CD45RA+ CD28- CD8+ T cell %T cell	A	G	0.0001	32929287
	rs117867588	6.06206e-09	36.56	6.272	3425	ebi-a-GCST90001700	CD45RA+ CD28- CD8+ T cell %T cell	A	G	0.0001	32929287
	rs117478414	1.532e-08	32.87	5.796	3425	ebi-a-GCST90001700	CD45RA+ CD28- CD8+ T cell %T cell	T	C	0.0001	32929287
	rs10824158	1.62401e-08	9.768	1.725	3425	ebi-a-GCST90001700	CD45RA+ CD28- CD8+ T cell %T cell	T	G	0.0019	32929287
	rs78069205	5.07096e-09	46.68	7.967	3425	ebi-a-GCST90001700	CD45RA+ CD28- CD8+ T cell %T cell	G	A	0.0001	32929287
	rs143395500	7.91608e-09	51.17	8.845	3425	ebi-a-GCST90001700	CD45RA+ CD28- CD8+ T cell %T cell	T	C	0.0001	32929287
	rs76552842	6.60237e-19	49.64	5.557	3425	ebi-a-GCST90001700	CD45RA+ CD28- CD8+ T cell %T cell	A	G	0.0001	32929287
	rs116916598	2.33297e-08	19.07	3.407	3425	ebi-a-GCST90001700	CD45RA+ CD28- CD8+ T cell %T cell	G	A	0.0006	32929287
	rs189796120	5.13594e-09	4.47	0.763	3425	ebi-a-GCST90001700	CD45RA+ CD28- CD8+ T cell %T cell	T	C	0.0099	32929287
	rs117173207	2.10199e-08	18.77	3.342	3425	ebi-a-GCST90001700	CD45RA+ CD28- CD8+ T cell %T cell	A	G	0.0004	32929287
	rs12279408	4.59505e-08	16	2.92	3425	ebi-a-GCST90001700	CD45RA+ CD28- CD8+ T cell %T cell	T	C	0.0007	32929287
	rs117284243	1.5729e-17	49.65	5.795	3425	ebi-a-GCST90001700	CD45RA+ CD28- CD8+ T cell %T cell	T	A	0.0001	32929287
	rs77113660	1.15611e-20	52.91	5.64	3425	ebi-a-GCST90001700	CD45RA+ CD28- CD8+ T cell %T cell	G	A	0.0001	32929287
	rs10505739	3.20597e-08	18.81	3.393	3425	ebi-a-GCST90001700	CD45RA+ CD28- CD8+ T cell %T cell	C	A	0.0004	32929287
	rs147107195	3.92401e-09	23.9	4.049	3425	ebi-a-GCST90001700	CD45RA+ CD28- CD8+ T cell %T cell	T	C	0.0003	32929287
	rs146822590	2.683e-09	14.19	2.379	3425	ebi-a-GCST90001700	CD45RA+ CD28- CD8+ T cell %T cell	T	A	0.0009	32929287
	rs77214871	3.68638e-18	46.69	5.344	3425	ebi-a-GCST90001700	CD45RA+ CD28- CD8+ T cell %T cell	T	A	0.0001	32929287
	rs35068665	5.86813e-21	53.41	5.65	3425	ebi-a-GCST90001700	CD45RA+ CD28- CD8+ T cell %T cell	G	T	0.0001	32929287
	rs78750136	5.21075e-18	100.8	11.59	3425	ebi-a-GCST90001700	CD45RA+ CD28- CD8+ T cell %T cell	C	T	NA	32929287
	rs147093663	9.65006e-09	42.63	7.413	3425	ebi-a-GCST90001700	CD45RA+ CD28- CD8+ T cell %T cell	T	G	0.0001	32929287
	rs80331554	7.70407e-09	44.6	7.703	3425	ebi-a-GCST90001700	CD45RA+ CD28- CD8+ T cell %T cell	G	A	0.0001	32929287
	rs72758450	5.188e-09	33.05	5.644	3425	ebi-a-GCST90001700	CD45RA+ CD28- CD8+ T cell %T cell	C	T	0.0001	32929287
	rs13380300	8.16601e-10	225.3	36.58	3425	ebi-a-GCST90001700	CD45RA+ CD28- CD8+ T cell %T cell	G	C	NA	32929287
	rs182758172	1.09597e-17	57.52	6.68	3425	ebi-a-GCST90001700	CD45RA+ CD28- CD8+ T cell %T cell	T	C	0.0001	32929287
	rs77467380	4.55596e-09	34.38	5.85	3425	ebi-a-GCST90001700	CD45RA+ CD28- CD8+ T cell %T cell	T	C	0.0001	32929287
	rs35772393	2.34202e-09	38.7	6.463	3425	ebi-a-GCST90001700	CD45RA+ CD28- CD8+ T cell %T cell	T	C	NA	32929287
	rs116915023	2.49701e-09	10.65	1.782	3425	ebi-a-GCST90001700	CD45RA+ CD28- CD8+ T cell %T cell	T	C	0.0016	32929287
	rs75438005	9.31108e-12	38.95	5.695	3425	ebi-a-GCST90001700	CD45RA+ CD28- CD8+ T cell %T cell	A	G	0.0001	32929287
	rs191923221	1.62002e-08	4.991	0.8815	3425	ebi-a-GCST90001700	CD45RA+ CD28- CD8+ T cell %T cell	A	G	0.0072	32929287
	rs118089863	1.98299e-08	12.62	2.243	3425	ebi-a-GCST90001700	CD45RA+ CD28- CD8+ T cell %T cell	T	C	0.0018	32929287
	rs17791728	2.10402e-08	15.79	2.811	3425	ebi-a-GCST90001700	CD45RA+ CD28- CD8+ T cell %T cell	C	T	0.0006	32929287
	rs180972485	2.21998e-08	12.36	2.205	3425	ebi-a-GCST90001700	CD45RA+ CD28- CD8+ T cell %T cell	A	G	0.001	32929287
	rs41276984	2.20191e-11	15.14	2.254	3425	ebi-a-GCST90001700	CD45RA+ CD28- CD8+ T cell %T cell	G	C	0.0012	32929287
	rs137942933	1.57906e-13	23.37	3.154	3425	ebi-a-GCST90001700	CD45RA+ CD28- CD8+ T cell %T cell	T	G	0.0006	32929287
	rs142933532	4.53002e-11	51.35	7.773	3425	ebi-a-GCST90001700	CD45RA+ CD28- CD8+ T cell %T cell	T	C	NA	32929287
	rs62218442	4.64997e-08	15.67	2.862	3425	ebi-a-GCST90001700	CD45RA+ CD28- CD8+ T cell %T cell	A	T	0.0007	32929287
	rs73165129	6.74528e-37	-0.5191	0.04044	3592	ebi-a-GCST90001701	BAFF-R on CD20- CD38- B cell	T	C	0.0987	32929287
	rs2142827	4.12287e-21	-0.3402	0.03585	3657	ebi-a-GCST90001702	BAFF-R on CD24+ CD27+ B cell	A	G	0.1416	32929287
	rs187315152	2.39111e-18	-0.5139	0.05851	3657	ebi-a-GCST90001702	BAFF-R on CD24+ CD27+ B cell	T	A	0.0535	32929287
	rs73165130	0	-1.493	0.0339	3657	ebi-a-GCST90001702	BAFF-R on CD24+ CD27+ B cell	C	G	0.099	32929287
	rs5758649	7.30802e-42	-0.6147	0.04478	3657	ebi-a-GCST90001702	BAFF-R on CD24+ CD27+ B cell	T	C	0.0871	32929287
	rs146069723	1.05999e-32	-0.574	0.04773	3657	ebi-a-GCST90001702	BAFF-R on CD24+ CD27+ B cell	T	C	0.0756	32929287
	rs118137006	8.8736e-13	-0.7507	0.1047	3657	ebi-a-GCST90001702	BAFF-R on CD24+ CD27+ B cell	C	A	0.015	32929287
	rs9614288	9.64717e-28	-0.3203	0.0291	3657	ebi-a-GCST90001702	BAFF-R on CD24+ CD27+ B cell	T	A	0.2346	32929287
	rs117086217	1.08493e-13	-0.5014	0.06723	3657	ebi-a-GCST90001702	BAFF-R on CD24+ CD27+ B cell	G	A	0.0343	32929287
	rs13058590	3.16199e-10	-0.3738	0.05926	3657	ebi-a-GCST90001702	BAFF-R on CD24+ CD27+ B cell	T	C	0.0468	32929287
	rs143944768	4.02903e-09	-0.3468	0.0588	3657	ebi-a-GCST90001702	BAFF-R on CD24+ CD27+ B cell	T	C	0.0463	32929287
	rs5758649	1.09194e-38	-0.5902	0.04484	3657	ebi-a-GCST90001703	BAFF-R on IgD+ CD24+ B cell	T	C	0.0871	32929287
	rs117086217	4.41876e-14	-0.5093	0.06721	3657	ebi-a-GCST90001703	BAFF-R on IgD+ CD24+ B cell	G	A	0.0343	32929287
	rs75056525	3.31589e-31	-0.5571	0.0475	3657	ebi-a-GCST90001703	BAFF-R on IgD+ CD24+ B cell	A	G	0.0762	32929287
	rs2142827	1.48115e-19	-0.3265	0.03588	3657	ebi-a-GCST90001703	BAFF-R on IgD+ CD24+ B cell	A	G	0.1416	32929287
	rs118137006	1.91602e-12	-0.7396	0.1047	3657	ebi-a-GCST90001703	BAFF-R on IgD+ CD24+ B cell	C	A	0.015	32929287
	rs73165129	0	-1.487	0.03398	3657	ebi-a-GCST90001703	BAFF-R on IgD+ CD24+ B cell	T	C	0.099	32929287
	rs9614288	5.05243e-26	-0.3097	0.02913	3657	ebi-a-GCST90001703	BAFF-R on IgD+ CD24+ B cell	T	A	0.2346	32929287
	rs189503542	6.95905e-09	-0.6337	0.1091	3657	ebi-a-GCST90001703	BAFF-R on IgD+ CD24+ B cell	A	T	0.0138	32929287
	rs1801274	2.28876e-11	-0.1805	0.02691	3657	ebi-a-GCST90001704	BAFF-R on IgD+ CD24- B cell	G	A	0.325	32929287
	rs182240980	0	-1.51	0.03362	3657	ebi-a-GCST90001704	BAFF-R on IgD+ CD24- B cell	T	A	0.099	32929287
	rs5759079	3.27265e-32	-0.4296	0.03601	3657	ebi-a-GCST90001704	BAFF-R on IgD+ CD24- B cell	A	G	0.1406	32929287
	rs149806587	9.76562e-21	-0.5384	0.05731	3657	ebi-a-GCST90001704	BAFF-R on IgD+ CD24- B cell	G	A	0.0526	32929287
	rs5757678	3.82384e-17	0.2191	0.0259	3657	ebi-a-GCST90001704	BAFF-R on IgD+ CD24- B cell	T	C	0.6418	32929287
	rs117705111	2.9662e-31	-0.763	0.065	3657	ebi-a-GCST90001704	BAFF-R on IgD+ CD24- B cell	A	G	0.0365	32929287
	rs1894588	3.96917e-25	-0.532	0.051	3657	ebi-a-GCST90001704	BAFF-R on IgD+ CD24- B cell	T	C	0.0622	32929287
	rs117430146	1.45101e-08	0.3164	0.0557	3657	ebi-a-GCST90001704	BAFF-R on IgD+ CD24- B cell	C	G	0.0561	32929287
	rs1081003	3.3243e-28	-0.4975	0.0448	3657	ebi-a-GCST90001704	BAFF-R on IgD+ CD24- B cell	A	G	0.0874	32929287
	rs76146864	1.10002e-20	-0.7283	0.07763	3657	ebi-a-GCST90001704	BAFF-R on IgD+ CD24- B cell	T	C	0.0264	32929287
	rs1081003	4.58564e-33	-0.5412	0.04473	3645	ebi-a-GCST90001705	BAFF-R on IgD+ CD38- B cell	A	G	0.0872	32929287
	rs149806587	1.61213e-20	-0.5355	0.05733	3645	ebi-a-GCST90001705	BAFF-R on IgD+ CD38- B cell	G	A	0.0527	32929287
	rs117430146	1.65402e-08	0.3149	0.05565	3645	ebi-a-GCST90001705	BAFF-R on IgD+ CD38- B cell	C	G	0.0562	32929287
	rs5757678	5.47394e-16	0.2107	0.02589	3645	ebi-a-GCST90001705	BAFF-R on IgD+ CD38- B cell	T	C	0.6417	32929287
	rs182240980	0	-1.496	0.03377	3645	ebi-a-GCST90001705	BAFF-R on IgD+ CD38- B cell	T	A	0.0989	32929287
	rs5759077	5.1713e-35	-0.4487	0.03596	3645	ebi-a-GCST90001705	BAFF-R on IgD+ CD38- B cell	A	T	0.1407	32929287
	rs117705111	2.99709e-29	-0.7379	0.06516	3645	ebi-a-GCST90001705	BAFF-R on IgD+ CD38- B cell	A	G	0.0364	32929287
	rs1894588	2.1508e-23	-0.5121	0.05103	3645	ebi-a-GCST90001705	BAFF-R on IgD+ CD38- B cell	T	C	0.0621	32929287
	rs76146864	6.85804e-19	-0.6949	0.07785	3645	ebi-a-GCST90001705	BAFF-R on IgD+ CD38- B cell	T	C	0.0263	32929287
	rs1894588	9.72076e-18	-0.607	0.07005	1837	ebi-a-GCST90001706	BAFF-R on IgD+ CD38- naive B cell	T	C	0.061	32929287
	rs1081003	8.86135e-18	-0.5202	0.05995	1837	ebi-a-GCST90001706	BAFF-R on IgD+ CD38- naive B cell	A	G	0.0887	32929287
	rs2018340	7.45247e-21	-0.472	0.04978	1837	ebi-a-GCST90001706	BAFF-R on IgD+ CD38- naive B cell	A	G	0.1375	32929287
	rs117705111	1.24595e-14	-0.7129	0.09169	1837	ebi-a-GCST90001706	BAFF-R on IgD+ CD38- naive B cell	A	G	0.0346	32929287
	rs6002543	9.09913e-184	-1.52	0.0467	1837	ebi-a-GCST90001706	BAFF-R on IgD+ CD38- naive B cell	G	C	0.0947	32929287
	rs5757678	2.81903e-10	0.2286	0.03604	1837	ebi-a-GCST90001706	BAFF-R on IgD+ CD38- naive B cell	T	C	0.6486	32929287
	rs76146864	1.741e-11	-0.7454	0.1101	1837	ebi-a-GCST90001706	BAFF-R on IgD+ CD38- naive B cell	T	C	0.025	32929287
	rs149806587	3.176e-10	-0.5047	0.07979	1837	ebi-a-GCST90001706	BAFF-R on IgD+ CD38- naive B cell	G	A	0.0517	32929287
	rs113530150	8.163e-10	-0.3995	0.06471	1837	ebi-a-GCST90001707	BAFF-R on IgD+ CD38- unswitched memory B cell	T	C	0.0806	32929287
	rs11090614	8.44501e-15	-0.3049	0.03896	1837	ebi-a-GCST90001707	BAFF-R on IgD+ CD38- unswitched memory B cell	G	A	0.2474	32929287
	rs150612106	4.22902e-10	-0.6961	0.1109	1837	ebi-a-GCST90001707	BAFF-R on IgD+ CD38- unswitched memory B cell	A	G	0.025	32929287
	rs187315152	3.819e-10	-0.5226	0.083	1837	ebi-a-GCST90001707	BAFF-R on IgD+ CD38- unswitched memory B cell	T	A	0.0501	32929287
	rs146069723	6.77954e-18	-0.5625	0.06459	1837	ebi-a-GCST90001707	BAFF-R on IgD+ CD38- unswitched memory B cell	T	C	0.0762	32929287
	rs73165129	9.84011e-175	-1.495	0.04742	1837	ebi-a-GCST90001707	BAFF-R on IgD+ CD38- unswitched memory B cell	T	C	0.0944	32929287
	rs139290596	8.25201e-09	-0.4589	0.07926	1837	ebi-a-GCST90001707	BAFF-R on IgD+ CD38- unswitched memory B cell	G	A	0.0482	32929287
	rs5758649	1.02306e-24	-0.6208	0.05961	1837	ebi-a-GCST90001707	BAFF-R on IgD+ CD38- unswitched memory B cell	T	C	0.0887	32929287
	rs4657041	1.93099e-08	-0.1522	0.02702	3656	ebi-a-GCST90001708	BAFF-R on IgD+ CD38+ B cell	C	T	0.3342	32929287
	rs117705111	3.36667e-29	-0.7389	0.0653	3656	ebi-a-GCST90001708	BAFF-R on IgD+ CD38+ B cell	A	G	0.0365	32929287
	rs1081003	1.40411e-27	-0.4922	0.04486	3656	ebi-a-GCST90001708	BAFF-R on IgD+ CD38+ B cell	A	G	0.0874	32929287
	rs5757678	7.67361e-18	0.2246	0.02597	3656	ebi-a-GCST90001708	BAFF-R on IgD+ CD38+ B cell	T	C	0.6418	32929287
	rs1894588	1.95299e-23	-0.5142	0.05119	3656	ebi-a-GCST90001708	BAFF-R on IgD+ CD38+ B cell	T	C	0.0622	32929287
	rs149806587	7.24937e-17	-0.4826	0.05757	3656	ebi-a-GCST90001708	BAFF-R on IgD+ CD38+ B cell	G	A	0.0527	32929287
	rs117430146	1.2e-09	0.3402	0.0558	3656	ebi-a-GCST90001708	BAFF-R on IgD+ CD38+ B cell	C	G	0.0561	32929287
	rs73165129	1.71002e-302	-1.444	0.03455	3656	ebi-a-GCST90001708	BAFF-R on IgD+ CD38+ B cell	T	C	0.099	32929287
	rs76146864	3.77485e-19	-0.7005	0.0779	3656	ebi-a-GCST90001708	BAFF-R on IgD+ CD38+ B cell	T	C	0.0264	32929287
	rs5759079	6.31248e-32	-0.4284	0.03608	3656	ebi-a-GCST90001708	BAFF-R on IgD+ CD38+ B cell	A	G	0.1406	32929287
	rs1801274	6.47143e-11	-0.1765	0.02694	3657	ebi-a-GCST90001709	BAFF-R on IgD+ CD38dim B cell	G	A	0.325	32929287
	rs1894588	5.43751e-25	-0.5308	0.05104	3657	ebi-a-GCST90001709	BAFF-R on IgD+ CD38dim B cell	T	C	0.0622	32929287
	rs149806587	1.44411e-19	-0.5223	0.05739	3657	ebi-a-GCST90001709	BAFF-R on IgD+ CD38dim B cell	G	A	0.0526	32929287
	rs73165129	0	-1.516	0.03358	3657	ebi-a-GCST90001709	BAFF-R on IgD+ CD38dim B cell	T	C	0.099	32929287
	rs5757678	5.07575e-17	0.2184	0.02591	3657	ebi-a-GCST90001709	BAFF-R on IgD+ CD38dim B cell	T	C	0.6418	32929287
	rs117705111	3.08674e-30	-0.7505	0.06509	3657	ebi-a-GCST90001709	BAFF-R on IgD+ CD38dim B cell	A	G	0.0365	32929287
	rs117430146	3.71903e-09	0.3293	0.05572	3657	ebi-a-GCST90001709	BAFF-R on IgD+ CD38dim B cell	C	G	0.0561	32929287
	rs3819676	4.92153e-33	-0.4355	0.03601	3657	ebi-a-GCST90001709	BAFF-R on IgD+ CD38dim B cell	A	T	0.1406	32929287
	rs1081003	9.60948e-29	-0.5028	0.04481	3657	ebi-a-GCST90001709	BAFF-R on IgD+ CD38dim B cell	A	G	0.0874	32929287
	rs76146864	5.93745e-20	-0.7149	0.07772	3657	ebi-a-GCST90001709	BAFF-R on IgD+ CD38dim B cell	T	C	0.0264	32929287
	rs4657041	4.176e-08	-0.1479	0.02692	3657	ebi-a-GCST90001710	BAFF-R on IgD- CD24- B cell	C	T	0.3344	32929287
	rs118137006	1.57797e-11	-0.7062	0.1044	3657	ebi-a-GCST90001710	BAFF-R on IgD- CD24- B cell	C	A	0.015	32929287
	rs142780018	3.41201e-08	-0.3245	0.05867	3657	ebi-a-GCST90001710	BAFF-R on IgD- CD24- B cell	A	G	0.0463	32929287
	rs13058590	2.1e-09	-0.355	0.05912	3657	ebi-a-GCST90001710	BAFF-R on IgD- CD24- B cell	T	C	0.0468	32929287
	rs113530150	4.73042e-14	-0.3712	0.04904	3657	ebi-a-GCST90001710	BAFF-R on IgD- CD24- B cell	T	C	0.0742	32929287
	rs191405504	1.2569e-19	-0.5316	0.05831	3657	ebi-a-GCST90001710	BAFF-R on IgD- CD24- B cell	T	A	0.0535	32929287
	rs150612106	2.73716e-20	-0.7252	0.07811	3657	ebi-a-GCST90001710	BAFF-R on IgD- CD24- B cell	A	G	0.0261	32929287
	rs5758649	3.89135e-40	-0.6004	0.04473	3657	ebi-a-GCST90001710	BAFF-R on IgD- CD24- B cell	T	C	0.0871	32929287
	rs9614288	1.20005e-22	-0.2871	0.02912	3657	ebi-a-GCST90001710	BAFF-R on IgD- CD24- B cell	T	A	0.2346	32929287
	rs73165129	1.85353e-302	-1.427	0.03453	3657	ebi-a-GCST90001710	BAFF-R on IgD- CD24- B cell	T	C	0.099	32929287
	rs146069723	2.81773e-33	-0.5779	0.0476	3657	ebi-a-GCST90001710	BAFF-R on IgD- CD24- B cell	T	C	0.0756	32929287
	rs4657041	2.28902e-08	-0.1503	0.02684	3657	ebi-a-GCST90001711	BAFF-R on IgD- CD27- B cell	C	T	0.3344	32929287
	rs113530150	1.40088e-14	-0.3778	0.04889	3657	ebi-a-GCST90001711	BAFF-R on IgD- CD27- B cell	T	C	0.0742	32929287
	rs142780018	1.62798e-08	-0.3313	0.05854	3657	ebi-a-GCST90001711	BAFF-R on IgD- CD27- B cell	A	G	0.0463	32929287
	rs13058590	1.32898e-10	-0.3797	0.05894	3657	ebi-a-GCST90001711	BAFF-R on IgD- CD27- B cell	T	C	0.0468	32929287
	rs150612106	2.28823e-20	-0.725	0.07793	3657	ebi-a-GCST90001711	BAFF-R on IgD- CD27- B cell	A	G	0.0261	32929287
	rs191405504	1.06905e-19	-0.5312	0.05816	3657	ebi-a-GCST90001711	BAFF-R on IgD- CD27- B cell	T	A	0.0535	32929287
	rs9614288	7.9965e-23	-0.2875	0.02904	3657	ebi-a-GCST90001711	BAFF-R on IgD- CD27- B cell	T	A	0.2346	32929287
	rs5758649	1.62705e-37	-0.5779	0.04464	3657	ebi-a-GCST90001711	BAFF-R on IgD- CD27- B cell	T	C	0.0871	32929287
	rs118137006	1.305e-10	-0.6722	0.1043	3657	ebi-a-GCST90001711	BAFF-R on IgD- CD27- B cell	C	A	0.015	32929287
	rs73165129	1.76198e-302	-1.439	0.03429	3657	ebi-a-GCST90001711	BAFF-R on IgD- CD27- B cell	T	C	0.099	32929287
	rs146069723	6.25029e-32	-0.5638	0.04748	3657	ebi-a-GCST90001711	BAFF-R on IgD- CD27- B cell	T	C	0.0756	32929287
	rs2142827	3.97558e-23	-0.3562	0.03572	3657	ebi-a-GCST90001712	BAFF-R on IgD- CD38- B cell	A	G	0.1416	32929287
	rs118137006	8.26609e-14	-0.7814	0.1043	3657	ebi-a-GCST90001712	BAFF-R on IgD- CD38- B cell	C	A	0.015	32929287
	rs117086217	3.72735e-13	-0.4887	0.06701	3657	ebi-a-GCST90001712	BAFF-R on IgD- CD38- B cell	G	A	0.0343	32929287
	rs142780018	1.438e-08	-0.3333	0.05866	3657	ebi-a-GCST90001712	BAFF-R on IgD- CD38- B cell	A	G	0.0463	32929287
	rs5758649	7.61728e-49	-0.6648	0.04459	3657	ebi-a-GCST90001712	BAFF-R on IgD- CD38- B cell	T	C	0.0871	32929287
	rs9614288	1.19399e-26	-0.313	0.02906	3657	ebi-a-GCST90001712	BAFF-R on IgD- CD38- B cell	T	A	0.2346	32929287
	rs73165129	0	-1.461	0.03414	3657	ebi-a-GCST90001712	BAFF-R on IgD- CD38- B cell	T	C	0.099	32929287
	rs75056525	3.88061e-38	-0.6176	0.04729	3657	ebi-a-GCST90001712	BAFF-R on IgD- CD38- B cell	A	G	0.0762	32929287
	rs73165129	4.96249e-38	-0.5288	0.04055	3659	ebi-a-GCST90001713	BAFF-R on IgD- CD38+ B cell	T	C	0.0991	32929287
	rs149192849	1.34899e-08	-0.3114	0.0547	3659	ebi-a-GCST90001713	BAFF-R on IgD- CD38+ B cell	C	T	0.0536	32929287
	rs4822134	6.78203e-09	0.1467	0.02525	3659	ebi-a-GCST90001713	BAFF-R on IgD- CD38+ B cell	C	T	0.4057	32929287
	rs4657041	1.31099e-10	-0.1739	0.02699	3657	ebi-a-GCST90001714	BAFF-R on IgD- CD38dim B cell	C	T	0.3344	32929287
	rs146069723	2.94578e-32	-0.5694	0.04769	3657	ebi-a-GCST90001715	BAFF-R on memory B cell	T	C	0.0756	32929287
	rs2142827	1.21591e-20	-0.3357	0.03582	3657	ebi-a-GCST90001715	BAFF-R on memory B cell	A	G	0.1416	32929287
	rs9614288	2.28613e-26	-0.3115	0.02909	3657	ebi-a-GCST90001715	BAFF-R on memory B cell	T	A	0.2346	32929287
	rs13058590	6.48903e-10	-0.3667	0.0592	3657	ebi-a-GCST90001715	BAFF-R on memory B cell	T	C	0.0468	32929287
	rs5758649	3.36899e-40	-0.6016	0.04478	3657	ebi-a-GCST90001715	BAFF-R on memory B cell	T	C	0.0871	32929287
	rs117086217	5.38642e-14	-0.5069	0.06712	3657	ebi-a-GCST90001715	BAFF-R on memory B cell	G	A	0.0343	32929287
	rs118137006	9.14324e-13	-0.7493	0.1045	3657	ebi-a-GCST90001715	BAFF-R on memory B cell	C	A	0.015	32929287
	rs189503542	2.90202e-09	-0.6487	0.109	3657	ebi-a-GCST90001715	BAFF-R on memory B cell	A	T	0.0138	32929287
	rs73165129	0	-1.488	0.0339	3657	ebi-a-GCST90001715	BAFF-R on memory B cell	T	C	0.099	32929287
	rs187315152	1.2331e-18	-0.5177	0.05843	3657	ebi-a-GCST90001715	BAFF-R on memory B cell	T	A	0.0535	32929287
	rs1801274	5.2517e-12	-0.1866	0.02696	3657	ebi-a-GCST90001716	BAFF-R on naive-mature B cell	G	A	0.325	32929287
	rs1081003	1.2249e-28	-0.5029	0.04491	3657	ebi-a-GCST90001716	BAFF-R on naive-mature B cell	A	G	0.0874	32929287
	rs1894588	2.83531e-24	-0.5235	0.05113	3657	ebi-a-GCST90001716	BAFF-R on naive-mature B cell	T	C	0.0622	32929287
	rs76146864	1.77787e-20	-0.7259	0.0778	3657	ebi-a-GCST90001716	BAFF-R on naive-mature B cell	T	C	0.0264	32929287
	rs149806587	1.09295e-19	-0.5248	0.05747	3657	ebi-a-GCST90001716	BAFF-R on naive-mature B cell	G	A	0.0526	32929287
	rs3819676	1.23709e-32	-0.4335	0.03608	3657	ebi-a-GCST90001716	BAFF-R on naive-mature B cell	A	T	0.1406	32929287
	rs5757678	1.16305e-16	0.2161	0.02596	3657	ebi-a-GCST90001716	BAFF-R on naive-mature B cell	T	C	0.6418	32929287
	rs117430146	4.72803e-08	0.3056	0.05584	3657	ebi-a-GCST90001716	BAFF-R on naive-mature B cell	C	G	0.0561	32929287
	rs182240980	0	-1.5	0.03385	3657	ebi-a-GCST90001716	BAFF-R on naive-mature B cell	T	A	0.099	32929287
	rs117705111	2.26986e-30	-0.7531	0.06516	3657	ebi-a-GCST90001716	BAFF-R on naive-mature B cell	A	G	0.0365	32929287
	rs5758649	3.18493e-40	-0.6019	0.04479	3657	ebi-a-GCST90001717	BAFF-R on unswitched memory B cell	T	C	0.0871	32929287
	rs146069723	1.57616e-31	-0.5628	0.04773	3657	ebi-a-GCST90001717	BAFF-R on unswitched memory B cell	T	C	0.0756	32929287
	rs117086217	1.20088e-13	-0.5	0.06715	3657	ebi-a-GCST90001717	BAFF-R on unswitched memory B cell	G	A	0.0343	32929287
	rs187315152	2.05779e-18	-0.5144	0.05846	3657	ebi-a-GCST90001717	BAFF-R on unswitched memory B cell	T	A	0.0535	32929287
	rs118137006	1.70412e-12	-0.7405	0.1046	3657	ebi-a-GCST90001717	BAFF-R on unswitched memory B cell	C	A	0.015	32929287
	rs189503542	4.14897e-09	-0.6424	0.109	3657	ebi-a-GCST90001717	BAFF-R on unswitched memory B cell	A	T	0.0138	32929287
	rs73165129	0	-1.494	0.03383	3657	ebi-a-GCST90001717	BAFF-R on unswitched memory B cell	T	C	0.099	32929287
	rs2142827	5.84117e-20	-0.3298	0.03584	3657	ebi-a-GCST90001717	BAFF-R on unswitched memory B cell	A	G	0.1416	32929287
	rs9614288	1.692e-26	-0.3124	0.0291	3657	ebi-a-GCST90001717	BAFF-R on unswitched memory B cell	T	A	0.2346	32929287
	rs13058590	9.08448e-11	-0.3847	0.05918	3657	ebi-a-GCST90001717	BAFF-R on unswitched memory B cell	T	C	0.0468	32929287
	rs4657041	1.93201e-08	-0.1521	0.02702	3657	ebi-a-GCST90001718	BAFF-R on switched memory B cell	C	T	0.3344	32929287
	rs5758649	4.41062e-45	-0.6396	0.04477	3657	ebi-a-GCST90001718	BAFF-R on switched memory B cell	T	C	0.0871	32929287
	rs117086217	4.3401e-13	-0.4893	0.06729	3657	ebi-a-GCST90001718	BAFF-R on switched memory B cell	G	A	0.0343	32929287
	rs146069723	1.53993e-34	-0.5915	0.04776	3657	ebi-a-GCST90001718	BAFF-R on switched memory B cell	T	C	0.0756	32929287
	rs9614288	7.0762e-26	-0.3092	0.02917	3657	ebi-a-GCST90001718	BAFF-R on switched memory B cell	T	A	0.2346	32929287
	rs2142827	2.13304e-22	-0.3514	0.03586	3657	ebi-a-GCST90001718	BAFF-R on switched memory B cell	A	G	0.1416	32929287
	rs187315152	3.09671e-18	-0.5129	0.05859	3657	ebi-a-GCST90001718	BAFF-R on switched memory B cell	T	A	0.0535	32929287
	rs143944768	1.40501e-08	-0.3347	0.05887	3657	ebi-a-GCST90001718	BAFF-R on switched memory B cell	T	C	0.0463	32929287
	rs118137006	7.64364e-13	-0.7534	0.1047	3657	ebi-a-GCST90001718	BAFF-R on switched memory B cell	C	A	0.015	32929287
	rs73165129	0	-1.466	0.03427	3657	ebi-a-GCST90001718	BAFF-R on switched memory B cell	T	C	0.099	32929287
	rs13058590	6.65503e-10	-0.3673	0.05933	3657	ebi-a-GCST90001718	BAFF-R on switched memory B cell	T	C	0.0468	32929287
	rs1801274	3.642e-10	-0.1694	0.02694	3658	ebi-a-GCST90001719	BAFF-R on IgD+ B cell	G	A	0.325	32929287
	rs149806587	1.40896e-20	-0.5364	0.05734	3658	ebi-a-GCST90001719	BAFF-R on IgD+ B cell	G	A	0.0526	32929287
	rs117430146	1.82701e-08	0.3144	0.05574	3658	ebi-a-GCST90001719	BAFF-R on IgD+ B cell	C	G	0.056	32929287
	rs1894588	1.86509e-24	-0.5248	0.05105	3658	ebi-a-GCST90001719	BAFF-R on IgD+ B cell	T	C	0.0622	32929287
	rs76146864	1.10994e-19	-0.7095	0.07772	3658	ebi-a-GCST90001719	BAFF-R on IgD+ B cell	T	C	0.0264	32929287
	rs73165134	0	-1.508	0.03367	3658	ebi-a-GCST90001719	BAFF-R on IgD+ B cell	G	C	0.099	32929287
	rs3819676	3.1153e-33	-0.4366	0.03599	3658	ebi-a-GCST90001719	BAFF-R on IgD+ B cell	A	T	0.1407	32929287
	rs1081003	5.91834e-30	-0.5131	0.04473	3658	ebi-a-GCST90001719	BAFF-R on IgD+ B cell	A	G	0.0875	32929287
	rs5757678	5.51061e-17	0.218	0.0259	3658	ebi-a-GCST90001719	BAFF-R on IgD+ B cell	T	C	0.6419	32929287
	rs117705111	3.47616e-30	-0.7498	0.06509	3658	ebi-a-GCST90001719	BAFF-R on IgD+ B cell	A	G	0.0365	32929287
	rs1894588	7.94511e-21	-0.4832	0.05131	3655	ebi-a-GCST90001720	BAFF-R on transitional B cell	T	C	0.0622	32929287
	rs73165129	3.42768e-282	-1.385	0.03524	3655	ebi-a-GCST90001720	BAFF-R on transitional B cell	T	C	0.099	32929287
	rs5759079	1.32404e-28	-0.4046	0.03616	3655	ebi-a-GCST90001720	BAFF-R on transitional B cell	A	G	0.1406	32929287
	rs5757678	5.84386e-16	0.2113	0.026	3655	ebi-a-GCST90001720	BAFF-R on transitional B cell	T	C	0.6419	32929287
	rs117705111	2.03704e-24	-0.6734	0.06556	3655	ebi-a-GCST90001720	BAFF-R on transitional B cell	A	G	0.0365	32929287
	rs76146864	1.93821e-17	-0.6664	0.07803	3655	ebi-a-GCST90001720	BAFF-R on transitional B cell	T	C	0.0264	32929287
	rs1081003	1.85994e-25	-0.4717	0.0449	3655	ebi-a-GCST90001720	BAFF-R on transitional B cell	A	G	0.0873	32929287
	rs149806587	1.72584e-16	-0.4771	0.05763	3655	ebi-a-GCST90001720	BAFF-R on transitional B cell	G	A	0.0525	32929287
	rs11748905	4.78101e-08	-1.009	0.1845	3656	ebi-a-GCST90001721	CD19 on CD20- B cell	C	T	0.0048	32929287
	rs10426452	2.50599e-08	-0.1391	0.02491	3595	ebi-a-GCST90001722	CD19 on CD20- CD38- B cell	A	G	0.3815	32929287
	rs112417310	9.27598e-10	0.5474	0.08918	3656	ebi-a-GCST90001723	CD19 on CD24+ CD27+ B cell	A	G	0.0201	32929287
	rs138920008	3.15428e-11	-1.443	0.2168	3656	ebi-a-GCST90001723	CD19 on CD24+ CD27+ B cell	C	G	0.0041	32929287
	rs11643297	1.45499e-09	0.1545	0.02548	3656	ebi-a-GCST90001723	CD19 on CD24+ CD27+ B cell	G	A	0.6109	32929287
	rs55712453	2.306e-10	0.5738	0.09026	3656	ebi-a-GCST90001724	CD19 on IgD+ CD24+ B cell	G	A	0.0201	32929287
	rs113812519	1.91501e-09	0.5546	0.09212	3656	ebi-a-GCST90001724	CD19 on IgD+ CD24+ B cell	G	A	0.0185	32929287
	rs11643297	7.81898e-09	0.148	0.02557	3656	ebi-a-GCST90001724	CD19 on IgD+ CD24+ B cell	G	A	0.6109	32929287
	rs138920008	1.26299e-09	-1.326	0.2178	3656	ebi-a-GCST90001724	CD19 on IgD+ CD24+ B cell	C	G	0.0041	32929287
	rs112417310	3.79796e-09	0.5237	0.08866	3656	ebi-a-GCST90001725	CD19 on IgD+ CD24- B cell	A	G	0.0201	32929287
	rs113812519	6.41904e-09	0.5314	0.09132	3656	ebi-a-GCST90001725	CD19 on IgD+ CD24- B cell	G	A	0.0185	32929287
	rs79856590	3.75898e-08	0.281	0.05096	3656	ebi-a-GCST90001725	CD19 on IgD+ CD24- B cell	A	G	0.0609	32929287
	rs138920008	4.50298e-08	-1.188	0.2168	3656	ebi-a-GCST90001725	CD19 on IgD+ CD24- B cell	C	G	0.0041	32929287
	rs113812519	7.39197e-10	0.7181	0.116	1833	ebi-a-GCST90001728	CD19 on IgD+ CD38- unswitched memory B cell	G	A	0.0215	32929287
	rs55712453	9.17698e-11	0.7788	0.1195	1833	ebi-a-GCST90001728	CD19 on IgD+ CD38- unswitched memory B cell	G	A	0.0205	32929287
	rs144743804	1.649e-08	0.6567	0.1158	1833	ebi-a-GCST90001728	CD19 on IgD+ CD38- unswitched memory B cell	A	G	0.0224	32929287
	rs112417310	5.4325e-13	0.6504	0.08983	3657	ebi-a-GCST90001729	CD19 on IgD+ CD38+ B cell	A	G	0.0201	32929287
	rs144743804	1.07201e-11	0.6138	0.09002	3657	ebi-a-GCST90001729	CD19 on IgD+ CD38+ B cell	A	G	0.0197	32929287
	rs113812519	2.55211e-13	0.6788	0.09244	3657	ebi-a-GCST90001729	CD19 on IgD+ CD38+ B cell	G	A	0.0185	32929287
	rs138920008	6.49531e-11	-1.438	0.2195	3657	ebi-a-GCST90001729	CD19 on IgD+ CD38+ B cell	C	G	0.0041	32929287
	rs113812519	1.22301e-09	0.5583	0.09163	3657	ebi-a-GCST90001730	CD19 on IgD+ CD38dim B cell	G	A	0.0185	32929287
	rs112417310	3.64897e-10	0.5594	0.089	3657	ebi-a-GCST90001730	CD19 on IgD+ CD38dim B cell	A	G	0.0201	32929287
	rs144743804	1.33601e-08	0.5079	0.0892	3657	ebi-a-GCST90001730	CD19 on IgD+ CD38dim B cell	A	G	0.0197	32929287
	rs138920008	1.49599e-08	-1.234	0.2174	3657	ebi-a-GCST90001730	CD19 on IgD+ CD38dim B cell	C	G	0.0041	32929287
	rs7189927	1.06601e-08	0.1434	0.025	3657	ebi-a-GCST90001733	CD19 on IgD- CD38- B cell	C	T	0.5982	32929287
	rs112417310	1.695e-09	0.5373	0.08896	3657	ebi-a-GCST90001735	CD19 on IgD- CD38dim B cell	A	G	0.0201	32929287
	rs11643297	5.48151e-11	0.167	0.02538	3657	ebi-a-GCST90001735	CD19 on IgD- CD38dim B cell	G	A	0.611	32929287
	rs138920008	2.63087e-12	-1.514	0.2157	3657	ebi-a-GCST90001735	CD19 on IgD- CD38dim B cell	C	G	0.0041	32929287
	rs113612962	3.77103e-08	-0.3441	0.06242	3657	ebi-a-GCST90001735	CD19 on IgD- CD38dim B cell	C	G	0.0402	32929287
	rs112417310	1.118e-08	0.5116	0.08936	3657	ebi-a-GCST90001736	CD19 on memory B cell	A	G	0.0201	32929287
	rs138920008	4.84697e-09	-1.277	0.2176	3657	ebi-a-GCST90001736	CD19 on memory B cell	C	G	0.0041	32929287
	rs11643297	7.88806e-09	0.1475	0.02551	3657	ebi-a-GCST90001736	CD19 on memory B cell	G	A	0.611	32929287
	rs75320486	2.715e-08	0.4393	0.07886	3653	ebi-a-GCST90001737	CD19 on naive-mature B cell	A	G	0.0246	32929287
	rs79856590	1.05099e-08	0.292	0.05091	3653	ebi-a-GCST90001737	CD19 on naive-mature B cell	A	G	0.0609	32929287
	rs55712453	2.01702e-10	0.5735	0.08992	3656	ebi-a-GCST90001738	CD19 on unswitched memory B cell	G	A	0.0201	32929287
	rs144743804	3.94703e-08	0.4919	0.08935	3656	ebi-a-GCST90001738	CD19 on unswitched memory B cell	A	G	0.0197	32929287
	rs113812519	4.29101e-09	0.5404	0.0918	3656	ebi-a-GCST90001738	CD19 on unswitched memory B cell	G	A	0.0185	32929287
	rs138920008	3.95704e-09	-1.283	0.2175	3656	ebi-a-GCST90001738	CD19 on unswitched memory B cell	C	G	0.0041	32929287
	rs112417310	3.38197e-08	0.4952	0.0895	3657	ebi-a-GCST90001740	CD19 on switched memory B cell	A	G	0.0201	32929287
	rs7189927	2.9792e-11	0.167	0.02504	3657	ebi-a-GCST90001740	CD19 on switched memory B cell	C	T	0.5982	32929287
	rs112417310	5.79095e-09	0.5195	0.08901	3658	ebi-a-GCST90001741	CD19 on IgD+ B cell	A	G	0.0201	32929287
	rs113812519	2.90998e-08	0.5095	0.09165	3658	ebi-a-GCST90001741	CD19 on IgD+ B cell	G	A	0.0185	32929287
	rs55712453	8.33508e-10	0.5582	0.0907	3657	ebi-a-GCST90001742	CD19 on transitional B cell	G	A	0.0201	32929287
	rs113812519	2.61198e-10	0.5863	0.09251	3657	ebi-a-GCST90001742	CD19 on transitional B cell	G	A	0.0185	32929287
	rs144743804	2.357e-09	0.539	0.09004	3657	ebi-a-GCST90001742	CD19 on transitional B cell	A	G	0.0197	32929287
	rs138920008	3.41303e-09	-1.3	0.2194	3657	ebi-a-GCST90001742	CD19 on transitional B cell	C	G	0.0041	32929287
	rs12212931	3.01578e-11	0.2121	0.03182	3660	ebi-a-GCST90001743	CD20 on B cell	G	T	0.8197	32929287
	rs35139284	3.55304e-10	0.183	0.02909	3660	ebi-a-GCST90001743	CD20 on B cell	T	C	0.401	32929287
	rs1941018	4.62914e-13	-0.1808	0.02489	3660	ebi-a-GCST90001743	CD20 on B cell	G	A	0.6079	32929287
	rs354026	1.12202e-11	0.1996	0.0293	3660	ebi-a-GCST90001743	CD20 on B cell	T	G	0.7669	32929287
	rs9258377	1.18299e-08	0.2581	0.04516	3657	ebi-a-GCST90001745	CD20 on CD24+ CD27+ B cell	T	C	0.1202	32929287
	rs6459417	7.66602e-09	0.2138	0.03693	3657	ebi-a-GCST90001745	CD20 on CD24+ CD27+ B cell	T	C	0.8737	32929287
	rs111259171	1.38401e-08	0.2545	0.04474	3657	ebi-a-GCST90001745	CD20 on CD24+ CD27+ B cell	G	A	0.1947	32929287
	rs9461557	1.32099e-08	0.2943	0.05167	3657	ebi-a-GCST90001745	CD20 on CD24+ CD27+ B cell	T	C	0.1124	32929287
	rs11187166	3.07298e-08	0.1756	0.03165	3657	ebi-a-GCST90001745	CD20 on CD24+ CD27+ B cell	T	C	0.1993	32929287
	rs74621542	1.02589e-11	-0.2878	0.04216	3657	ebi-a-GCST90001745	CD20 on CD24+ CD27+ B cell	C	T	0.0917	32929287
	rs55809481	8.18088e-23	-0.283	0.0286	3657	ebi-a-GCST90001745	CD20 on CD24+ CD27+ B cell	C	T	0.2425	32929287
	rs1569590	1.84502e-08	0.2082	0.03692	3657	ebi-a-GCST90001746	CD20 on IgD+ CD24+ B cell	G	A	0.8748	32929287
	rs55809481	1.60509e-13	-0.2125	0.0287	3657	ebi-a-GCST90001746	CD20 on IgD+ CD24+ B cell	C	T	0.2425	32929287
	rs9270560	1.31401e-08	-0.1682	0.02952	3657	ebi-a-GCST90001747	CD20 on IgD+ CD24- B cell	C	T	0.5889	32929287
	rs2066399	2.94781e-12	0.2255	0.03219	3657	ebi-a-GCST90001747	CD20 on IgD+ CD24- B cell	A	G	0.821	32929287
	rs62405562	1.15398e-11	0.1942	0.02853	3657	ebi-a-GCST90001747	CD20 on IgD+ CD24- B cell	G	A	0.455	32929287
	rs72836542	9.87006e-10	0.1645	0.02685	3657	ebi-a-GCST90001747	CD20 on IgD+ CD24- B cell	T	C	0.3161	32929287
	rs4939384	2.29192e-16	-0.2046	0.02482	3657	ebi-a-GCST90001747	CD20 on IgD+ CD24- B cell	G	A	0.6088	32929287
	rs2066399	6.07995e-09	0.187	0.03209	3645	ebi-a-GCST90001748	CD20 on IgD+ CD38- B cell	A	G	0.8211	32929287
	rs12554596	8.42597e-10	-0.1558	0.02531	3645	ebi-a-GCST90001748	CD20 on IgD+ CD38- B cell	G	A	0.3892	32929287
	rs2070770	7.48997e-10	-0.2571	0.04166	3645	ebi-a-GCST90001748	CD20 on IgD+ CD38- B cell	T	C	0.0967	32929287
	rs30003	3.22181e-11	-0.1948	0.02926	3645	ebi-a-GCST90001748	CD20 on IgD+ CD38- B cell	C	T	0.2303	32929287
	rs9269561	2.30999e-08	-0.2613	0.04657	1834	ebi-a-GCST90001749	CD20 on IgD+ CD38- naive B cell	G	C	0.4703	32929287
	rs11604619	1.55704e-11	-0.2292	0.03378	1834	ebi-a-GCST90001749	CD20 on IgD+ CD38- naive B cell	T	A	0.6074	32929287
	rs72836542	2.45002e-08	0.1494	0.02674	3657	ebi-a-GCST90001751	CD20 on IgD+ CD38+ B cell	T	C	0.3161	32929287
	rs2066399	1.1311e-25	0.3353	0.03177	3657	ebi-a-GCST90001751	CD20 on IgD+ CD38+ B cell	A	G	0.821	32929287
	rs7768875	3.046e-08	-0.1706	0.03073	3657	ebi-a-GCST90001751	CD20 on IgD+ CD38+ B cell	T	C	0.461	32929287
	rs7939177	6.72667e-13	-0.1785	0.02475	3657	ebi-a-GCST90001751	CD20 on IgD+ CD38+ B cell	T	C	0.6102	32929287
	rs34486765	1.75102e-10	0.1684	0.02631	3657	ebi-a-GCST90001751	CD20 on IgD+ CD38+ B cell	A	G	0.3094	32929287
	rs72836542	7.1978e-11	0.1752	0.0268	3657	ebi-a-GCST90001752	CD20 on IgD+ CD38dim B cell	T	C	0.3161	32929287
	rs2066399	1.75186e-13	0.2375	0.03213	3657	ebi-a-GCST90001752	CD20 on IgD+ CD38dim B cell	A	G	0.821	32929287
	rs9270560	2.12716e-13	-0.2177	0.02955	3657	ebi-a-GCST90001752	CD20 on IgD+ CD38dim B cell	C	T	0.5889	32929287
	rs62405562	1.82306e-15	0.2285	0.02861	3657	ebi-a-GCST90001752	CD20 on IgD+ CD38dim B cell	G	A	0.455	32929287
	rs4939384	2.5038e-21	-0.236	0.02474	3657	ebi-a-GCST90001752	CD20 on IgD+ CD38dim B cell	G	A	0.6088	32929287
	rs7404890	4.22902e-08	0.1788	0.03256	3657	ebi-a-GCST90001752	CD20 on IgD+ CD38dim B cell	A	G	0.8208	32929287
	rs34486765	2.89501e-10	0.167	0.02642	3657	ebi-a-GCST90001752	CD20 on IgD+ CD38dim B cell	A	G	0.3094	32929287
	rs1007337	3.33503e-08	-0.1389	0.02509	3657	ebi-a-GCST90001752	CD20 on IgD+ CD38dim B cell	T	C	0.6024	32929287
	rs35567463	3.02399e-09	0.1709	0.02875	3657	ebi-a-GCST90001753	CD20 on IgD- CD24- B cell	A	C	0.3506	32929287
	rs30006	3.02691e-11	-0.196	0.02941	3657	ebi-a-GCST90001753	CD20 on IgD- CD24- B cell	C	T	0.2335	32929287
	rs4716010	2.238e-09	0.1924	0.0321	3657	ebi-a-GCST90001754	CD20 on IgD- CD27- B cell	A	G	0.8194	32929287
	rs30006	8.55067e-11	-0.1907	0.02929	3657	ebi-a-GCST90001754	CD20 on IgD- CD27- B cell	C	T	0.2335	32929287
	rs61731791	2.509e-08	0.2363	0.04232	3657	ebi-a-GCST90001754	CD20 on IgD- CD27- B cell	T	C	0.0972	32929287
	rs1883832	4.89553e-13	-0.1869	0.02576	3657	ebi-a-GCST90001754	CD20 on IgD- CD27- B cell	C	T	0.6318	32929287
	rs11751198	4.31797e-08	0.1995	0.03634	3657	ebi-a-GCST90001755	CD20 on IgD- CD38- B cell	A	G	0.1839	32929287
	rs10501383	5.40605e-10	-0.255	0.04098	3657	ebi-a-GCST90001755	CD20 on IgD- CD38- B cell	T	C	0.0971	32929287
	rs61731791	3.857e-08	0.2328	0.04226	3657	ebi-a-GCST90001755	CD20 on IgD- CD38- B cell	T	C	0.0972	32929287
	rs55809481	5.43751e-17	-0.2424	0.02879	3657	ebi-a-GCST90001755	CD20 on IgD- CD38- B cell	C	T	0.2425	32929287
	rs9271146	6.09102e-10	-0.1886	0.0304	3657	ebi-a-GCST90001757	CD20 on IgD- CD38dim B cell	C	A	0.7067	32929287
	rs9469053	1.46899e-10	0.2372	0.03691	3657	ebi-a-GCST90001757	CD20 on IgD- CD38dim B cell	G	A	0.184	32929287
	rs909846	3.14101e-08	0.2058	0.03711	3657	ebi-a-GCST90001757	CD20 on IgD- CD38dim B cell	G	T	0.8744	32929287
	rs11187166	2.97399e-08	0.1757	0.03163	3657	ebi-a-GCST90001757	CD20 on IgD- CD38dim B cell	T	C	0.1993	32929287
	rs2070770	2.09199e-10	-0.2657	0.0417	3657	ebi-a-GCST90001757	CD20 on IgD- CD38dim B cell	T	C	0.0965	32929287
	rs55809481	9.00949e-29	-0.3192	0.02843	3657	ebi-a-GCST90001757	CD20 on IgD- CD38dim B cell	C	T	0.2425	32929287
	rs61731791	1.74502e-10	0.2688	0.042	3657	ebi-a-GCST90001757	CD20 on IgD- CD38dim B cell	T	C	0.0972	32929287
	rs13190846	7.35495e-09	0.1821	0.03141	3657	ebi-a-GCST90001758	CD20 on memory B cell	T	C	0.328	32929287
	rs28572463	2.979e-08	0.2629	0.04733	3657	ebi-a-GCST90001758	CD20 on memory B cell	C	G	0.1081	32929287
	rs9461562	8.24803e-09	0.2896	0.05014	3657	ebi-a-GCST90001758	CD20 on memory B cell	G	A	0.1025	32929287
	rs1569590	1.09999e-09	0.2257	0.03693	3657	ebi-a-GCST90001758	CD20 on memory B cell	G	A	0.8748	32929287
	rs2070770	8.12643e-11	-0.2717	0.04169	3657	ebi-a-GCST90001758	CD20 on memory B cell	T	C	0.0965	32929287
	rs30003	1.71199e-20	-0.2717	0.02911	3657	ebi-a-GCST90001758	CD20 on memory B cell	C	T	0.2304	32929287
	rs6910382	2.52581e-12	0.2234	0.0318	3657	ebi-a-GCST90001759	CD20 on naive-mature B cell	G	C	0.8198	32929287
	rs62405562	9.18121e-11	0.1848	0.02844	3657	ebi-a-GCST90001759	CD20 on naive-mature B cell	G	A	0.455	32929287
	rs72836542	5.42001e-09	0.1572	0.02688	3657	ebi-a-GCST90001759	CD20 on naive-mature B cell	T	C	0.3161	32929287
	rs9270560	6.52304e-09	-0.1712	0.02943	3657	ebi-a-GCST90001759	CD20 on naive-mature B cell	C	T	0.5889	32929287
	rs388354	3.93396e-08	-0.1343	0.0244	3657	ebi-a-GCST90001759	CD20 on naive-mature B cell	C	A	0.5205	32929287
	rs1941018	3.155e-15	-0.1965	0.02481	3657	ebi-a-GCST90001759	CD20 on naive-mature B cell	G	A	0.6081	32929287
	rs30003	1.66702e-08	-0.1667	0.02948	3657	ebi-a-GCST90001759	CD20 on naive-mature B cell	C	T	0.2304	32929287
	rs6459417	7.24803e-10	0.2282	0.03694	3657	ebi-a-GCST90001760	CD20 on unswitched memory B cell	T	C	0.8737	32929287
	rs112405902	1.74699e-08	0.2604	0.0461	3657	ebi-a-GCST90001760	CD20 on unswitched memory B cell	A	G	0.1069	32929287
	rs4447195	1.45301e-09	-0.2525	0.04163	3657	ebi-a-GCST90001760	CD20 on unswitched memory B cell	T	C	0.0982	32929287
	rs6509428	2.09218e-16	-0.2404	0.02912	3657	ebi-a-GCST90001760	CD20 on unswitched memory B cell	T	C	0.2323	32929287
	rs1569590	2.87601e-08	0.207	0.03723	3657	ebi-a-GCST90001761	CD20 on switched memory B cell	G	A	0.8748	32929287
	rs11751198	4.51898e-09	0.2182	0.03712	3657	ebi-a-GCST90001761	CD20 on switched memory B cell	A	G	0.1839	32929287
	rs9271146	1.76701e-08	-0.1728	0.03061	3657	ebi-a-GCST90001761	CD20 on switched memory B cell	C	A	0.7067	32929287
	rs35039517	1.99802e-09	0.1894	0.0315	3657	ebi-a-GCST90001761	CD20 on switched memory B cell	A	G	0.203	32929287
	rs10501383	3.60911e-13	-0.2991	0.04099	3657	ebi-a-GCST90001761	CD20 on switched memory B cell	T	C	0.0971	32929287
	rs55809481	9.31322e-29	-0.3215	0.02865	3657	ebi-a-GCST90001761	CD20 on switched memory B cell	C	T	0.2425	32929287
	rs61731791	2.82599e-08	0.2358	0.04238	3657	ebi-a-GCST90001761	CD20 on switched memory B cell	T	C	0.0972	32929287
	rs62405562	2.45584e-11	0.1921	0.02868	3658	ebi-a-GCST90001762	CD20 on IgD+ B cell	G	A	0.4552	32929287
	rs72836542	1.63799e-08	0.1521	0.02688	3658	ebi-a-GCST90001762	CD20 on IgD+ B cell	T	C	0.3162	32929287
	rs12212931	2.32809e-12	0.2233	0.03173	3658	ebi-a-GCST90001762	CD20 on IgD+ B cell	G	T	0.8197	32929287
	rs9270560	1.547e-09	-0.1793	0.02962	3658	ebi-a-GCST90001762	CD20 on IgD+ B cell	C	T	0.5887	32929287
	rs4939384	7.89951e-16	-0.2011	0.02485	3658	ebi-a-GCST90001762	CD20 on IgD+ B cell	G	A	0.6088	32929287
	rs30003	1.41899e-09	-0.1786	0.02943	3658	ebi-a-GCST90001762	CD20 on IgD+ B cell	C	T	0.2303	32929287
	rs879299	6.36063e-19	0.287	0.03212	3657	ebi-a-GCST90001763	CD20 on transitional B cell	G	T	0.8198	32929287
	rs7939177	7.11541e-14	-0.1877	0.02497	3657	ebi-a-GCST90001763	CD20 on transitional B cell	T	C	0.6102	32929287
	rs2236073	1.54099e-11	0.1681	0.02484	3655	ebi-a-GCST90001765	CD24 on IgD+ CD24+ B cell	A	G	0.5997	32929287
	rs9400058	1.15505e-49	-0.7377	0.04904	3655	ebi-a-GCST90001765	CD24 on IgD+ CD24+ B cell	G	A	0.065	32929287
	rs9400058	2.65828e-17	-0.432	0.05081	3638	ebi-a-GCST90001766	CD24 on IgD+ CD38- B cell	G	A	0.0651	32929287
	rs2236073	3.86198e-08	0.1396	0.02534	3638	ebi-a-GCST90001766	CD24 on IgD+ CD38- B cell	A	G	0.5998	32929287
	rs2236073	2.91897e-09	0.2114	0.03543	1832	ebi-a-GCST90001767	CD24 on IgD+ CD38- unswitched memory B cell	A	G	0.5961	32929287
	rs9400058	3.42216e-30	-0.8239	0.07087	1832	ebi-a-GCST90001767	CD24 on IgD+ CD38- unswitched memory B cell	G	A	0.0617	32929287
	rs9398107	1.27997e-15	-0.4386	0.0546	3655	ebi-a-GCST90001768	CD24 on IgD+ CD38+ B cell	G	A	0.0555	32929287
	rs1799693	6.12097e-10	-0.2018	0.03253	3655	ebi-a-GCST90001768	CD24 on IgD+ CD38+ B cell	G	A	0.8286	32929287
	rs9400058	2.20902e-25	-0.5307	0.05059	3648	ebi-a-GCST90001769	CD24 on IgD- CD38- B cell	G	A	0.0651	32929287
	rs2236073	1.36113e-12	0.1798	0.02528	3648	ebi-a-GCST90001769	CD24 on IgD- CD38- B cell	A	G	0.5996	32929287
	rs2236073	5.99791e-13	0.1799	0.0249	3653	ebi-a-GCST90001771	CD24 on memory B cell	A	G	0.5996	32929287
	rs72948545	6.21298e-45	-0.7352	0.05156	3653	ebi-a-GCST90001771	CD24 on memory B cell	G	A	0.0586	32929287
	rs2236073	9.31322e-11	0.1623	0.02499	3655	ebi-a-GCST90001772	CD24 on unswitched memory B cell	A	G	0.5997	32929287
	rs9400058	3.93007e-41	-0.6739	0.04955	3655	ebi-a-GCST90001772	CD24 on unswitched memory B cell	G	A	0.065	32929287
	rs2236073	1.45814e-11	0.1709	0.02524	3652	ebi-a-GCST90001773	CD24 on switched memory B cell	A	G	0.5997	32929287
	rs72948545	1.20809e-40	-0.7073	0.05233	3652	ebi-a-GCST90001773	CD24 on switched memory B cell	G	A	0.0586	32929287
	rs12206866	1.31613e-16	-0.4459	0.05365	3656	ebi-a-GCST90001774	CD24 on transitional B cell	T	C	0.0559	32929287
	rs3793662	2.18902e-08	-0.1654	0.0295	3660	ebi-a-GCST90001775	CD25 on B cell	T	C	0.776	32929287
	rs147487472	6.11787e-12	0.4239	0.06144	3660	ebi-a-GCST90001775	CD25 on B cell	A	C	0.0415	32929287
	rs41294937	1.6761e-32	0.4838	0.04036	3660	ebi-a-GCST90001775	CD25 on B cell	C	T	0.1077	32929287
	rs3793662	3.74904e-08	-0.1594	0.0289	3657	ebi-a-GCST90001777	CD25 on CD24+ CD27+ B cell	T	C	0.7759	32929287
	rs11598494	6.79047e-13	-0.1762	0.02445	3657	ebi-a-GCST90001777	CD25 on CD24+ CD27+ B cell	C	T	0.5587	32929287
	rs4747882	5.31741e-17	-0.2267	0.02692	3657	ebi-a-GCST90001777	CD25 on CD24+ CD27+ B cell	T	A	0.7132	32929287
	rs1887027	8.06306e-53	-0.4244	0.0273	3657	ebi-a-GCST90001777	CD25 on CD24+ CD27+ B cell	T	C	0.2454	32929287
	rs11598494	6.89493e-10	-0.1524	0.02465	3657	ebi-a-GCST90001778	CD25 on IgD+ CD24+ B cell	C	T	0.5587	32929287
	rs1887027	1.71199e-45	-0.3962	0.0276	3657	ebi-a-GCST90001778	CD25 on IgD+ CD24+ B cell	T	C	0.2454	32929287
	rs4747882	1.79804e-12	-0.1921	0.02715	3657	ebi-a-GCST90001778	CD25 on IgD+ CD24+ B cell	T	A	0.7132	32929287
	rs3793662	1.11401e-10	-0.1898	0.02934	3657	ebi-a-GCST90001779	CD25 on IgD+ CD24- B cell	T	C	0.7759	32929287
	rs62626323	1.31795e-47	0.5847	0.03976	3657	ebi-a-GCST90001779	CD25 on IgD+ CD24- B cell	A	C	0.1075	32929287
	rs7920946	1.513e-08	0.1584	0.02792	3657	ebi-a-GCST90001779	CD25 on IgD+ CD24- B cell	C	T	0.2773	32929287
	rs709589	5.97806e-09	-0.183	0.03138	3657	ebi-a-GCST90001779	CD25 on IgD+ CD24- B cell	T	C	0.4557	32929287
	rs3793662	2.377e-09	-0.1749	0.02923	3642	ebi-a-GCST90001780	CD25 on IgD+ CD38- B cell	T	C	0.7759	32929287
	rs4747846	1.42801e-09	0.1534	0.02528	3642	ebi-a-GCST90001780	CD25 on IgD+ CD38- B cell	C	G	0.3887	32929287
	rs41295093	1.10688e-25	0.4244	0.0402	3642	ebi-a-GCST90001780	CD25 on IgD+ CD38- B cell	A	G	0.1068	32929287
	rs2275848	4.80695e-08	-0.2187	0.0399	1835	ebi-a-GCST90001781	CD25 on IgD+ CD38- naive B cell	T	G	0.7711	32929287
	rs41294937	1.66686e-18	0.4909	0.05533	1835	ebi-a-GCST90001781	CD25 on IgD+ CD38- naive B cell	C	T	0.1068	32929287
	rs709589	1.84302e-08	-0.2484	0.04396	1835	ebi-a-GCST90001781	CD25 on IgD+ CD38- naive B cell	T	C	0.4529	32929287
	rs10905716	6.15035e-33	-0.4537	0.03721	1837	ebi-a-GCST90001782	CD25 on IgD+ CD38- unswitched memory B cell	T	C	0.2439	32929287
	rs3793662	4.37895e-10	-0.1813	0.02898	3656	ebi-a-GCST90001783	CD25 on IgD+ CD38+ B cell	T	C	0.7758	32929287
	rs62626323	3.53671e-18	0.349	0.03994	3656	ebi-a-GCST90001783	CD25 on IgD+ CD38+ B cell	A	C	0.1074	32929287
	rs709589	1.18987e-15	-0.2486	0.03091	3656	ebi-a-GCST90001783	CD25 on IgD+ CD38+ B cell	T	C	0.4557	32929287
	rs149662107	6.267e-09	-0.9269	0.1592	3657	ebi-a-GCST90001784	CD25 on IgD+ CD38dim B cell	A	G	0.0062	32929287
	rs7920946	4.14801e-08	0.1545	0.02812	3657	ebi-a-GCST90001784	CD25 on IgD+ CD38dim B cell	C	T	0.2773	32929287
	rs62626323	1.25285e-40	0.5433	0.04021	3657	ebi-a-GCST90001784	CD25 on IgD+ CD38dim B cell	A	C	0.1075	32929287
	rs41294937	5.23239e-20	0.3718	0.04036	3649	ebi-a-GCST90001785	CD25 on IgD- CD24- B cell	C	T	0.1073	32929287
	rs11548656	1.47001e-10	-0.2363	0.03676	3649	ebi-a-GCST90001785	CD25 on IgD- CD24- B cell	G	A	0.1287	32929287
	rs41295093	3.50429e-15	0.3186	0.0403	3651	ebi-a-GCST90001786	CD25 on IgD- CD27- B cell	A	G	0.1067	32929287
	rs1883832	3.11172e-19	0.2306	0.02558	3651	ebi-a-GCST90001786	CD25 on IgD- CD27- B cell	C	T	0.6316	32929287
	rs12342539	2.246e-08	-0.1657	0.02956	3657	ebi-a-GCST90001787	CD25 on IgD- CD38- B cell	T	C	0.2216	32929287
	rs706779	6.63743e-31	-0.293	0.02511	3657	ebi-a-GCST90001787	CD25 on IgD- CD38- B cell	C	T	0.6084	32929287
	rs12722531	3.60662e-21	0.4479	0.04714	3657	ebi-a-GCST90001787	CD25 on IgD- CD38- B cell	A	G	0.074	32929287
	rs3793662	3.69199e-09	-0.1698	0.02871	3657	ebi-a-GCST90001789	CD25 on IgD- CD38dim B cell	T	C	0.7759	32929287
	rs4747846	1.41906e-14	0.1914	0.02477	3657	ebi-a-GCST90001789	CD25 on IgD- CD38dim B cell	C	G	0.3886	32929287
	rs7920946	1.26096e-17	0.2333	0.02716	3657	ebi-a-GCST90001789	CD25 on IgD- CD38dim B cell	C	T	0.2773	32929287
	rs41294937	9.24272e-48	0.5734	0.03893	3657	ebi-a-GCST90001789	CD25 on IgD- CD38dim B cell	C	T	0.1075	32929287
	rs3793662	2.04899e-08	-0.1626	0.02894	3657	ebi-a-GCST90001790	CD25 on memory B cell	T	C	0.7759	32929287
	rs1887027	1.16305e-51	-0.4203	0.02736	3657	ebi-a-GCST90001790	CD25 on memory B cell	T	C	0.2454	32929287
	rs4747882	3.34734e-15	-0.2133	0.02697	3657	ebi-a-GCST90001790	CD25 on memory B cell	T	A	0.7132	32929287
	rs11598494	6.08555e-13	-0.1768	0.02448	3657	ebi-a-GCST90001790	CD25 on memory B cell	C	T	0.5587	32929287
	rs3793662	4.56352e-11	-0.1953	0.02956	3657	ebi-a-GCST90001791	CD25 on naive-mature B cell	T	C	0.7759	32929287
	rs17403348	3.85798e-08	0.2314	0.04201	3657	ebi-a-GCST90001791	CD25 on naive-mature B cell	C	T	0.0997	32929287
	rs41294937	2.21411e-43	0.5626	0.04021	3657	ebi-a-GCST90001791	CD25 on naive-mature B cell	C	T	0.1075	32929287
	rs147487472	5.59887e-13	0.4465	0.0617	3657	ebi-a-GCST90001791	CD25 on naive-mature B cell	A	C	0.0414	32929287
	rs11051398	7.67291e-09	-0.1509	0.02607	3657	ebi-a-GCST90001791	CD25 on naive-mature B cell	T	C	0.5325	32929287
	rs3793662	8.7579e-09	-0.167	0.02895	3657	ebi-a-GCST90001792	CD25 on unswitched memory B cell	T	C	0.7759	32929287
	rs11598494	1.20301e-10	-0.1584	0.02453	3657	ebi-a-GCST90001792	CD25 on unswitched memory B cell	C	T	0.5587	32929287
	rs1887027	7.7589e-48	-0.4047	0.02745	3657	ebi-a-GCST90001792	CD25 on unswitched memory B cell	T	C	0.2454	32929287
	rs4747882	1.14499e-14	-0.2093	0.02699	3657	ebi-a-GCST90001792	CD25 on unswitched memory B cell	T	A	0.7132	32929287
	rs4747882	2.14487e-17	-0.2315	0.02714	3657	ebi-a-GCST90001793	CD25 on switched memory B cell	T	A	0.7132	32929287
	rs7072398	4.24717e-20	-0.2349	0.02543	3657	ebi-a-GCST90001793	CD25 on switched memory B cell	A	G	0.6142	32929287
	rs41294937	1.57109e-43	0.5555	0.03963	3657	ebi-a-GCST90001793	CD25 on switched memory B cell	C	T	0.1075	32929287
	rs41294937	1.739e-31	0.476	0.04039	3658	ebi-a-GCST90001794	CD25 on IgD+ B cell	C	T	0.1076	32929287
	rs147487472	7.54797e-10	0.3795	0.0615	3658	ebi-a-GCST90001794	CD25 on IgD+ B cell	A	C	0.0416	32929287
	rs62626323	1.77787e-13	0.2969	0.04016	3657	ebi-a-GCST90001795	CD25 on transitional B cell	A	C	0.1075	32929287
	rs709589	5.40754e-13	-0.2255	0.03114	3657	ebi-a-GCST90001795	CD25 on transitional B cell	T	C	0.4557	32929287
	rs34101571	1.45001e-08	-0.4501	0.07925	3657	ebi-a-GCST90001798	CD27 on CD24+ CD27+ B cell	A	G	0.0239	32929287
	rs1801274	7.07457e-17	-0.2208	0.02632	3657	ebi-a-GCST90001798	CD27 on CD24+ CD27+ B cell	G	A	0.325	32929287
	rs35574803	3.63413e-46	0.7589	0.05246	3657	ebi-a-GCST90001798	CD27 on CD24+ CD27+ B cell	C	T	0.0562	32929287
	rs75918255	1.07103e-13	0.5011	0.06717	3657	ebi-a-GCST90001798	CD27 on CD24+ CD27+ B cell	A	G	0.035	32929287
	rs7621492	2.66803e-08	0.2196	0.03939	3657	ebi-a-GCST90001798	CD27 on CD24+ CD27+ B cell	A	G	0.1136	32929287
	rs25680	2.86484e-15	-0.2616	0.03299	3657	ebi-a-GCST90001798	CD27 on CD24+ CD27+ B cell	A	G	0.1671	32929287
	rs147714617	5.22516e-12	0.2579	0.03725	3657	ebi-a-GCST90001798	CD27 on CD24+ CD27+ B cell	T	C	0.1224	32929287
	rs1883832	8.47227e-120	-0.5841	0.02417	3657	ebi-a-GCST90001798	CD27 on CD24+ CD27+ B cell	C	T	0.6318	32929287
	rs6011967	4.71498e-10	0.2439	0.03905	3657	ebi-a-GCST90001798	CD27 on CD24+ CD27+ B cell	C	T	0.118	32929287
	rs162076	6.19598e-09	-0.1453	0.02494	3657	ebi-a-GCST90001798	CD27 on CD24+ CD27+ B cell	A	G	0.555	32929287
	rs1801274	1.06292e-20	-0.3112	0.03296	1838	ebi-a-GCST90001799	CD27 on T cell	G	A	0.3166	32929287
	rs7621492	1.18201e-09	0.2435	0.03994	3656	ebi-a-GCST90001800	CD27 on IgD+ CD24+ B cell	A	G	0.1136	32929287
	rs76929865	5.04429e-11	0.5735	0.08703	3656	ebi-a-GCST90001800	CD27 on IgD+ CD24+ B cell	C	A	0.0223	32929287
	rs35574803	2.34585e-43	0.7463	0.05335	3656	ebi-a-GCST90001800	CD27 on IgD+ CD24+ B cell	C	T	0.0561	32929287
	rs75918255	5.54243e-13	0.4946	0.06834	3656	ebi-a-GCST90001800	CD27 on IgD+ CD24+ B cell	A	G	0.035	32929287
	rs25680	1.14599e-08	-0.1925	0.03366	3656	ebi-a-GCST90001800	CD27 on IgD+ CD24+ B cell	A	G	0.167	32929287
	rs1883832	2.97989e-83	-0.4972	0.02506	3656	ebi-a-GCST90001800	CD27 on IgD+ CD24+ B cell	C	T	0.6317	32929287
	rs35574803	1.07994e-38	0.9344	0.07016	1836	ebi-a-GCST90001801	CD27 on IgD+ CD38- unswitched memory B cell	C	T	0.0564	32929287
	rs75918255	3.41201e-10	0.5783	0.0916	1836	ebi-a-GCST90001801	CD27 on IgD+ CD38- unswitched memory B cell	A	G	0.0376	32929287
	rs56237381	4.43997e-08	0.5453	0.09922	1836	ebi-a-GCST90001801	CD27 on IgD+ CD38- unswitched memory B cell	A	G	0.0294	32929287
	rs25680	9.11108e-10	-0.2854	0.04636	1836	ebi-a-GCST90001801	CD27 on IgD+ CD38- unswitched memory B cell	A	G	0.1672	32929287
	rs4810485	1.32587e-62	-0.5719	0.03295	1836	ebi-a-GCST90001801	CD27 on IgD+ CD38- unswitched memory B cell	G	T	0.6302	32929287
	rs1801274	2.77013e-15	-0.2111	0.02661	3657	ebi-a-GCST90001802	CD27 on IgD- CD38- B cell	G	A	0.325	32929287
	rs75918255	1.19801e-09	0.4158	0.06821	3657	ebi-a-GCST90001802	CD27 on IgD- CD38- B cell	A	G	0.035	32929287
	rs35574803	2.73905e-29	0.6071	0.05356	3657	ebi-a-GCST90001802	CD27 on IgD- CD38- B cell	C	T	0.0562	32929287
	rs2250246	7.42335e-17	-0.2059	0.02456	3657	ebi-a-GCST90001802	CD27 on IgD- CD38- B cell	G	A	0.5339	32929287
	rs11064198	1.19201e-09	-0.225	0.03691	3657	ebi-a-GCST90001802	CD27 on IgD- CD38- B cell	T	A	0.1256	32929287
	rs1883832	3.83354e-75	-0.4707	0.02507	3657	ebi-a-GCST90001802	CD27 on IgD- CD38- B cell	C	T	0.6318	32929287
	rs162076	1.54e-08	-0.143	0.02522	3657	ebi-a-GCST90001802	CD27 on IgD- CD38- B cell	A	G	0.555	32929287
	rs2250246	1.06611e-11	-0.1679	0.02462	3642	ebi-a-GCST90001803	CD27 on IgD- CD38+ B cell	G	A	0.534	32929287
	rs1883832	3.69403e-08	-0.1431	0.02594	3642	ebi-a-GCST90001803	CD27 on IgD- CD38+ B cell	C	T	0.6323	32929287
	rs34101571	1.38484e-11	-0.534	0.07874	3657	ebi-a-GCST90001804	CD27 on IgD- CD38dim B cell	A	G	0.0239	32929287
	rs1801274	1.14288e-14	-0.2036	0.02626	3657	ebi-a-GCST90001804	CD27 on IgD- CD38dim B cell	G	A	0.325	32929287
	rs75918255	4.84395e-10	0.4177	0.06693	3657	ebi-a-GCST90001804	CD27 on IgD- CD38dim B cell	A	G	0.035	32929287
	rs35574803	3.41822e-35	0.6579	0.05259	3657	ebi-a-GCST90001804	CD27 on IgD- CD38dim B cell	C	T	0.0562	32929287
	rs2253610	1.50904e-13	-0.1829	0.02466	3657	ebi-a-GCST90001804	CD27 on IgD- CD38dim B cell	A	G	0.5782	32929287
	rs1883832	6.20869e-147	-0.6404	0.02368	3657	ebi-a-GCST90001804	CD27 on IgD- CD38dim B cell	C	T	0.6318	32929287
	rs6011967	1.236e-10	0.2509	0.03888	3657	ebi-a-GCST90001804	CD27 on IgD- CD38dim B cell	C	T	0.118	32929287
	rs162076	5.02805e-11	-0.1634	0.02479	3657	ebi-a-GCST90001804	CD27 on IgD- CD38dim B cell	A	G	0.555	32929287
	rs35574803	1.49211e-35	0.6708	0.05333	3657	ebi-a-GCST90001805	CD27 on memory B cell	C	T	0.0562	32929287
	rs56237381	2.94598e-08	0.4286	0.07713	3657	ebi-a-GCST90001805	CD27 on memory B cell	A	G	0.0272	32929287
	rs75918255	1.567e-10	0.4366	0.06803	3657	ebi-a-GCST90001805	CD27 on memory B cell	A	G	0.035	32929287
	rs25680	2.12902e-10	-0.213	0.03344	3657	ebi-a-GCST90001805	CD27 on memory B cell	A	G	0.1671	32929287
	rs147714617	1.11199e-11	0.2563	0.03761	3657	ebi-a-GCST90001805	CD27 on memory B cell	T	C	0.1224	32929287
	rs1883832	1.87802e-87	-0.5071	0.0249	3657	ebi-a-GCST90001805	CD27 on memory B cell	C	T	0.6318	32929287
	rs72485816	1.77198e-08	-0.4093	0.0725	3657	ebi-a-GCST90001805	CD27 on memory B cell	C	T	0.0304	32929287
	rs1801274	3.133e-09	-0.1586	0.02671	3656	ebi-a-GCST90001806	CD27 on unswitched memory B cell	G	A	0.3251	32929287
	rs75918255	9.62498e-14	0.5086	0.06804	3656	ebi-a-GCST90001806	CD27 on unswitched memory B cell	A	G	0.035	32929287
	rs35574803	8.01863e-44	0.7465	0.05306	3656	ebi-a-GCST90001806	CD27 on unswitched memory B cell	C	T	0.0561	32929287
	rs56237381	1.39399e-08	0.4379	0.077	3656	ebi-a-GCST90001806	CD27 on unswitched memory B cell	A	G	0.0272	32929287
	rs144642376	3.82402e-08	0.2712	0.04922	3656	ebi-a-GCST90001806	CD27 on unswitched memory B cell	G	A	0.0718	32929287
	rs147714617	4.48436e-11	0.2484	0.03759	3656	ebi-a-GCST90001806	CD27 on unswitched memory B cell	T	C	0.1224	32929287
	rs25680	6.59629e-15	-0.2612	0.03338	3656	ebi-a-GCST90001806	CD27 on unswitched memory B cell	A	G	0.167	32929287
	rs709589	2.77703e-08	-0.1755	0.03152	3656	ebi-a-GCST90001806	CD27 on unswitched memory B cell	T	C	0.4557	32929287
	rs4810485	5.93335e-78	-0.4783	0.02498	3656	ebi-a-GCST90001806	CD27 on unswitched memory B cell	G	T	0.6313	32929287
	rs6066198	4.95496e-08	-0.2691	0.04925	3656	ebi-a-GCST90001806	CD27 on unswitched memory B cell	G	T	0.07	32929287
	rs72645230	1.13999e-08	-0.2476	0.04328	3656	ebi-a-GCST90001806	CD27 on unswitched memory B cell	G	C	0.0944	32929287
	rs4657041	9.69304e-09	-0.1484	0.02581	3651	ebi-a-GCST90001807	CD27 on Plasma Blast-Plasma Cell	C	T	0.3347	32929287
	rs34101571	2.09701e-11	-0.5359	0.07974	3657	ebi-a-GCST90001808	CD27 on switched memory B cell	A	G	0.0239	32929287
	rs1801274	2.48313e-28	-0.2933	0.02635	3657	ebi-a-GCST90001808	CD27 on switched memory B cell	G	A	0.325	32929287
	rs35574803	1.02e-38	0.6995	0.05313	3657	ebi-a-GCST90001808	CD27 on switched memory B cell	C	T	0.0562	32929287
	rs75918255	2.09218e-12	0.478	0.06777	3657	ebi-a-GCST90001808	CD27 on switched memory B cell	A	G	0.035	32929287
	rs144642376	1.692e-08	0.2781	0.0492	3657	ebi-a-GCST90001808	CD27 on switched memory B cell	G	A	0.0718	32929287
	rs25680	3.75837e-21	-0.3147	0.03313	3657	ebi-a-GCST90001808	CD27 on switched memory B cell	A	G	0.1671	32929287
	rs147714617	1.93419e-15	0.299	0.03747	3657	ebi-a-GCST90001808	CD27 on switched memory B cell	T	C	0.1224	32929287
	rs1883832	2.5293e-118	-0.5853	0.02439	3657	ebi-a-GCST90001808	CD27 on switched memory B cell	C	T	0.6318	32929287
	rs6011967	1.52202e-09	0.2385	0.03937	3657	ebi-a-GCST90001808	CD27 on switched memory B cell	C	T	0.118	32929287
	rs162076	8.51726e-11	-0.1635	0.02512	3657	ebi-a-GCST90001808	CD27 on switched memory B cell	A	G	0.555	32929287
	rs548316	6.38396e-09	-0.1994	0.03417	1834	ebi-a-GCST90001810	CD38 on CD3- CD19-	A	G	0.5251	32929287
	rs115062208	7.96508e-09	-0.6992	0.1209	3656	ebi-a-GCST90001811	CD38 on IgD+ CD24- B cell	G	A	0.0115	32929287
	rs76112278	4.57931e-18	-0.7826	0.08987	3656	ebi-a-GCST90001811	CD38 on IgD+ CD24- B cell	A	G	0.0194	32929287
	rs186090691	1.33999e-08	-0.7905	0.1388	3652	ebi-a-GCST90001812	CD38 on IgD+ CD38+ B cell	A	C	0.0097	32929287
	rs807784	8.41608e-10	0.3174	0.05158	3652	ebi-a-GCST90001812	CD38 on IgD+ CD38+ B cell	T	G	0.9403	32929287
	rs76112278	5.54243e-18	-0.7731	0.089	3652	ebi-a-GCST90001812	CD38 on IgD+ CD38+ B cell	A	G	0.0194	32929287
	rs572542	1.54099e-10	-0.4696	0.07316	3654	ebi-a-GCST90001813	CD38 on IgD+ CD38dim B cell	T	C	0.0289	32929287
	rs115062208	1.7108e-13	-0.8972	0.1213	3654	ebi-a-GCST90001813	CD38 on IgD+ CD38dim B cell	G	A	0.0115	32929287
	rs76354299	7.84332e-13	-0.502	0.06983	3654	ebi-a-GCST90001813	CD38 on IgD+ CD38dim B cell	A	G	0.0322	32929287
	rs76112278	3.62994e-32	-1.065	0.08937	3654	ebi-a-GCST90001813	CD38 on IgD+ CD38dim B cell	A	G	0.0194	32929287
	rs76354299	9.22359e-12	-0.4635	0.06776	3657	ebi-a-GCST90001815	CD38 on IgD- CD38dim B cell	A	G	0.0321	32929287
	rs115062208	3.33887e-14	-0.8942	0.1174	3657	ebi-a-GCST90001815	CD38 on IgD- CD38dim B cell	G	A	0.0115	32929287
	rs76112278	5.61436e-26	-0.9249	0.08708	3657	ebi-a-GCST90001815	CD38 on IgD- CD38dim B cell	A	G	0.0194	32929287
	rs115062208	5.47898e-11	-0.7874	0.1197	3656	ebi-a-GCST90001816	CD38 on naive-mature B cell	G	A	0.0115	32929287
	rs76112278	1.75792e-22	-0.8747	0.08908	3656	ebi-a-GCST90001816	CD38 on naive-mature B cell	A	G	0.0194	32929287
	rs76354299	1.65901e-09	-0.4181	0.06918	3656	ebi-a-GCST90001816	CD38 on naive-mature B cell	A	G	0.0321	32929287
	rs76112278	1.96698e-11	-0.6069	0.09018	3658	ebi-a-GCST90001818	CD38 on IgD+ B cell	A	G	0.0194	32929287
	rs197429	1.34701e-08	0.1669	0.02931	3657	ebi-a-GCST90001819	CD38 on transitional B cell	T	C	0.233	32929287
	rs572542	5.23504e-10	-0.4513	0.07246	3657	ebi-a-GCST90001819	CD38 on transitional B cell	T	C	0.0288	32929287
	rs149852991	9.69393e-15	-0.5334	0.06859	3657	ebi-a-GCST90001819	CD38 on transitional B cell	T	G	0.0321	32929287
	rs115062208	1.68694e-14	-0.912	0.1184	3657	ebi-a-GCST90001819	CD38 on transitional B cell	G	A	0.0115	32929287
	rs76112278	6.27047e-32	-1.046	0.08813	3657	ebi-a-GCST90001819	CD38 on transitional B cell	A	G	0.0194	32929287
	rs112421400	1.695e-08	-0.1982	0.03505	3656	ebi-a-GCST90001820	IgD on IgD+ CD24+ B cell	T	C	0.2101	32929287
	rs1794511	6.87385e-13	-0.2439	0.03383	3656	ebi-a-GCST90001820	IgD on IgD+ CD24+ B cell	G	T	0.2594	32929287
	rs139084170	5.50503e-10	0.3593	0.05776	3656	ebi-a-GCST90001820	IgD on IgD+ CD24+ B cell	A	C	0.052	32929287
	rs9265515	1.20088e-11	-0.221	0.03249	3656	ebi-a-GCST90001820	IgD on IgD+ CD24+ B cell	C	T	0.3368	32929287
	rs2819455	1.38201e-10	0.2689	0.04177	3656	ebi-a-GCST90001820	IgD on IgD+ CD24+ B cell	C	G	0.0952	32929287
	rs709589	4.42486e-87	-0.6123	0.03013	3656	ebi-a-GCST90001820	IgD on IgD+ CD24+ B cell	T	C	0.4558	32929287
	rs10272514	7.05001e-10	0.1553	0.02512	3656	ebi-a-GCST90001821	IgD on IgD+ CD24- B cell	T	A	0.3924	32929287
	rs28723652	3.22203e-09	0.4338	0.0731	3656	ebi-a-GCST90001821	IgD on IgD+ CD24- B cell	A	C	0.0442	32929287
	rs709589	4.57088e-103	-0.6633	0.02979	3656	ebi-a-GCST90001821	IgD on IgD+ CD24- B cell	T	C	0.4557	32929287
	rs28634695	5.69902e-16	-0.2027	0.02492	3656	ebi-a-GCST90001821	IgD on IgD+ CD24- B cell	A	G	0.408	32929287
	rs35501848	6.58415e-11	-0.1633	0.02494	3656	ebi-a-GCST90001821	IgD on IgD+ CD24- B cell	T	G	0.4878	32929287
	rs709589	4.99804e-58	-0.5029	0.03076	3642	ebi-a-GCST90001822	IgD on IgD+ CD38- B cell	T	C	0.4558	32929287
	rs2040406	1.12101e-09	-0.2692	0.04397	1834	ebi-a-GCST90001823	IgD on IgD+ CD38- unswitched memory B cell	G	A	0.3212	32929287
	rs3093971	3.84096e-08	-0.2313	0.0419	1834	ebi-a-GCST90001823	IgD on IgD+ CD38- unswitched memory B cell	A	G	0.2816	32929287
	rs709589	9.00949e-57	-0.6783	0.04125	1834	ebi-a-GCST90001823	IgD on IgD+ CD38- unswitched memory B cell	T	C	0.4528	32929287
	rs200468	2.91803e-09	-0.179	0.03009	3656	ebi-a-GCST90001824	IgD on IgD+ CD38+ B cell	G	C	0.3113	32929287
	rs62442539	6.79516e-21	0.2603	0.0276	3656	ebi-a-GCST90001824	IgD on IgD+ CD38+ B cell	C	G	0.2802	32929287
	rs2018404	4.68598e-13	-0.2711	0.03734	3656	ebi-a-GCST90001824	IgD on IgD+ CD38+ B cell	T	C	0.1325	32929287
	rs709589	2.04644e-117	-0.7004	0.0293	3656	ebi-a-GCST90001824	IgD on IgD+ CD38+ B cell	T	C	0.4557	32929287
	rs2338377	7.86502e-09	0.3485	0.06024	3656	ebi-a-GCST90001824	IgD on IgD+ CD38+ B cell	A	G	0.0747	32929287
	rs28669075	2.44006e-11	-0.1665	0.02485	3656	ebi-a-GCST90001824	IgD on IgD+ CD38+ B cell	T	C	0.4074	32929287
	rs10272514	9.94306e-10	0.1547	0.02525	3656	ebi-a-GCST90001825	IgD on IgD+ CD38dim B cell	T	A	0.3924	32929287
	rs709589	9.24698e-90	-0.6238	0.03019	3656	ebi-a-GCST90001825	IgD on IgD+ CD38dim B cell	T	C	0.4557	32929287
	rs28723652	1.892e-08	0.4141	0.07351	3656	ebi-a-GCST90001825	IgD on IgD+ CD38dim B cell	A	C	0.0442	32929287
	rs28669075	5.47394e-17	-0.2111	0.02508	3656	ebi-a-GCST90001825	IgD on IgD+ CD38dim B cell	T	C	0.4075	32929287
	rs35501848	5.72532e-11	-0.1647	0.02506	3656	ebi-a-GCST90001825	IgD on IgD+ CD38dim B cell	T	G	0.4878	32929287
	rs380852	1.28914e-11	-0.219	0.03224	3636	ebi-a-GCST90001826	IgD on unswitched memory B cell	G	C	0.3353	32929287
	rs9267517	1.05512e-13	-0.2671	0.03579	3636	ebi-a-GCST90001826	IgD on unswitched memory B cell	A	G	0.2446	32929287
	rs139084170	5.09214e-11	0.3794	0.05758	3636	ebi-a-GCST90001826	IgD on unswitched memory B cell	A	C	0.0523	32929287
	rs241409	4.39299e-09	-0.201	0.03417	3636	ebi-a-GCST90001826	IgD on unswitched memory B cell	G	A	0.223	32929287
	rs28723652	2.151e-08	0.4108	0.07319	3636	ebi-a-GCST90001826	IgD on unswitched memory B cell	A	C	0.0443	32929287
	rs709589	4.3132e-81	-0.5907	0.0302	3636	ebi-a-GCST90001826	IgD on unswitched memory B cell	T	C	0.4567	32929287
	rs709589	5.06407e-81	-0.5948	0.03043	3657	ebi-a-GCST90001827	IgD on IgD+ B cell	T	C	0.4557	32929287
	rs28669075	4.7076e-12	-0.1749	0.02521	3657	ebi-a-GCST90001827	IgD on IgD+ B cell	T	C	0.4074	32929287
	rs1037633	1.18801e-09	0.234	0.03837	3657	ebi-a-GCST90001828	IgD on transitional B cell	G	T	0.124	32929287
	rs200474	1.717e-08	-0.1677	0.02967	3657	ebi-a-GCST90001828	IgD on transitional B cell	A	G	0.3117	32929287
	rs55871547	1.75995e-16	0.2309	0.0279	3657	ebi-a-GCST90001828	IgD on transitional B cell	G	C	0.2752	32929287
	rs2018404	9.13903e-11	-0.2444	0.0376	3657	ebi-a-GCST90001828	IgD on transitional B cell	T	C	0.1325	32929287
	rs709589	3.99577e-76	-0.5713	0.03022	3657	ebi-a-GCST90001828	IgD on transitional B cell	T	C	0.4557	32929287
	rs1801274	1.86299e-10	-0.1724	0.02698	3660	ebi-a-GCST90001829	BAFF-R on B cell	G	A	0.3253	32929287
	rs117705111	1.97197e-29	-0.7406	0.06518	3660	ebi-a-GCST90001829	BAFF-R on B cell	A	G	0.0365	32929287
	rs1081003	4.6505e-32	-0.5326	0.04476	3660	ebi-a-GCST90001829	BAFF-R on B cell	A	G	0.0874	32929287
	rs149806587	2.49919e-20	-0.5338	0.05744	3660	ebi-a-GCST90001829	BAFF-R on B cell	G	A	0.0526	32929287
	rs76146864	1.97015e-19	-0.7056	0.07783	3660	ebi-a-GCST90001829	BAFF-R on B cell	T	C	0.0264	32929287
	rs5757678	2.43893e-16	0.2136	0.02594	3660	ebi-a-GCST90001829	BAFF-R on B cell	T	C	0.6419	32929287
	rs5759079	3.74973e-34	-0.4435	0.03602	3660	ebi-a-GCST90001829	BAFF-R on B cell	A	G	0.1407	32929287
	rs117430146	3.60504e-08	0.3083	0.05583	3660	ebi-a-GCST90001829	BAFF-R on B cell	C	G	0.056	32929287
	rs73165129	0	-1.496	0.03385	3660	ebi-a-GCST90001829	BAFF-R on B cell	T	C	0.099	32929287
	rs1894588	1.70805e-23	-0.5142	0.05113	3660	ebi-a-GCST90001829	BAFF-R on B cell	T	C	0.0622	32929287
	rs5996087	1.02896e-25	-0.4215	0.0399	3648	ebi-a-GCST90001830	BAFF-R on CD20- B cell	G	A	0.0998	32929287
	rs12075684	1.086e-10	0.1927	0.02975	2872	ebi-a-GCST90001831	CD62L on CD62L+ myeloid Dendritic Cell	G	A	0.2561	32929287
	rs6693963	2.24595e-23	0.3461	0.03444	2872	ebi-a-GCST90001831	CD62L on CD62L+ myeloid Dendritic Cell	G	C	0.176	32929287
	rs343813	5.18442e-11	-0.2089	0.03169	2872	ebi-a-GCST90001832	CD62L on CD62L+ plasmacytoid Dendritic Cell	T	A	0.2115	32929287
	rs3917761	4.47497e-09	-0.1658	0.02818	2872	ebi-a-GCST90001832	CD62L on CD62L+ plasmacytoid Dendritic Cell	T	G	0.3491	32929287
	rs4987358	4.42181e-28	0.3259	0.02935	2872	ebi-a-GCST90001832	CD62L on CD62L+ plasmacytoid Dendritic Cell	T	G	0.2441	32929287
	rs11773763	7.29206e-10	-0.1856	0.03003	2872	ebi-a-GCST90001832	CD62L on CD62L+ plasmacytoid Dendritic Cell	T	C	0.2587	32929287
	rs7526645	5.32844e-11	0.1721	0.02612	2871	ebi-a-GCST90001833	CD62L on CD62L+ Dendritic Cell	T	C	0.4599	32929287
	rs3917768	7.06155e-11	0.1797	0.02746	2871	ebi-a-GCST90001833	CD62L on CD62L+ Dendritic Cell	G	T	0.3642	32929287
	rs4987369	3.50833e-50	-0.4474	0.02945	2848	ebi-a-GCST90001834	CD62L on monocyte	T	G	0.279	32929287
	rs4987389	9.54993e-12	0.2352	0.03438	2848	ebi-a-GCST90001834	CD62L on monocyte	T	A	0.2047	32929287
	rs4657649	9.11381e-15	0.4823	0.06189	2910	ebi-a-GCST90001838	CD3 on naive CD8+ T cell	C	T	0.051	32929287
	rs61814886	8.58025e-13	0.3184	0.04432	2910	ebi-a-GCST90001838	CD3 on naive CD8+ T cell	A	G	0.106	32929287
	rs2949661	3.53997e-119	0.6171	0.02536	2910	ebi-a-GCST90001838	CD3 on naive CD8+ T cell	T	C	0.446	32929287
	rs12142987	3.80601e-09	-0.1969	0.03331	2910	ebi-a-GCST90001838	CD3 on naive CD8+ T cell	T	C	0.2113	32929287
	rs111780443	3.25402e-08	-0.3659	0.06602	2910	ebi-a-GCST90001838	CD3 on naive CD8+ T cell	T	C	0.045	32929287
	rs12921174	1.39701e-08	-0.1937	0.03404	2910	ebi-a-GCST90001838	CD3 on naive CD8+ T cell	C	T	0.2041	32929287
	rs2480679	2.07501e-08	0.2289	0.04072	2912	ebi-a-GCST90001839	CD3 on Effector Memory CD8+ T cell	G	A	0.8652	32929287
	rs2988279	8.19785e-35	0.3371	0.02703	2912	ebi-a-GCST90001839	CD3 on Effector Memory CD8+ T cell	A	G	0.4845	32929287
	rs17664049	3.96296e-08	-0.6608	0.12	2912	ebi-a-GCST90001839	CD3 on Effector Memory CD8+ T cell	T	C	0.013	32929287
	rs2949669	2.48886e-14	0.2073	0.02706	2911	ebi-a-GCST90001840	CD3 on Terminally Differentiated CD8+ T cell	T	C	0.472	32929287
	rs4689428	3.63597e-08	-0.1861	0.03369	2911	ebi-a-GCST90001840	CD3 on Terminally Differentiated CD8+ T cell	G	C	0.2056	32929287
	rs2949661	3.45064e-99	0.567	0.0258	2912	ebi-a-GCST90001841	CD3 on Central Memory CD4+ T cell	T	C	0.4463	32929287
	rs61814886	2.51015e-11	0.2973	0.04438	2912	ebi-a-GCST90001841	CD3 on Central Memory CD4+ T cell	A	G	0.1063	32929287
	rs4657649	3.55713e-15	0.4895	0.06186	2912	ebi-a-GCST90001841	CD3 on Central Memory CD4+ T cell	C	T	0.0512	32929287
	rs9842595	3.19198e-08	0.2031	0.03663	2912	ebi-a-GCST90001841	CD3 on Central Memory CD4+ T cell	T	G	0.1708	32929287
	rs4657649	3.33734e-19	0.5489	0.06086	2910	ebi-a-GCST90001842	CD3 on Naive CD4+ T cell	C	T	0.051	32929287
	rs61814886	1.67803e-14	0.3376	0.04377	2910	ebi-a-GCST90001842	CD3 on Naive CD4+ T cell	A	G	0.106	32929287
	rs2949661	5.66239e-154	0.6864	0.02442	2910	ebi-a-GCST90001842	CD3 on Naive CD4+ T cell	T	C	0.446	32929287
	rs9842595	1.26701e-10	0.2342	0.03629	2910	ebi-a-GCST90001842	CD3 on Naive CD4+ T cell	T	G	0.1708	32929287
	rs2003830	4.44795e-10	-0.2093	0.03343	2910	ebi-a-GCST90001842	CD3 on Naive CD4+ T cell	G	C	0.2048	32929287
	rs6684311	2.09199e-09	-0.2348	0.03907	2912	ebi-a-GCST90001843	CD3 on Effector Memory CD4+ T cell	G	C	0.1441	32929287
	rs2995091	4.57088e-71	0.4822	0.02632	2912	ebi-a-GCST90001843	CD3 on Effector Memory CD4+ T cell	C	T	0.4457	32929287
	rs1723018	2.21208e-23	0.2737	0.02723	2903	ebi-a-GCST90001844	CD3 on Terminally Differentiated CD4+ T cell	G	A	0.4559	32929287
	rs61814886	2.65797e-10	0.2793	0.04405	2911	ebi-a-GCST90001845	CD3 on CD45RA- CD4+ T cell	A	G	0.1061	32929287
	rs2949661	1.04809e-84	0.521	0.02584	2911	ebi-a-GCST90001845	CD3 on CD45RA- CD4+ T cell	T	C	0.4462	32929287
	rs4657649	2.0488e-11	0.4147	0.06162	2911	ebi-a-GCST90001845	CD3 on CD45RA- CD4+ T cell	C	T	0.051	32929287
	rs1723018	9.83785e-58	0.4235	0.02586	2910	ebi-a-GCST90001846	CD3 on Central Memory CD8+ T cell	G	A	0.4562	32929287
	rs858545	5.71294e-10	-0.1676	0.02695	2910	ebi-a-GCST90001846	CD3 on Central Memory CD8+ T cell	C	A	0.5771	32929287
	rs58313897	3.83902e-09	0.2546	0.04309	2910	ebi-a-GCST90001846	CD3 on Central Memory CD8+ T cell	C	T	0.1052	32929287
	rs1723018	4.92153e-49	0.3893	0.02598	3060	ebi-a-GCST90001847	CD3 on HLA DR+ T cell	G	A	0.4556	32929287
	rs12596540	1.55883e-11	0.2057	0.03039	3060	ebi-a-GCST90001847	CD3 on HLA DR+ T cell	G	A	0.2521	32929287
	rs79086781	4.35602e-10	0.4289	0.06851	3113	ebi-a-GCST90001848	CD3 on Natural Killer T	T	C	0.0387	32929287
	rs117913408	3.30598e-08	0.4285	0.07737	3113	ebi-a-GCST90001848	CD3 on Natural Killer T	G	A	0.0321	32929287
	rs1723018	1.01391e-61	0.4384	0.02585	3060	ebi-a-GCST90001849	CD3 on HLA DR+ CD4+ T cell	G	A	0.4556	32929287
	rs59738549	2.38402e-10	0.3869	0.06088	3060	ebi-a-GCST90001849	CD3 on HLA DR+ CD4+ T cell	G	C	0.0505	32929287
	rs1773542	6.51929e-26	0.2805	0.0264	3060	ebi-a-GCST90001850	CD3 on HLA DR+ CD8+ T cell	C	T	0.4552	32929287
	rs4657649	3.65502e-09	0.3622	0.06121	2919	ebi-a-GCST90001851	CD3 on T cell	C	T	0.0512	32929287
	rs6684311	1.37699e-08	-0.2191	0.0385	2919	ebi-a-GCST90001851	CD3 on T cell	G	C	0.1439	32929287
	rs1617988	1.38484e-57	0.428	0.02617	2919	ebi-a-GCST90001851	CD3 on T cell	C	T	0.4481	32929287
	rs1723016	1.56892e-31	0.3265	0.02759	2649	ebi-a-GCST90001852	CD3 on CD39+ resting CD4 regulatory T cell	C	T	0.4579	32929287
	rs35055340	1.49799e-10	-0.4927	0.07664	2919	ebi-a-GCST90001853	CD3 on activated CD4 regulatory T cell	T	C	0.0324	32929287
	rs12138291	3.82472e-13	-0.2802	0.0384	2919	ebi-a-GCST90001853	CD3 on activated CD4 regulatory T cell	A	G	0.1482	32929287
	rs2949661	7.26106e-122	0.6184	0.02511	2919	ebi-a-GCST90001853	CD3 on activated CD4 regulatory T cell	T	C	0.4466	32929287
	rs114672530	3.99402e-09	-0.6177	0.1046	2919	ebi-a-GCST90001853	CD3 on activated CD4 regulatory T cell	A	G	0.0173	32929287
	rs12138291	1.41286e-11	-0.2588	0.03815	2919	ebi-a-GCST90001854	CD3 on CD39+ activated CD4 regulatory T cell	A	G	0.1482	32929287
	rs552999	6.42895e-09	-0.1756	0.03016	2919	ebi-a-GCST90001854	CD3 on CD39+ activated CD4 regulatory T cell	A	C	0.7211	32929287
	rs35055340	3.50897e-09	-0.4505	0.07604	2919	ebi-a-GCST90001854	CD3 on CD39+ activated CD4 regulatory T cell	T	C	0.0324	32929287
	rs2949661	5.29663e-108	0.5797	0.02517	2919	ebi-a-GCST90001854	CD3 on CD39+ activated CD4 regulatory T cell	T	C	0.4466	32929287
	rs10882659	3.43321e-16	-0.2226	0.02713	2919	ebi-a-GCST90001854	CD3 on CD39+ activated CD4 regulatory T cell	C	T	0.4269	32929287
	rs12752576	1.66001e-10	-0.7097	0.1107	2919	ebi-a-GCST90001855	CD3 on secreting CD4 regulatory T cell	G	A	0.0154	32929287
	rs61814886	2.47002e-12	0.3112	0.04424	2919	ebi-a-GCST90001855	CD3 on secreting CD4 regulatory T cell	A	G	0.1059	32929287
	rs2949661	4.32514e-119	0.6149	0.02529	2919	ebi-a-GCST90001855	CD3 on secreting CD4 regulatory T cell	T	C	0.4466	32929287
	rs76540213	4.78795e-08	0.5264	0.09617	2919	ebi-a-GCST90001856	CD3 on CD39+ secreting CD4 regulatory T cell	T	C	0.0214	32929287
	rs2949661	3.54405e-94	0.5477	0.02564	2919	ebi-a-GCST90001856	CD3 on CD39+ secreting CD4 regulatory T cell	T	C	0.4466	32929287
	rs61814886	6.96787e-11	0.2885	0.04408	2919	ebi-a-GCST90001856	CD3 on CD39+ secreting CD4 regulatory T cell	A	G	0.1059	32929287
	rs2949661	3.45144e-127	0.6324	0.02507	2919	ebi-a-GCST90001857	CD3 on activated & secreting CD4 regulatory T cell	T	C	0.4466	32929287
	rs35055340	1.47901e-09	-0.4665	0.07691	2919	ebi-a-GCST90001857	CD3 on activated & secreting CD4 regulatory T cell	T	C	0.0324	32929287
	rs12138291	2.27824e-13	-0.2836	0.0385	2919	ebi-a-GCST90001857	CD3 on activated & secreting CD4 regulatory T cell	A	G	0.1482	32929287
	rs114672530	8.18597e-10	-0.6462	0.1049	2919	ebi-a-GCST90001857	CD3 on activated & secreting CD4 regulatory T cell	A	G	0.0173	32929287
	rs2949661	1.65577e-133	0.6441	0.02485	2919	ebi-a-GCST90001858	CD3 on CD45RA+ CD4+ T cell	T	C	0.4466	32929287
	rs4657649	1.51008e-18	0.5386	0.06087	2919	ebi-a-GCST90001858	CD3 on CD45RA+ CD4+ T cell	C	T	0.0512	32929287
	rs61814886	4.80507e-13	0.3188	0.04389	2919	ebi-a-GCST90001858	CD3 on CD45RA+ CD4+ T cell	A	G	0.1059	32929287
	rs79179998	1.23197e-11	0.2304	0.03386	2919	ebi-a-GCST90001858	CD3 on CD45RA+ CD4+ T cell	A	G	0.2093	32929287
	rs12921174	1.492e-09	-0.2044	0.03371	2919	ebi-a-GCST90001858	CD3 on CD45RA+ CD4+ T cell	C	T	0.2038	32929287
	rs858545	1.83101e-10	-0.1746	0.02729	2918	ebi-a-GCST90001859	CD3 on CD8+ T cell	C	A	0.5764	32929287
	rs1723018	6.13479e-53	0.4112	0.02631	2918	ebi-a-GCST90001859	CD3 on CD8+ T cell	G	A	0.4568	32929287
	rs4656440	1.467e-08	-0.3594	0.06326	2919	ebi-a-GCST90001860	CD3 on CD39+ CD4+ T cell	G	C	0.049	32929287
	rs858496	1.68698e-09	0.1732	0.02866	2919	ebi-a-GCST90001860	CD3 on CD39+ CD4+ T cell	G	T	0.6622	32929287
	rs12138291	7.9671e-13	-0.2773	0.03854	2919	ebi-a-GCST90001860	CD3 on CD39+ CD4+ T cell	A	G	0.1482	32929287
	rs2949661	3.75837e-132	0.644	0.02499	2919	ebi-a-GCST90001860	CD3 on CD39+ CD4+ T cell	T	C	0.4466	32929287
	rs2988277	1.6099e-71	0.4749	0.02583	2919	ebi-a-GCST90001861	CD3 on CD28+ CD4+ T cell	T	C	0.4462	32929287
	rs4657649	1.11609e-12	0.4331	0.0606	2919	ebi-a-GCST90001861	CD3 on CD28+ CD4+ T cell	C	T	0.0512	32929287
	rs6684311	3.63999e-10	-0.2394	0.03806	2919	ebi-a-GCST90001863	CD3 on CD28+ CD45RA- CD8+ T cell	G	C	0.1439	32929287
	rs2949670	4.03497e-09	0.2329	0.03947	2919	ebi-a-GCST90001863	CD3 on CD28+ CD45RA- CD8+ T cell	T	A	0.864	32929287
	rs1723018	7.24937e-43	0.3668	0.0263	2919	ebi-a-GCST90001863	CD3 on CD28+ CD45RA- CD8+ T cell	G	A	0.4567	32929287
	rs858545	4.22902e-08	-0.1489	0.02709	2919	ebi-a-GCST90001863	CD3 on CD28+ CD45RA- CD8+ T cell	C	A	0.5766	32929287
	rs62028293	3.92401e-08	0.2839	0.05153	2919	ebi-a-GCST90001863	CD3 on CD28+ CD45RA- CD8+ T cell	C	T	0.0735	32929287
	rs4657649	3.64083e-13	0.447	0.06122	2919	ebi-a-GCST90001864	CD3 on CD28+ CD45RA+ CD8+ T cell	C	T	0.0512	32929287
	rs12128145	3.48097e-13	-0.2005	0.02744	2919	ebi-a-GCST90001864	CD3 on CD28+ CD45RA+ CD8+ T cell	C	T	0.5427	32929287
	rs12138291	1.93108e-12	-0.2709	0.03832	2919	ebi-a-GCST90001864	CD3 on CD28+ CD45RA+ CD8+ T cell	A	G	0.1482	32929287
	rs1214596	1.26474e-115	0.6024	0.02518	2919	ebi-a-GCST90001864	CD3 on CD28+ CD45RA+ CD8+ T cell	A	T	0.4464	32929287
	rs2988279	1.75388e-18	0.2396	0.02713	2919	ebi-a-GCST90001865	CD3 on CD28- CD8+ T cell	A	G	0.4849	32929287
	rs4689428	4.21396e-08	-0.186	0.03384	2919	ebi-a-GCST90001865	CD3 on CD28- CD8+ T cell	G	C	0.2052	32929287
	rs1723018	7.81988e-39	0.3496	0.02643	2914	ebi-a-GCST90001866	CD3 on CD39+ CD8+ T cell	G	A	0.4569	32929287
	rs4657649	8.31189e-13	0.4334	0.06029	2919	ebi-a-GCST90001867	CD3 on CD4+ T cell	C	T	0.0512	32929287
	rs1214596	9.36052e-69	0.4631	0.02573	2919	ebi-a-GCST90001867	CD3 on CD4+ T cell	A	T	0.4464	32929287
	rs41289614	3.94303e-08	0.1883	0.03418	2919	ebi-a-GCST90001867	CD3 on CD4+ T cell	T	C	0.1961	32929287
	rs2949661	6.96627e-128	0.6285	0.02484	2919	ebi-a-GCST90001868	CD3 on CD4 regulatory T cell	T	C	0.4466	32929287
	rs12752576	5.02505e-10	-0.6828	0.1094	2919	ebi-a-GCST90001868	CD3 on CD4 regulatory T cell	G	A	0.0154	32929287
	rs61814886	6.02005e-13	0.3162	0.04372	2919	ebi-a-GCST90001868	CD3 on CD4 regulatory T cell	A	G	0.1059	32929287
	rs75169391	1.907e-08	-0.3981	0.07064	2918	ebi-a-GCST90001869	CD3 on resting CD4 regulatory T cell	T	C	0.0389	32929287
	rs1214596	1.60325e-136	0.6523	0.02485	2918	ebi-a-GCST90001869	CD3 on resting CD4 regulatory T cell	A	T	0.4462	32929287
	rs12752576	4.56667e-11	-0.7279	0.1101	2918	ebi-a-GCST90001869	CD3 on resting CD4 regulatory T cell	G	A	0.0154	32929287
	rs6668517	2.65901e-08	-0.2306	0.04135	2918	ebi-a-GCST90001869	CD3 on resting CD4 regulatory T cell	C	A	0.1227	32929287
	rs10918641	1.2659e-16	0.2629	0.03157	2918	ebi-a-GCST90001869	CD3 on resting CD4 regulatory T cell	A	T	0.243	32929287
	rs74620952	4.462e-08	-1.355	0.247	2918	ebi-a-GCST90001869	CD3 on resting CD4 regulatory T cell	C	T	0.0031	32929287
	rs586030	1.29199e-08	0.2107	0.03686	1634	ebi-a-GCST90001870	CD34 on Hematopoietic Stem Cell	T	C	0.5545	32929287
	rs139489968	3.98566e-20	0.5509	0.05917	1634	ebi-a-GCST90001870	CD34 on Hematopoietic Stem Cell	A	G	0.1016	32929287
	rs4406271	1.00809e-12	-0.2587	0.036	1634	ebi-a-GCST90001870	CD34 on Hematopoietic Stem Cell	A	G	0.4036	32929287
	rs36102158	1.893e-08	0.2745	0.04858	1634	ebi-a-GCST90001870	CD34 on Hematopoietic Stem Cell	A	G	0.1622	32929287
	rs1886730	7.00164e-13	0.2864	0.03948	1247	ebi-a-GCST90001871	HVEM on T cell	C	T	0.5778	32929287
	rs2234161	4.24502e-09	0.2305	0.03896	1247	ebi-a-GCST90001872	HVEM on naive CD8+ T cell	T	C	0.593	32929287
	rs2844594	2.44202e-10	-0.276	0.04325	1247	ebi-a-GCST90001872	HVEM on naive CD8+ T cell	A	G	0.3841	32929287
	rs1886730	8.55264e-13	0.2857	0.03952	1247	ebi-a-GCST90001873	HVEM on Effector Memory CD8+ T cell	C	T	0.5778	32929287
	rs1886730	5.64287e-14	0.2928	0.0385	1247	ebi-a-GCST90001875	HVEM on CD4+ T cell	C	T	0.5778	32929287
	rs1886730	1.90722e-13	0.2857	0.03841	1247	ebi-a-GCST90001876	HVEM on Central Memory CD4+ T cell	C	T	0.5778	32929287
	rs2234161	1.01899e-10	0.2484	0.03809	1247	ebi-a-GCST90001877	HVEM on naive CD4+ T cell	T	C	0.593	32929287
	rs2182176	3.85567e-13	0.2882	0.03927	1247	ebi-a-GCST90001878	HVEM on Effector Memory CD4+ T cell	A	G	0.5882	32929287
	rs2227313	2.74e-09	0.2382	0.03976	1245	ebi-a-GCST90001879	HVEM on Terminally Differentiated CD4+ T cell	C	T	0.5747	32929287
	rs1886730	2.1722e-14	0.3004	0.03886	1247	ebi-a-GCST90001880	HVEM on CD45RA- CD4+ T cell	C	T	0.5778	32929287
	rs2227313	4.89892e-11	0.2584	0.03896	1247	ebi-a-GCST90001881	HVEM on CD8+ T cell	C	T	0.5754	32929287
	rs1886730	2.10378e-15	0.3092	0.03847	1247	ebi-a-GCST90001882	HVEM on Central Memory CD8+ T cell	C	T	0.5778	32929287
	rs79251210	1.49101e-10	0.4508	0.07013	3113	ebi-a-GCST90001883	CD16-CD56 on Natural Killer T	A	G	0.0385	32929287
	rs9488834	3.1153e-14	0.4911	0.06437	3113	ebi-a-GCST90001883	CD16-CD56 on Natural Killer T	A	G	0.0458	32929287
	rs117147408	3.02691e-15	0.6523	0.08226	3113	ebi-a-GCST90001883	CD16-CD56 on Natural Killer T	G	A	0.0276	32929287
	rs11214436	7.04855e-21	0.2713	0.02873	3113	ebi-a-GCST90001883	CD16-CD56 on Natural Killer T	T	G	0.3055	32929287
	rs77738700	9.38642e-71	-0.7478	0.04098	3113	ebi-a-GCST90001883	CD16-CD56 on Natural Killer T	A	G	0.1066	32929287
	rs10919544	2.40381e-20	-0.2555	0.02745	3113	ebi-a-GCST90001884	CD16-CD56 on Natural Killer	C	T	0.5475	32929287
	rs111579151	4.45246e-14	-0.5632	0.07427	3113	ebi-a-GCST90001884	CD16-CD56 on Natural Killer	T	C	0.0323	32929287
	rs117533070	7.71294e-09	0.2856	0.04932	3113	ebi-a-GCST90001884	CD16-CD56 on Natural Killer	T	C	0.0816	32929287
	rs77291736	6.93426e-155	-1.076	0.03832	3113	ebi-a-GCST90001884	CD16-CD56 on Natural Killer	T	C	0.1086	32929287
	rs182003559	9.71695e-09	-0.9029	0.157	3113	ebi-a-GCST90001884	CD16-CD56 on Natural Killer	T	A	0.0072	32929287
	rs17504675	8.58697e-10	-0.4696	0.07632	3113	ebi-a-GCST90001884	CD16-CD56 on Natural Killer	A	G	0.0308	32929287
	rs11214436	1.59294e-28	0.3221	0.02878	3113	ebi-a-GCST90001884	CD16-CD56 on Natural Killer	T	G	0.3055	32929287
	rs148849191	1.109e-10	-0.7822	0.1208	3113	ebi-a-GCST90001884	CD16-CD56 on Natural Killer	T	C	0.0124	32929287
	rs56199187	2.02582e-14	0.2389	0.03108	2971	ebi-a-GCST90001885	CD16-CD56 on HLA DR+ Natural Killer	T	C	0.2402	32929287
	rs78358948	1.16788e-15	-0.3396	0.04218	2971	ebi-a-GCST90001885	CD16-CD56 on HLA DR+ Natural Killer	A	G	0.1096	32929287
	rs77594357	3.97704e-08	-0.1636	0.02972	2920	ebi-a-GCST90001886	CD28 on CD39+ activated CD4 regulatory T cell	A	T	0.2743	32929287
	rs3116493	8.43529e-30	0.303	0.02642	2920	ebi-a-GCST90001886	CD28 on CD39+ activated CD4 regulatory T cell	T	G	0.5639	32929287
	rs2226163	9.47327e-22	0.2494	0.02582	2920	ebi-a-GCST90001886	CD28 on CD39+ activated CD4 regulatory T cell	G	A	0.4714	32929287
	rs34460712	3.17001e-08	0.1995	0.03596	2920	ebi-a-GCST90001887	CD28 on secreting CD4 regulatory T cell	A	G	0.1712	32929287
	rs62183989	3.30674e-34	-0.4161	0.03368	2920	ebi-a-GCST90001887	CD28 on secreting CD4 regulatory T cell	T	C	0.1983	32929287
	rs3757247	2.33798e-08	0.1526	0.02725	2920	ebi-a-GCST90001887	CD28 on secreting CD4 regulatory T cell	T	C	0.5264	32929287
	rs3116488	1.52616e-17	0.2335	0.02722	2920	ebi-a-GCST90001888	CD28 on CD39+ secreting CD4 regulatory T cell	C	G	0.5635	32929287
	rs12778618	8.8308e-11	0.4215	0.06475	2920	ebi-a-GCST90001888	CD28 on CD39+ secreting CD4 regulatory T cell	C	T	0.0457	32929287
	rs10748649	9.55873e-57	0.4156	0.02562	2920	ebi-a-GCST90001888	CD28 on CD39+ secreting CD4 regulatory T cell	C	A	0.4733	32929287
	rs62183989	2.32488e-34	-0.4077	0.03293	2920	ebi-a-GCST90001889	CD28 on activated & secreting CD4 regulatory T cell	T	C	0.1983	32929287
	rs11755527	2.79898e-08	0.1488	0.02672	2920	ebi-a-GCST90001889	CD28 on activated & secreting CD4 regulatory T cell	G	C	0.5224	32929287
	rs62184016	5.76766e-33	-0.4171	0.03444	2920	ebi-a-GCST90001890	CD28 on CD45RA+ CD4+ T cell	C	T	0.1986	32929287
	rs72928038	2.25476e-26	0.3653	0.03405	2920	ebi-a-GCST90001890	CD28 on CD45RA+ CD4+ T cell	A	G	0.199	32929287
	rs72923074	1.59001e-09	0.1766	0.02916	2920	ebi-a-GCST90001891	CD28 on CD45RA- CD4 not regulatory T cell	T	A	0.3315	32929287
	rs59639671	4.69699e-08	0.1962	0.03583	2920	ebi-a-GCST90001891	CD28 on CD45RA- CD4 not regulatory T cell	T	C	0.1779	32929287
	rs13390252	5.57442e-45	-0.4805	0.03356	2920	ebi-a-GCST90001891	CD28 on CD45RA- CD4 not regulatory T cell	G	A	0.199	32929287
	rs7426056	1.67417e-26	0.3005	0.02793	2920	ebi-a-GCST90001892	CD28 on CD39+ CD4+ T cell	G	A	0.5717	32929287
	rs12778618	4.43711e-15	0.5196	0.06591	2920	ebi-a-GCST90001892	CD28 on CD39+ CD4+ T cell	C	T	0.0457	32929287
	rs7084635	4.61095e-08	0.168	0.03066	2920	ebi-a-GCST90001892	CD28 on CD39+ CD4+ T cell	G	A	0.7288	32929287
	rs1539433	5.02921e-95	0.5445	0.02537	2920	ebi-a-GCST90001892	CD28 on CD39+ CD4+ T cell	T	C	0.4719	32929287
	rs117458836	3.44826e-11	0.6927	0.1041	2920	ebi-a-GCST90001892	CD28 on CD39+ CD4+ T cell	A	G	0.0187	32929287
	rs10882701	7.66196e-09	-0.1597	0.02758	2920	ebi-a-GCST90001892	CD28 on CD39+ CD4+ T cell	C	A	0.5156	32929287
	rs56216383	9.68947e-44	-0.4779	0.03389	2920	ebi-a-GCST90001893	CD28 on CD28+ CD45RA- CD8+ T cell	G	A	0.1976	32929287
	rs1973872	2.24388e-42	0.3858	0.02783	2920	ebi-a-GCST90001894	CD28 on CD28+ CD4+ T cell	G	T	0.601	32929287
	rs72928038	1.83992e-13	0.2512	0.03397	2920	ebi-a-GCST90001894	CD28 on CD28+ CD4+ T cell	A	G	0.199	32929287
	rs78307830	5.63638e-15	0.4819	0.06136	2920	ebi-a-GCST90001896	CD28 on CD28+ CD45RA+ CD8+ T cell	C	G	0.0567	32929287
	rs17187559	1.521e-08	-0.2395	0.0422	2920	ebi-a-GCST90001896	CD28 on CD28+ CD45RA+ CD8+ T cell	T	A	0.1279	32929287
	rs72928038	5.13334e-67	0.5885	0.03315	2920	ebi-a-GCST90001896	CD28 on CD28+ CD45RA+ CD8+ T cell	A	G	0.199	32929287
	rs3116493	7.57007e-13	0.1976	0.02744	2914	ebi-a-GCST90001897	CD28 on CD39+ CD8+ T cell	T	G	0.5635	32929287
	rs7088961	2.09315e-18	0.2341	0.02657	2914	ebi-a-GCST90001897	CD28 on CD39+ CD8+ T cell	G	C	0.4732	32929287
	rs75380201	2.96401e-09	-1.668	0.2802	2914	ebi-a-GCST90001897	CD28 on CD39+ CD8+ T cell	T	C	0.0022	32929287
	rs1973872	3.15065e-38	0.3661	0.02791	2920	ebi-a-GCST90001898	CD28 on CD4+ T cell	G	T	0.601	32929287
	rs72928038	9.00326e-12	0.233	0.03402	2920	ebi-a-GCST90001898	CD28 on CD4+ T cell	A	G	0.199	32929287
	rs56209416	1.67803e-27	-0.3545	0.0323	2920	ebi-a-GCST90001899	CD28 on CD4 regulatory T cell	C	T	0.1976	32929287
	rs11755527	9.6781e-10	0.1596	0.02601	2920	ebi-a-GCST90001899	CD28 on CD4 regulatory T cell	G	C	0.5224	32929287
	rs62184016	7.37734e-52	-0.5184	0.03354	2919	ebi-a-GCST90001900	CD28 on resting CD4 regulatory T cell	C	T	0.1987	32929287
	rs4707609	3.44398e-09	0.1619	0.0273	2650	ebi-a-GCST90001901	CD28 on CD39+ resting CD4 regulatory T cell	C	T	0.4387	32929287
	rs117653391	9.29394e-12	0.4455	0.06505	2650	ebi-a-GCST90001901	CD28 on CD39+ resting CD4 regulatory T cell	A	G	0.0449	32929287
	rs62183989	1.13006e-27	-0.3589	0.03258	2920	ebi-a-GCST90001902	CD28 on activated CD4 regulatory T cell	T	C	0.1983	32929287
	rs71632979	3.13401e-60	0.5196	0.031	2871	ebi-a-GCST90001903	CD86 on myeloid Dendritic Cell	G	A	0.2454	32929287
	rs116105787	2.157e-08	1.124	0.2001	2871	ebi-a-GCST90001904	CD86 on CD62L+ myeloid Dendritic Cell	T	A	0.0044	32929287
	rs150649461	3.96004e-10	-0.4543	0.07237	2850	ebi-a-GCST90001905	CD86 on monocyte	C	G	0.0428	32929287
	rs445	2.10698e-09	0.2079	0.0346	2848	ebi-a-GCST90001906	CD86 on granulocyte	T	C	0.1973	32929287
	rs12675298	7.25103e-10	-0.5258	0.08507	2848	ebi-a-GCST90001906	CD86 on granulocyte	A	G	0.0277	32929287
	rs61968809	4.35702e-08	0.2565	0.04671	2910	ebi-a-GCST90001907	CCR7 on naive CD4+ T cell	A	G	0.0979	32929287
	rs5020353	1.64702e-21	-0.2745	0.02859	2910	ebi-a-GCST90001907	CCR7 on naive CD4+ T cell	G	A	0.3258	32929287
	rs2228015	3.72392e-23	0.683	0.06832	2910	ebi-a-GCST90001907	CCR7 on naive CD4+ T cell	C	T	0.0407	32929287
	rs75983909	2.09498e-08	0.5993	0.1066	2910	ebi-a-GCST90001907	CCR7 on naive CD4+ T cell	T	C	0.017	32929287
	rs5020353	3.00608e-13	-0.209	0.02852	2910	ebi-a-GCST90001908	CCR7 on naive CD8+ T cell	G	A	0.3258	32929287
	rs2228015	2.61e-08	0.3833	0.06868	2910	ebi-a-GCST90001908	CCR7 on naive CD8+ T cell	C	T	0.0407	32929287
	rs12364299	3.67502e-09	-0.2989	0.05053	3112	ebi-a-GCST90001909	CD45 on CD14+ monocyte	T	A	0.0782	32929287
	rs2517515	3.743e-08	-0.1602	0.02905	3112	ebi-a-GCST90001910	CD45 on B cell	T	C	0.4243	32929287
	rs5750829	4.142e-09	-0.1537	0.02608	3112	ebi-a-GCST90001910	CD45 on B cell	G	A	0.5967	32929287
	rs183053322	6.88177e-12	0.5102	0.07408	3113	ebi-a-GCST90001911	CD45 on Natural Killer	T	C	0.0357	32929287
	rs2377027	1.393e-08	0.159	0.02795	3113	ebi-a-GCST90001911	CD45 on Natural Killer	G	C	0.6002	32929287
	rs6721978	1.34215e-15	0.2237	0.02785	3113	ebi-a-GCST90001911	CD45 on Natural Killer	C	T	0.3466	32929287
	rs2070901	6.37001e-09	0.173	0.02971	3112	ebi-a-GCST90001913	CD45 on granulocyte	T	G	0.2834	32929287
	rs1547422	1.43301e-09	-0.204	0.03361	3113	ebi-a-GCST90001916	CD45 on CD4+ T cell	G	C	0.7726	32929287
	rs116030815	3.925e-08	-3.125	0.5674	3113	ebi-a-GCST90001917	CD45 on CD8+ T cell	C	T	0.0005	32929287
	rs7559619	4.05397e-08	0.1424	0.02589	3113	ebi-a-GCST90001917	CD45 on CD8+ T cell	G	A	0.345	32929287
	rs12924236	4.55407e-20	0.2877	0.03115	3060	ebi-a-GCST90001918	CD45 on HLA DR+ T cell	C	G	0.2263	32929287
	rs12145132	3.88204e-08	0.209	0.03794	3113	ebi-a-GCST90001919	CD45 on Natural Killer T	G	A	0.1462	32929287
	rs2092305	1.00201e-08	-0.182	0.03168	3060	ebi-a-GCST90001920	CD45 on HLA DR+ CD4+ T cell	G	A	0.265	32929287
	rs72770017	6.18102e-10	-0.1919	0.03092	3060	ebi-a-GCST90001920	CD45 on HLA DR+ CD4+ T cell	A	G	0.7709	32929287
	rs16899999	5.29798e-09	-0.2507	0.04281	2920	ebi-a-GCST90001923	CD127 on CD45RA- CD4 not regulatory T cell	G	C	0.1101	32929287
	rs28680958	8.93799e-09	0.1855	0.03217	2920	ebi-a-GCST90001924	CD127 on CD28+ CD4+ T cell	A	G	0.2366	32929287
	rs16899999	4.66659e-11	-0.2835	0.04291	2920	ebi-a-GCST90001924	CD127 on CD28+ CD4+ T cell	G	C	0.1101	32929287
	rs1573734	2.19599e-10	-0.182	0.02858	2920	ebi-a-GCST90001924	CD127 on CD28+ CD4+ T cell	T	C	0.3265	32929287
	rs445	4.01976e-20	0.3156	0.03411	2920	ebi-a-GCST90001926	CD127 on granulocyte	T	C	0.1974	32929287
	rs4433170	4.90298e-08	0.1825	0.03337	2920	ebi-a-GCST90001926	CD127 on granulocyte	G	C	0.2303	32929287
	rs77771777	2.05779e-11	-0.6814	0.1013	2920	ebi-a-GCST90001926	CD127 on granulocyte	T	C	0.0188	32929287
	rs138284624	3.16665e-20	-0.7524	0.08106	2920	ebi-a-GCST90001926	CD127 on granulocyte	T	C	0.0277	32929287
	rs139132726	9.40394e-09	-0.659	0.1144	2920	ebi-a-GCST90001926	CD127 on granulocyte	T	C	0.014	32929287
	rs142587417	5.07809e-12	-0.8103	0.1169	2920	ebi-a-GCST90001926	CD127 on granulocyte	A	G	0.0144	32929287
	rs146130460	4.89305e-09	-0.9089	0.1549	2920	ebi-a-GCST90001926	CD127 on granulocyte	A	G	0.0079	32929287
	rs147173440	1.12305e-11	-1.096	0.1607	2920	ebi-a-GCST90001926	CD127 on granulocyte	T	G	0.0074	32929287
	rs7801342	1.63399e-09	0.1834	0.03032	2920	ebi-a-GCST90001927	CD127 on CD8+ T cell	C	T	0.2342	32929287
	rs116423144	1.37401e-08	0.8507	0.1494	2920	ebi-a-GCST90001928	CD127 on CD28+ CD45RA- CD8+ T cell	A	G	0.0077	32929287
	rs66570838	2.99778e-14	-0.3173	0.04155	2920	ebi-a-GCST90001929	CD127 on CD28+ CD45RA+ CD8+ T cell	A	T	0.1051	32929287
	rs117618257	8.76294e-09	-0.1647	0.02855	2920	ebi-a-GCST90001929	CD127 on CD28+ CD45RA+ CD8+ T cell	A	C	0.3072	32929287
	rs8062396	7.51692e-09	-0.1626	0.02805	2920	ebi-a-GCST90001930	CD127 on CD28- CD8+ T cell	A	T	0.4771	32929287
	rs11567754	8.07607e-12	-0.2975	0.04334	2920	ebi-a-GCST90001932	CD127 on CD45RA+ CD4+ T cell	A	T	0.105	32929287
	rs3129891	5.8776e-12	-0.2373	0.03434	2920	ebi-a-GCST90001932	CD127 on CD45RA+ CD4+ T cell	A	G	0.2223	32929287
	rs9271772	2.23409e-13	0.2608	0.0354	2920	ebi-a-GCST90001932	CD127 on CD45RA+ CD4+ T cell	A	G	0.7752	32929287
	rs1573735	4.01976e-13	-0.2069	0.02839	2920	ebi-a-GCST90001932	CD127 on CD45RA+ CD4+ T cell	T	C	0.3262	32929287
	rs181516190	8.29908e-09	0.4995	0.08646	3435	ebi-a-GCST90001933	CD25 on CD45RA- CD4 not regulatory T cell	A	T	0.0223	32929287
	rs61839660	6.69576e-28	0.6113	0.05534	3435	ebi-a-GCST90001933	CD25 on CD45RA- CD4 not regulatory T cell	T	C	0.0544	32929287
	rs10905719	2.56094e-14	0.2281	0.02982	3435	ebi-a-GCST90001934	CD25 on CD45RA+ CD4 not regulatory T cell	A	G	0.2083	32929287
	rs7078614	4.31221e-12	0.182	0.02618	3434	ebi-a-GCST90001935	CD25 on CD39+ CD4 regulatory T cell	T	G	0.3414	32929287
	rs6584030	1.67109e-21	-0.238	0.02482	3434	ebi-a-GCST90001935	CD25 on CD39+ CD4 regulatory T cell	C	G	0.4677	32929287
	rs12722600	1.09199e-10	0.3212	0.04962	3434	ebi-a-GCST90001937	CD25 on resting CD4 regulatory T cell	T	C	0.0705	32929287
	rs6681289	2.72603e-08	-0.186	0.03337	3118	ebi-a-GCST90001938	CD25 on CD39+ resting CD4 regulatory T cell	A	G	0.1884	32929287
	rs7078614	9.58959e-11	0.1714	0.0264	3435	ebi-a-GCST90001940	CD25 on CD39+ activated CD4 regulatory T cell	T	G	0.3413	32929287
	rs6584030	1.21703e-20	-0.2344	0.02501	3435	ebi-a-GCST90001940	CD25 on CD39+ activated CD4 regulatory T cell	C	G	0.4677	32929287
	rs113116201	8.42752e-11	1.214	0.1863	3435	ebi-a-GCST90001941	CD25 on secreting CD4 regulatory T cell	C	T	0.0044	32929287
	rs4747846	6.03698e-10	0.161	0.02594	3435	ebi-a-GCST90001941	CD25 on secreting CD4 regulatory T cell	C	G	0.3854	32929287
	rs113116201	1.82398e-10	1.189	0.186	3435	ebi-a-GCST90001942	CD25 on CD39+ secreting CD4 regulatory T cell	C	T	0.0044	32929287
	rs4747846	2.63603e-08	0.1439	0.0258	3435	ebi-a-GCST90001942	CD25 on CD39+ secreting CD4 regulatory T cell	C	G	0.3854	32929287
	rs113116201	8.02398e-09	1.068	0.1846	3435	ebi-a-GCST90001943	CD25 on activated & secreting CD4 regulatory T cell	C	T	0.0044	32929287
	rs7658518	4.47713e-23	-0.3048	0.03055	2872	ebi-a-GCST90001944	CD123 on plasmacytoid Dendritic Cell	A	G	0.294	32929287
	rs62447171	4.67951e-11	-0.2192	0.03318	2872	ebi-a-GCST90001944	CD123 on plasmacytoid Dendritic Cell	A	G	0.2429	32929287
	rs7658518	1.43814e-22	-0.3012	0.03056	2872	ebi-a-GCST90001945	CD123 on CD62L+ plasmacytoid Dendritic Cell	A	G	0.294	32929287
	rs62447171	5.49288e-11	-0.2184	0.03318	2872	ebi-a-GCST90001945	CD123 on CD62L+ plasmacytoid Dendritic Cell	A	G	0.2429	32929287
	rs3865444	1.04954e-190	-1.143	0.03378	1634	ebi-a-GCST90001946	CD33 on CD14+ monocyte	A	C	0.2121	32929287
	rs4801891	6.12802e-09	-0.2111	0.03612	1634	ebi-a-GCST90001946	CD33 on CD14+ monocyte	C	T	0.563	32929287
	rs78949787	6.32412e-15	0.2828	0.03593	1634	ebi-a-GCST90001946	CD33 on CD14+ monocyte	T	C	0.5535	32929287
	rs11882720	3.7949e-12	-0.4764	0.06809	1634	ebi-a-GCST90001946	CD33 on CD14+ monocyte	G	T	0.0731	32929287
	rs7351079	7.97444e-23	-0.4007	0.04013	1634	ebi-a-GCST90001946	CD33 on CD14+ monocyte	G	A	0.2708	32929287
	rs58483275	1.39101e-09	0.4387	0.07202	1634	ebi-a-GCST90001946	CD33 on CD14+ monocyte	T	C	0.0704	32929287
	rs58301181	3.28799e-10	-0.4272	0.06754	1577	ebi-a-GCST90001947	CD33 on CD33+ HLA DR+ CD14dim	G	C	0.0843	32929287
	rs7351079	2.42996e-14	-0.326	0.04234	1577	ebi-a-GCST90001947	CD33 on CD33+ HLA DR+ CD14dim	G	A	0.2613	32929287
	rs62114147	1.35114e-14	0.288	0.03704	1577	ebi-a-GCST90001947	CD33 on CD33+ HLA DR+ CD14dim	T	C	0.5568	32929287
	rs3865444	7.8343e-184	-1.214	0.03655	1577	ebi-a-GCST90001947	CD33 on CD33+ HLA DR+ CD14dim	A	C	0.1934	32929287
	rs1801274	3.92464e-11	-0.2575	0.0387	1633	ebi-a-GCST90001948	CD33 on CD33dim HLA DR+ CD11b+	G	A	0.3298	32929287
	rs62114147	4.03738e-16	0.2936	0.03571	1633	ebi-a-GCST90001948	CD33 on CD33dim HLA DR+ CD11b+	T	C	0.5508	32929287
	rs7351079	8.18465e-22	-0.3895	0.04	1633	ebi-a-GCST90001948	CD33 on CD33dim HLA DR+ CD11b+	G	A	0.271	32929287
	rs58483275	6.18159e-12	0.4941	0.07133	1633	ebi-a-GCST90001948	CD33 on CD33dim HLA DR+ CD11b+	T	C	0.0704	32929287
	rs4801891	7.66196e-10	-0.2225	0.03595	1633	ebi-a-GCST90001948	CD33 on CD33dim HLA DR+ CD11b+	C	T	0.5628	32929287
	rs3865444	2.38232e-191	-1.139	0.03358	1633	ebi-a-GCST90001948	CD33 on CD33dim HLA DR+ CD11b+	A	C	0.2122	32929287
	rs11882720	7.42506e-11	-0.4484	0.06841	1633	ebi-a-GCST90001948	CD33 on CD33dim HLA DR+ CD11b+	G	T	0.0726	32929287
	rs1801274	1.83781e-11	-0.261	0.03857	1634	ebi-a-GCST90001949	CD33 on CD33dim HLA DR+ CD11b-	G	A	0.3299	32929287
	rs7351079	2.9067e-21	-0.3832	0.03992	1634	ebi-a-GCST90001949	CD33 on CD33dim HLA DR+ CD11b-	G	A	0.2708	32929287
	rs62114147	1.23908e-16	0.2978	0.03559	1634	ebi-a-GCST90001949	CD33 on CD33dim HLA DR+ CD11b-	T	C	0.5511	32929287
	rs3865444	2.39883e-183	-1.119	0.03392	1634	ebi-a-GCST90001949	CD33 on CD33dim HLA DR+ CD11b-	A	C	0.2121	32929287
	rs4801891	1.126e-08	-0.2061	0.0359	1634	ebi-a-GCST90001949	CD33 on CD33dim HLA DR+ CD11b-	C	T	0.563	32929287
	rs73051934	7.88497e-09	-0.6094	0.105	1634	ebi-a-GCST90001949	CD33 on CD33dim HLA DR+ CD11b-	G	A	0.0278	32929287
	rs58301181	1.80901e-10	-0.4079	0.06357	1634	ebi-a-GCST90001949	CD33 on CD33dim HLA DR+ CD11b-	G	C	0.0872	32929287
	rs78949787	3.21803e-08	0.2277	0.04091	1244	ebi-a-GCST90001950	CD33 on Granulocytic Myeloid-Derived Suppressor Cells	T	C	0.5691	32929287
	rs7245846	1.01601e-58	-0.8358	0.04903	1244	ebi-a-GCST90001950	CD33 on Granulocytic Myeloid-Derived Suppressor Cells	A	G	0.1853	32929287
	rs7351079	5.377e-09	-0.2821	0.048	1244	ebi-a-GCST90001950	CD33 on Granulocytic Myeloid-Derived Suppressor Cells	G	A	0.2544	32929287
	rs12459503	1.736e-10	0.2704	0.04205	1464	ebi-a-GCST90001951	CD33 on CD66b++ myeloid cell	C	T	0.7148	32929287
	rs78949787	2.61879e-12	0.2681	0.03799	1464	ebi-a-GCST90001951	CD33 on CD66b++ myeloid cell	T	C	0.5574	32929287
	rs7351079	1.04304e-12	-0.3103	0.04316	1464	ebi-a-GCST90001951	CD33 on CD66b++ myeloid cell	G	A	0.2702	32929287
	rs3865444	2.38781e-108	-0.9497	0.0394	1464	ebi-a-GCST90001951	CD33 on CD66b++ myeloid cell	A	C	0.2094	32929287
	rs3865444	1.71396e-153	-1.151	0.03884	1569	ebi-a-GCST90001952	CD33 on Monocytic Myeloid-Derived Suppressor Cells	A	C	0.1896	32929287
	rs58301181	1.93999e-08	-0.3795	0.06721	1569	ebi-a-GCST90001952	CD33 on Monocytic Myeloid-Derived Suppressor Cells	G	C	0.0848	32929287
	rs62114147	2.56271e-12	0.2625	0.03721	1569	ebi-a-GCST90001952	CD33 on Monocytic Myeloid-Derived Suppressor Cells	T	C	0.5586	32929287
	rs7351079	9.03441e-18	-0.3677	0.04232	1569	ebi-a-GCST90001952	CD33 on Monocytic Myeloid-Derived Suppressor Cells	G	A	0.2604	32929287
	rs56043070	2.25699e-10	0.5006	0.0784	1558	ebi-a-GCST90001953	CD33 on CD33dim HLA DR-	A	G	0.0565	32929287
	rs11669394	4.21794e-11	-0.2604	0.0392	1558	ebi-a-GCST90001953	CD33 on CD33dim HLA DR-	A	G	0.3039	32929287
	rs3865444	2.60016e-145	-1.138	0.03974	1558	ebi-a-GCST90001953	CD33 on CD33dim HLA DR-	A	C	0.1845	32929287
	rs75773078	4.11908e-12	-0.4918	0.07038	1558	ebi-a-GCST90001953	CD33 on CD33dim HLA DR-	A	G	0.0709	32929287
	rs138712525	1.22208e-13	0.3426	0.04579	1558	ebi-a-GCST90001953	CD33 on CD33dim HLA DR-	A	G	0.199	32929287
	rs7351079	1.15398e-17	-0.3645	0.04209	1558	ebi-a-GCST90001953	CD33 on CD33dim HLA DR-	G	A	0.258	32929287
	rs56043070	6.29593e-10	0.4881	0.07845	1555	ebi-a-GCST90001954	CD33 on basophil	A	G	0.0566	32929287
	rs79377141	1.26386e-13	0.3421	0.04576	1555	ebi-a-GCST90001954	CD33 on basophil	A	G	0.2006	32929287
	rs75773078	4.52898e-12	-0.4918	0.07051	1555	ebi-a-GCST90001954	CD33 on basophil	A	G	0.0707	32929287
	rs7351079	1.39991e-17	-0.3642	0.04217	1555	ebi-a-GCST90001954	CD33 on basophil	G	A	0.2579	32929287
	rs58483275	1.32892e-12	0.5176	0.07238	1555	ebi-a-GCST90001954	CD33 on basophil	T	C	0.0733	32929287
	rs7245846	1.81134e-150	-1.131	0.03861	1555	ebi-a-GCST90001954	CD33 on basophil	A	G	0.1939	32929287
	rs111695695	2.03798e-15	-0.5454	0.06799	1555	ebi-a-GCST90001954	CD33 on basophil	A	C	0.0772	32929287
	rs7245846	6.08135e-143	-1.115	0.0393	1554	ebi-a-GCST90001955	CD33 on Immature Myeloid-Derived Suppressor Cells	A	G	0.1934	32929287
	rs75773078	1.63795e-13	-0.5252	0.07057	1554	ebi-a-GCST90001955	CD33 on Immature Myeloid-Derived Suppressor Cells	A	G	0.0705	32929287
	rs79377141	3.07326e-13	0.3376	0.0459	1554	ebi-a-GCST90001955	CD33 on Immature Myeloid-Derived Suppressor Cells	A	G	0.2008	32929287
	rs7351079	5.06641e-15	-0.3351	0.0424	1554	ebi-a-GCST90001955	CD33 on Immature Myeloid-Derived Suppressor Cells	G	A	0.258	32929287
	rs111695695	1.05609e-13	-0.5128	0.06836	1554	ebi-a-GCST90001955	CD33 on Immature Myeloid-Derived Suppressor Cells	A	C	0.0772	32929287
	rs58483275	5.20955e-12	0.5046	0.07256	1554	ebi-a-GCST90001955	CD33 on Immature Myeloid-Derived Suppressor Cells	T	C	0.0734	32929287
	rs3865444	2.80543e-187	-1.219	0.03627	1579	ebi-a-GCST90001956	CD33 on CD33+ HLA DR+	A	C	0.1938	32929287
	rs58301181	1.937e-10	-0.4318	0.06738	1579	ebi-a-GCST90001956	CD33 on CD33+ HLA DR+	G	C	0.0842	32929287
	rs62114147	3.03669e-15	0.2943	0.03693	1579	ebi-a-GCST90001956	CD33 on CD33+ HLA DR+	T	C	0.5567	32929287
	rs7351079	2.53805e-15	-0.3366	0.04212	1579	ebi-a-GCST90001956	CD33 on CD33+ HLA DR+	G	A	0.2619	32929287
	rs62114147	3.26137e-15	0.2943	0.03698	1578	ebi-a-GCST90001957	CD33 on CD33+ HLA DR+ CD14-	T	C	0.557	32929287
	rs7351079	1.07498e-15	-0.3413	0.04213	1578	ebi-a-GCST90001957	CD33 on CD33+ HLA DR+ CD14-	G	A	0.2617	32929287
	rs58301181	6.48634e-11	-0.4433	0.0674	1578	ebi-a-GCST90001957	CD33 on CD33+ HLA DR+ CD14-	G	C	0.0843	32929287
	rs3865444	9.18333e-189	-1.223	0.0362	1578	ebi-a-GCST90001957	CD33 on CD33+ HLA DR+ CD14-	A	C	0.1936	32929287
	rs7296859	8.59607e-60	-0.4307	0.02585	3112	ebi-a-GCST90001958	CD4 on monocyte	G	C	0.4549	32929287
	rs9302635	2.86682e-18	0.2953	0.03367	3112	ebi-a-GCST90001958	CD4 on monocyte	C	T	0.1984	32929287
	rs4371876	1.98802e-10	0.1831	0.02869	3060	ebi-a-GCST90001959	CD4 on HLA DR+ CD4+ T cell	A	G	0.4923	32929287
	rs9357097	2.57199e-09	0.1669	0.02793	3060	ebi-a-GCST90001959	CD4 on HLA DR+ CD4+ T cell	T	C	0.476	32929287
	rs61839660	1.41808e-11	0.386	0.0569	2920	ebi-a-GCST90001960	CD25 on CD4+ T cell	T	C	0.0575	32929287
	rs35025323	7.71259e-19	-0.2986	0.03345	2920	ebi-a-GCST90001961	CD25 on CD39+ CD4+ T cell	C	T	0.2147	32929287
	rs7079761	1.38612e-14	-0.4818	0.06227	2920	ebi-a-GCST90001961	CD25 on CD39+ CD4+ T cell	A	G	0.0557	32929287
	rs190517052	1.13899e-09	0.3882	0.06355	2920	ebi-a-GCST90001961	CD25 on CD39+ CD4+ T cell	C	T	0.0498	32929287
	rs113594239	2.53688e-16	-0.6028	0.07314	2920	ebi-a-GCST90001961	CD25 on CD39+ CD4+ T cell	T	C	0.037	32929287
	rs4075310	7.96159e-170	-0.7175	0.02414	2920	ebi-a-GCST90001961	CD25 on CD39+ CD4+ T cell	T	C	0.4729	32929287
	rs12778618	3.04018e-22	-0.6486	0.06633	2920	ebi-a-GCST90001961	CD25 on CD39+ CD4+ T cell	C	T	0.0457	32929287
	rs71632979	0	-1.196	0.02175	3620	ebi-a-GCST90001979	CD16 on CD14- CD16+ monocyte	G	A	0.2463	32929287
	rs71639910	4.62701e-31	-0.5608	0.04793	3620	ebi-a-GCST90001979	CD16 on CD14- CD16+ monocyte	A	G	0.07	32929287
	rs115805162	1.83696e-31	0.3636	0.03087	3620	ebi-a-GCST90001979	CD16 on CD14- CD16+ monocyte	T	C	0.2109	32929287
	rs75072970	5.47772e-15	-0.4446	0.05665	3620	ebi-a-GCST90001979	CD16 on CD14- CD16+ monocyte	C	T	0.0494	32929287
	rs3933769	2.13599e-14	0.2073	0.02701	3620	ebi-a-GCST90001979	CD16 on CD14- CD16+ monocyte	G	A	0.616	32929287
	rs347311	1.62218e-12	-0.1947	0.02747	3620	ebi-a-GCST90001979	CD16 on CD14- CD16+ monocyte	C	G	0.3017	32929287
	rs4971121	1.25901e-08	-0.1911	0.0335	3620	ebi-a-GCST90001979	CD16 on CD14- CD16+ monocyte	T	G	0.1628	32929287
	rs148765873	1.93901e-08	0.3526	0.06263	3620	ebi-a-GCST90001979	CD16 on CD14- CD16+ monocyte	C	T	0.0453	32929287
	rs187197560	3.47696e-13	-0.5612	0.07687	3620	ebi-a-GCST90001979	CD16 on CD14- CD16+ monocyte	T	C	0.03	32929287
	rs1801274	1.61994e-62	0.4371	0.02569	3629	ebi-a-GCST90001980	CD40 on CD14+ CD16- monocyte	G	A	0.3258	32929287
	rs60629714	4.54904e-09	0.1864	0.03172	3629	ebi-a-GCST90001980	CD40 on CD14+ CD16- monocyte	C	T	0.1835	32929287
	rs117295081	1.29e-08	0.5503	0.09653	3629	ebi-a-GCST90001980	CD40 on CD14+ CD16- monocyte	G	A	0.0175	32929287
	rs745307	2.06919e-83	0.6636	0.03341	3629	ebi-a-GCST90001980	CD40 on CD14+ CD16- monocyte	A	G	0.146	32929287
	rs1801274	2.0611e-70	0.4646	0.02562	3618	ebi-a-GCST90001981	CD40 on CD14+ CD16+ monocyte	G	A	0.3267	32929287
	rs6687275	3.16811e-12	0.1985	0.02838	3618	ebi-a-GCST90001981	CD40 on CD14+ CD16+ monocyte	G	T	0.2729	32929287
	rs2664523	1.034e-08	0.3595	0.06265	3618	ebi-a-GCST90001981	CD40 on CD14+ CD16+ monocyte	A	G	0.0427	32929287
	rs745307	3.77572e-92	0.6978	0.03329	3618	ebi-a-GCST90001981	CD40 on CD14+ CD16+ monocyte	A	G	0.1461	32929287
	rs11087000	2.9181e-12	0.1833	0.02617	3618	ebi-a-GCST90001981	CD40 on CD14+ CD16+ monocyte	C	A	0.339	32929287
	rs147174426	6.43428e-17	0.2753	0.03278	3621	ebi-a-GCST90001982	CCR2 on CD14- CD16+ monocyte	T	A	0.17	32929287
	rs6671847	4.70111e-11	0.1769	0.02681	3618	ebi-a-GCST90001983	CD14 on CD14+ CD16+ monocyte	A	G	0.2995	32929287
	rs2569177	6.78094e-10	0.1645	0.02658	3618	ebi-a-GCST90001983	CD14 on CD14+ CD16+ monocyte	T	G	0.3057	32929287
	rs6808893	3.26964e-16	-0.2043	0.02491	3621	ebi-a-GCST90001984	HLA DR on CD14- CD16+ monocyte	T	C	0.5719	32929287
	rs6917212	1.32495e-48	-0.476	0.03201	3621	ebi-a-GCST90001984	HLA DR on CD14- CD16+ monocyte	G	C	0.777	32929287
	rs412492	1.826e-18	-0.299	0.03392	3621	ebi-a-GCST90001984	HLA DR on CD14- CD16+ monocyte	T	A	0.7974	32929287
	rs9269109	1.18604e-32	0.3511	0.02921	3621	ebi-a-GCST90001984	HLA DR on CD14- CD16+ monocyte	C	T	0.3592	32929287
	rs116671810	4.65704e-09	0.3239	0.05515	3621	ebi-a-GCST90001984	HLA DR on CD14- CD16+ monocyte	A	G	0.0711	32929287
	rs61742525	9.64273e-11	0.313	0.04821	3621	ebi-a-GCST90001984	HLA DR on CD14- CD16+ monocyte	A	G	0.0888	32929287
	rs73499473	1.90897e-38	0.3801	0.02898	3621	ebi-a-GCST90001984	HLA DR on CD14- CD16+ monocyte	T	C	0.776	32929287
	rs8057874	2.10698e-08	0.1477	0.02631	3621	ebi-a-GCST90001984	HLA DR on CD14- CD16+ monocyte	C	G	0.3318	32929287
	rs113063605	3.83301e-08	0.2178	0.03952	3629	ebi-a-GCST90001985	CD40 on monocytes	G	A	0.1106	32929287
	rs1801274	7.00326e-84	0.5089	0.02554	3629	ebi-a-GCST90001985	CD40 on monocytes	G	A	0.3258	32929287
	rs10887024	2.60298e-08	-0.1469	0.02633	3629	ebi-a-GCST90001985	CD40 on monocytes	T	A	0.3512	32929287
	rs745307	7.29794e-96	0.715	0.0334	3629	ebi-a-GCST90001985	CD40 on monocytes	A	G	0.146	32929287
	rs34658867	1.57899e-09	0.3665	0.06056	3629	ebi-a-GCST90001985	CD40 on monocytes	C	A	0.0455	32929287
	rs58027502	1.57217e-13	-0.2591	0.03497	3629	ebi-a-GCST90001986	CD14 on CD14+ CD16- monocyte	T	C	0.1375	32929287
	rs1801274	1.4471e-59	0.429	0.02588	3622	ebi-a-GCST90001987	CD64 on CD14+ CD16- monocyte	G	A	0.3259	32929287
	rs145828126	1.09099e-08	-0.3359	0.05863	3622	ebi-a-GCST90001987	CD64 on CD14+ CD16- monocyte	A	G	0.0478	32929287
	rs144823175	1.51112e-15	0.8884	0.1109	3622	ebi-a-GCST90001987	CD64 on CD14+ CD16- monocyte	G	C	0.0133	32929287
	rs112755578	3.74973e-25	-0.5111	0.04896	3622	ebi-a-GCST90001987	CD64 on CD14+ CD16- monocyte	G	A	0.0758	32929287
	rs188268415	4.29932e-24	-0.6011	0.05895	3622	ebi-a-GCST90001987	CD64 on CD14+ CD16- monocyte	T	C	0.0451	32929287
	rs150145799	8.9002e-99	0.7751	0.03562	3622	ebi-a-GCST90001987	CD64 on CD14+ CD16- monocyte	C	T	0.1327	32929287
	rs116275309	2.15924e-14	0.8426	0.1098	3622	ebi-a-GCST90001987	CD64 on CD14+ CD16- monocyte	A	G	0.0133	32929287
	rs80178684	4.21202e-08	-0.6409	0.1167	3622	ebi-a-GCST90001987	CD64 on CD14+ CD16- monocyte	G	A	0.011	32929287
	rs80032720	7.76426e-15	0.4253	0.0545	3629	ebi-a-GCST90001988	HLA DR on CD14+ CD16- monocyte	A	G	0.0733	32929287
	rs241432	3.75405e-21	0.2595	0.02732	3629	ebi-a-GCST90001988	HLA DR on CD14+ CD16- monocyte	T	G	0.5533	32929287
	rs9270585	3.03529e-98	-0.6054	0.0279	3629	ebi-a-GCST90001988	HLA DR on CD14+ CD16- monocyte	T	C	0.5834	32929287
	rs9271768	1.20809e-68	-0.5252	0.02936	3629	ebi-a-GCST90001988	HLA DR on CD14+ CD16- monocyte	G	A	0.4388	32929287
	rs1800973	1.06194e-11	-0.3123	0.04579	3629	ebi-a-GCST90001988	HLA DR on CD14+ CD16- monocyte	A	C	0.0798	32929287
	rs1801274	1.28914e-90	0.5292	0.02548	3621	ebi-a-GCST90001989	CD40 on CD14- CD16+ monocyte	G	A	0.3264	32929287
	rs139376787	6.85173e-11	-0.3125	0.04775	3621	ebi-a-GCST90001989	CD40 on CD14- CD16+ monocyte	A	G	0.0758	32929287
	rs148765873	2.69302e-08	-0.3497	0.06275	3621	ebi-a-GCST90001989	CD40 on CD14- CD16+ monocyte	C	T	0.0453	32929287
	rs6687275	7.56484e-33	0.339	0.02812	3621	ebi-a-GCST90001989	CD40 on CD14- CD16+ monocyte	G	T	0.2737	32929287
	rs77774351	2.28502e-08	0.374	0.06677	3621	ebi-a-GCST90001989	CD40 on CD14- CD16+ monocyte	G	C	0.0358	32929287
	rs6032212	5.92598e-09	0.189	0.0324	3621	ebi-a-GCST90001989	CD40 on CD14- CD16+ monocyte	A	G	0.1838	32929287
	rs745307	5.02921e-94	0.7089	0.03346	3621	ebi-a-GCST90001989	CD40 on CD14- CD16+ monocyte	A	G	0.1464	32929287
	rs111436326	2.627e-09	0.4119	0.06902	3621	ebi-a-GCST90001989	CD40 on CD14- CD16+ monocyte	T	C	0.034	32929287
	rs34658867	3.03529e-11	0.4042	0.06064	3621	ebi-a-GCST90001989	CD40 on CD14- CD16+ monocyte	C	A	0.0456	32929287
	rs147174426	1.79391e-18	0.2913	0.03304	3614	ebi-a-GCST90001990	CD64 on CD14- CD16+ monocyte	T	A	0.1702	32929287
	rs150145799	2.35776e-14	0.2869	0.03746	3614	ebi-a-GCST90001990	CD64 on CD14- CD16+ monocyte	C	T	0.1328	32929287
	rs9270585	5.5616e-92	-0.5871	0.02804	3629	ebi-a-GCST90001991	HLA DR on CD14+ monocyte	T	C	0.5834	32929287
	rs80032720	3.97466e-14	0.4142	0.05456	3629	ebi-a-GCST90001991	HLA DR on CD14+ monocyte	A	G	0.0733	32929287
	rs9271768	3.55795e-64	-0.5084	0.02947	3629	ebi-a-GCST90001991	HLA DR on CD14+ monocyte	G	A	0.4388	32929287
	rs241432	4.56352e-20	0.2525	0.02737	3629	ebi-a-GCST90001991	HLA DR on CD14+ monocyte	T	G	0.5533	32929287
	rs1800973	7.73749e-12	-0.315	0.04587	3629	ebi-a-GCST90001991	HLA DR on CD14+ monocyte	A	C	0.0798	32929287
	rs147174426	3.19521e-16	0.2667	0.0325	3618	ebi-a-GCST90001992	CCR2 on CD14+ CD16+ monocyte	T	A	0.1692	32929287
	rs77640671	2.29298e-08	0.3476	0.06205	3618	ebi-a-GCST90001992	CCR2 on CD14+ CD16+ monocyte	T	C	0.0401	32929287
	rs778582	3.33603e-08	0.1479	0.02672	3629	ebi-a-GCST90001993	PDL-1 on CD14+ CD16- monocyte	T	C	0.3067	32929287
	rs144126567	5.50554e-57	0.5108	0.03154	3590	ebi-a-GCST90001994	CX3CR1 on CD14- CD16-	G	C	0.1735	32929287
	rs9823718	3.24198e-09	-0.2149	0.03622	3590	ebi-a-GCST90001994	CX3CR1 on CD14- CD16-	G	C	0.1319	32929287
	rs876036	5.06699e-09	0.1655	0.02824	3590	ebi-a-GCST90001994	CX3CR1 on CD14- CD16-	C	T	0.2589	32929287
	rs1801274	4.45451e-54	-0.41	0.02603	3590	ebi-a-GCST90001995	CX3CR1 on monocyte	G	A	0.3262	32929287
	rs72865957	6.28203e-17	0.2391	0.02846	3590	ebi-a-GCST90001995	CX3CR1 on monocyte	A	G	0.2681	32929287
	rs9823718	7.84874e-29	-0.4083	0.03633	3590	ebi-a-GCST90001995	CX3CR1 on monocyte	G	C	0.1319	32929287
	rs1801274	2.61517e-69	-0.4628	0.02573	3579	ebi-a-GCST90001996	CX3CR1 on CD14+ CD16+ monocyte	G	A	0.327	32929287
	rs9823718	5.15229e-19	-0.3271	0.03651	3579	ebi-a-GCST90001996	CX3CR1 on CD14+ CD16+ monocyte	G	C	0.132	32929287
	rs2649752	3.51099e-08	0.1581	0.02862	3579	ebi-a-GCST90001996	CX3CR1 on CD14+ CD16+ monocyte	A	C	0.2677	32929287
	rs1801274	2.09604e-64	-0.4504	0.02605	3590	ebi-a-GCST90001997	CX3CR1 on CD14+ CD16- monocyte	G	A	0.3262	32929287
	rs72865957	6.00206e-23	0.2834	0.02853	3590	ebi-a-GCST90001997	CX3CR1 on CD14+ CD16- monocyte	A	G	0.2681	32929287
	rs9823718	5.78362e-29	-0.4122	0.03658	3590	ebi-a-GCST90001997	CX3CR1 on CD14+ CD16- monocyte	G	C	0.1319	32929287
	rs1801274	3.84698e-08	0.1446	0.02624	3618	ebi-a-GCST90001998	PDL-1 on CD14+ CD16+ monocyte	G	A	0.3267	32929287
	rs71632989	3.81681e-82	-0.5526	0.02805	3621	ebi-a-GCST90001999	PDL-1 on CD14- CD16+ monocyte	G	T	0.2461	32929287
	rs2490437	2.77402e-08	-0.145	0.02605	3621	ebi-a-GCST90001999	PDL-1 on CD14- CD16+ monocyte	C	T	0.3672	32929287
	rs1800973	2.36903e-10	-0.2797	0.04402	3629	ebi-a-GCST90002000	PDL-1 on CD14- CD16-	A	C	0.0798	32929287
	rs150145799	3.91922e-15	0.2881	0.0365	3622	ebi-a-GCST90002001	CD64 on CD14- CD16-	C	T	0.1327	32929287
	rs558721	1.69801e-08	0.3331	0.05893	3622	ebi-a-GCST90002001	CD64 on CD14- CD16-	T	C	0.0986	32929287
	rs9597833	3.60903e-08	-0.1381	0.02501	3622	ebi-a-GCST90002001	CD64 on CD14- CD16-	G	T	0.4249	32929287
	rs9427401	1.53497e-20	-0.2725	0.02916	3629	ebi-a-GCST90002002	PDL-1 on monocyte	G	C	0.2313	32929287
	rs147810622	4.15097e-09	-0.5881	0.0998	3629	ebi-a-GCST90002002	PDL-1 on monocyte	G	C	0.0163	32929287
	rs762789	9.482e-14	-0.1859	0.02487	3629	ebi-a-GCST90002003	CCR2 on CD14- CD16-	A	G	0.447	32929287
	rs77465361	8.01807e-09	0.4573	0.07909	3629	ebi-a-GCST90002003	CCR2 on CD14- CD16-	T	G	0.0236	32929287
	rs1800973	2.81598e-08	-0.2492	0.04479	3629	ebi-a-GCST90002003	CCR2 on CD14- CD16-	A	C	0.0798	32929287
	rs6808587	1.02301e-09	-0.4165	0.06803	3629	ebi-a-GCST90002004	CCR2 on CD14+ CD16- monocyte	C	G	0.0336	32929287
	rs141411805	5.80403e-09	-0.5993	0.1027	3629	ebi-a-GCST90002004	CCR2 on CD14+ CD16- monocyte	G	C	0.0146	32929287
	rs4683184	1.17004e-20	0.2454	0.02618	3629	ebi-a-GCST90002004	CCR2 on CD14+ CD16- monocyte	A	G	0.6904	32929287
	rs71632979	2.60615e-208	-0.8542	0.02593	3617	ebi-a-GCST90002005	CD16 on CD14+ CD16+ monocyte	G	A	0.2456	32929287
	rs115805162	1.80717e-22	0.306	0.03117	3617	ebi-a-GCST90002005	CD16 on CD14+ CD16+ monocyte	T	C	0.2111	32929287
	rs71639910	1.82516e-14	-0.3755	0.0488	3617	ebi-a-GCST90002005	CD16 on CD14+ CD16+ monocyte	A	G	0.0702	32929287
	rs187197560	2.60315e-11	-0.5269	0.07878	3617	ebi-a-GCST90002005	CD16 on CD14+ CD16+ monocyte	T	C	0.0299	32929287
	rs75072970	6.40295e-09	-0.3364	0.0578	3617	ebi-a-GCST90002005	CD16 on CD14+ CD16+ monocyte	C	T	0.0496	32929287
	rs112755578	3.16301e-19	-0.446	0.04948	3622	ebi-a-GCST90002006	CD64 on monocyte	G	A	0.0758	32929287
	rs144823175	1.00508e-14	0.8668	0.1115	3622	ebi-a-GCST90002006	CD64 on monocyte	G	C	0.0133	32929287
	rs188268415	1.25314e-20	-0.5571	0.05946	3622	ebi-a-GCST90002006	CD64 on monocyte	T	C	0.0451	32929287
	rs1801274	8.1677e-50	0.3944	0.02617	3622	ebi-a-GCST90002006	CD64 on monocyte	G	A	0.3259	32929287
	rs145828126	4.72705e-08	-0.3227	0.05896	3622	ebi-a-GCST90002006	CD64 on monocyte	A	G	0.0478	32929287
	rs150145799	2.75613e-83	0.7181	0.03619	3622	ebi-a-GCST90002006	CD64 on monocyte	C	T	0.1327	32929287
	rs116275309	1.14895e-13	0.8229	0.1104	3622	ebi-a-GCST90002006	CD64 on monocyte	A	G	0.0133	32929287
	rs80178684	3.65401e-08	-0.6492	0.1176	3622	ebi-a-GCST90002006	CD64 on monocyte	G	A	0.011	32929287
	rs147174426	2.64972e-20	-0.3104	0.03343	3618	ebi-a-GCST90002007	HLA DR on CD14+ CD16+ monocyte	T	A	0.1692	32929287
	rs9275511	1.073e-35	0.3664	0.02907	3618	ebi-a-GCST90002007	HLA DR on CD14+ CD16+ monocyte	A	G	0.6053	32929287
	rs6934244	5.66239e-26	0.4143	0.039	3618	ebi-a-GCST90002007	HLA DR on CD14+ CD16+ monocyte	A	C	0.1551	32929287
	rs62395272	3.7653e-15	-0.2623	0.03321	3618	ebi-a-GCST90002007	HLA DR on CD14+ CD16+ monocyte	T	C	0.2848	32929287
	rs6917212	4.09072e-58	-0.5221	0.03191	3618	ebi-a-GCST90002007	HLA DR on CD14+ CD16+ monocyte	G	C	0.7769	32929287
	rs4683184	6.59174e-17	0.2224	0.0265	3629	ebi-a-GCST90002008	CCR2 on monocyte	A	G	0.6904	32929287
	rs6808587	3.12399e-09	-0.4085	0.06877	3629	ebi-a-GCST90002008	CCR2 on monocyte	C	G	0.0336	32929287
	rs2734573	3.66522e-24	-0.285	0.02791	3629	ebi-a-GCST90002009	HLA DR on CD14- CD16-	A	C	0.5397	32929287
	rs72502555	5.5335e-13	0.2326	0.03214	3629	ebi-a-GCST90002009	HLA DR on CD14- CD16-	G	C	0.2656	32929287
	rs116683794	9.18333e-13	0.3299	0.04603	3629	ebi-a-GCST90002009	HLA DR on CD14- CD16-	G	A	0.096	32929287
	rs9268430	1.83696e-47	-0.4773	0.0325	3629	ebi-a-GCST90002009	HLA DR on CD14- CD16-	C	A	0.2896	32929287
	rs34291045	1.52616e-83	0.8124	0.04087	3629	ebi-a-GCST90002009	HLA DR on CD14- CD16-	T	A	0.1171	32929287
	rs62395272	1.60805e-14	-0.2546	0.03302	3629	ebi-a-GCST90002010	HLA DR on monocyte	T	C	0.2849	32929287
	rs9270588	3.21218e-78	-0.5388	0.02808	3629	ebi-a-GCST90002010	HLA DR on monocyte	T	C	0.5834	32929287
	rs9271768	9.59622e-57	-0.4741	0.02935	3629	ebi-a-GCST90002010	HLA DR on monocyte	G	A	0.4388	32929287
	rs28772323	1.55096e-20	-0.2621	0.02804	3629	ebi-a-GCST90002010	HLA DR on monocyte	C	A	0.5394	32929287
	rs1800973	2.50801e-08	-0.2562	0.04587	3629	ebi-a-GCST90002010	HLA DR on monocyte	A	C	0.0798	32929287
	rs146963227	1.34899e-08	-0.5728	0.1006	3611	ebi-a-GCST90002011	CD64 on CD14+ CD16+ monocyte	A	G	0.015	32929287
	rs11065979	6.46398e-09	0.1497	0.02574	3611	ebi-a-GCST90002011	CD64 on CD14+ CD16+ monocyte	T	C	0.469	32929287
	rs1801274	6.5675e-20	-0.2388	0.02599	3582	ebi-a-GCST90002012	CX3CR1 on CD14- CD16+ monocyte	G	A	0.3268	32929287
	rs41314914	7.68706e-09	0.2323	0.04013	3582	ebi-a-GCST90002012	CX3CR1 on CD14- CD16+ monocyte	A	G	0.1066	32929287
	rs2169052	2.75398e-09	0.2363	0.03961	2870	ebi-a-GCST90002013	CCR2 on myeloid Dendritic Cell	C	T	0.1476	32929287
	rs55971447	2.58583e-37	-0.4101	0.03167	2870	ebi-a-GCST90002013	CCR2 on myeloid Dendritic Cell	T	C	0.2369	32929287
	rs35587265	7.75354e-13	-0.4223	0.05867	2870	ebi-a-GCST90002013	CCR2 on myeloid Dendritic Cell	G	A	0.0624	32929287
	rs6687275	1.55812e-13	0.2327	0.03137	2870	ebi-a-GCST90002014	CCR2 on CD62L+ myeloid Dendritic Cell	G	T	0.2742	32929287
	rs61802333	1.12902e-28	0.3125	0.02782	2870	ebi-a-GCST90002014	CCR2 on CD62L+ myeloid Dendritic Cell	T	G	0.4627	32929287
	rs35587265	1.63983e-15	-0.4732	0.05907	2870	ebi-a-GCST90002014	CCR2 on CD62L+ myeloid Dendritic Cell	G	A	0.0624	32929287
	rs3092963	1.44611e-55	-0.4405	0.02745	2871	ebi-a-GCST90002015	CCR2 on plasmacytoid Dendritic Cell	G	A	0.4183	32929287
	rs143407337	9.16854e-13	0.2439	0.03399	2871	ebi-a-GCST90002015	CCR2 on plasmacytoid Dendritic Cell	T	C	0.2142	32929287
	rs3092963	1.56099e-55	-0.4395	0.0274	2871	ebi-a-GCST90002016	CCR2 on CD62L+ plasmacytoid Dendritic Cell	G	A	0.4183	32929287
	rs143407337	1.09698e-12	0.2427	0.03394	2871	ebi-a-GCST90002016	CCR2 on CD62L+ plasmacytoid Dendritic Cell	T	C	0.2142	32929287
	rs1801274	3.69063e-18	0.2581	0.02951	2850	ebi-a-GCST90002017	CCR2 on monocyte	G	A	0.3209	32929287
	rs4683184	2.69215e-27	0.3253	0.02975	2850	ebi-a-GCST90002017	CCR2 on monocyte	A	G	0.6884	32929287
	rs42031	5.83996e-10	-0.1984	0.03192	2850	ebi-a-GCST90002018	CCR2 on granulocyte	T	A	0.2495	32929287
	rs445	2.41102e-16	0.2826	0.03426	2850	ebi-a-GCST90002018	CCR2 on granulocyte	T	C	0.1975	32929287
	rs6453485	4.63799e-08	0.3322	0.06048	1570	ebi-a-GCST90002019	CD14 on Monocytic Myeloid-Derived Suppressor Cells	T	C	0.0997	32929287
	rs1801274	1.47299e-18	-0.3379	0.03798	1634	ebi-a-GCST90002021	CD14 on CD33dim HLA DR+ CD11b+	G	A	0.3302	32929287
	rs28584364	5.07341e-12	0.3639	0.05249	2912	ebi-a-GCST90002022	CD4 on CD4+ T cell	T	C	0.6169	32929287
	rs11615628	5.30762e-18	-0.2753	0.03163	2912	ebi-a-GCST90002022	CD4 on CD4+ T cell	A	G	0.2464	32929287
	rs4766578	1.29101e-08	-0.1633	0.02863	2912	ebi-a-GCST90002022	CD4 on CD4+ T cell	A	T	0.5294	32929287
	rs12298133	4.23604e-10	0.2282	0.03642	2912	ebi-a-GCST90002022	CD4 on CD4+ T cell	T	C	0.1753	32929287
	rs11628611	1.46801e-09	0.1704	0.02809	2912	ebi-a-GCST90002022	CD4 on CD4+ T cell	T	C	0.4768	32929287
	rs3129267	8.10401e-09	-0.1988	0.03437	2912	ebi-a-GCST90002023	CD4 on Central Memory CD4+ T cell	G	C	0.7735	32929287
	rs28584364	2.77402e-10	0.3333	0.05262	2912	ebi-a-GCST90002023	CD4 on Central Memory CD4+ T cell	T	C	0.6169	32929287
	rs12298133	1.77799e-08	0.2054	0.03637	2912	ebi-a-GCST90002023	CD4 on Central Memory CD4+ T cell	T	C	0.1753	32929287
	rs11615628	1.11892e-21	-0.3032	0.03145	2912	ebi-a-GCST90002023	CD4 on Central Memory CD4+ T cell	A	G	0.2464	32929287
	rs139306421	3.23899e-09	-0.5447	0.09175	2910	ebi-a-GCST90002024	CD4 on naive CD4+ T cell	G	C	0.0234	32929287
	rs17205675	2.56702e-09	-0.264	0.04418	2910	ebi-a-GCST90002024	CD4 on naive CD4+ T cell	G	C	0.2045	32929287
	rs2844608	3.897e-10	0.1993	0.03174	2910	ebi-a-GCST90002024	CD4 on naive CD4+ T cell	T	C	0.4574	32929287
	rs12298133	1.11404e-11	0.2481	0.03639	2910	ebi-a-GCST90002024	CD4 on naive CD4+ T cell	T	C	0.1753	32929287
	rs3184504	4.80795e-08	-0.1576	0.02879	2910	ebi-a-GCST90002024	CD4 on naive CD4+ T cell	C	T	0.5296	32929287
	rs11158593	6.8897e-13	0.1981	0.02746	2910	ebi-a-GCST90002024	CD4 on naive CD4+ T cell	A	G	0.479	32929287
	rs9272242	3.73422e-12	0.2215	0.03175	2912	ebi-a-GCST90002025	CD4 on Effector Memory CD4+ T cell	C	T	0.6535	32929287
	rs3129267	6.02976e-11	-0.2205	0.03358	2912	ebi-a-GCST90002025	CD4 on Effector Memory CD4+ T cell	G	C	0.7735	32929287
	rs11615628	1.20504e-24	-0.3219	0.03112	2912	ebi-a-GCST90002025	CD4 on Effector Memory CD4+ T cell	A	G	0.2464	32929287
	rs28584364	2.08018e-11	0.3526	0.05242	2911	ebi-a-GCST90002027	CD4 on CD45RA+ CD4+ T cell	T	C	0.617	32929287
	rs3129267	2.339e-10	-0.2179	0.03427	2911	ebi-a-GCST90002027	CD4 on CD45RA+ CD4+ T cell	G	C	0.7734	32929287
	rs11615628	6.461e-25	-0.3264	0.03137	2911	ebi-a-GCST90002027	CD4 on CD45RA+ CD4+ T cell	A	G	0.2465	32929287
	rs2904880	7.29693e-10	0.1678	0.02716	3112	ebi-a-GCST90002028	CD19 on B cell	G	C	0.5987	32929287
	rs7088961	4.04297e-82	0.502	0.02533	2915	ebi-a-GCST90002029	CD39 on CD39+ CD8+ T cell	G	C	0.4731	32929287
	rs10882701	1.87284e-12	-0.1936	0.02737	2915	ebi-a-GCST90002029	CD39 on CD39+ CD8+ T cell	C	A	0.5153	32929287
	rs2901833	3.21884e-11	0.1839	0.02761	2915	ebi-a-GCST90002029	CD39 on CD39+ CD8+ T cell	A	G	0.3851	32929287
	rs10882701	4.04762e-64	-0.4542	0.02621	2920	ebi-a-GCST90002030	CD39 on CD39+ activated CD4 regulatory T cell	C	A	0.5156	32929287
	rs7094484	0	1.179	0.01657	2920	ebi-a-GCST90002030	CD39 on CD39+ activated CD4 regulatory T cell	G	A	0.4729	32929287
	rs12778797	1.54312e-27	0.3052	0.02778	2920	ebi-a-GCST90002030	CD39 on CD39+ activated CD4 regulatory T cell	C	T	0.3854	32929287
	rs1410600	1.8151e-21	-0.2642	0.02755	2920	ebi-a-GCST90002030	CD39 on CD39+ activated CD4 regulatory T cell	T	C	0.4053	32929287
	rs11188757	1.18604e-14	-0.2585	0.03332	2920	ebi-a-GCST90002030	CD39 on CD39+ activated CD4 regulatory T cell	C	A	0.2195	32929287
	rs1923692	1.05512e-13	-0.4413	0.05908	2920	ebi-a-GCST90002030	CD39 on CD39+ activated CD4 regulatory T cell	G	T	0.9466	32929287
	rs7094484	0	1.011	0.02071	2920	ebi-a-GCST90002031	CD39 on CD39+ secreting CD4 regulatory T cell	G	A	0.4729	32929287
	rs11188757	5.35501e-09	-0.2006	0.03426	2920	ebi-a-GCST90002031	CD39 on CD39+ secreting CD4 regulatory T cell	C	A	0.2195	32929287
	rs10882701	7.28283e-47	-0.3988	0.02725	2920	ebi-a-GCST90002031	CD39 on CD39+ secreting CD4 regulatory T cell	C	A	0.5156	32929287
	rs1410600	6.97429e-18	-0.2442	0.02817	2920	ebi-a-GCST90002031	CD39 on CD39+ secreting CD4 regulatory T cell	T	C	0.4053	32929287
	rs12778797	2.24285e-23	0.2849	0.02836	2920	ebi-a-GCST90002031	CD39 on CD39+ secreting CD4 regulatory T cell	C	T	0.3854	32929287
	rs1923692	2.19498e-08	-0.3401	0.06061	2920	ebi-a-GCST90002031	CD39 on CD39+ secreting CD4 regulatory T cell	G	T	0.9466	32929287
	rs10882701	1.78115e-43	-0.3837	0.0273	2920	ebi-a-GCST90002032	CD39 on CD39+ CD4+ T cell	C	A	0.5156	32929287
	rs11188757	4.83604e-09	-0.201	0.03424	2920	ebi-a-GCST90002032	CD39 on CD39+ CD4+ T cell	C	A	0.2195	32929287
	rs7099844	0	1.028	0.02079	2920	ebi-a-GCST90002032	CD39 on CD39+ CD4+ T cell	G	T	0.4291	32929287
	rs2901833	3.43084e-21	0.2703	0.02839	2920	ebi-a-GCST90002032	CD39 on CD39+ CD4+ T cell	A	G	0.3848	32929287
	rs1410600	2.1928e-16	-0.2329	0.02819	2920	ebi-a-GCST90002032	CD39 on CD39+ CD4+ T cell	T	C	0.4053	32929287
	rs11766311	4.548e-08	-0.1526	0.02783	2920	ebi-a-GCST90002033	CD39 on granulocyte	A	G	0.411	32929287
	rs445	1.05901e-09	0.2094	0.03421	2920	ebi-a-GCST90002033	CD39 on granulocyte	T	C	0.1974	32929287
	rs7073937	2.44602e-09	-0.2043	0.03414	2920	ebi-a-GCST90002033	CD39 on granulocyte	T	C	0.2247	32929287
	rs77346511	4.79005e-08	-0.2936	0.05364	2909	ebi-a-GCST90002034	CD39 on monocyte	T	C	0.0756	32929287
	rs2337147	1.85999e-08	-0.165	0.02926	2909	ebi-a-GCST90002034	CD39 on monocyte	A	G	0.3544	32929287
	rs139795227	8.24328e-19	-0.5725	0.0642	2871	ebi-a-GCST90002035	CD80 on myeloid Dendritic Cell	C	A	0.0479	32929287
	rs71632979	1.06194e-25	0.3323	0.0314	2871	ebi-a-GCST90002035	CD80 on myeloid Dendritic Cell	G	A	0.2457	32929287
	rs6787493	4.79181e-19	0.4055	0.04516	2871	ebi-a-GCST90002035	CD80 on myeloid Dendritic Cell	C	T	0.8955	32929287
	rs2325259	1.16708e-12	0.1995	0.02793	2871	ebi-a-GCST90002035	CD80 on myeloid Dendritic Cell	C	T	0.4422	32929287
	rs139795227	1.35613e-19	-0.5867	0.06432	2871	ebi-a-GCST90002036	CD80 on CD62L+ myeloid Dendritic Cell	C	A	0.0479	32929287
	rs6445484	1.96381e-24	0.4659	0.04526	2871	ebi-a-GCST90002036	CD80 on CD62L+ myeloid Dendritic Cell	G	A	0.8964	32929287
	rs12199079	7.5405e-16	0.2265	0.02793	2871	ebi-a-GCST90002036	CD80 on CD62L+ myeloid Dendritic Cell	G	T	0.4422	32929287
	rs7658518	1.58198e-20	-0.2855	0.03051	2871	ebi-a-GCST90002037	CD80 on plasmacytoid Dendritic Cell	A	G	0.2941	32929287
	rs62447171	2.84499e-10	-0.2093	0.03307	2871	ebi-a-GCST90002037	CD80 on plasmacytoid Dendritic Cell	A	G	0.2426	32929287
	rs7658518	4.45246e-20	-0.2821	0.03052	2871	ebi-a-GCST90002038	CD80 on CD62L+ plasmacytoid Dendritic Cell	A	G	0.2941	32929287
	rs62447171	3.08702e-10	-0.2089	0.03307	2871	ebi-a-GCST90002038	CD80 on CD62L+ plasmacytoid Dendritic Cell	A	G	0.2426	32929287
	rs139795227	2.33776e-72	-1.147	0.06195	2850	ebi-a-GCST90002039	CD80 on monocyte	C	A	0.0481	32929287
	rs141264358	4.18196e-08	-0.5868	0.1067	2850	ebi-a-GCST90002039	CD80 on monocyte	C	T	0.016	32929287
	rs76064946	2.60976e-16	-0.35	0.04248	2850	ebi-a-GCST90002039	CD80 on monocyte	G	T	0.1204	32929287
	rs79015439	6.94065e-11	-0.7914	0.1209	2850	ebi-a-GCST90002039	CD80 on monocyte	T	C	0.0126	32929287
	rs35075155	7.76497e-09	-0.1646	0.02843	2850	ebi-a-GCST90002039	CD80 on monocyte	C	T	0.4402	32929287
	rs758800	5.12153e-48	0.6619	0.04462	2850	ebi-a-GCST90002039	CD80 on monocyte	C	T	0.8956	32929287
	rs1886654	3.36403e-08	-0.2078	0.03753	2850	ebi-a-GCST90002040	CD80 on granulocyte	C	T	0.8374	32929287
	rs2981398	1.77215e-14	-0.2231	0.02895	2850	ebi-a-GCST90002040	CD80 on granulocyte	G	A	0.3354	32929287
	rs12675298	2.53922e-15	-0.6716	0.08441	2850	ebi-a-GCST90002040	CD80 on granulocyte	A	G	0.0277	32929287
	rs72677097	1.163e-08	0.3805	0.06635	1579	ebi-a-GCST90002042	CD45 on CD33+ HLA DR+ CD14-	G	A	0.0861	32929287
	rs10919544	8.83894e-11	0.238	0.03646	1635	ebi-a-GCST90002045	CD45 on CD33- HLA DR-	C	T	0.552	32929287
	rs12614599	1.67919e-12	0.2608	0.03665	1635	ebi-a-GCST90002045	CD45 on CD33- HLA DR-	A	G	0.3428	32929287
	rs17552904	8.7961e-10	-0.2523	0.04091	1635	ebi-a-GCST90002046	CD45 on CD33- HLA DR+	T	G	0.255	32929287
	rs33978622	2.89601e-17	0.3661	0.04284	1635	ebi-a-GCST90002046	CD45 on CD33- HLA DR+	C	G	0.2138	32929287
	rs111695695	1.38201e-08	0.3963	0.06945	1555	ebi-a-GCST90002052	CD45 on Immature Myeloid-Derived Suppressor Cells	A	C	0.0772	32929287
	rs273640	1.21591e-50	-0.5579	0.03593	1555	ebi-a-GCST90002052	CD45 on Immature Myeloid-Derived Suppressor Cells	T	G	0.5441	32929287
	rs3020726	1.83485e-26	-0.4218	0.03923	2910	ebi-a-GCST90002054	CD8 on Central Memory CD8+ T cell	G	A	0.1385	32929287
	rs1633108	2.84774e-11	-0.2284	0.0342	2910	ebi-a-GCST90002054	CD8 on Central Memory CD8+ T cell	A	C	0.2234	32929287
	rs4081559	5.43876e-18	0.2638	0.03032	2910	ebi-a-GCST90002054	CD8 on Central Memory CD8+ T cell	T	C	0.4301	32929287
	rs9468618	4.02198e-10	-0.2443	0.03893	2910	ebi-a-GCST90002054	CD8 on Central Memory CD8+ T cell	T	C	0.182	32929287
	rs35626322	3.18127e-46	-0.4834	0.03327	2910	ebi-a-GCST90002055	CD8 on naive CD8+ T cell	T	A	0.1943	32929287
	rs4081559	7.29625e-15	0.2396	0.03063	2910	ebi-a-GCST90002055	CD8 on naive CD8+ T cell	T	C	0.4302	32929287
	rs9468618	1.98701e-08	-0.2215	0.03934	2910	ebi-a-GCST90002055	CD8 on naive CD8+ T cell	T	C	0.182	32929287
	rs3020726	7.15319e-14	-0.2979	0.03961	2912	ebi-a-GCST90002056	CD8 on Effector Memory CD8+ T cell	G	A	0.1384	32929287
	rs9468618	4.89396e-10	-0.2423	0.03881	2912	ebi-a-GCST90002056	CD8 on Effector Memory CD8+ T cell	T	C	0.1818	32929287
	rs17201560	2.133e-09	-0.5186	0.08634	2912	ebi-a-GCST90002056	CD8 on Effector Memory CD8+ T cell	C	T	0.029	32929287
	rs2571390	6.15744e-22	0.3643	0.03754	2912	ebi-a-GCST90002056	CD8 on Effector Memory CD8+ T cell	C	T	0.8223	32929287
	rs2571390	8.13392e-22	0.3571	0.0369	2911	ebi-a-GCST90002057	CD8 on Terminally Differentiated CD8+ T cell	C	T	0.8222	32929287
	rs2523887	1.629e-08	0.1639	0.02894	2911	ebi-a-GCST90002057	CD8 on Terminally Differentiated CD8+ T cell	G	A	0.5359	32929287
	rs3020726	6.08836e-43	-0.5196	0.03725	3113	ebi-a-GCST90002058	CD8 on CD8+ T cell	G	A	0.1412	32929287
	rs73390208	1.72898e-09	-0.1741	0.02883	3113	ebi-a-GCST90002058	CD8 on CD8+ T cell	T	C	0.4586	32929287
	rs1050420	1.57688e-15	0.2317	0.02892	3113	ebi-a-GCST90002058	CD8 on CD8+ T cell	T	C	0.5787	32929287
	rs34613828	1.36616e-12	-0.2358	0.03313	3103	ebi-a-GCST90002059	CD8 on Natural Killer T	T	A	0.1937	32929287
	rs2395191	1.88799e-09	0.1751	0.02906	3103	ebi-a-GCST90002059	CD8 on Natural Killer T	C	T	0.3703	32929287
	rs3020726	3.53021e-15	-0.3008	0.03802	3060	ebi-a-GCST90002060	CD8 on HLA DR+ CD8+ T cell	G	A	0.1412	32929287
	rs2523882	5.97297e-09	0.1657	0.0284	3060	ebi-a-GCST90002060	CD8 on HLA DR+ CD8+ T cell	T	C	0.5685	32929287
	rs3016018	3.33304e-08	-0.1687	0.03047	2920	ebi-a-GCST90002061	CD4 on CD39+ CD4+ T cell	G	C	0.4623	32929287
	rs9264532	1.61499e-09	0.185	0.03057	2920	ebi-a-GCST90002061	CD4 on CD39+ CD4+ T cell	T	C	0.5897	32929287
	rs117458836	2.34315e-17	0.8979	0.1053	2920	ebi-a-GCST90002061	CD4 on CD39+ CD4+ T cell	A	G	0.0187	32929287
	rs111856689	4.15298e-08	-0.3425	0.06228	2920	ebi-a-GCST90002061	CD4 on CD39+ CD4+ T cell	T	C	0.0536	32929287
	rs12778618	1.47401e-18	0.5908	0.06675	2920	ebi-a-GCST90002061	CD4 on CD39+ CD4+ T cell	C	T	0.0457	32929287
	rs10786281	2.17901e-09	0.1739	0.02896	2920	ebi-a-GCST90002061	CD4 on CD39+ CD4+ T cell	C	T	0.6527	32929287
	rs7084635	6.90399e-09	0.1809	0.03114	2920	ebi-a-GCST90002061	CD4 on CD39+ CD4+ T cell	G	A	0.7288	32929287
	rs7086986	5.67545e-74	0.4907	0.0262	2920	ebi-a-GCST90002061	CD4 on CD39+ CD4+ T cell	G	A	0.4728	32929287
	rs4293064	4.45205e-08	0.2681	0.04886	2920	ebi-a-GCST90002061	CD4 on CD39+ CD4+ T cell	A	C	0.0884	32929287
	rs2844608	9.03504e-10	0.1884	0.03065	2920	ebi-a-GCST90002062	CD4 on CD28+ CD4+ T cell	T	C	0.4572	32929287
	rs11615628	1.70801e-10	-0.2032	0.03171	2920	ebi-a-GCST90002062	CD4 on CD28+ CD4+ T cell	A	G	0.2466	32929287
	rs11615628	1.65615e-14	-0.2417	0.03133	2920	ebi-a-GCST90002063	CD4 on CD4 regulatory T cell	A	G	0.2466	32929287
	rs12298133	1.77198e-08	0.203	0.03593	2920	ebi-a-GCST90002063	CD4 on CD4 regulatory T cell	T	C	0.1755	32929287
	rs11615628	2.10698e-09	-0.1847	0.03074	2919	ebi-a-GCST90002064	CD4 on resting CD4 regulatory T cell	A	G	0.2467	32929287
	rs147763768	4.86295e-08	0.3722	0.06802	2650	ebi-a-GCST90002065	CD4 on CD39+ resting CD4 regulatory T cell	A	G	0.0434	32929287
	rs9266064	3.97301e-09	-0.1748	0.0296	2920	ebi-a-GCST90002066	CD4 on activated CD4 regulatory T cell	T	C	0.4656	32929287
	rs9264532	3.86999e-10	0.188	0.02994	2920	ebi-a-GCST90002066	CD4 on activated CD4 regulatory T cell	T	C	0.5897	32929287
	rs12298133	1.133e-09	0.2193	0.0359	2920	ebi-a-GCST90002066	CD4 on activated CD4 regulatory T cell	T	C	0.1755	32929287
	rs11615628	3.35738e-15	-0.2479	0.03131	2920	ebi-a-GCST90002066	CD4 on activated CD4 regulatory T cell	A	G	0.2466	32929287
	rs3095335	6.58901e-09	0.1896	0.03259	2920	ebi-a-GCST90002067	CD4 on CD39+ activated CD4 regulatory T cell	C	G	0.3325	32929287
	rs2253487	1.42298e-13	0.2209	0.02974	2920	ebi-a-GCST90002067	CD4 on CD39+ activated CD4 regulatory T cell	A	G	0.4719	32929287
	rs9263475	9.61391e-12	0.2029	0.02967	2920	ebi-a-GCST90002067	CD4 on CD39+ activated CD4 regulatory T cell	G	A	0.4865	32929287
	rs11615628	5.4853e-11	-0.2062	0.03133	2920	ebi-a-GCST90002067	CD4 on CD39+ activated CD4 regulatory T cell	A	G	0.2466	32929287
	rs11615628	9.9977e-11	-0.2046	0.03153	2920	ebi-a-GCST90002068	CD4 on secreting CD4 regulatory T cell	A	G	0.2466	32929287
	rs9263475	1.11096e-12	0.2076	0.02905	2920	ebi-a-GCST90002069	CD4 on CD39+ secreting CD4 regulatory T cell	G	A	0.4865	32929287
	rs9265953	2.73099e-09	-0.173	0.029	2920	ebi-a-GCST90002069	CD4 on CD39+ secreting CD4 regulatory T cell	G	A	0.4796	32929287
	rs10882655	7.84332e-28	-0.2945	0.02665	2920	ebi-a-GCST90002069	CD4 on CD39+ secreting CD4 regulatory T cell	A	G	0.5276	32929287
	rs9264532	2.28702e-08	0.1686	0.03009	2920	ebi-a-GCST90002070	CD4 on activated & secreting CD4 regulatory T cell	T	C	0.5897	32929287
	rs12298133	4.63298e-08	0.1979	0.03611	2920	ebi-a-GCST90002070	CD4 on activated & secreting CD4 regulatory T cell	T	C	0.1755	32929287
	rs11615628	7.47653e-14	-0.2367	0.03149	2920	ebi-a-GCST90002070	CD4 on activated & secreting CD4 regulatory T cell	A	G	0.2466	32929287
	rs78520150	3.56903e-08	0.3947	0.07143	2872	ebi-a-GCST90002087	CD11c on myeloid Dendritic Cell	A	C	0.0376	32929287
	rs61802329	9.47807e-10	0.1669	0.02718	2872	ebi-a-GCST90002087	CD11c on myeloid Dendritic Cell	T	C	0.4673	32929287
	rs75841521	4.64804e-08	-0.442	0.08067	2872	ebi-a-GCST90002087	CD11c on myeloid Dendritic Cell	A	G	0.028	32929287
	rs67898294	7.18952e-31	0.3276	0.02803	2872	ebi-a-GCST90002087	CD11c on myeloid Dendritic Cell	T	C	0.3505	32929287
	rs79298699	7.21606e-09	-0.279	0.04807	2872	ebi-a-GCST90002087	CD11c on myeloid Dendritic Cell	T	C	0.0825	32929287
	rs147258092	2.68701e-09	-0.3132	0.05248	2872	ebi-a-GCST90002088	CD11c on CD62L+ myeloid Dendritic Cell	T	C	0.0719	32929287
	rs4493054	1.21899e-32	0.3611	0.02998	2872	ebi-a-GCST90002088	CD11c on CD62L+ myeloid Dendritic Cell	A	G	0.7366	32929287
	rs1801274	1.20393e-20	0.2755	0.02934	2850	ebi-a-GCST90002089	CD11c on monocyte	G	A	0.3209	32929287
	rs7199570	8.2966e-27	0.2991	0.02762	2850	ebi-a-GCST90002089	CD11c on monocyte	A	T	0.5047	32929287
	rs9932817	3.72701e-09	-0.1683	0.02845	2850	ebi-a-GCST90002089	CD11c on monocyte	G	T	0.3825	32929287
	rs1801274	1.36395e-16	0.248	0.02982	2850	ebi-a-GCST90002090	CD11c on granulocyte	G	A	0.3209	32929287
	rs8046381	9.63385e-30	0.4684	0.04088	2850	ebi-a-GCST90002090	CD11c on granulocyte	C	T	0.8668	32929287
	rs28432694	1.74598e-08	-0.1719	0.03042	2850	ebi-a-GCST90002090	CD11c on granulocyte	T	A	0.3077	32929287
	rs113861918	6.41904e-09	-0.215	0.03692	2850	ebi-a-GCST90002090	CD11c on granulocyte	T	C	0.1677	32929287
	rs1801274	6.27047e-61	0.624	0.03633	1635	ebi-a-GCST90002091	CD11b on CD14+ monocyte	G	A	0.3303	32929287
	rs1801274	5.236e-32	0.461	0.03828	1570	ebi-a-GCST90002094	CD11b on Monocytic Myeloid-Derived Suppressor Cells	G	A	0.3309	32929287
	rs760462	5.30274e-20	0.4384	0.04722	1559	ebi-a-GCST90002095	CD11b on CD33dim HLA DR-	C	T	0.8262	32929287
	rs760462	1.85097e-21	0.4516	0.04677	1556	ebi-a-GCST90002096	CD11b on basophil	C	T	0.8258	32929287
	rs1801274	1.42889e-38	0.4941	0.03702	1578	ebi-a-GCST90002097	CD11b on CD33+ HLA DR+ CD14dim	G	A	0.3305	32929287
	rs138915779	6.18899e-09	1.33	0.2281	2910	ebi-a-GCST90002098	CD45RA on naive CD4+ T cell	A	C	0.0036	32929287
	rs17583875	2.83074e-21	2.212	0.2318	2910	ebi-a-GCST90002098	CD45RA on naive CD4+ T cell	A	G	0.0029	32929287
	rs147071297	9.25124e-13	1.525	0.2126	2910	ebi-a-GCST90002098	CD45RA on naive CD4+ T cell	A	G	0.0036	32929287
	rs7605193	1.19001e-09	-0.3245	0.05318	2910	ebi-a-GCST90002098	CD45RA on naive CD4+ T cell	G	T	0.0643	32929287
	rs79747818	1.59302e-09	0.3184	0.0526	2910	ebi-a-GCST90002098	CD45RA on naive CD4+ T cell	T	C	0.0689	32929287
	rs145947216	9.977e-24	0.7147	0.07055	2910	ebi-a-GCST90002098	CD45RA on naive CD4+ T cell	T	C	0.0375	32929287
	rs182240059	2.53105e-20	0.6602	0.07094	2910	ebi-a-GCST90002098	CD45RA on naive CD4+ T cell	G	C	0.0351	32929287
	rs42803	1.05801e-09	0.1609	0.02629	2910	ebi-a-GCST90002098	CD45RA on naive CD4+ T cell	C	G	0.4696	32929287
	rs147692482	6.3183e-13	0.6089	0.08426	2910	ebi-a-GCST90002098	CD45RA on naive CD4+ T cell	T	C	0.0246	32929287
	rs34558770	5.75043e-51	0.4963	0.03241	2910	ebi-a-GCST90002098	CD45RA on naive CD4+ T cell	T	C	0.1871	32929287
	rs917116	4.25598e-09	0.1762	0.0299	2910	ebi-a-GCST90002098	CD45RA on naive CD4+ T cell	G	T	0.2548	32929287
	rs113435341	2.66011e-13	1.787	0.2432	2903	ebi-a-GCST90002099	CD4RA on Terminally Differentiated CD4+ T cell	G	A	0.0033	32929287
	rs11579717	4.314e-09	1.19	0.202	2903	ebi-a-GCST90002099	CD4RA on Terminally Differentiated CD4+ T cell	A	G	0.0045	32929287
	rs7559619	1.08993e-13	-0.2144	0.02871	2903	ebi-a-GCST90002099	CD4RA on Terminally Differentiated CD4+ T cell	G	A	0.3455	32929287
	rs116517602	1.28899e-08	1.147	0.201	2910	ebi-a-GCST90002100	CD45RA on naive CD8+ T cell	T	C	0.0041	32929287
	rs12712613	9.12641e-13	-0.1917	0.02672	2910	ebi-a-GCST90002100	CD45RA on naive CD8+ T cell	T	G	0.4847	32929287
	rs7583259	1.85695e-21	0.2588	0.02699	2911	ebi-a-GCST90002101	CD45RA on Terminally Differentiated CD8+ T cell	G	C	0.5036	32929287
	rs61141933	5.38902e-10	0.2582	0.04145	2911	ebi-a-GCST90002101	CD45RA on Terminally Differentiated CD8+ T cell	T	C	0.1242	32929287
	rs138915779	4.27563e-11	1.586	0.2396	2919	ebi-a-GCST90002102	CD45RA on resting CD4 regulatory T cell	A	C	0.0033	32929287
	rs113435341	6.19156e-22	2.31	0.238	2919	ebi-a-GCST90002102	CD45RA on resting CD4 regulatory T cell	G	A	0.0029	32929287
	rs11579717	4.73915e-14	1.499	0.1979	2919	ebi-a-GCST90002102	CD45RA on resting CD4 regulatory T cell	A	G	0.0041	32929287
	rs11124653	6.84069e-22	-0.2555	0.02636	2919	ebi-a-GCST90002102	CD45RA on resting CD4 regulatory T cell	A	C	0.5925	32929287
	rs2565661	4.93003e-10	-0.2921	0.0468	2919	ebi-a-GCST90002102	CD45RA on resting CD4 regulatory T cell	A	T	0.9156	32929287
	rs13024840	1.56603e-32	0.3454	0.02873	2919	ebi-a-GCST90002102	CD45RA on resting CD4 regulatory T cell	A	T	0.2648	32929287
	rs78689347	3.00303e-10	0.698	0.1104	2919	ebi-a-GCST90002102	CD45RA on resting CD4 regulatory T cell	C	A	0.0149	32929287
	rs191753228	8.93305e-11	1.583	0.2431	2650	ebi-a-GCST90002103	CD45RA on CD39+ resting CD4 regulatory T cell	T	C	0.0043	32929287
	rs55971447	5.93745e-51	-0.4802	0.03135	2872	ebi-a-GCST90002104	HLA DR on myeloid Dendritic Cell	T	C	0.2371	32929287
	rs2858885	1.13292e-24	-0.3187	0.0308	2872	ebi-a-GCST90002104	HLA DR on myeloid Dendritic Cell	T	C	0.5362	32929287
	rs6925683	1.95299e-11	0.2917	0.04331	2872	ebi-a-GCST90002104	HLA DR on myeloid Dendritic Cell	G	T	0.1238	32929287
	rs29221	4.98655e-14	0.3075	0.04061	2872	ebi-a-GCST90002104	HLA DR on myeloid Dendritic Cell	G	C	0.1555	32929287
	rs116007826	3.1369e-39	0.8001	0.06015	2872	ebi-a-GCST90002104	HLA DR on myeloid Dendritic Cell	G	A	0.0686	32929287
	rs9267650	1.91779e-11	-0.2465	0.03657	2872	ebi-a-GCST90002104	HLA DR on myeloid Dendritic Cell	T	A	0.2881	32929287
	rs35525122	1.38995e-65	0.8525	0.04857	2872	ebi-a-GCST90002104	HLA DR on myeloid Dendritic Cell	A	C	0.1179	32929287
	rs42362	1.305e-09	0.1935	0.0318	2872	ebi-a-GCST90002104	HLA DR on myeloid Dendritic Cell	C	G	0.2639	32929287
	rs62176112	3.40001e-08	-0.659	0.1191	2872	ebi-a-GCST90002105	HLA DR on plasmacytoid Dendritic Cell	A	G	0.0144	32929287
	rs9267650	7.30634e-26	-0.3903	0.03676	2872	ebi-a-GCST90002105	HLA DR on plasmacytoid Dendritic Cell	T	A	0.2883	32929287
	rs9296042	8.65167e-22	-0.294	0.03041	2872	ebi-a-GCST90002105	HLA DR on plasmacytoid Dendritic Cell	T	C	0.5014	32929287
	rs7748976	1.28301e-08	0.2325	0.04076	2872	ebi-a-GCST90002105	HLA DR on plasmacytoid Dendritic Cell	A	G	0.1367	32929287
	rs34039593	6.25173e-146	1.217	0.0446	2872	ebi-a-GCST90002105	HLA DR on plasmacytoid Dendritic Cell	G	T	0.1173	32929287
	rs116007826	7.60852e-34	0.751	0.06113	2872	ebi-a-GCST90002105	HLA DR on plasmacytoid Dendritic Cell	G	A	0.0686	32929287
	rs29221	4.83281e-15	0.3186	0.04046	2872	ebi-a-GCST90002105	HLA DR on plasmacytoid Dendritic Cell	G	C	0.1555	32929287
	rs7204799	4.00405e-11	0.5416	0.0817	2872	ebi-a-GCST90002105	HLA DR on plasmacytoid Dendritic Cell	G	C	0.9713	32929287
	rs11644019	1.10408e-13	-0.291	0.03898	2872	ebi-a-GCST90002105	HLA DR on plasmacytoid Dendritic Cell	T	C	0.1398	32929287
	rs55971447	2.90603e-26	-0.3418	0.03192	2871	ebi-a-GCST90002106	HLA DR on Dendritic Cell	T	C	0.2372	32929287
	rs9296042	3.02482e-25	-0.3191	0.03045	2871	ebi-a-GCST90002106	HLA DR on Dendritic Cell	T	C	0.5014	32929287
	rs9267650	3.24863e-18	-0.3215	0.0367	2871	ebi-a-GCST90002106	HLA DR on Dendritic Cell	T	A	0.2882	32929287
	rs34039593	3.67282e-110	1.075	0.04613	2871	ebi-a-GCST90002106	HLA DR on Dendritic Cell	G	T	0.1174	32929287
	rs7748976	1.44099e-10	0.2659	0.04133	2871	ebi-a-GCST90002106	HLA DR on Dendritic Cell	A	G	0.1365	32929287
	rs362522	3.42295e-15	0.3225	0.04073	2871	ebi-a-GCST90002106	HLA DR on Dendritic Cell	T	C	0.1553	32929287
	rs116007826	6.51929e-42	0.8336	0.06047	2871	ebi-a-GCST90002106	HLA DR on Dendritic Cell	G	A	0.0686	32929287
	rs9270588	2.1419e-49	-0.5992	0.03915	1579	ebi-a-GCST90002108	HLA DR on CD33+ HLA DR+ CD14-	T	C	0.5722	32929287
	rs9269027	7.0583e-36	0.4929	0.03844	1579	ebi-a-GCST90002108	HLA DR on CD33+ HLA DR+ CD14-	T	A	0.5598	32929287
	rs116007826	1.74783e-17	0.6643	0.07716	1579	ebi-a-GCST90002108	HLA DR on CD33+ HLA DR+ CD14-	G	A	0.0681	32929287
	rs523727	1.89017e-15	-0.3524	0.04389	1579	ebi-a-GCST90002108	HLA DR on CD33+ HLA DR+ CD14-	G	A	0.3157	32929287
	rs9269027	4.71086e-17	0.3323	0.03914	1578	ebi-a-GCST90002109	HLA DR on CD33+ HLA DR+ CD14dim	T	A	0.5599	32929287
	rs142186496	3.34403e-09	0.4579	0.07698	1578	ebi-a-GCST90002109	HLA DR on CD33+ HLA DR+ CD14dim	G	A	0.0688	32929287
	rs613165	3.095e-10	-0.2784	0.04395	1578	ebi-a-GCST90002109	HLA DR on CD33+ HLA DR+ CD14dim	A	G	0.3188	32929287
	rs9270588	7.98362e-26	-0.4302	0.04022	1578	ebi-a-GCST90002109	HLA DR on CD33+ HLA DR+ CD14dim	T	C	0.5722	32929287
	rs12485444	2.48599e-10	0.2278	0.03577	1634	ebi-a-GCST90002110	HLA DR on CD33dim HLA DR+ CD11b+	A	T	0.4728	32929287
	rs9269109	1.28499e-18	0.3633	0.04076	1634	ebi-a-GCST90002110	HLA DR on CD33dim HLA DR+ CD11b+	C	T	0.3574	32929287
	rs61742525	1.53699e-09	0.4117	0.06776	1634	ebi-a-GCST90002110	HLA DR on CD33dim HLA DR+ CD11b+	A	G	0.0918	32929287
	rs6917212	2.30781e-26	-0.4813	0.04452	1634	ebi-a-GCST90002110	HLA DR on CD33dim HLA DR+ CD11b+	G	C	0.7641	32929287
	rs11074934	1.3649e-17	-0.3589	0.04157	1634	ebi-a-GCST90002110	HLA DR on CD33dim HLA DR+ CD11b+	T	C	0.2194	32929287
	rs9269109	8.63973e-20	0.3702	0.04014	1635	ebi-a-GCST90002111	HLA DR on CD33dim HLA DR+ CD11b-	C	T	0.3575	32929287
	rs61742525	4.65404e-09	0.3935	0.06679	1635	ebi-a-GCST90002111	HLA DR on CD33dim HLA DR+ CD11b-	A	G	0.0917	32929287
	rs2517696	2.12002e-08	-0.2424	0.04306	1635	ebi-a-GCST90002111	HLA DR on CD33dim HLA DR+ CD11b-	C	T	0.7156	32929287
	rs6917212	2.13993e-23	-0.4456	0.04403	1635	ebi-a-GCST90002111	HLA DR on CD33dim HLA DR+ CD11b-	G	C	0.7639	32929287
	rs11074934	2.13895e-23	-0.4126	0.04076	1635	ebi-a-GCST90002111	HLA DR on CD33dim HLA DR+ CD11b-	T	C	0.2193	32929287
	rs3130913	6.55541e-15	0.3285	0.04175	1635	ebi-a-GCST90002112	HLA DR on CD33- HLA DR+	A	G	0.4061	32929287
	rs9267650	2.04692e-18	-0.3988	0.04502	1635	ebi-a-GCST90002112	HLA DR on CD33- HLA DR+	T	A	0.2899	32929287
	rs2760980	2.43893e-60	1.049	0.06137	1635	ebi-a-GCST90002112	HLA DR on CD33- HLA DR+	A	G	0.1202	32929287
	rs12449199	3.30293e-18	-0.2433	0.02779	3060	ebi-a-GCST90002113	HLA DR on HLA DR+ T cell	G	T	0.3064	32929287
	rs12449199	1.82701e-09	-0.1674	0.02775	3060	ebi-a-GCST90002114	HLA DR on HLA DR+ CD4+ T cell	G	T	0.3064	32929287
	rs111983490	4.36315e-15	-0.3007	0.03814	3060	ebi-a-GCST90002116	HLA DR on B cell	A	G	0.2111	32929287
	rs74405933	1.0639e-48	-0.7731	0.05178	3060	ebi-a-GCST90002116	HLA DR on B cell	A	G	0.0729	32929287
	rs147210938	1.06299e-08	-0.4296	0.07489	3060	ebi-a-GCST90002116	HLA DR on B cell	A	G	0.0332	32929287
	rs9271768	6.86752e-36	0.4094	0.03232	3060	ebi-a-GCST90002116	HLA DR on B cell	G	A	0.4355	32929287
	rs143305120	4.00904e-08	-0.3957	0.07188	3060	ebi-a-GCST90002116	HLA DR on B cell	C	T	0.0359	32929287
	rs3869145	4.73151e-12	-0.3894	0.0561	3060	ebi-a-GCST90002116	HLA DR on B cell	A	G	0.0817	32929287
	rs9270599	3.05492e-65	0.5573	0.03189	3060	ebi-a-GCST90002116	HLA DR on B cell	A	G	0.635	32929287
	rs7192768	2.47002e-43	-0.4789	0.03416	3060	ebi-a-GCST90002116	HLA DR on B cell	C	T	0.8124	32929287
	rs2286975	6.17903e-09	0.1738	0.02982	3060	ebi-a-GCST90002116	HLA DR on B cell	A	G	0.3234	32929287
	rs56199187	1.90414e-51	-0.4759	0.03093	2971	ebi-a-GCST90002117	HLA DR on HLA DR+ Natural Killer	T	C	0.2402	32929287
	rs34821853	3.74197e-10	0.4533	0.07211	2971	ebi-a-GCST90002117	HLA DR on HLA DR+ Natural Killer	G	C	0.0459	32929287
	rs1634734	3.24302e-08	-0.1663	0.03	2971	ebi-a-GCST90002117	HLA DR on HLA DR+ Natural Killer	A	G	0.5702	32929287
	rs139174173	3.61901e-10	0.4977	0.07912	2971	ebi-a-GCST90002117	HLA DR on HLA DR+ Natural Killer	A	C	0.0459	32929287
	rs9268628	1.72385e-23	-0.2999	0.02977	2971	ebi-a-GCST90002117	HLA DR on HLA DR+ Natural Killer	C	A	0.6062	32929287
	rs12598451	9.37994e-33	-0.378	0.03133	2971	ebi-a-GCST90002117	HLA DR on HLA DR+ Natural Killer	A	G	0.2279	32929287
	rs13004867	5.63248e-32	-0.4974	0.04176	2920	ebi-a-GCST90002118	CD8 on CD28+ CD45RA- CD8+ T cell	G	C	0.1175	32929287
	rs56262516	6.74839e-13	0.2531	0.03508	2920	ebi-a-GCST90002118	CD8 on CD28+ CD45RA- CD8+ T cell	A	G	0.2757	32929287
	rs9263601	8.61192e-11	0.2002	0.03074	2920	ebi-a-GCST90002118	CD8 on CD28+ CD45RA- CD8+ T cell	C	T	0.4483	32929287
	rs938487	2.91072e-65	-0.5168	0.02954	2920	ebi-a-GCST90002119	CD8 on CD28+ CD45RA+ CD8+ T cell	G	A	0.2476	32929287
	rs13024436	1.07599e-08	0.1591	0.02774	2920	ebi-a-GCST90002119	CD8 on CD28+ CD45RA+ CD8+ T cell	A	G	0.3759	32929287
	rs1356625	1.36616e-12	0.192	0.02696	2920	ebi-a-GCST90002119	CD8 on CD28+ CD45RA+ CD8+ T cell	C	T	0.463	32929287
	rs10205992	2.99778e-28	-0.2955	0.02653	2920	ebi-a-GCST90002119	CD8 on CD28+ CD45RA+ CD8+ T cell	T	C	0.4729	32929287
	rs12660712	1.15401e-08	-0.2799	0.04891	2920	ebi-a-GCST90002119	CD8 on CD28+ CD45RA+ CD8+ T cell	A	C	0.1152	32929287
	rs1264570	1.417e-09	0.1984	0.03266	2920	ebi-a-GCST90002119	CD8 on CD28+ CD45RA+ CD8+ T cell	T	C	0.7204	32929287
	rs6903896	1.49314e-13	-0.3411	0.04595	2920	ebi-a-GCST90002119	CD8 on CD28+ CD45RA+ CD8+ T cell	A	G	0.1269	32929287
	rs130065	1.41906e-14	-0.3127	0.04043	2920	ebi-a-GCST90002119	CD8 on CD28+ CD45RA+ CD8+ T cell	A	G	0.1642	32929287
	rs7425430	1.18495e-11	-0.2188	0.03213	2920	ebi-a-GCST90002120	CD8 on CD28- CD8+ T cell	G	A	0.2317	32929287
	rs56262516	1.23509e-11	0.23	0.03381	2920	ebi-a-GCST90002120	CD8 on CD28- CD8+ T cell	A	G	0.2757	32929287
	rs9263601	4.30903e-09	0.1763	0.02994	2920	ebi-a-GCST90002120	CD8 on CD28- CD8+ T cell	C	T	0.4483	32929287
	rs72847706	1.79597e-15	-0.2551	0.03189	2915	ebi-a-GCST90002121	CD8 on CD39+ CD8+ T cell	C	T	0.228	32929287
	rs111359007	5.34195e-09	-0.2802	0.04787	2915	ebi-a-GCST90002121	CD8 on CD39+ CD8+ T cell	A	T	0.1015	32929287
	rs9357097	8.08165e-12	0.1925	0.02804	2915	ebi-a-GCST90002121	CD8 on CD39+ CD8+ T cell	T	C	0.4762	32929287
	rs17197199	7.21274e-11	-0.2839	0.04341	2915	ebi-a-GCST90002121	CD8 on CD39+ CD8+ T cell	T	C	0.1266	32929287
	rs117519014	7.57356e-11	0.4352	0.06661	2915	ebi-a-GCST90002121	CD8 on CD39+ CD8+ T cell	A	C	0.0427	32929287
