# Supplementary material for: Mendelian randomization of immune cell phenotypes to discover potential drug targets for B-cell malignancy
Source: Blood Cancer J. 2025 Apr 9;15(1):62. doi: 10.1038/s41408-025-01277-x (PMC11979003; doi:10.1038/s41408-025-01277-x)
Supplement: Supplementary file 13 — Supplementary Data 11 [file 41408_2025_1277_MOESM13_ESM.xlsx]

## Sheet: Legend
Supplementary Data 11 | Harmonized Data for the Mendelian randomisation analysis for each trait and B cell malignancy risk
SNP, single nucelotide polymorphism; EAF, effect allele frequency; SE, standard error; Chr., chromosome; N, sample size; MAF, minor allele frequency; PVE, proportion of variance explained.

## Sheet: CLL
	Trait ID	Trait	SNP	Effect Allele Exposure	Other Allele Exposure	Effect Allele Outcome	Other Allele Outcome	Beta Exposure	Beta Outcome	EAF Exposure	EAF Outcome	Palindromic SNP	Ambiguous SNP	P-value Outcome	SE Outcome	Position Outcome	Chr. Outcome	P-value Exposure	SE Exposure	N Exposure	MAF	PVE	Sex	Category
	ebi-a-GCST90001391	IgD+ B cell %B cell	rs17405603	T	A	T	A	0.1542	-0.0270487	0.284	0.328	TRUE	FALSE	0.412623	0.033015	144608340	5	2.38298e-08	0.02757	3658	0.284	0.00847917	Males and Females	Continous
	ebi-a-GCST90001395	IgD+ CD38- B cell %B cell	rs77762131	C	G	C	G	0.3388	-0.0975291	0.045	0.0249	TRUE	FALSE	0.422755	0.12166	96205838	14	4.101e-09	0.05748	3657	0.045	0.0094107	Males and Females	Continous
	ebi-a-GCST90001399	IgD- CD27- B cell %B cell	rs2250246	G	A	G	A	0.1466	-0.00556302	0.5339	0.5805	FALSE	FALSE	0.852629	0.0299467	6553016	12	2.12501e-09	0.02442	3657	0.4661	0.00975872	Males and Females	Continous
	ebi-a-GCST90001410	IgD- CD38+ B cell %B cell	rs2792563	A	G	A	G	-0.1407	-0.0429277	0.567	0.5348	FALSE	FALSE	0.168353	0.0311632	213100225	1	1.494e-08	0.02479	3657	0.433	0.00873175	Males and Females	Continous
	ebi-a-GCST90001422	CD20- CD38- B cell %B cell	rs117308259	C	T	C	T	-0.8348	0.0686498	0.0066	0.0179	FALSE	FALSE	0.715231	0.188164	31993501	14	2.48199e-08	0.1494	3659	0.0066	0.00846079	Males and Females	Continous
	ebi-a-GCST90001424	IgD+ B cell %Lymphocyte	rs11657531	T	C	T	C	-0.1468	-0.0397222	0.4882	0.4612	FALSE	FALSE	0.238443	0.0336946	2731370	17	5.52497e-10	0.0236	3657	0.4882	0.0104697	Males and Females	Continous
	ebi-a-GCST90001426	IgD- CD38dim B cell %lymphocyte	rs11687597	G	A	G	A	0.1644	0.00492221	0.2069	0.2068	FALSE	FALSE	0.884104	0.0337672	136926146	2	4.86004e-08	0.03007	3656	0.2069	0.0081095	Males and Females	Continous
	ebi-a-GCST90001429	IgD+ CD38+ B cell %lymphocyte	rs140380950	C	T	C	T	-0.3597	0.161112	0.0368	0.0169	FALSE	FALSE	0.251635	0.140539	105587803	2	2.067e-08	0.06402	3656	0.0368	0.0085607	Males and Females	Continous
	ebi-a-GCST90001431	IgD+ CD38- B cell %lymphocyte	rs12874404	G	A	G	A	0.1714	0.0538452	0.3256	0.0626	FALSE	FALSE	0.429447	0.0681467	108993494	13	1.385e-10	0.02663	3656	0.3256	0.0112042	Males and Females	Continous
	ebi-a-GCST90001433	IgD- CD27- B cell %lymphocyte	rs35574803	C	T	C	T	-0.3044	0.367744	0.0562	0.0239	FALSE	FALSE	6.08717e-05	0.0917203	32533246	3	1.83101e-08	0.05397	3656	0.0562	0.00862612	Males and Females	Continous
	ebi-a-GCST90001439	IgD+ CD24+ B cell %lymphocyte	rs11657118	C	T	C	T	-0.1428	-0.047619	0.475	0.4732	FALSE	FALSE	0.144075	0.0325983	2714118	17	3.70101e-09	0.02416	3656	0.475	0.00946512	Males and Females	Continous
	ebi-a-GCST90001442	CD24+ CD27+ B cell %lymphocyte	rs11657759	C	A	C	A	-0.1352	-0.0482773	0.4903	0.4722	FALSE	FALSE	0.136045	0.032386	2715961	17	1.80701e-08	0.02397	3656	0.4903	0.00862677	Males and Females	Continous
	ebi-a-GCST90001451	CD62L- monocyte %monocyte	rs45487297	A	T	A	T	0.6623	-0.165145	0.0135	0.0119	TRUE	FALSE	0.220648	0.134834	30153119	14	3.74498e-08	0.1201	3042	0.0135	0.00989793	Males and Females	Continous
	ebi-a-GCST90001457	CD11c+ HLA DR++ monocyte %monocyte	rs6808893	T	C	T	C	-0.1582	0.192506	0.5717	0.5229	FALSE	FALSE	1.57128e-10	0.0300871	188133439	3	8.47208e-09	0.02739	3042	0.4283	0.0108476	Males and Females	Continous
	ebi-a-GCST90001463	CD62L- Dendritic Cell %Dendritic Cell	rs56199187	T	C	T	C	0.7548	-0.00773049	0.2441	0.1372	FALSE	FALSE	0.894671	0.0583891	161520931	1	2.11349e-144	0.02809	3410	0.2441	0.174741	Males and Females	Continous
	ebi-a-GCST90001465	CD86+ myeloid Dendritic Cell %Dendritic Cell	rs115805162	T	C	T	C	-0.2598	0.0406067	0.2084	0.0706	FALSE	FALSE	0.54918	0.0677921	161410253	1	8.20163e-15	0.03331	3410	0.2084	0.0175265	Males and Females	Continous
	ebi-a-GCST90001467	CD86+ plasmacytoid Dendritic Cell %Dendritic Cell	rs3845548	T	C	T	C	-0.2739	-0.0116092	0.2345	0.1362	FALSE	FALSE	0.802813	0.0464908	161507448	1	1.98381e-20	0.02938	3410	0.2345	0.024854	Males and Females	Continous
	ebi-a-GCST90001469	CD62L- myeloid Dendritic Cell %Dendritic Cell	rs115805162	T	C	T	C	-0.2838	0.0406067	0.2084	0.0706	FALSE	FALSE	0.54918	0.0677921	161410253	1	6.29796e-18	0.03272	3410	0.2084	0.0215857	Males and Females	Continous
	ebi-a-GCST90001471	CD62L- plasmacytoid Dendritic Cell %Dendritic Cell	rs55971447	T	C	T	C	-0.3011	-0.00999276	0.2352	0.1372	FALSE	FALSE	0.832025	0.0471123	161515326	1	6.69885e-25	0.02899	3410	0.2352	0.0306651	Males and Females	Continous
	ebi-a-GCST90001473	CD62L- CD86+ myeloid Dendritic Cell %Dendritic Cell	rs115805162	T	C	T	C	-0.3069	0.0406067	0.2084	0.0706	FALSE	FALSE	0.54918	0.0677921	161410253	1	4.1783e-20	0.03321	3410	0.2084	0.024432	Males and Females	Continous
	ebi-a-GCST90001476	HLA DR++ monocyte %leukocyte	rs9270591	T	C	T	C	-0.2715	0.117331	0.5793	0.5775	FALSE	FALSE	0.000163605	0.0311267	32561424	6	7.43875e-18	0.03137	3595	0.4207	0.0204106	Males and Females	Continous
	ebi-a-GCST90001478	CD4 regulatory T cell %CD4+ T cell	rs1571025	G	A	G	A	0.2422	0.0297709	0.1766	0.1163	FALSE	FALSE	0.493849	0.043512	6134869	10	1.10892e-12	0.0339	3437	0.1766	0.0146341	Males and Females	Continous
	ebi-a-GCST90001479	CD4 regulatory T cell %T cell	rs1571025	G	A	G	A	0.2054	0.0297709	0.1766	0.1163	FALSE	FALSE	0.493849	0.043512	6134869	10	4.16898e-09	0.03486	3437	0.1766	0.01	Males and Females	Continous
	ebi-a-GCST90001484	CD39+ resting CD4 regulatory T cell %resting CD4 regulatory T cell	rs10882701	C	A	C	A	-0.3681	0.0143872	0.5141	0.5686	FALSE	FALSE	0.687646	0.0357845	97741071	10	6.65733e-50	0.02438	3437	0.4859	0.0622006	Males and Females	Continous
	ebi-a-GCST90001485	CD39+ resting CD4 regulatory T cell %CD4 regulatory T cell	rs10882701	C	A	C	A	-0.3593	0.0143872	0.5141	0.5686	FALSE	FALSE	0.687646	0.0357845	97741071	10	1.07994e-47	0.02438	3437	0.4859	0.0594368	Males and Females	Continous
	ebi-a-GCST90001491	CD39+ activated CD4 regulatory T cell %CD4 regulatory T cell	rs10736092	G	A	G	A	0.9153	0.000235796	0.4692	0.5109	FALSE	FALSE	0.993612	0.029453	97570315	10	1e-200	0.0203	3437	0.4692	0.371662	Males and Females	Continous
	ebi-a-GCST90001496	CD39+ secreting CD4 regulatory T cell %secreting CD4 regulatory T cell	rs10882701	C	A	C	A	-0.4034	0.0143872	0.5141	0.5686	FALSE	FALSE	0.687646	0.0357845	97741071	10	2.03704e-56	0.02502	3437	0.4859	0.0703158	Males and Females	Continous
	ebi-a-GCST90001497	CD39+ secreting CD4 regulatory T cell %CD4 regulatory T cell	rs10882701	C	A	C	A	-0.3962	0.0143872	0.5141	0.5686	FALSE	FALSE	0.687646	0.0357845	97741071	10	8.02786e-56	0.02472	3437	0.4859	0.0695423	Males and Females	Continous
	ebi-a-GCST90001499	Activated & resting CD4 regulatory T cell %CD4 regulatory T cell	rs113435341	G	A	G	A	2.569	0.0183574	0.0032	0.0189	FALSE	FALSE	0.916818	0.175766	198151688	1	1.27909e-33	0.2103	3437	0.0032	0.0416113	Males and Females	Continous
	ebi-a-GCST90001500	Activated & resting CD4 regulatory T cell %CD4+ T cell	rs17583875	A	G	A	G	1.827	0.0120426	0.0029	0.0219	FALSE	FALSE	0.91621	0.114463	197924770	1	4.63981e-16	0.2239	3437	0.0029	0.0190045	Males and Females	Continous
	ebi-a-GCST90001502	Activated & secreting CD4 regulatory T cell %CD4 regulatory T cell	rs113435341	G	A	G	A	-2.621	0.0183574	0.0032	0.0189	FALSE	FALSE	0.916818	0.175766	198151688	1	6.32995e-40	0.1957	3437	0.0032	0.0495997	Males and Females	Continous
	ebi-a-GCST90001503	Activated & secreting CD4 regulatory T cell %CD4+ T cell	rs11256966	G	C	G	C	-0.1567	0.00620677	0.3848	0.2584	TRUE	FALSE	0.871285	0.038307	6185310	10	2.64101e-09	0.02626	3437	0.3848	0.010254	Males and Females	Continous
	ebi-a-GCST90001505	CD25++ CD4+ T cell %CD4+ T cell	rs10905892	T	C	T	C	0.2715	0.0684392	0.0752	0.0308	FALSE	FALSE	0.40361	0.0819444	6183022	10	2.04202e-08	0.04829	3437	0.0752	0.00911318	Males and Females	Continous
	ebi-a-GCST90001508	CD25++ CD45RA+ CD4 not regulatory T cell %CD4+ T cell	rs10905719	A	G	A	G	0.1841	0.00706385	0.2082	0.3062	FALSE	FALSE	0.824125	0.0317845	6115171	10	7.05797e-09	0.03172	3437	0.2082	0.00970568	Males and Females	Continous
	ebi-a-GCST90001509	CD25++ CD45RA+ CD4 not regulatory T cell %T cell	rs10905719	A	G	A	G	0.1734	0.00706385	0.2082	0.3062	FALSE	FALSE	0.824125	0.0317845	6115171	10	4.88495e-08	0.03172	3437	0.2082	0.00861971	Males and Females	Continous
	ebi-a-GCST90001511	CD25++ CD45RA- CD4 not regulatory T cell %CD4+ T cell	rs17583875	A	G	A	G	-1.737	0.0120426	0.0029	0.0219	FALSE	FALSE	0.91621	0.114463	197924770	1	7.08272e-14	0.2311	3437	0.0029	0.0161711	Males and Females	Continous
	ebi-a-GCST90001512	CD25++ CD45RA- CD4 not regulatory T cell %T cell	rs11579717	A	G	A	G	-1.078	-0.000347098	0.0044	0.0447	FALSE	FALSE	0.997391	0.106156	199999121	1	1.83202e-08	0.1911	3437	0.0044	0.00917348	Males and Females	Continous
	ebi-a-GCST90001516	Immature Myeloid-Derived Suppressor Cells %CD33dim HLA DR- CD66b-	rs2455069	G	A	G	A	0.2522	0.0304333	0.5197	0.4483	FALSE	FALSE	0.301672	0.0294653	51728641	19	1.8608e-14	0.03266	1857	0.4803	0.0311114	Males and Females	Continous
	ebi-a-GCST90001519	CD33+ HLA DR+ CD14- %CD33+ HLA DR+	rs7245846	A	G	A	G	-0.3128	0.00288103	0.2236	0.335	FALSE	FALSE	0.926754	0.0313394	51731176	19	2.6339e-15	0.03922	1858	0.2236	0.0331019	Males and Females	Continous
	ebi-a-GCST90001521	CD33+ HLA DR+ CD14dim %CD33+ HLA DR+	rs111231787	T	C	T	C	1.244	0.0097446	0.0057	0.0229	FALSE	FALSE	0.935004	0.119492	112408670	5	3.04397e-08	0.2236	1858	0.0057	0.0163861	Males and Females	Continous
	ebi-a-GCST90001526	CD33dim HLA DR+ CD11b+ %CD33dim HLA DR+	rs1801274	G	A	G	A	0.5511	0.00522247	0.3334	0.5109	FALSE	FALSE	0.857402	0.029065	161479745	1	2.76822e-54	0.03437	1858	0.3334	0.121554	Males and Females	Continous
	ebi-a-GCST90001528	CD33dim HLA DR+ CD11b- %CD33dim HLA DR+	rs1801274	G	A	G	A	-0.5517	0.00522247	0.3334	0.5109	FALSE	FALSE	0.857402	0.029065	161479745	1	2.5293e-54	0.03439	1858	0.3334	0.121663	Males and Females	Continous
	ebi-a-GCST90001533	Basophil %CD33dim HLA DR- CD66b-	rs3865444	A	C	A	C	-0.5183	0.0152753	0.2132	0.3101	FALSE	FALSE	0.625338	0.0312827	51727962	19	1.14393e-40	0.03788	1857	0.2132	0.0915832	Males and Females	Continous
	ebi-a-GCST90001535	CD45RA- CD4+ T cell %CD4+ T cell	rs11124653	A	C	A	C	0.1345	0.0519038	0.5909	0.6302	FALSE	FALSE	0.087984	0.0304219	39112166	2	3.92202e-08	0.02443	3427	0.4091	0.00876717	Males and Females	Continous
	ebi-a-GCST90001536	CD45RA- CD4+ T cell %T cell	rs12712610	G	A	G	A	-0.1632	0.00949965	0.2969	0.174	FALSE	FALSE	0.806841	0.0388527	38897249	2	7.82492e-10	0.02646	3427	0.2969	0.0109787	Males and Females	Continous
	ebi-a-GCST90001561	CD45RA+ CD8+ T cell %CD8+ T cell	rs11896593	C	G	C	G	0.2701	0.014889	0.3707	0.1789	TRUE	FALSE	0.688174	0.0370986	38925155	2	1.04112e-33	0.02208	3427	0.3707	0.0418385	Males and Females	Continous
	ebi-a-GCST90001562	CD45RA+ CD8+ T cell %T cell	rs6707421	G	A	G	A	0.1592	0.0109672	0.3011	0.167	FALSE	FALSE	0.779041	0.0390894	38897781	2	8.10588e-11	0.02442	3427	0.3011	0.0122498	Males and Females	Continous
	ebi-a-GCST90001568	Naive CD4-CD8- T cell %T cell	rs2523614	C	T	C	T	-0.1522	-0.0588002	0.2642	0.3469	FALSE	FALSE	0.0751001	0.0330366	31320654	6	6.09902e-09	0.02611	3427	0.2642	0.00981785	Males and Females	Continous
	ebi-a-GCST90001570	Effector Memory CD4-CD8- T cell %CD4-CD8- T cell	rs111902980	A	G	A	G	0.5134	-0.0654578	0.0193	0.0278	FALSE	FALSE	0.460638	0.0887207	157954450	1	2.64899e-08	0.09207	3427	0.0193	0.00899163	Males and Females	Continous
	ebi-a-GCST90001571	Effector Memory CD4-CD8- T cell %T cell	rs113500908	T	C	T	C	0.3476	0.103678	0.0449	0.0408	FALSE	FALSE	0.390316	0.12069	100774499	6	2.83498e-09	0.05835	3427	0.0449	0.0102492	Males and Females	Continous
	ebi-a-GCST90001573	Terminally Differentiated CD4-CD8- T cell %CD4-CD8- T cell	rs113435341	G	A	G	A	1.73	0.0183574	0.0032	0.0189	FALSE	FALSE	0.916818	0.175766	198151688	1	3.64586e-14	0.2275	3427	0.0032	0.0165939	Males and Females	Continous
	ebi-a-GCST90001574	Terminally Differentiated CD4-CD8- T cell %T cell	rs113435341	G	A	G	A	1.335	0.0183574	0.0032	0.0189	FALSE	FALSE	0.916818	0.175766	198151688	1	5.36303e-09	0.2281	3427	0.0032	0.00989643	Males and Females	Continous
	ebi-a-GCST90001575	Naive CD4+ T cell %T cell	rs66679234	T	C	T	C	-0.1391	-0.0415517	0.4246	0.4662	FALSE	FALSE	0.175145	0.0306461	4224639	17	2.197e-08	0.0248	3427	0.4246	0.00909637	Males and Females	Continous
	ebi-a-GCST90001584	CD14- CD16+ monocyte %monocyte	rs3826007	T	C	T	C	-0.1739	0.0324293	0.2136	0.2545	FALSE	FALSE	0.336287	0.0337269	80263217	15	5.41003e-09	0.02973	3629	0.2136	0.00934	Males and Females	Continous
	ebi-a-GCST90001585	CD14+ CD16+ monocyte %monocyte	rs3829793	G	C	G	C	0.1677	0.0106639	0.3147	0.3479	TRUE	FALSE	0.730872	0.0310026	161194400	1	6.142e-10	0.02704	3629	0.3147	0.0104879	Males and Females	Continous
	ebi-a-GCST90001586	CD14+ CD16- monocyte %monocyte	rs74975395	T	C	T	C	-0.254	-0.149349	0.081	0.0129	FALSE	FALSE	0.33847	0.156028	166026114	1	1.77301e-08	0.04499	3629	0.081	0.00870664	Males and Females	Continous
	ebi-a-GCST90001587	CD16+ monocyte %monocyte	rs74975395	T	C	T	C	0.2556	-0.149349	0.081	0.0129	FALSE	FALSE	0.33847	0.156028	166026114	1	1.45399e-08	0.045	3629	0.081	0.00881182	Males and Females	Continous
	ebi-a-GCST90001619	HLA DR+ T cell%T cell	rs1084560	G	A	G	A	-0.1328	0.0158399	0.5726	0.6521	FALSE	FALSE	0.621451	0.032078	10824872	16	9.71091e-09	0.02309	3596	0.4274	0.0091149	Males and Females	Continous
	ebi-a-GCST90001620	HLA DR+ T cell%lymphocyte	rs3087456	A	G	A	G	-0.4689	0.0362717	0.7661	0.7614	FALSE	FALSE	0.276448	0.0333278	10970902	16	7.09088e-69	0.02616	3596	0.2339	0.0820163	Males and Females	Continous
	ebi-a-GCST90001622	Natural Killer T %T cell	rs115536607	T	C	T	C	0.3253	0.162013	0.0545	0.0338	FALSE	FALSE	0.0388972	0.0784464	101417409	6	3.90904e-09	0.05512	3669	0.0545	0.0094037	Males and Females	Continous
	ebi-a-GCST90001623	Natural Killer T %lymphocyte	rs115536607	T	C	T	C	0.3109	0.162013	0.0545	0.0338	FALSE	FALSE	0.0388972	0.0784464	101417409	6	2.24502e-08	0.05547	3669	0.0545	0.00848936	Males and Females	Continous
	ebi-a-GCST90001625	HLA DR+ CD4+ T cell %T cell	rs11641185	T	C	T	C	-0.2989	0.0113161	0.7744	0.7654	FALSE	FALSE	0.73495	0.0334252	10986596	16	4.5196e-32	0.02511	3595	0.2256	0.0379202	Males and Females	Continous
	ebi-a-GCST90001626	HLA DR+ CD4+ T cell %lymphocyte	rs3087456	A	G	A	G	-0.3114	0.0362717	0.7662	0.7614	FALSE	FALSE	0.276448	0.0333278	10970902	16	1.34307e-33	0.02551	3595	0.2338	0.0397997	Males and Females	Continous
	ebi-a-GCST90001628	HLA DR+ CD8+ T cell %T cell	rs3087456	A	G	A	G	-0.4526	0.0362717	0.7662	0.7614	FALSE	FALSE	0.276448	0.0333278	10970902	16	1.46893e-62	0.02659	3595	0.2338	0.0745816	Males and Females	Continous
	ebi-a-GCST90001629	HLA DR+ CD8+ T cell %lymphocyte	rs3087456	A	G	A	G	-0.4525	0.0362717	0.7662	0.7614	FALSE	FALSE	0.276448	0.0333278	10970902	16	9.22784e-61	0.027	3595	0.2338	0.072467	Males and Females	Continous
	ebi-a-GCST90001631	CD8+ Natural Killer T %T cell	rs76161425	T	C	T	C	-0.406	0.139153	0.1088	0.0338	FALSE	FALSE	0.12984	0.0918666	112704995	11	1.41286e-25	0.03854	3668	0.1088	0.0293667	Males and Females	Continous
	ebi-a-GCST90001632	CD8+ Natural Killer T %lymphocyte	rs78268116	T	C	T	C	-0.3961	0.135707	0.1095	0.0368	FALSE	FALSE	0.13709	0.0912795	112705025	11	2.18424e-24	0.03859	3668	0.1095	0.0279211	Males and Females	Continous
	ebi-a-GCST90001634	CD8dim Natural Killer T %T cell	rs11544989	G	A	G	A	0.1399	-0.096591	0.6125	0.5755	FALSE	FALSE	0.0137933	0.0392231	145057868	8	3.55697e-08	0.02533	3668	0.3875	0.00824781	Males and Females	Continous
	ebi-a-GCST90001635	CD8dim Natural Killer T %lymphocyte	rs11544989	G	A	G	A	0.1407	-0.096591	0.6125	0.5755	FALSE	FALSE	0.0137933	0.0392231	145057868	8	2.551e-08	0.02521	3668	0.3875	0.00842055	Males and Females	Continous
	ebi-a-GCST90001637	CD4-CD8- Natural Killer T %T cell	rs115536607	T	C	T	C	0.3694	0.162013	0.0545	0.0338	FALSE	FALSE	0.0388972	0.0784464	101417409	6	1.25314e-11	0.05436	3668	0.0545	0.0124329	Males and Females	Continous
	ebi-a-GCST90001638	CD4-CD8- Natural Killer T %lymphocyte	rs115536607	T	C	T	C	0.3576	0.162013	0.0545	0.0338	FALSE	FALSE	0.0388972	0.0784464	101417409	6	4.63554e-11	0.05416	3668	0.0545	0.0117457	Males and Females	Continous
	ebi-a-GCST90001641	CD3- lymphocyte %leukocyte	rs4796089	C	T	C	T	0.2194	-0.0503109	0.134	0.1034	FALSE	FALSE	0.324707	0.0510858	33814758	17	2.98903e-09	0.0369	3669	0.134	0.00954351	Males and Females	Continous
	ebi-a-GCST90001649	HLA DR+ Natural Killer %Natural Killer	rs115805162	T	C	T	C	0.2582	0.0406067	0.2076	0.0706	FALSE	FALSE	0.54918	0.0677921	161410253	1	1.32008e-15	0.03216	3596	0.2076	0.0176094	Males and Females	Continous
	ebi-a-GCST90001650	HLA DR+ Natural Killer %CD3- lymphocyte	rs115805162	T	C	T	C	0.2697	0.0406067	0.2076	0.0706	FALSE	FALSE	0.54918	0.0677921	161410253	1	1.62218e-17	0.0315	3596	0.2076	0.0199782	Males and Females	Continous
	ebi-a-GCST90001652	Granulocyte %leukocyte	rs77650974	A	G	A	G	0.1512	-0.109248	0.3227	0.2117	FALSE	FALSE	0.00922872	0.0419624	12394263	18	1.25101e-08	0.0265	3669	0.3227	0.00879483	Males and Females	Continous
	ebi-a-GCST90001653	CD28- CD4-CD8- T cell %CD4-CD8- T cell	rs4796089	C	T	C	T	-0.2435	-0.0503109	0.1343	0.1034	FALSE	FALSE	0.324707	0.0510858	33814758	17	6.12915e-11	0.0371	3440	0.1343	0.0123676	Males and Females	Continous
	ebi-a-GCST90001655	CD28+ CD4-CD8- T cell %T cell	rs34546581	A	G	A	G	0.1659	0.0406366	0.1927	0.2177	FALSE	FALSE	0.229317	0.0338041	87021659	2	8.92401e-09	0.02878	3440	0.1927	0.00956705	Males and Females	Continous
	ebi-a-GCST90001656	CD28+ CD4-CD8- T cell %CD4-CD8- T cell	rs4796089	C	T	C	T	0.2435	-0.0503109	0.1343	0.1034	FALSE	FALSE	0.324707	0.0510858	33814758	17	6.12915e-11	0.0371	3440	0.1343	0.0123676	Males and Females	Continous
	ebi-a-GCST90001658	CD39+ CD4+ T cell %T cell	rs10736092	G	A	G	A	1.014	0.000235796	0.469	0.5109	FALSE	FALSE	0.993612	0.029453	97570315	10	1e-200	0.01774	3440	0.469	0.487114	Males and Females	Continous
	ebi-a-GCST90001659	CD39+ CD4+ T cell %CD4+ T cell	rs10736092	G	A	G	A	1.023	0.000235796	0.469	0.5109	FALSE	FALSE	0.993612	0.029453	97570315	10	1e-200	0.01758	3440	0.469	0.49606	Males and Females	Continous
	ebi-a-GCST90001661	CD28- CD8dim T cell %T cell	rs12986962	G	A	G	A	-0.1604	-0.0328594	0.2827	0.3777	FALSE	FALSE	0.279275	0.0303705	111808558	2	1.54099e-08	0.02829	3440	0.2827	0.00925859	Males and Females	Continous
	ebi-a-GCST90001662	CD28- CD8dim T cell %CD8dim T cell	rs4796089	C	T	C	T	-0.2283	-0.0503109	0.1343	0.1034	FALSE	FALSE	0.324707	0.0510858	33814758	17	4.32195e-10	0.03646	3440	0.1343	0.0112693	Males and Females	Continous
	ebi-a-GCST90001664	CD28+ CD45RA+ CD8dim T cell %T cell	rs113435341	G	A	G	A	2.157	0.0183574	0.0032	0.0189	FALSE	FALSE	0.916818	0.175766	198151688	1	2.96415e-25	0.2061	3440	0.0032	0.0308584	Males and Females	Continous
	ebi-a-GCST90001665	CD28+ CD45RA+ CD8dim T cell %CD8dim T cell	rs11579717	A	G	A	G	1.307	-0.000347098	0.0044	0.0447	FALSE	FALSE	0.997391	0.106156	199999121	1	2.37411e-12	0.1858	3440	0.0044	0.0141807	Males and Females	Continous
	ebi-a-GCST90001667	CD28+ CD45RA- CD8dim T cell %T cell	rs11579717	A	G	A	G	-1.201	-0.000347098	0.0044	0.0447	FALSE	FALSE	0.997391	0.106156	199999121	1	1.41906e-11	0.1771	3440	0.0044	0.0131924	Males and Females	Continous
	ebi-a-GCST90001668	CD28+ CD45RA- CD8dim T cell %CD8dim T cell	rs11579717	A	G	A	G	-1.217	-0.000347098	0.0044	0.0447	FALSE	FALSE	0.997391	0.106156	199999121	1	6.36356e-11	0.1857	3440	0.0044	0.0123313	Males and Females	Continous
	ebi-a-GCST90001670	CD39+ CD8+ T cell %T cell	rs10736092	G	A	G	A	1.01	0.000235796	0.469	0.5109	FALSE	FALSE	0.993612	0.029453	97570315	10	1e-200	0.01914	3440	0.469	0.447352	Males and Females	Continous
	ebi-a-GCST90001671	CD39+ CD8+ T cell %CD8+ T cell	rs11818051	T	C	T	C	0.6977	0.0658546	0.0317	0.0119	FALSE	FALSE	0.723585	0.186203	97972294	10	7.7464e-21	0.07403	3440	0.0317	0.0251705	Males and Females	Continous
	ebi-a-GCST90001679	CD25++ CD8+ T cell %T cell	rs78667279	A	G	A	G	-0.7401	0.00841822	0.0096	0.0258	FALSE	FALSE	0.91533	0.0791791	54957709	2	1.367e-08	0.13	3162	0.0096	0.0101462	Males and Females	Continous
	ebi-a-GCST90001680	CD25++ CD8+ T cell %CD8+ T cell	rs72915529	A	G	A	G	-0.7447	0.00718246	0.0103	0.0308	FALSE	FALSE	0.926817	0.0781974	54970478	2	3.00497e-09	0.1252	3162	0.0103	0.0110652	Males and Females	Continous
	ebi-a-GCST90001686	CD28- CD8+ T cell %CD8+ T cell	rs4796089	C	T	C	T	-0.2034	-0.0503109	0.1343	0.1034	FALSE	FALSE	0.324707	0.0510858	33814758	17	1.35301e-09	0.03346	3440	0.1343	0.010628	Males and Females	Continous
	ebi-a-GCST90001689	CD28+ CD45RA+ CD8+ T cell %CD8+ T cell	rs17583875	A	G	A	G	0.9979	0.0120426	0.0029	0.0219	FALSE	FALSE	0.91621	0.114463	197924770	1	8.81901e-09	0.1731	3440	0.0029	0.00956854	Males and Females	Continous
	ebi-a-GCST90001691	CD28+ CD45RA- CD8+ T cell %T cell	rs17583875	A	G	A	G	-2.154	0.0120426	0.0029	0.0219	FALSE	FALSE	0.91621	0.114463	197924770	1	8.59607e-21	0.2288	3440	0.0029	0.0251173	Males and Females	Continous
	ebi-a-GCST90001692	CD28+ CD45RA- CD8+ T cell %CD8+ T cell	rs1051488	T	C	T	C	0.2395	0.0686716	0.7693	0.3827	FALSE	FALSE	0.0328986	0.03219	31322911	6	8.82064e-13	0.03338	3440	0.2307	0.0147445	Males and Females	Continous
	ebi-a-GCST90001694	CD28- CD4-CD8- T cell %T cell	rs6755452	G	T	G	T	0.2159	0.0370533	0.189	0.2247	FALSE	FALSE	0.273207	0.0338168	87035076	2	5.00495e-11	0.03275	3440	0.189	0.0124759	Males and Females	Continous
	ebi-a-GCST90001696	CD45RA- CD28- CD8+ T cell %CD8+ T cell	rs140385926	G	A	G	A	28.75	-0.185922	0.0009	0.0169	FALSE	FALSE	0.331299	0.191376	69903187	15	3.586e-08	5.206	3425	0.0009	0.00882585	Males and Females	Continous
	ebi-a-GCST90001697	CD45RA- CD28- CD8+ T cell %T cell	rs111388649	A	G	A	G	26.26	-0.159519	0.0001	0.0189	FALSE	FALSE	0.153144	0.111668	28246470	12	2.22101e-08	4.684	3425	0.0001	0.00909343	Males and Females	Continous
	ebi-a-GCST90001699	CD45RA+ CD28- CD8+ T cell %CD8+ T cell	rs7559619	G	A	G	A	-2.745	0.0333862	0.3508	0.4095	FALSE	FALSE	0.291409	0.0316446	38892207	2	1.962e-13	0.372	3425	0.3508	0.0156491	Males and Females	Continous
	ebi-a-GCST90001700	CD45RA+ CD28- CD8+ T cell %T cell	rs10824158	T	G	T	G	9.768	0.0606125	0.0019	0.0358	FALSE	FALSE	0.448145	0.0799097	53915868	10	1.62401e-08	1.725	3425	0.0019	0.00927525	Males and Females	Continous
	ebi-a-GCST90001701	BAFF-R on CD20- CD38- B cell	rs73165129	T	C	T	C	-0.5191	-0.0999372	0.0987	0.0795	FALSE	FALSE	0.065041	0.0541672	42315371	22	6.74528e-37	0.04044	3592	0.0987	0.0438596	Males and Females	Continous
	ebi-a-GCST90001702	BAFF-R on CD24+ CD27+ B cell	rs117086217	G	A	G	A	-0.5014	0.0627708	0.0343	0.0298	FALSE	FALSE	0.683913	0.154179	39876838	22	1.08493e-13	0.06723	3657	0.0343	0.0149817	Males and Females	Continous
	ebi-a-GCST90001703	BAFF-R on IgD+ CD24+ B cell	rs117086217	G	A	G	A	-0.5093	0.0627708	0.0343	0.0298	FALSE	FALSE	0.683913	0.154179	39876838	22	4.41876e-14	0.06721	3657	0.0343	0.0154592	Males and Females	Continous
	ebi-a-GCST90001704	BAFF-R on IgD+ CD24- B cell	rs117430146	C	G	C	G	0.3164	0.095249	0.0561	0.0159	TRUE	FALSE	0.738021	0.284772	41998660	22	1.45101e-08	0.0557	3657	0.0561	0.00874626	Males and Females	Continous
	ebi-a-GCST90001705	BAFF-R on IgD+ CD38- B cell	rs117430146	C	G	C	G	0.3149	0.095249	0.0562	0.0159	TRUE	FALSE	0.738021	0.284772	41998660	22	1.65402e-08	0.05565	3645	0.0562	0.00870801	Males and Females	Continous
	ebi-a-GCST90001706	BAFF-R on IgD+ CD38- naive B cell	rs117705111	A	G	A	G	-0.7129	-0.1398	0.0346	0.0368	FALSE	FALSE	0.130614	0.0924793	41957510	22	1.24595e-14	0.09169	1837	0.0346	0.0318598	Males and Females	Continous
	ebi-a-GCST90001707	BAFF-R on IgD+ CD38- unswitched memory B cell	rs11090614	G	A	G	A	-0.3049	-0.030524	0.2474	0.2276	FALSE	FALSE	0.393038	0.0357373	44300847	22	8.44501e-15	0.03896	1837	0.2474	0.0322645	Males and Females	Continous
	ebi-a-GCST90001708	BAFF-R on IgD+ CD38+ B cell	rs117430146	C	G	C	G	0.3402	0.095249	0.0561	0.0159	TRUE	FALSE	0.738021	0.284772	41998660	22	1.2e-09	0.0558	3656	0.0561	0.0100647	Males and Females	Continous
	ebi-a-GCST90001709	BAFF-R on IgD+ CD38dim B cell	rs117430146	C	G	C	G	0.3293	0.095249	0.0561	0.0159	TRUE	FALSE	0.738021	0.284772	41998660	22	3.71903e-09	0.05572	3657	0.0561	0.00946037	Males and Females	Continous
	ebi-a-GCST90001710	BAFF-R on IgD- CD24- B cell	rs13058590	T	C	T	C	-0.355	0.0719783	0.0468	0.0169	FALSE	FALSE	0.662841	0.16509	39641412	22	2.1e-09	0.05912	3657	0.0468	0.00976342	Males and Females	Continous
	ebi-a-GCST90001711	BAFF-R on IgD- CD27- B cell	rs13058590	T	C	T	C	-0.3797	0.0719783	0.0468	0.0169	FALSE	FALSE	0.662841	0.16509	39641412	22	1.32898e-10	0.05894	3657	0.0468	0.0112211	Males and Females	Continous
	ebi-a-GCST90001712	BAFF-R on IgD- CD38- B cell	rs117086217	G	A	G	A	-0.4887	0.0627708	0.0343	0.0298	FALSE	FALSE	0.683913	0.154179	39876838	22	3.72735e-13	0.06701	3657	0.0343	0.0143354	Males and Females	Continous
	ebi-a-GCST90001713	BAFF-R on IgD- CD38+ B cell	rs149192849	C	T	C	T	-0.3114	-0.173766	0.0536	0.0219	FALSE	FALSE	0.110022	0.108733	42270864	22	1.34899e-08	0.0547	3659	0.0536	0.00877951	Males and Females	Continous
	ebi-a-GCST90001714	BAFF-R on IgD- CD38dim B cell	rs4657041	C	T	C	T	-0.1739	0.00480574	0.3344	0.5129	FALSE	FALSE	0.869185	0.0291799	161478859	1	1.31099e-10	0.02699	3657	0.3344	0.0112245	Males and Females	Continous
	ebi-a-GCST90001715	BAFF-R on memory B cell	rs117086217	G	A	G	A	-0.5069	0.0627708	0.0343	0.0298	FALSE	FALSE	0.683913	0.154179	39876838	22	5.38642e-14	0.06712	3657	0.0343	0.0153566	Males and Females	Continous
	ebi-a-GCST90001716	BAFF-R on naive-mature B cell	rs117430146	C	G	C	G	0.3056	0.095249	0.0561	0.0159	TRUE	FALSE	0.738021	0.284772	41998660	22	4.72803e-08	0.05584	3657	0.0561	0.0081236	Males and Females	Continous
	ebi-a-GCST90001717	BAFF-R on unswitched memory B cell	rs117086217	G	A	G	A	-0.5	0.0627708	0.0343	0.0298	FALSE	FALSE	0.683913	0.154179	39876838	22	1.20088e-13	0.06715	3657	0.0343	0.0149344	Males and Females	Continous
	ebi-a-GCST90001718	BAFF-R on switched memory B cell	rs117086217	G	A	G	A	-0.4893	0.0627708	0.0343	0.0298	FALSE	FALSE	0.683913	0.154179	39876838	22	4.3401e-13	0.06729	3657	0.0343	0.0142525	Males and Females	Continous
	ebi-a-GCST90001719	BAFF-R on IgD+ B cell	rs117430146	C	G	C	G	0.3144	0.095249	0.056	0.0159	TRUE	FALSE	0.738021	0.284772	41998660	22	1.82701e-08	0.05574	3658	0.056	0.00862237	Males and Females	Continous
	ebi-a-GCST90001720	BAFF-R on transitional B cell	rs117705111	A	G	A	G	-0.6734	-0.1398	0.0365	0.0368	FALSE	FALSE	0.130614	0.0924793	41957510	22	2.03704e-24	0.06556	3655	0.0365	0.0280558	Males and Females	Continous
	ebi-a-GCST90001721	CD19 on CD20- B cell	rs11748905	C	T	C	T	-1.009	0.141367	0.0048	0.0278	FALSE	FALSE	0.175124	0.104259	80934634	5	4.78101e-08	0.1845	3656	0.0048	0.00811419	Males and Females	Continous
	ebi-a-GCST90001722	CD19 on CD20- CD38- B cell	rs10426452	A	G	A	G	-0.1391	0.00813166	0.3815	0.2664	FALSE	FALSE	0.801653	0.0323702	49907690	19	2.50599e-08	0.02491	3595	0.3815	0.00859918	Males and Females	Continous
	ebi-a-GCST90001723	CD19 on CD24+ CD27+ B cell	rs112417310	A	G	A	G	0.5474	0.0741857	0.0201	0.0159	FALSE	FALSE	0.718784	0.206023	206855483	1	9.27598e-10	0.08918	3656	0.0201	0.0102004	Males and Females	Continous
	ebi-a-GCST90001724	CD19 on IgD+ CD24+ B cell	rs113812519	G	A	G	A	0.5546	-0.10294	0.0185	0.0179	FALSE	FALSE	0.577153	0.18463	207276336	1	1.91501e-09	0.09212	3656	0.0185	0.00981661	Males and Females	Continous
	ebi-a-GCST90001725	CD19 on IgD+ CD24- B cell	rs112417310	A	G	A	G	0.5237	0.0741857	0.0201	0.0159	FALSE	FALSE	0.718784	0.206023	206855483	1	3.79796e-09	0.08866	3656	0.0201	0.00945319	Males and Females	Continous
	ebi-a-GCST90001728	CD19 on IgD+ CD38- unswitched memory B cell	rs113812519	G	A	G	A	0.7181	-0.10294	0.0215	0.0179	FALSE	FALSE	0.577153	0.18463	207276336	1	7.39197e-10	0.116	1833	0.0215	0.0204788	Males and Females	Continous
	ebi-a-GCST90001729	CD19 on IgD+ CD38+ B cell	rs112417310	A	G	A	G	0.6504	0.0741857	0.0201	0.0159	FALSE	FALSE	0.718784	0.206023	206855483	1	5.4325e-13	0.08983	3657	0.0201	0.0141323	Males and Females	Continous
	ebi-a-GCST90001730	CD19 on IgD+ CD38dim B cell	rs112417310	A	G	A	G	0.5594	0.0741857	0.0201	0.0159	FALSE	FALSE	0.718784	0.206023	206855483	1	3.64897e-10	0.089	3657	0.0201	0.0106874	Males and Females	Continous
	ebi-a-GCST90001733	CD19 on IgD- CD38- B cell	rs7189927	C	T	C	T	0.1434	-0.0356775	0.5982	0.6978	FALSE	FALSE	0.243598	0.0305971	28913787	16	1.06601e-08	0.025	3657	0.4018	0.00891669	Males and Females	Continous
	ebi-a-GCST90001735	CD19 on IgD- CD38dim B cell	rs112417310	A	G	A	G	0.5373	0.0741857	0.0201	0.0159	FALSE	FALSE	0.718784	0.206023	206855483	1	1.695e-09	0.08896	3657	0.0201	0.00987662	Males and Females	Continous
	ebi-a-GCST90001736	CD19 on memory B cell	rs112417310	A	G	A	G	0.5116	0.0741857	0.0201	0.0159	FALSE	FALSE	0.718784	0.206023	206855483	1	1.118e-08	0.08936	3657	0.0201	0.00888331	Males and Females	Continous
	ebi-a-GCST90001737	CD19 on naive-mature B cell	rs79856590	A	G	A	G	0.292	0.000434593	0.0609	0.0477	FALSE	FALSE	0.995497	0.0770066	205241642	1	1.05099e-08	0.05091	3653	0.0609	0.00892517	Males and Females	Continous
	ebi-a-GCST90001738	CD19 on unswitched memory B cell	rs113812519	G	A	G	A	0.5404	-0.10294	0.0185	0.0179	FALSE	FALSE	0.577153	0.18463	207276336	1	4.29101e-09	0.0918	3656	0.0185	0.00938949	Males and Females	Continous
	ebi-a-GCST90001740	CD19 on switched memory B cell	rs112417310	A	G	A	G	0.4952	0.0741857	0.0201	0.0159	FALSE	FALSE	0.718784	0.206023	206855483	1	3.38197e-08	0.0895	3657	0.0201	0.00830175	Males and Females	Continous
	ebi-a-GCST90001741	CD19 on IgD+ B cell	rs112417310	A	G	A	G	0.5195	0.0741857	0.0201	0.0159	FALSE	FALSE	0.718784	0.206023	206855483	1	5.79095e-09	0.08901	3658	0.0201	0.00922623	Males and Females	Continous
	ebi-a-GCST90001742	CD19 on transitional B cell	rs113812519	G	A	G	A	0.5863	-0.10294	0.0185	0.0179	FALSE	FALSE	0.577153	0.18463	207276336	1	2.61198e-10	0.09251	3657	0.0185	0.0108641	Males and Females	Continous
	ebi-a-GCST90001743	CD20 on B cell	rs12212931	G	T	G	T	0.2121	0.0460921	0.8197	0.829	FALSE	FALSE	0.236096	0.0389028	15913304	6	3.01578e-11	0.03182	3660	0.1803	0.0119939	Males and Females	Continous
	ebi-a-GCST90001745	CD20 on CD24+ CD27+ B cell	rs111259171	G	A	G	A	0.2545	-0.0382036	0.1947	0.0229	FALSE	FALSE	0.815049	0.163321	32640351	6	1.38401e-08	0.04474	3657	0.1947	0.00877067	Males and Females	Continous
	ebi-a-GCST90001746	CD20 on IgD+ CD24+ B cell	rs1569590	G	A	G	A	0.2082	0.0190626	0.8748	0.9125	FALSE	FALSE	0.721377	0.0534539	15898884	6	1.84502e-08	0.03692	3657	0.1252	0.00862091	Males and Females	Continous
	ebi-a-GCST90001747	CD20 on IgD+ CD24- B cell	rs2066399	A	G	A	G	0.2255	0.00942446	0.821	0.831	FALSE	FALSE	0.806433	0.0384625	15880540	6	2.94781e-12	0.03219	3657	0.179	0.0132415	Males and Females	Continous
	ebi-a-GCST90001748	CD20 on IgD+ CD38- B cell	rs12554596	G	A	G	A	-0.1558	0.166074	0.3892	0.2087	FALSE	FALSE	1.29119e-05	0.0380765	37002142	9	8.42597e-10	0.02531	3645	0.3892	0.0102887	Males and Females	Continous
	ebi-a-GCST90001751	CD20 on IgD+ CD38+ B cell	rs2066399	A	G	A	G	0.3353	0.00942446	0.821	0.831	FALSE	FALSE	0.806433	0.0384625	15880540	6	1.1311e-25	0.03177	3657	0.179	0.0295581	Males and Females	Continous
	ebi-a-GCST90001752	CD20 on IgD+ CD38dim B cell	rs1007337	T	C	T	C	-0.1389	0.0183972	0.6024	0.6541	FALSE	FALSE	0.557941	0.0313998	39781585	22	3.33503e-08	0.02509	3657	0.3976	0.00831101	Males and Females	Continous
	ebi-a-GCST90001753	CD20 on IgD- CD24- B cell	rs30006	C	T	C	T	-0.196	0.00637899	0.2335	0.2565	FALSE	FALSE	0.850471	0.0338377	49847916	19	3.02691e-11	0.02941	3657	0.2335	0.0119993	Males and Females	Continous
	ebi-a-GCST90001754	CD20 on IgD- CD27- B cell	rs1883832	C	T	C	T	-0.1869	-0.0594556	0.6318	0.7406	FALSE	FALSE	0.0780087	0.0337364	44746982	20	4.89553e-13	0.02576	3657	0.3682	0.0141904	Males and Females	Continous
	ebi-a-GCST90001755	CD20 on IgD- CD38- B cell	rs10501383	T	C	T	C	-0.255	0.0399721	0.0971	0.0795	FALSE	FALSE	0.445959	0.0524452	60164527	11	5.40605e-10	0.04098	3657	0.0971	0.010477	Males and Females	Continous
	ebi-a-GCST90001757	CD20 on IgD- CD38dim B cell	rs11187166	T	C	T	C	0.1757	-0.0959335	0.1993	0.1561	FALSE	FALSE	0.0144519	0.0392233	94516008	10	2.97399e-08	0.03163	3657	0.1993	0.00836703	Males and Females	Continous
	ebi-a-GCST90001758	CD20 on memory B cell	rs1569590	G	A	G	A	0.2257	0.0190626	0.8748	0.9125	FALSE	FALSE	0.721377	0.0534539	15898884	6	1.09999e-09	0.03693	3657	0.1252	0.0101104	Males and Females	Continous
	ebi-a-GCST90001759	CD20 on naive-mature B cell	rs30003	C	T	C	T	-0.1667	0.00126472	0.2304	0.2535	FALSE	FALSE	0.970282	0.0339485	49846398	19	1.66702e-08	0.02948	3657	0.2304	0.00866783	Males and Females	Continous
	ebi-a-GCST90001760	CD20 on unswitched memory B cell	rs4447195	T	C	T	C	-0.2525	0.0414399	0.0982	0.0746	FALSE	FALSE	0.434186	0.0529889	60249734	11	1.45301e-09	0.04163	3657	0.0982	0.00995951	Males and Females	Continous
	ebi-a-GCST90001761	CD20 on switched memory B cell	rs10501383	T	C	T	C	-0.2991	0.0399721	0.0971	0.0795	FALSE	FALSE	0.445959	0.0524452	60164527	11	3.60911e-13	0.04099	3657	0.0971	0.0143507	Males and Females	Continous
	ebi-a-GCST90001762	CD20 on IgD+ B cell	rs12212931	G	T	G	T	0.2233	0.0460921	0.8197	0.829	FALSE	FALSE	0.236096	0.0389028	15913304	6	2.32809e-12	0.03173	3658	0.1803	0.0133584	Males and Females	Continous
	ebi-a-GCST90001763	CD20 on transitional B cell	rs879299	G	T	G	T	0.287	0.0266507	0.8198	0.831	FALSE	FALSE	0.488587	0.0384816	15897007	6	6.36063e-19	0.03212	3657	0.1802	0.0213653	Males and Females	Continous
	ebi-a-GCST90001765	CD24 on IgD+ CD24+ B cell	rs2236073	A	G	A	G	0.1681	0.0344839	0.5997	0.5746	FALSE	FALSE	0.242604	0.0295112	106898421	6	1.54099e-11	0.02484	3655	0.4003	0.0123748	Males and Females	Continous
	ebi-a-GCST90001766	CD24 on IgD+ CD38- B cell	rs2236073	A	G	A	G	0.1396	0.0344839	0.5998	0.5746	FALSE	FALSE	0.242604	0.0295112	106898421	6	3.86198e-08	0.02534	3638	0.4002	0.00827345	Males and Females	Continous
	ebi-a-GCST90001767	CD24 on IgD+ CD38- unswitched memory B cell	rs2236073	A	G	A	G	0.2114	0.0344839	0.5961	0.5746	FALSE	FALSE	0.242604	0.0295112	106898421	6	2.91897e-09	0.03543	1832	0.4039	0.0190627	Males and Females	Continous
	ebi-a-GCST90001768	CD24 on IgD+ CD38+ B cell	rs9398107	G	A	G	A	-0.4386	-0.0248691	0.0555	0.0567	FALSE	FALSE	0.693861	0.0631802	107155687	6	1.27997e-15	0.0546	3655	0.0555	0.0173486	Males and Females	Continous
	ebi-a-GCST90001769	CD24 on IgD- CD38- B cell	rs2236073	A	G	A	G	0.1798	0.0344839	0.5996	0.5746	FALSE	FALSE	0.242604	0.0295112	106898421	6	1.36113e-12	0.02528	3648	0.4004	0.013677	Males and Females	Continous
	ebi-a-GCST90001771	CD24 on memory B cell	rs2236073	A	G	A	G	0.1799	0.0344839	0.5996	0.5746	FALSE	FALSE	0.242604	0.0295112	106898421	6	5.99791e-13	0.0249	3653	0.4004	0.0140881	Males and Females	Continous
	ebi-a-GCST90001772	CD24 on unswitched memory B cell	rs2236073	A	G	A	G	0.1623	0.0344839	0.5997	0.5746	FALSE	FALSE	0.242604	0.0295112	106898421	6	9.31322e-11	0.02499	3655	0.4003	0.0114086	Males and Females	Continous
	ebi-a-GCST90001773	CD24 on switched memory B cell	rs2236073	A	G	A	G	0.1709	0.0344839	0.5997	0.5746	FALSE	FALSE	0.242604	0.0295112	106898421	6	1.45814e-11	0.02524	3652	0.4003	0.0123981	Males and Females	Continous
	ebi-a-GCST90001774	CD24 on transitional B cell	rs12206866	T	C	T	C	-0.4459	-0.0355988	0.0559	0.0567	FALSE	FALSE	0.577567	0.0639183	107159822	6	1.31613e-16	0.05365	3656	0.0559	0.0185439	Males and Females	Continous
	ebi-a-GCST90001775	CD25 on B cell	rs147487472	A	C	A	C	0.4239	-0.0732791	0.0415	0.0557	FALSE	FALSE	0.368391	0.0814673	6191376	10	6.11787e-12	0.06144	3660	0.0415	0.012839	Males and Females	Continous
	ebi-a-GCST90001777	CD25 on CD24+ CD27+ B cell	rs11598494	C	T	C	T	-0.1762	0.00128438	0.5587	0.3698	FALSE	FALSE	0.966648	0.0307171	6178941	10	6.79047e-13	0.02445	3657	0.4413	0.0140025	Males and Females	Continous
	ebi-a-GCST90001778	CD25 on IgD+ CD24+ B cell	rs11598494	C	T	C	T	-0.1524	0.00128438	0.5587	0.3698	FALSE	FALSE	0.966648	0.0307171	6178941	10	6.89493e-10	0.02465	3657	0.4413	0.0103442	Males and Females	Continous
	ebi-a-GCST90001779	CD25 on IgD+ CD24- B cell	rs3793662	T	C	T	C	-0.1898	-0.0554676	0.7759	0.8101	FALSE	FALSE	0.14272	0.0378428	95886051	9	1.11401e-10	0.02934	3657	0.2241	0.0113137	Males and Females	Continous
	ebi-a-GCST90001780	CD25 on IgD+ CD38- B cell	rs3793662	T	C	T	C	-0.1749	-0.0554676	0.7759	0.8101	FALSE	FALSE	0.14272	0.0378428	95886051	9	2.377e-09	0.02923	3642	0.2241	0.00973494	Males and Females	Continous
	ebi-a-GCST90001781	CD25 on IgD+ CD38- naive B cell	rs2275848	T	G	T	G	-0.2187	-0.0590509	0.7711	0.8101	FALSE	FALSE	0.11628	0.0375981	95887320	9	4.80695e-08	0.0399	1835	0.2289	0.0161088	Males and Females	Continous
	ebi-a-GCST90001782	CD25 on IgD+ CD38- unswitched memory B cell	rs10905716	T	C	T	C	-0.4537	-0.0402474	0.2439	0.2167	FALSE	FALSE	0.274432	0.0368257	6114010	10	6.15035e-33	0.03721	1837	0.2439	0.0748706	Males and Females	Continous
	ebi-a-GCST90001783	CD25 on IgD+ CD38+ B cell	rs3793662	T	C	T	C	-0.1813	-0.0554676	0.7758	0.8101	FALSE	FALSE	0.14272	0.0378428	95886051	9	4.37895e-10	0.02898	3656	0.2242	0.0105918	Males and Females	Continous
	ebi-a-GCST90001784	CD25 on IgD+ CD38dim B cell	rs62626323	A	C	A	C	0.5433	-0.00314072	0.1075	0.0557	FALSE	FALSE	0.965855	0.0733687	6115678	10	1.25285e-40	0.04021	3657	0.1075	0.0475477	Males and Females	Continous
	ebi-a-GCST90001785	CD25 on IgD- CD24- B cell	rs11548656	G	A	G	A	-0.2363	0.193156	0.1287	0.0398	FALSE	FALSE	0.0138892	0.0785152	81916912	16	1.47001e-10	0.03676	3649	0.1287	0.0111973	Males and Females	Continous
	ebi-a-GCST90001786	CD25 on IgD- CD27- B cell	rs1883832	C	T	C	T	0.2306	-0.0594556	0.6316	0.7406	FALSE	FALSE	0.0780087	0.0337364	44746982	20	3.11172e-19	0.02558	3651	0.3684	0.0217743	Males and Females	Continous
	ebi-a-GCST90001787	CD25 on IgD- CD38- B cell	rs12342539	T	C	T	C	-0.1657	0.0868793	0.2216	0.2048	FALSE	FALSE	0.026476	0.0391497	4327960	9	2.246e-08	0.02956	3657	0.2216	0.00851914	Males and Females	Continous
	ebi-a-GCST90001789	CD25 on IgD- CD38dim B cell	rs3793662	T	C	T	C	-0.1698	-0.0554676	0.7759	0.8101	FALSE	FALSE	0.14272	0.0378428	95886051	9	3.69199e-09	0.02871	3657	0.2241	0.00947436	Males and Females	Continous
	ebi-a-GCST90001790	CD25 on memory B cell	rs11598494	C	T	C	T	-0.1768	0.00128438	0.5587	0.3698	FALSE	FALSE	0.966648	0.0307171	6178941	10	6.08555e-13	0.02448	3657	0.4413	0.0140626	Males and Females	Continous
	ebi-a-GCST90001791	CD25 on naive-mature B cell	rs11051398	T	C	T	C	-0.1509	0.0135453	0.5325	0.4622	FALSE	FALSE	0.658912	0.0306859	31504316	12	7.67291e-09	0.02607	3657	0.4675	0.00907843	Males and Females	Continous
	ebi-a-GCST90001792	CD25 on unswitched memory B cell	rs11598494	C	T	C	T	-0.1584	0.00128438	0.5587	0.3698	FALSE	FALSE	0.966648	0.0307171	6178941	10	1.20301e-10	0.02453	3657	0.4413	0.0112737	Males and Females	Continous
	ebi-a-GCST90001793	CD25 on switched memory B cell	rs41294937	C	T	C	T	0.5555	-0.00729213	0.1075	0.0537	FALSE	FALSE	0.920875	0.0734122	6106621	10	1.57109e-43	0.03963	3657	0.1075	0.0509879	Males and Females	Continous
	ebi-a-GCST90001794	CD25 on IgD+ B cell	rs147487472	A	C	A	C	0.3795	-0.0732791	0.0416	0.0557	FALSE	FALSE	0.368391	0.0814673	6191376	10	7.54797e-10	0.0615	3658	0.0416	0.0103023	Males and Females	Continous
	ebi-a-GCST90001795	CD25 on transitional B cell	rs62626323	A	C	A	C	0.2969	-0.00314072	0.1075	0.0557	FALSE	FALSE	0.965855	0.0733687	6115678	10	1.77787e-13	0.04016	3657	0.1075	0.0147253	Males and Females	Continous
	ebi-a-GCST90001798	CD27 on CD24+ CD27+ B cell	rs147714617	T	C	T	C	0.2579	0.206677	0.1224	0.0408	FALSE	FALSE	0.015505	0.0853906	6605299	12	5.22516e-12	0.03725	3657	0.1224	0.0129381	Males and Females	Continous
	ebi-a-GCST90001799	CD27 on T cell	rs1801274	G	A	G	A	-0.3112	0.00522247	0.3166	0.5109	FALSE	FALSE	0.857402	0.029065	161479745	1	1.06292e-20	0.03296	1838	0.3166	0.0462583	Males and Females	Continous
	ebi-a-GCST90001800	CD27 on IgD+ CD24+ B cell	rs1883832	C	T	C	T	-0.4972	-0.0594556	0.6317	0.7406	FALSE	FALSE	0.0780087	0.0337364	44746982	20	2.97989e-83	0.02506	3656	0.3683	0.0972039	Males and Females	Continous
	ebi-a-GCST90001801	CD27 on IgD+ CD38- unswitched memory B cell	rs25680	A	G	A	G	-0.2854	-0.0660374	0.1672	0.1968	FALSE	FALSE	0.0585621	0.0349133	6554628	12	9.11108e-10	0.04636	1836	0.1672	0.0202244	Males and Females	Continous
	ebi-a-GCST90001802	CD27 on IgD- CD38- B cell	rs11064198	T	A	T	A	-0.225	-0.00877354	0.1256	0.175	TRUE	FALSE	0.817984	0.0381229	6558720	12	1.19201e-09	0.03691	3657	0.1256	0.0100591	Males and Females	Continous
	ebi-a-GCST90001803	CD27 on IgD- CD38+ B cell	rs1883832	C	T	C	T	-0.1431	-0.0594556	0.6323	0.7406	FALSE	FALSE	0.0780087	0.0337364	44746982	20	3.69403e-08	0.02594	3642	0.3677	0.00828677	Males and Females	Continous
	ebi-a-GCST90001804	CD27 on IgD- CD38dim B cell	rs162076	A	G	A	G	-0.1634	0.00747766	0.555	0.5616	FALSE	FALSE	0.802165	0.0298455	46785499	20	5.02805e-11	0.02479	3657	0.445	0.0117408	Males and Females	Continous
	ebi-a-GCST90001805	CD27 on memory B cell	rs147714617	T	C	T	C	0.2563	0.206677	0.1224	0.0408	FALSE	FALSE	0.015505	0.0853906	6605299	12	1.11199e-11	0.03761	3657	0.1224	0.0125396	Males and Females	Continous
	ebi-a-GCST90001806	CD27 on unswitched memory B cell	rs144642376	G	A	G	A	0.2712	0.0506957	0.0718	0.0268	FALSE	FALSE	0.708931	0.135807	36349691	3	3.82402e-08	0.04922	3656	0.0718	0.00823566	Males and Females	Continous
	ebi-a-GCST90001807	CD27 on Plasma Blast-Plasma Cell	rs4657041	C	T	C	T	-0.1484	0.00480574	0.3347	0.5129	FALSE	FALSE	0.869185	0.0291799	161478859	1	9.69304e-09	0.02581	3651	0.3347	0.00897357	Males and Females	Continous
	ebi-a-GCST90001808	CD27 on switched memory B cell	rs144642376	G	A	G	A	0.2781	0.0506957	0.0718	0.0268	FALSE	FALSE	0.708931	0.135807	36349691	3	1.692e-08	0.0492	3657	0.0718	0.00866102	Males and Females	Continous
	ebi-a-GCST90001810	CD38 on CD3- CD19-	rs548316	A	G	A	G	-0.1994	0.0133014	0.5251	0.3131	FALSE	FALSE	0.676817	0.0319122	128077683	11	6.38396e-09	0.03417	1834	0.4749	0.0182293	Males and Females	Continous
	ebi-a-GCST90001811	CD38 on IgD+ CD24- B cell	rs115062208	G	A	G	A	-0.6992	0.14785	0.0115	0.0149	FALSE	FALSE	0.362248	0.162278	15956227	4	7.96508e-09	0.1209	3656	0.0115	0.00906544	Males and Females	Continous
	ebi-a-GCST90001812	CD38 on IgD+ CD38+ B cell	rs76112278	A	G	A	G	-0.7731	0.448671	0.0194	0.0179	FALSE	FALSE	0.0240621	0.198867	15915069	4	5.54243e-18	0.089	3652	0.0194	0.0202432	Males and Females	Continous
	ebi-a-GCST90001813	CD38 on IgD+ CD38dim B cell	rs115062208	G	A	G	A	-0.8972	0.14785	0.0115	0.0149	FALSE	FALSE	0.362248	0.162278	15956227	4	1.7108e-13	0.1213	3654	0.0115	0.0147514	Males and Females	Continous
	ebi-a-GCST90001815	CD38 on IgD- CD38dim B cell	rs115062208	G	A	G	A	-0.8942	0.14785	0.0115	0.0149	FALSE	FALSE	0.362248	0.162278	15956227	4	3.33887e-14	0.1174	3657	0.0115	0.0156161	Males and Females	Continous
	ebi-a-GCST90001816	CD38 on naive-mature B cell	rs115062208	G	A	G	A	-0.7874	0.14785	0.0115	0.0149	FALSE	FALSE	0.362248	0.162278	15956227	4	5.47898e-11	0.1197	3656	0.0115	0.0116973	Males and Females	Continous
	ebi-a-GCST90001818	CD38 on IgD+ B cell	rs76112278	A	G	A	G	-0.6069	0.448671	0.0194	0.0179	FALSE	FALSE	0.0240621	0.198867	15915069	4	1.96698e-11	0.09018	3658	0.0194	0.01223	Males and Females	Continous
	ebi-a-GCST90001819	CD38 on transitional B cell	rs115062208	G	A	G	A	-0.912	0.14785	0.0115	0.0149	FALSE	FALSE	0.362248	0.162278	15956227	4	1.68694e-14	0.1184	3657	0.0115	0.0159651	Males and Females	Continous
	ebi-a-GCST90001820	IgD on IgD+ CD24+ B cell	rs112421400	T	C	T	C	-0.1982	0.051731	0.2101	0.0636	FALSE	FALSE	0.417901	0.06386	28205826	6	1.695e-08	0.03505	3656	0.2101	0.00867048	Males and Females	Continous
	ebi-a-GCST90001821	IgD on IgD+ CD24- B cell	rs10272514	T	A	T	A	0.1553	-0.0225527	0.3924	0.3569	TRUE	FALSE	0.456131	0.0302627	40012831	7	7.05001e-10	0.02512	3656	0.3924	0.0103462	Males and Females	Continous
	ebi-a-GCST90001823	IgD on IgD+ CD38- unswitched memory B cell	rs3093971	A	G	A	G	-0.2313	0.186671	0.2816	0.0974	FALSE	FALSE	6.18002e-05	0.0465999	31424607	6	3.84096e-08	0.0419	1834	0.2816	0.0163443	Males and Females	Continous
	ebi-a-GCST90001824	IgD on IgD+ CD38+ B cell	rs200468	G	C	G	C	-0.179	-0.025236	0.3113	0.1849	TRUE	FALSE	0.501618	0.0375565	27757855	6	2.91803e-09	0.03009	3656	0.3113	0.00958676	Males and Females	Continous
	ebi-a-GCST90001825	IgD on IgD+ CD38dim B cell	rs10272514	T	A	T	A	0.1547	-0.0225527	0.3924	0.3569	TRUE	FALSE	0.456131	0.0302627	40012831	7	9.94306e-10	0.02525	3656	0.3924	0.0101628	Males and Females	Continous
	ebi-a-GCST90001826	IgD on unswitched memory B cell	rs139084170	A	C	A	C	0.3794	-0.168262	0.0523	0.0189	FALSE	FALSE	0.201276	0.131669	43351686	6	5.09214e-11	0.05758	3636	0.0523	0.0117997	Males and Females	Continous
	ebi-a-GCST90001827	IgD on IgD+ B cell	rs28669075	T	C	T	C	-0.1749	0.0695421	0.4074	0.4742	FALSE	FALSE	0.0177087	0.0293222	40856521	15	4.7076e-12	0.02521	3657	0.4074	0.0129906	Males and Females	Continous
	ebi-a-GCST90001828	IgD on transitional B cell	rs1037633	G	T	G	T	0.234	0.0549273	0.124	0.0805	FALSE	FALSE	0.330021	0.0563894	23750521	3	1.18801e-09	0.03837	3657	0.124	0.0100677	Males and Females	Continous
	ebi-a-GCST90001829	BAFF-R on B cell	rs117430146	C	G	C	G	0.3083	0.095249	0.056	0.0159	TRUE	FALSE	0.738021	0.284772	41998660	22	3.60504e-08	0.05583	3660	0.056	0.0082628	Males and Females	Continous
	ebi-a-GCST90001830	BAFF-R on CD20- B cell	rs5996087	G	A	G	A	-0.4215	-0.0980684	0.0998	0.0815	FALSE	FALSE	0.0689086	0.0539128	42321591	22	1.02896e-25	0.0399	3648	0.0998	0.029683	Males and Females	Continous
	ebi-a-GCST90001831	CD62L on CD62L+ myeloid Dendritic Cell	rs12075684	G	A	G	A	0.1927	-0.0111105	0.2561	0.3121	FALSE	FALSE	0.732804	0.0325442	169620673	1	1.086e-10	0.02975	2872	0.2561	0.0143981	Males and Females	Continous
	ebi-a-GCST90001832	CD62L on CD62L+ plasmacytoid Dendritic Cell	rs11773763	T	C	T	C	-0.1856	0.0194689	0.2587	0.3608	FALSE	FALSE	0.537925	0.0316077	50271499	7	7.29206e-10	0.03003	2872	0.2587	0.0131257	Males and Females	Continous
	ebi-a-GCST90001833	CD62L on CD62L+ Dendritic Cell	rs3917768	G	T	G	T	0.1797	-0.010434	0.3642	0.4732	FALSE	FALSE	0.722961	0.0294326	169572947	1	7.06155e-11	0.02746	2871	0.3642	0.0146971	Males and Females	Continous
	ebi-a-GCST90001834	CD62L on monocyte	rs4987369	T	G	T	G	-0.4474	0.0159113	0.279	0.2873	FALSE	FALSE	0.616121	0.0317365	169662742	1	3.50833e-50	0.02945	2848	0.279	0.074962	Males and Females	Continous
	ebi-a-GCST90001838	CD3 on naive CD8+ T cell	rs111780443	T	C	T	C	-0.3659	-0.161456	0.045	0.0169	FALSE	FALSE	0.313081	0.160051	132210362	11	3.25402e-08	0.06602	2910	0.045	0.0104453	Males and Females	Continous
	ebi-a-GCST90001839	CD3 on Effector Memory CD8+ T cell	rs2480679	G	A	G	A	0.2289	-0.0663096	0.8652	0.8817	FALSE	FALSE	0.154942	0.0466217	167407517	1	2.07501e-08	0.04072	2912	0.1348	0.0107349	Males and Females	Continous
	ebi-a-GCST90001840	CD3 on Terminally Differentiated CD8+ T cell	rs2949669	T	C	T	C	0.2073	-0.0127209	0.472	0.3668	FALSE	FALSE	0.670101	0.0298607	167417884	1	2.48886e-14	0.02706	2911	0.472	0.0197621	Males and Females	Continous
	ebi-a-GCST90001841	CD3 on Central Memory CD4+ T cell	rs2949661	T	C	T	C	0.567	-0.0088569	0.4463	0.3588	FALSE	FALSE	0.768006	0.030025	167424924	1	3.45064e-99	0.0258	2912	0.4463	0.142262	Males and Females	Continous
	ebi-a-GCST90001842	CD3 on Naive CD4+ T cell	rs2003830	G	C	G	C	-0.2093	-0.0137694	0.2048	0.4125	TRUE	FALSE	0.643369	0.02974	430469	16	4.44795e-10	0.03343	2910	0.2048	0.0132911	Males and Females	Continous
	ebi-a-GCST90001843	CD3 on Effector Memory CD4+ T cell	rs2995091	C	T	C	T	0.4822	-0.00371252	0.4457	0.3559	FALSE	FALSE	0.901862	0.0301072	167434277	1	4.57088e-71	0.02632	2912	0.4457	0.103351	Males and Females	Continous
	ebi-a-GCST90001844	CD3 on Terminally Differentiated CD4+ T cell	rs1723018	G	A	G	A	0.2737	-0.00273685	0.4559	0.3728	FALSE	FALSE	0.927114	0.0299184	167433420	1	2.21208e-23	0.02723	2903	0.4559	0.0336318	Males and Females	Continous
	ebi-a-GCST90001845	CD3 on CD45RA- CD4+ T cell	rs2949661	T	C	T	C	0.521	-0.0088569	0.4462	0.3588	FALSE	FALSE	0.768006	0.030025	167424924	1	1.04809e-84	0.02584	2911	0.4462	0.122539	Males and Females	Continous
	ebi-a-GCST90001846	CD3 on Central Memory CD8+ T cell	rs1723018	G	A	G	A	0.4235	-0.00273685	0.4562	0.3728	FALSE	FALSE	0.927114	0.0299184	167433420	1	9.83785e-58	0.02586	2910	0.4562	0.0843858	Males and Females	Continous
	ebi-a-GCST90001847	CD3 on HLA DR+ T cell	rs12596540	G	A	G	A	0.2057	-0.048884	0.2521	0.2316	FALSE	FALSE	0.154341	0.0343199	10970476	16	1.55883e-11	0.03039	3060	0.2521	0.0147513	Males and Females	Continous
	ebi-a-GCST90001848	CD3 on Natural Killer T	rs79086781	T	C	T	C	0.4289	-0.022249	0.0387	0.0497	FALSE	FALSE	0.776016	0.0781997	100526652	6	4.35602e-10	0.06851	3113	0.0387	0.0124334	Males and Females	Continous
	ebi-a-GCST90001849	CD3 on HLA DR+ CD4+ T cell	rs1723018	G	A	G	A	0.4384	-0.00273685	0.4556	0.3728	FALSE	FALSE	0.927114	0.0299184	167433420	1	1.01391e-61	0.02585	3060	0.4556	0.0859179	Males and Females	Continous
	ebi-a-GCST90001850	CD3 on HLA DR+ CD8+ T cell	rs1773542	C	T	C	T	0.2805	-0.00475398	0.4552	0.3728	FALSE	FALSE	0.873656	0.0298961	167432949	1	6.51929e-26	0.0264	3060	0.4552	0.0355797	Males and Females	Continous
	ebi-a-GCST90001851	CD3 on T cell	rs1617988	C	T	C	T	0.428	-0.000232636	0.4481	0.3559	FALSE	FALSE	0.994065	0.0312756	167436300	1	1.38484e-57	0.02617	2919	0.4481	0.0839402	Males and Females	Continous
	ebi-a-GCST90001852	CD3 on CD39+ resting CD4 regulatory T cell	rs1723016	C	T	C	T	0.3265	-0.00445745	0.4579	0.3728	FALSE	FALSE	0.881495	0.0299009	167433056	1	1.56892e-31	0.02759	2649	0.4579	0.050212	Males and Females	Continous
	ebi-a-GCST90001853	CD3 on activated CD4 regulatory T cell	rs114672530	A	G	A	G	-0.6177	0.198415	0.0173	0.0219	FALSE	FALSE	0.0349282	0.0940717	168306279	1	3.99402e-09	0.1046	2919	0.0173	0.0118059	Males and Females	Continous
	ebi-a-GCST90001854	CD3 on CD39+ activated CD4 regulatory T cell	rs10882659	C	T	C	T	-0.2226	0.00577418	0.4269	0.4573	FALSE	FALSE	0.84491	0.0295178	97510704	10	3.43321e-16	0.02713	2919	0.4269	0.0225431	Males and Females	Continous
	ebi-a-GCST90001855	CD3 on secreting CD4 regulatory T cell	rs12752576	G	A	G	A	-0.7097	-0.00771725	0.0154	0.0268	FALSE	FALSE	0.915339	0.072594	168605042	1	1.66001e-10	0.1107	2919	0.0154	0.0138851	Males and Females	Continous
	ebi-a-GCST90001856	CD3 on CD39+ secreting CD4 regulatory T cell	rs2949661	T	C	T	C	0.5477	-0.0088569	0.4466	0.3588	FALSE	FALSE	0.768006	0.030025	167424924	1	3.54405e-94	0.02564	2919	0.4466	0.135188	Males and Females	Continous
	ebi-a-GCST90001857	CD3 on activated & secreting CD4 regulatory T cell	rs114672530	A	G	A	G	-0.6462	0.198415	0.0173	0.0219	FALSE	FALSE	0.0349282	0.0940717	168306279	1	8.18597e-10	0.1049	2919	0.0173	0.0128333	Males and Females	Continous
	ebi-a-GCST90001858	CD3 on CD45RA+ CD4+ T cell	rs12921174	C	T	C	T	-0.2044	-0.0127515	0.2038	0.4115	FALSE	FALSE	0.667877	0.0297194	430304	16	1.492e-09	0.03371	2919	0.2038	0.0124387	Males and Females	Continous
	ebi-a-GCST90001859	CD3 on CD8+ T cell	rs1723018	G	A	G	A	0.4112	-0.00273685	0.4568	0.3728	FALSE	FALSE	0.927114	0.0299184	167433420	1	6.13479e-53	0.02631	2918	0.4568	0.0772442	Males and Females	Continous
	ebi-a-GCST90001860	CD3 on CD39+ CD4+ T cell	rs12138291	A	G	A	G	-0.2773	-0.0982173	0.1482	0.2157	FALSE	FALSE	0.0584536	0.0519042	166464476	1	7.9671e-13	0.03854	2919	0.1482	0.0174264	Males and Females	Continous
	ebi-a-GCST90001861	CD3 on CD28+ CD4+ T cell	rs2988277	T	C	T	C	0.4749	-0.00682451	0.4462	0.3579	FALSE	FALSE	0.820422	0.0300637	167431352	1	1.6099e-71	0.02583	2919	0.4462	0.103785	Males and Females	Continous
	ebi-a-GCST90001863	CD3 on CD28+ CD45RA- CD8+ T cell	rs1723018	G	A	G	A	0.3668	-0.00273685	0.4567	0.3728	FALSE	FALSE	0.927114	0.0299184	167433420	1	7.24937e-43	0.0263	2919	0.4567	0.0624736	Males and Females	Continous
	ebi-a-GCST90001864	CD3 on CD28+ CD45RA+ CD8+ T cell	rs12128145	C	T	C	T	-0.2005	0.044801	0.5427	0.507	FALSE	FALSE	0.128786	0.0294956	167116924	1	3.48097e-13	0.02744	2919	0.4573	0.017962	Males and Females	Continous
	ebi-a-GCST90001865	CD3 on CD28- CD8+ T cell	rs2988279	A	G	A	G	0.2396	-0.00690511	0.4849	0.3897	FALSE	FALSE	0.815115	0.0295302	167419839	1	1.75388e-18	0.02713	2919	0.4849	0.0260248	Males and Females	Continous
	ebi-a-GCST90001866	CD3 on CD39+ CD8+ T cell	rs1723018	G	A	G	A	0.3496	-0.00273685	0.4569	0.3728	FALSE	FALSE	0.927114	0.0299184	167433420	1	7.81988e-39	0.02643	2914	0.4569	0.0566416	Males and Females	Continous
	ebi-a-GCST90001867	CD3 on CD4+ T cell	rs1214596	A	T	A	T	0.4631	-0.0095175	0.4464	0.3579	TRUE	TRUE	0.750988	0.0299918	167427170	1	9.36052e-69	0.02573	2919	0.4464	0.099892	Males and Females	Continous
	ebi-a-GCST90001868	CD3 on CD4 regulatory T cell	rs12752576	G	A	G	A	-0.6828	-0.00771725	0.0154	0.0268	FALSE	FALSE	0.915339	0.072594	168605042	1	5.02505e-10	0.1094	2919	0.0154	0.0131692	Males and Females	Continous
	ebi-a-GCST90001869	CD3 on resting CD4 regulatory T cell	rs10918641	A	T	A	T	0.2629	-0.0297213	0.243	0.2207	TRUE	FALSE	0.401109	0.0353976	167113992	1	1.2659e-16	0.03157	2918	0.243	0.0232138	Males and Females	Continous
	ebi-a-GCST90001870	CD34 on Hematopoietic Stem Cell	rs36102158	A	G	A	G	0.2745	0.00768133	0.1622	0.1928	FALSE	FALSE	0.831362	0.0360702	50363583	15	1.893e-08	0.04858	1634	0.1622	0.0191652	Males and Females	Continous
	ebi-a-GCST90001871	HVEM on T cell	rs1886730	C	T	C	T	0.2864	-0.0106778	0.5778	0.4811	FALSE	FALSE	0.720847	0.0298824	2488608	1	7.00164e-13	0.03948	1247	0.4222	0.0404924	Males and Females	Continous
	ebi-a-GCST90001872	HVEM on naive CD8+ T cell	rs2234161	T	C	T	C	0.2305	0.00352538	0.593	0.4811	FALSE	FALSE	0.905854	0.0298081	2491205	1	4.24502e-09	0.03896	1247	0.407	0.0273033	Males and Females	Continous
	ebi-a-GCST90001873	HVEM on Effector Memory CD8+ T cell	rs1886730	C	T	C	T	0.2857	-0.0106778	0.5778	0.4811	FALSE	FALSE	0.720847	0.0298824	2488608	1	8.55264e-13	0.03952	1247	0.4222	0.0402244	Males and Females	Continous
	ebi-a-GCST90001875	HVEM on CD4+ T cell	rs1886730	C	T	C	T	0.2928	-0.0106778	0.5778	0.4811	FALSE	FALSE	0.720847	0.0298824	2488608	1	5.64287e-14	0.0385	1247	0.4222	0.0443265	Males and Females	Continous
	ebi-a-GCST90001876	HVEM on Central Memory CD4+ T cell	rs1886730	C	T	C	T	0.2857	-0.0106778	0.5778	0.4811	FALSE	FALSE	0.720847	0.0298824	2488608	1	1.90722e-13	0.03841	1247	0.4222	0.0424827	Males and Females	Continous
	ebi-a-GCST90001877	HVEM on naive CD4+ T cell	rs2234161	T	C	T	C	0.2484	0.00352538	0.593	0.4811	FALSE	FALSE	0.905854	0.0298081	2491205	1	1.01899e-10	0.03809	1247	0.407	0.03298	Males and Females	Continous
	ebi-a-GCST90001878	HVEM on Effector Memory CD4+ T cell	rs2182176	A	G	A	G	0.2882	0.00166881	0.5882	0.4672	FALSE	FALSE	0.955018	0.0295852	2499254	1	3.85567e-13	0.03927	1247	0.4118	0.0414034	Males and Females	Continous
	ebi-a-GCST90001879	HVEM on Terminally Differentiated CD4+ T cell	rs2227313	C	T	C	T	0.2382	-0.00163003	0.5747	0.4791	FALSE	FALSE	0.956473	0.0298653	2487766	1	2.74e-09	0.03976	1245	0.4253	0.0280207	Males and Females	Continous
	ebi-a-GCST90001880	HVEM on CD45RA- CD4+ T cell	rs1886730	C	T	C	T	0.3004	-0.0106778	0.5778	0.4811	FALSE	FALSE	0.720847	0.0298824	2488608	1	2.1722e-14	0.03886	1247	0.4222	0.0457298	Males and Females	Continous
	ebi-a-GCST90001881	HVEM on CD8+ T cell	rs2227313	C	T	C	T	0.2584	-0.00163003	0.5754	0.4791	FALSE	FALSE	0.956473	0.0298653	2487766	1	4.89892e-11	0.03896	1247	0.4246	0.0340741	Males and Females	Continous
	ebi-a-GCST90001882	HVEM on Central Memory CD8+ T cell	rs1886730	C	T	C	T	0.3092	-0.0106778	0.5778	0.4811	FALSE	FALSE	0.720847	0.0298824	2488608	1	2.10378e-15	0.03847	1247	0.4222	0.049253	Males and Females	Continous
	ebi-a-GCST90001883	CD16-CD56 on Natural Killer T	rs11214436	T	G	T	G	0.2713	-0.0720614	0.3055	0.4026	FALSE	FALSE	0.0163663	0.0300175	112830782	11	7.04855e-21	0.02873	3113	0.3055	0.0278473	Males and Females	Continous
	ebi-a-GCST90001884	CD16-CD56 on Natural Killer	rs10919544	C	T	C	T	-0.2555	0.0165597	0.5475	0.3539	FALSE	FALSE	0.602943	0.031835	161508763	1	2.40381e-20	0.02745	3113	0.4525	0.0270768	Males and Females	Continous
	ebi-a-GCST90001885	CD16-CD56 on HLA DR+ Natural Killer	rs56199187	T	C	T	C	0.2389	-0.00773049	0.2402	0.1372	FALSE	FALSE	0.894671	0.0583891	161520931	1	2.02582e-14	0.03108	2971	0.2402	0.0194991	Males and Females	Continous
	ebi-a-GCST90001886	CD28 on CD39+ activated CD4 regulatory T cell	rs2226163	G	A	G	A	0.2494	0.00607007	0.4714	0.504	FALSE	FALSE	0.837854	0.0296624	97628994	10	9.47327e-22	0.02582	2920	0.4714	0.0309626	Males and Females	Continous
	ebi-a-GCST90001887	CD28 on secreting CD4 regulatory T cell	rs34460712	A	G	A	G	0.1995	0.0221886	0.1712	0.0686	FALSE	FALSE	0.690116	0.0556528	38935236	2	3.17001e-08	0.03596	2920	0.1712	0.0104306	Males and Females	Continous
	ebi-a-GCST90001888	CD28 on CD39+ secreting CD4 regulatory T cell	rs10748649	C	A	C	A	0.4156	0.000296679	0.4733	0.5119	FALSE	FALSE	0.991971	0.0294831	97601703	10	9.55873e-57	0.02562	2920	0.4733	0.0826678	Males and Females	Continous
	ebi-a-GCST90001889	CD28 on activated & secreting CD4 regulatory T cell	rs11755527	G	C	G	C	0.1488	0.0342853	0.5224	0.5278	TRUE	TRUE	0.243581	0.0294022	90958231	6	2.79898e-08	0.02672	2920	0.4776	0.010509	Males and Females	Continous
	ebi-a-GCST90001890	CD28 on CD45RA+ CD4+ T cell	rs62184016	C	T	C	T	-0.4171	0.00846075	0.1986	0.1859	FALSE	FALSE	0.827518	0.038831	204623481	2	5.76766e-33	0.03444	2920	0.1986	0.0478285	Males and Females	Continous
	ebi-a-GCST90001891	CD28 on CD45RA- CD4 not regulatory T cell	rs13390252	G	A	G	A	-0.4805	-0.003595	0.199	0.1859	FALSE	FALSE	0.926575	0.0390103	204596729	2	5.57442e-45	0.03356	2920	0.199	0.0655985	Males and Females	Continous
	ebi-a-GCST90001892	CD28 on CD39+ CD4+ T cell	rs10882701	C	A	C	A	-0.1597	0.0143872	0.5156	0.5686	FALSE	FALSE	0.687646	0.0357845	97741071	10	7.66196e-09	0.02758	2920	0.4844	0.0113522	Males and Females	Continous
	ebi-a-GCST90001893	CD28 on CD28+ CD45RA- CD8+ T cell	rs56216383	G	A	G	A	-0.4779	0.00292002	0.1976	0.1819	FALSE	FALSE	0.940353	0.0390244	204631712	2	9.68947e-44	0.03389	2920	0.1976	0.0637582	Males and Females	Continous
	ebi-a-GCST90001894	CD28 on CD28+ CD4+ T cell	rs1973872	G	T	G	T	0.3858	-0.0103129	0.601	0.7396	FALSE	FALSE	0.757469	0.0333961	204631016	2	2.24388e-42	0.02783	2920	0.399	0.0617496	Males and Females	Continous
	ebi-a-GCST90001896	CD28 on CD28+ CD45RA+ CD8+ T cell	rs17187559	T	A	T	A	-0.2395	0.016459	0.1279	0.0596	TRUE	FALSE	0.819353	0.0720695	204650926	2	1.521e-08	0.0422	2920	0.1279	0.0109104	Males and Females	Continous
	ebi-a-GCST90001897	CD28 on CD39+ CD8+ T cell	rs3116493	T	G	T	G	0.1976	-0.00567581	0.5635	0.7366	FALSE	FALSE	0.86696	0.033881	204589281	2	7.57007e-13	0.02744	2914	0.4365	0.0174846	Males and Females	Continous
	ebi-a-GCST90001898	CD28 on CD4+ T cell	rs1973872	G	T	G	T	0.3661	-0.0103129	0.601	0.7396	FALSE	FALSE	0.757469	0.0333961	204631016	2	3.15065e-38	0.02791	2920	0.399	0.0556457	Males and Females	Continous
	ebi-a-GCST90001899	CD28 on CD4 regulatory T cell	rs11755527	G	C	G	C	0.1596	0.0342853	0.5224	0.5278	TRUE	TRUE	0.243581	0.0294022	90958231	6	9.6781e-10	0.02601	2920	0.4776	0.0127303	Males and Females	Continous
	ebi-a-GCST90001900	CD28 on resting CD4 regulatory T cell	rs62184016	C	T	C	T	-0.5184	0.00846075	0.1987	0.1859	FALSE	FALSE	0.827518	0.038831	204623481	2	7.37734e-52	0.03354	2919	0.1987	0.0756496	Males and Females	Continous
	ebi-a-GCST90001901	CD28 on CD39+ resting CD4 regulatory T cell	rs117653391	A	G	A	G	0.4455	-0.0413612	0.0449	0.0527	FALSE	FALSE	0.543301	0.0680474	97551952	10	9.29394e-12	0.06505	2650	0.0449	0.0173914	Males and Females	Continous
	ebi-a-GCST90001902	CD28 on activated CD4 regulatory T cell	rs62183989	T	C	T	C	-0.3589	0.00845245	0.1983	0.1859	FALSE	FALSE	0.827841	0.0388671	204609402	2	1.13006e-27	0.03258	2920	0.1983	0.0399005	Males and Females	Continous
	ebi-a-GCST90001903	CD86 on myeloid Dendritic Cell	rs71632979	G	A	G	A	0.5196	-0.0152387	0.2454	0.1412	FALSE	FALSE	0.793649	0.0582574	161526397	1	3.13401e-60	0.031	2871	0.2454	0.0891327	Males and Females	Continous
	ebi-a-GCST90001904	CD86 on CD62L+ myeloid Dendritic Cell	rs116105787	T	A	T	A	1.124	0.221943	0.0044	0.0139	TRUE	FALSE	0.233106	0.186132	167699242	4	2.157e-08	0.2001	2871	0.0044	0.0108707	Males and Females	Continous
	ebi-a-GCST90001906	CD86 on granulocyte	rs12675298	A	G	A	G	-0.5258	-0.0919712	0.0277	0.0159	FALSE	FALSE	0.521244	0.143385	6828813	8	7.25103e-10	0.08507	2848	0.0277	0.0132361	Males and Females	Continous
	ebi-a-GCST90001907	CCR7 on naive CD4+ T cell	rs5020353	G	A	G	A	-0.2745	0.00912077	0.3258	0.5129	FALSE	FALSE	0.759441	0.0297855	423423	16	1.64702e-21	0.02859	2910	0.3258	0.0307057	Males and Females	Continous
	ebi-a-GCST90001908	CCR7 on naive CD8+ T cell	rs5020353	G	A	G	A	-0.209	0.00912077	0.3258	0.5129	FALSE	FALSE	0.759441	0.0297855	423423	16	3.00608e-13	0.02852	2910	0.3258	0.01812	Males and Females	Continous
	ebi-a-GCST90001909	CD45 on CD14+ monocyte	rs12364299	T	A	T	A	-0.2989	0.0488478	0.0782	0.0298	TRUE	FALSE	0.62931	0.101198	5403108	11	3.67502e-09	0.05053	3112	0.0782	0.0111188	Males and Females	Continous
	ebi-a-GCST90001911	CD45 on Natural Killer	rs183053322	T	C	T	C	0.5102	-0.280781	0.0357	0.0119	FALSE	FALSE	0.182822	0.210778	25076059	1	6.88177e-12	0.07408	3113	0.0357	0.0150083	Males and Females	Continous
	ebi-a-GCST90001913	CD45 on granulocyte	rs2070901	T	G	T	G	0.173	-0.0452347	0.2834	0.2694	FALSE	FALSE	0.174232	0.0332918	161185058	1	6.37001e-09	0.02971	3112	0.2834	0.0107781	Males and Females	Continous
	ebi-a-GCST90001917	CD45 on CD8+ T cell	rs116030815	C	T	C	T	-3.125	-0.00053885	0.0005	0.0129	FALSE	FALSE	0.996575	0.125547	42691989	1	3.925e-08	0.5674	3113	0.0005	0.00965008	Males and Females	Continous
	ebi-a-GCST90001918	CD45 on HLA DR+ T cell	rs12924236	C	G	C	G	0.2877	-0.0434616	0.2263	0.2286	TRUE	FALSE	0.205562	0.0343336	10974423	16	4.55407e-20	0.03115	3060	0.2263	0.0271207	Males and Females	Continous
	ebi-a-GCST90001919	CD45 on Natural Killer T	rs12145132	G	A	G	A	0.209	0.029325	0.1462	0.162	FALSE	FALSE	0.479635	0.0414846	198636736	1	3.88204e-08	0.03794	3113	0.1462	0.00965397	Males and Females	Continous
	ebi-a-GCST90001920	CD45 on HLA DR+ CD4+ T cell	rs72770017	A	G	A	G	-0.1919	0.0342709	0.7709	0.7614	FALSE	FALSE	0.304429	0.0333705	10973612	16	6.18102e-10	0.03092	3060	0.2291	0.0124313	Males and Females	Continous
	ebi-a-GCST90001923	CD127 on CD45RA- CD4 not regulatory T cell	rs16899999	G	C	G	C	-0.2507	-0.0118458	0.1101	0.1441	TRUE	FALSE	0.781405	0.0426894	35886731	5	5.29798e-09	0.04281	2920	0.1101	0.0116082	Males and Females	Continous
	ebi-a-GCST90001924	CD127 on CD28+ CD4+ T cell	rs1573734	T	C	T	C	-0.182	0.00970368	0.3265	0.5129	FALSE	FALSE	0.744429	0.0297664	423619	16	2.19599e-10	0.02858	2920	0.3265	0.0136976	Males and Females	Continous
	ebi-a-GCST90001926	CD127 on granulocyte	rs138284624	T	C	T	C	-0.7524	-0.0143876	0.0277	0.0189	FALSE	FALSE	0.93821	0.185599	56385573	17	3.16665e-20	0.08106	2920	0.0277	0.0286598	Males and Females	Continous
	ebi-a-GCST90001927	CD127 on CD8+ T cell	rs7801342	C	T	C	T	0.1834	0.0107614	0.2342	0.3221	FALSE	FALSE	0.734326	0.0317093	31163003	7	1.63399e-09	0.03032	2920	0.2342	0.0123751	Males and Females	Continous
	ebi-a-GCST90001929	CD127 on CD28+ CD45RA+ CD8+ T cell	rs117618257	A	C	A	C	-0.1647	0.0136814	0.3072	0.5139	FALSE	FALSE	0.752186	0.0433288	423808	16	8.76294e-09	0.02855	2920	0.3072	0.0112686	Males and Females	Continous
	ebi-a-GCST90001930	CD127 on CD28- CD8+ T cell	rs8062396	A	T	A	T	-0.1626	-0.0176862	0.4771	0.4662	TRUE	TRUE	0.684217	0.0434854	88618795	16	7.51692e-09	0.02805	2920	0.4771	0.0113769	Males and Females	Continous
	ebi-a-GCST90001932	CD127 on CD45RA+ CD4+ T cell	rs11567754	A	T	A	T	-0.2975	-0.0103411	0.105	0.1441	TRUE	FALSE	0.807429	0.0424262	35872190	5	8.07607e-12	0.04334	2920	0.105	0.0158804	Males and Females	Continous
	ebi-a-GCST90001933	CD25 on CD45RA- CD4 not regulatory T cell	rs181516190	A	T	A	T	0.4995	-0.0484347	0.0223	0.0109	TRUE	FALSE	0.806176	0.197401	35264731	7	8.29908e-09	0.08646	3435	0.0223	0.00962308	Males and Females	Continous
	ebi-a-GCST90001934	CD25 on CD45RA+ CD4 not regulatory T cell	rs10905719	A	G	A	G	0.2281	0.00706385	0.2083	0.3062	FALSE	FALSE	0.824125	0.0317845	6115171	10	2.56094e-14	0.02982	3435	0.2083	0.0167484	Males and Females	Continous
	ebi-a-GCST90001935	CD25 on CD39+ CD4 regulatory T cell	rs6584030	C	G	C	G	-0.238	2.37235e-05	0.4677	0.4891	TRUE	TRUE	0.999357	0.0294442	97566052	10	1.67109e-21	0.02482	3434	0.4677	0.026078	Males and Females	Continous
	ebi-a-GCST90001937	CD25 on resting CD4 regulatory T cell	rs12722600	T	C	T	C	0.3212	0.132997	0.0705	0.0219	FALSE	FALSE	0.183679	0.100035	6054765	10	1.09199e-10	0.04962	3434	0.0705	0.0120551	Males and Females	Continous
	ebi-a-GCST90001938	CD25 on CD39+ resting CD4 regulatory T cell	rs6681289	A	G	A	G	-0.186	0.0316113	0.1884	0.1402	FALSE	FALSE	0.459602	0.0427467	119421209	1	2.72603e-08	0.03337	3118	0.1884	0.00986578	Males and Females	Continous
	ebi-a-GCST90001940	CD25 on CD39+ activated CD4 regulatory T cell	rs6584030	C	G	C	G	-0.2344	2.37235e-05	0.4677	0.4891	TRUE	TRUE	0.999357	0.0294442	97566052	10	1.21703e-20	0.02501	3435	0.4677	0.0249342	Males and Females	Continous
	ebi-a-GCST90001941	CD25 on secreting CD4 regulatory T cell	rs113116201	C	T	C	T	1.214	0.145374	0.0044	0.0169	FALSE	FALSE	0.384694	0.167235	198830942	1	8.42752e-11	0.1863	3435	0.0044	0.0122109	Males and Females	Continous
	ebi-a-GCST90001942	CD25 on CD39+ secreting CD4 regulatory T cell	rs113116201	C	T	C	T	1.189	0.145374	0.0044	0.0169	FALSE	FALSE	0.384694	0.167235	198830942	1	1.82398e-10	0.186	3435	0.0044	0.0117564	Males and Females	Continous
	ebi-a-GCST90001943	CD25 on activated & secreting CD4 regulatory T cell	rs113116201	C	T	C	T	1.068	0.145374	0.0044	0.0169	FALSE	FALSE	0.384694	0.167235	198830942	1	8.02398e-09	0.1846	3435	0.0044	0.0096503	Males and Females	Continous
	ebi-a-GCST90001944	CD123 on plasmacytoid Dendritic Cell	rs62447171	A	G	A	G	-0.2192	0.0487216	0.2429	0.2922	FALSE	FALSE	0.14477	0.0334109	50309890	7	4.67951e-11	0.03318	2872	0.2429	0.014969	Males and Females	Continous
	ebi-a-GCST90001945	CD123 on CD62L+ plasmacytoid Dendritic Cell	rs62447171	A	G	A	G	-0.2184	0.0487216	0.2429	0.2922	FALSE	FALSE	0.14477	0.0334109	50309890	7	5.49288e-11	0.03318	2872	0.2429	0.0148616	Males and Females	Continous
	ebi-a-GCST90001946	CD33 on CD14+ monocyte	rs3865444	A	C	A	C	-1.143	0.0152753	0.2121	0.3101	FALSE	FALSE	0.625338	0.0312827	51727962	19	1.04954e-190	0.03378	1634	0.2121	0.412001	Males and Females	Continous
	ebi-a-GCST90001947	CD33 on CD33+ HLA DR+ CD14dim	rs3865444	A	C	A	C	-1.214	0.0152753	0.1934	0.3101	FALSE	FALSE	0.625338	0.0312827	51727962	19	7.8343e-184	0.03655	1577	0.1934	0.411616	Males and Females	Continous
	ebi-a-GCST90001948	CD33 on CD33dim HLA DR+ CD11b+	rs1801274	G	A	G	A	-0.2575	0.00522247	0.3298	0.5109	FALSE	FALSE	0.857402	0.029065	161479745	1	3.92464e-11	0.0387	1633	0.3298	0.0263954	Males and Females	Continous
	ebi-a-GCST90001949	CD33 on CD33dim HLA DR+ CD11b-	rs1801274	G	A	G	A	-0.261	0.00522247	0.3299	0.5109	FALSE	FALSE	0.857402	0.029065	161479745	1	1.83781e-11	0.03857	1634	0.3299	0.02726	Males and Females	Continous
	ebi-a-GCST90001950	CD33 on Granulocytic Myeloid-Derived Suppressor Cells	rs7245846	A	G	A	G	-0.8358	0.00288103	0.1853	0.335	FALSE	FALSE	0.926754	0.0313394	51731176	19	1.01601e-58	0.04903	1244	0.1853	0.18936	Males and Females	Continous
	ebi-a-GCST90001951	CD33 on CD66b++ myeloid cell	rs12459503	C	T	C	T	0.2704	0.00340921	0.7148	0.6531	FALSE	FALSE	0.911569	0.0306971	52161035	19	1.736e-10	0.04205	1464	0.2852	0.0274691	Males and Females	Continous
	ebi-a-GCST90001952	CD33 on Monocytic Myeloid-Derived Suppressor Cells	rs3865444	A	C	A	C	-1.151	0.0152753	0.1896	0.3101	FALSE	FALSE	0.625338	0.0312827	51727962	19	1.71396e-153	0.03884	1569	0.1896	0.358858	Males and Females	Continous
	ebi-a-GCST90001953	CD33 on CD33dim HLA DR-	rs3865444	A	C	A	C	-1.138	0.0152753	0.1845	0.3101	FALSE	FALSE	0.625338	0.0312827	51727962	19	2.60016e-145	0.03974	1558	0.1845	0.344835	Males and Females	Continous
	ebi-a-GCST90001954	CD33 on basophil	rs56043070	A	G	A	G	0.4881	0.035228	0.0566	0.0596	FALSE	FALSE	0.56873	0.0618118	247719769	1	6.29593e-10	0.07845	1555	0.0566	0.0242897	Males and Females	Continous
	ebi-a-GCST90001955	CD33 on Immature Myeloid-Derived Suppressor Cells	rs7245846	A	G	A	G	-1.115	0.00288103	0.1934	0.335	FALSE	FALSE	0.926754	0.0313394	51731176	19	6.08135e-143	0.0393	1554	0.1934	0.34123	Males and Females	Continous
	ebi-a-GCST90001956	CD33 on CD33+ HLA DR+	rs3865444	A	C	A	C	-1.219	0.0152753	0.1938	0.3101	FALSE	FALSE	0.625338	0.0312827	51727962	19	2.80543e-187	0.03627	1579	0.1938	0.417035	Males and Females	Continous
	ebi-a-GCST90001957	CD33 on CD33+ HLA DR+ CD14-	rs3865444	A	C	A	C	-1.223	0.0152753	0.1936	0.3101	FALSE	FALSE	0.625338	0.0312827	51727962	19	9.18333e-189	0.0362	1578	0.1936	0.419724	Males and Females	Continous
	ebi-a-GCST90001958	CD4 on monocyte	rs7296859	G	C	G	C	-0.4307	-0.0329082	0.4549	0.3181	TRUE	TRUE	0.303159	0.0319596	6894164	12	8.59607e-60	0.02585	3112	0.4549	0.0818992	Males and Females	Continous
	ebi-a-GCST90001959	CD4 on HLA DR+ CD4+ T cell	rs9357097	T	C	T	C	0.1669	-0.116745	0.476	0.2883	FALSE	FALSE	0.000646808	0.0342243	30285121	6	2.57199e-09	0.02793	3060	0.476	0.0115348	Males and Females	Continous
	ebi-a-GCST90001961	CD25 on CD39+ CD4+ T cell	rs35025323	C	T	C	T	-0.2986	0.0190542	0.2147	0.1431	FALSE	FALSE	0.669386	0.0446244	97089991	10	7.71259e-19	0.03345	2920	0.2147	0.0265651	Males and Females	Continous
	ebi-a-GCST90001979	CD16 on CD14- CD16+ monocyte	rs115805162	T	C	T	C	0.3636	0.0406067	0.2109	0.0706	FALSE	FALSE	0.54918	0.0677921	161410253	1	1.83696e-31	0.03087	3620	0.2109	0.0369091	Males and Females	Continous
	ebi-a-GCST90001980	CD40 on CD14+ CD16- monocyte	rs117295081	G	A	G	A	0.5503	-0.0465594	0.0175	0.0209	FALSE	FALSE	0.616998	0.0930985	45333273	20	1.29e-08	0.09653	3629	0.0175	0.00887596	Males and Females	Continous
	ebi-a-GCST90001981	CD40 on CD14+ CD16+ monocyte	rs11087000	C	A	C	A	0.1833	-0.00876343	0.339	0.3956	FALSE	FALSE	0.771847	0.0302229	44809374	20	2.9181e-12	0.02617	3618	0.339	0.0133783	Males and Females	Continous
	ebi-a-GCST90001983	CD14 on CD14+ CD16+ monocyte	rs2569177	T	G	T	G	0.1645	-0.0393959	0.3057	0.2734	FALSE	FALSE	0.225904	0.0325323	139992162	5	6.78094e-10	0.02658	3618	0.3057	0.0104756	Males and Females	Continous
	ebi-a-GCST90001984	HLA DR on CD14- CD16+ monocyte	rs6808893	T	C	T	C	-0.2043	0.192506	0.5719	0.5229	FALSE	FALSE	1.57128e-10	0.0300871	188133439	3	3.26964e-16	0.02491	3621	0.4281	0.0182376	Males and Females	Continous
	ebi-a-GCST90001985	CD40 on monocytes	rs10887024	T	A	T	A	-0.1469	-0.0500604	0.3512	0.2962	TRUE	FALSE	0.112269	0.0315226	123688152	10	2.60298e-08	0.02633	3629	0.3512	0.00850444	Males and Females	Continous
	ebi-a-GCST90001986	CD14 on CD14+ CD16- monocyte	rs58027502	T	C	T	C	-0.2591	-0.0264487	0.1375	0.2346	FALSE	FALSE	0.449112	0.0349436	139978241	5	1.57217e-13	0.03497	3629	0.1375	0.0149017	Males and Females	Continous
	ebi-a-GCST90001987	CD64 on CD14+ CD16- monocyte	rs116275309	A	G	A	G	0.8426	0.0419436	0.0133	0.0288	FALSE	FALSE	0.646153	0.091358	150863650	1	2.15924e-14	0.1098	3622	0.0133	0.0159987	Males and Females	Continous
	ebi-a-GCST90001988	HLA DR on CD14+ CD16- monocyte	rs1800973	A	C	A	C	-0.3123	-0.0199108	0.0798	0.0437	FALSE	FALSE	0.76233	0.0658376	69744014	12	1.06194e-11	0.04579	3629	0.0798	0.0126556	Males and Females	Continous
	ebi-a-GCST90001989	CD40 on CD14- CD16+ monocyte	rs111436326	T	C	T	C	0.4119	-0.0294891	0.034	0.0149	FALSE	FALSE	0.864456	0.172749	42701487	20	2.627e-09	0.06902	3621	0.034	0.0097399	Males and Females	Continous
	ebi-a-GCST90001991	HLA DR on CD14+ monocyte	rs1800973	A	C	A	C	-0.315	-0.0199108	0.0798	0.0437	FALSE	FALSE	0.76233	0.0658376	69744014	12	7.73749e-12	0.04587	3629	0.0798	0.0128283	Males and Females	Continous
	ebi-a-GCST90001992	CCR2 on CD14+ CD16+ monocyte	rs77640671	T	C	T	C	0.3476	0.0660666	0.0401	0.0239	FALSE	FALSE	0.574294	0.117611	58607804	16	2.29298e-08	0.06205	3618	0.0401	0.00859917	Males and Females	Continous
	ebi-a-GCST90001993	PDL-1 on CD14+ CD16- monocyte	rs778582	T	C	T	C	0.1479	-0.0350841	0.3067	0.2724	FALSE	FALSE	0.279416	0.0324362	140004816	5	3.33603e-08	0.02672	3629	0.3067	0.00837192	Males and Females	Continous
	ebi-a-GCST90001994	CX3CR1 on CD14- CD16-	rs144126567	G	C	G	C	0.5108	0.0878307	0.1735	0.0845	TRUE	FALSE	0.224135	0.0722526	161510516	1	5.50554e-57	0.03154	3590	0.1735	0.0680863	Males and Females	Continous
	ebi-a-GCST90001995	CX3CR1 on monocyte	rs1801274	G	A	G	A	-0.41	0.00522247	0.3262	0.5109	FALSE	FALSE	0.857402	0.029065	161479745	1	4.45451e-54	0.02603	3590	0.3262	0.0646403	Males and Females	Continous
	ebi-a-GCST90001996	CX3CR1 on CD14+ CD16+ monocyte	rs1801274	G	A	G	A	-0.4628	0.00522247	0.327	0.5109	FALSE	FALSE	0.857402	0.029065	161479745	1	2.61517e-69	0.02573	3579	0.327	0.0829013	Males and Females	Continous
	ebi-a-GCST90001997	CX3CR1 on CD14+ CD16- monocyte	rs1801274	G	A	G	A	-0.4504	0.00522247	0.3262	0.5109	FALSE	FALSE	0.857402	0.029065	161479745	1	2.09604e-64	0.02605	3590	0.3262	0.0768688	Males and Females	Continous
	ebi-a-GCST90001998	PDL-1 on CD14+ CD16+ monocyte	rs1801274	G	A	G	A	0.1446	0.00522247	0.3267	0.5109	FALSE	FALSE	0.857402	0.029065	161479745	1	3.84698e-08	0.02624	3618	0.3267	0.00832358	Males and Females	Continous
	ebi-a-GCST90001999	PDL-1 on CD14- CD16+ monocyte	rs2490437	C	T	C	T	-0.145	-0.0139979	0.3672	0.3917	FALSE	FALSE	0.644504	0.0303372	161937517	1	2.77402e-08	0.02605	3621	0.3672	0.00848383	Males and Females	Continous
	ebi-a-GCST90002000	PDL-1 on CD14- CD16-	rs1800973	A	C	A	C	-0.2797	-0.0199108	0.0798	0.0437	FALSE	FALSE	0.76233	0.0658376	69744014	12	2.36903e-10	0.04402	3629	0.0798	0.0110025	Males and Females	Continous
	ebi-a-GCST90002001	CD64 on CD14- CD16-	rs558721	T	C	T	C	0.3331	0.0804683	0.0986	0.1571	FALSE	FALSE	0.0249709	0.0358937	32570573	6	1.69801e-08	0.05893	3622	0.0986	0.00874407	Males and Females	Continous
	ebi-a-GCST90002002	PDL-1 on monocyte	rs9427401	G	C	G	C	-0.2725	-0.011407	0.2313	0.1372	TRUE	FALSE	0.805316	0.0462811	161492175	1	1.53497e-20	0.02916	3629	0.2313	0.0234987	Males and Females	Continous
	ebi-a-GCST90002003	CCR2 on CD14- CD16-	rs1800973	A	C	A	C	-0.2492	-0.0199108	0.0798	0.0437	FALSE	FALSE	0.76233	0.0658376	69744014	12	2.81598e-08	0.04479	3629	0.0798	0.00845781	Males and Females	Continous
	ebi-a-GCST90002004	CCR2 on CD14+ CD16- monocyte	rs4683184	A	G	A	G	0.2454	-0.00277754	0.6904	0.6441	FALSE	FALSE	0.927836	0.030668	46187707	3	1.17004e-20	0.02618	3629	0.3096	0.0236392	Males and Females	Continous
	ebi-a-GCST90002005	CD16 on CD14+ CD16+ monocyte	rs115805162	T	C	T	C	0.306	0.0406067	0.2111	0.0706	FALSE	FALSE	0.54918	0.0677921	161410253	1	1.80717e-22	0.03117	3617	0.2111	0.0259538	Males and Females	Continous
	ebi-a-GCST90002006	CD64 on monocyte	rs116275309	A	G	A	G	0.8229	0.0419436	0.0133	0.0288	FALSE	FALSE	0.646153	0.091358	150863650	1	1.14895e-13	0.1104	3622	0.0133	0.0151076	Males and Females	Continous
	ebi-a-GCST90002008	CCR2 on monocyte	rs4683184	A	G	A	G	0.2224	-0.00277754	0.6904	0.6441	FALSE	FALSE	0.927836	0.030668	46187707	3	6.59174e-17	0.0265	3629	0.3096	0.0190389	Males and Females	Continous
	ebi-a-GCST90002009	HLA DR on CD14- CD16-	rs116683794	G	A	G	A	0.3299	0.0684258	0.096	0.0249	FALSE	FALSE	0.681174	0.166542	33034114	6	9.18333e-13	0.04603	3629	0.096	0.013957	Males and Females	Continous
	ebi-a-GCST90002010	HLA DR on monocyte	rs1800973	A	C	A	C	-0.2562	-0.0199108	0.0798	0.0437	FALSE	FALSE	0.76233	0.0658376	69744014	12	2.50801e-08	0.04587	3629	0.0798	0.00852308	Males and Females	Continous
	ebi-a-GCST90002011	CD64 on CD14+ CD16+ monocyte	rs11065979	T	C	T	C	0.1497	-0.0518135	0.469	0.4394	FALSE	FALSE	0.0856518	0.0301453	112059557	12	6.46398e-09	0.02574	3611	0.469	0.00928004	Males and Females	Continous
	ebi-a-GCST90002012	CX3CR1 on CD14- CD16+ monocyte	rs1801274	G	A	G	A	-0.2388	0.00522247	0.3268	0.5109	FALSE	FALSE	0.857402	0.029065	161479745	1	6.5675e-20	0.02599	3582	0.3268	0.0230257	Males and Females	Continous
	ebi-a-GCST90002013	CCR2 on myeloid Dendritic Cell	rs2169052	C	T	C	T	0.2363	-0.00774942	0.1476	0.2396	FALSE	FALSE	0.88361	0.0529351	161557154	1	2.75398e-09	0.03961	2870	0.1476	0.0122485	Males and Females	Continous
	ebi-a-GCST90002014	CCR2 on CD62L+ myeloid Dendritic Cell	rs35587265	G	A	G	A	-0.4732	0.0318295	0.0624	0.0924	FALSE	FALSE	0.557622	0.0542815	46259296	3	1.63983e-15	0.05907	2870	0.0624	0.0218711	Males and Females	Continous
	ebi-a-GCST90002015	CCR2 on plasmacytoid Dendritic Cell	rs143407337	T	C	T	C	0.2439	-0.0386181	0.2142	0.0427	FALSE	FALSE	0.747445	0.119928	1095701	7	9.16854e-13	0.03399	2871	0.2142	0.0176185	Males and Females	Continous
	ebi-a-GCST90002016	CCR2 on CD62L+ plasmacytoid Dendritic Cell	rs143407337	T	C	T	C	0.2427	-0.0386181	0.2142	0.0427	FALSE	FALSE	0.747445	0.119928	1095701	7	1.09698e-12	0.03394	2871	0.2142	0.0174991	Males and Females	Continous
	ebi-a-GCST90002018	CCR2 on granulocyte	rs445	T	C	T	C	0.2826	0.0207821	0.1975	0.1143	FALSE	FALSE	0.666799	0.0482693	92408370	7	2.41102e-16	0.03426	2850	0.1975	0.0233173	Males and Females	Continous
	ebi-a-GCST90002019	CD14 on Monocytic Myeloid-Derived Suppressor Cells	rs6453485	T	C	T	C	0.3322	-0.0632149	0.0997	0.2247	FALSE	FALSE	0.0692775	0.0347984	79151752	5	4.63799e-08	0.06048	1570	0.0997	0.0188543	Males and Females	Continous
	ebi-a-GCST90002021	CD14 on CD33dim HLA DR+ CD11b+	rs1801274	G	A	G	A	-0.3379	0.00522247	0.3302	0.5109	FALSE	FALSE	0.857402	0.029065	161479745	1	1.47299e-18	0.03798	1634	0.3302	0.046203	Males and Females	Continous
	ebi-a-GCST90002022	CD4 on CD4+ T cell	rs11628611	T	C	T	C	0.1704	0.0076922	0.4768	0.5229	FALSE	FALSE	0.863584	0.0447705	65828525	14	1.46801e-09	0.02809	2912	0.4768	0.0124793	Males and Females	Continous
	ebi-a-GCST90002023	CD4 on Central Memory CD4+ T cell	rs12298133	T	C	T	C	0.2054	0.0159219	0.1753	0.1431	FALSE	FALSE	0.754776	0.0509749	6928214	12	1.77799e-08	0.03637	2912	0.1753	0.0108341	Males and Females	Continous
	ebi-a-GCST90002024	CD4 on naive CD4+ T cell	rs11158593	A	G	A	G	0.1981	-0.0141761	0.479	0.502	FALSE	FALSE	0.628773	0.0293226	65859984	14	6.8897e-13	0.02746	2910	0.479	0.0175702	Males and Females	Continous
	ebi-a-GCST90002027	CD4 on CD45RA+ CD4+ T cell	rs28584364	T	C	T	C	0.3526	0.0131473	0.617	0.5239	FALSE	FALSE	0.759499	0.0429456	32512048	6	2.08018e-11	0.05242	2911	0.383	0.0153049	Males and Females	Continous
	ebi-a-GCST90002028	CD19 on B cell	rs2904880	G	C	G	C	0.1678	-0.0338439	0.5987	0.7276	TRUE	FALSE	0.285912	0.0317148	28944396	16	7.29693e-10	0.02716	3112	0.4013	0.0121169	Males and Females	Continous
	ebi-a-GCST90002029	CD39 on CD39+ CD8+ T cell	rs10882701	C	A	C	A	-0.1936	0.0143872	0.5153	0.5686	FALSE	FALSE	0.687646	0.0357845	97741071	10	1.87284e-12	0.02737	2915	0.4847	0.0168745	Males and Females	Continous
	ebi-a-GCST90002030	CD39 on CD39+ activated CD4 regulatory T cell	rs10882701	C	A	C	A	-0.4542	0.0143872	0.5156	0.5686	FALSE	FALSE	0.687646	0.0357845	97741071	10	4.04762e-64	0.02621	2920	0.4844	0.0932531	Males and Females	Continous
	ebi-a-GCST90002031	CD39 on CD39+ secreting CD4 regulatory T cell	rs10882701	C	A	C	A	-0.3988	0.0143872	0.5156	0.5686	FALSE	FALSE	0.687646	0.0357845	97741071	10	7.28283e-47	0.02725	2920	0.4844	0.0683366	Males and Females	Continous
	ebi-a-GCST90002032	CD39 on CD39+ CD4+ T cell	rs10882701	C	A	C	A	-0.3837	0.0143872	0.5156	0.5686	FALSE	FALSE	0.687646	0.0357845	97741071	10	1.78115e-43	0.0273	2920	0.4844	0.0633645	Males and Females	Continous
	ebi-a-GCST90002033	CD39 on granulocyte	rs11766311	A	G	A	G	-0.1526	-0.0400862	0.411	0.3857	FALSE	FALSE	0.190337	0.0306099	77134132	7	4.548e-08	0.02783	2920	0.411	0.0101918	Males and Females	Continous
	ebi-a-GCST90002034	CD39 on monocyte	rs2337147	A	G	A	G	-0.165	0.0577644	0.3544	0.2217	FALSE	FALSE	0.119158	0.0370685	46483810	18	1.85999e-08	0.02926	2909	0.3544	0.0108132	Males and Females	Continous
	ebi-a-GCST90002035	CD80 on myeloid Dendritic Cell	rs2325259	C	T	C	T	0.1995	-0.0526113	0.4422	0.3658	FALSE	FALSE	0.0910901	0.031137	90850164	6	1.16708e-12	0.02793	2871	0.4422	0.0174607	Males and Females	Continous
	ebi-a-GCST90002036	CD80 on CD62L+ myeloid Dendritic Cell	rs12199079	G	T	G	T	0.2265	-0.0519362	0.4422	0.3648	FALSE	FALSE	0.095074	0.0311141	90852258	6	7.5405e-16	0.02793	2871	0.4422	0.0223937	Males and Females	Continous
	ebi-a-GCST90002037	CD80 on plasmacytoid Dendritic Cell	rs62447171	A	G	A	G	-0.2093	0.0487216	0.2426	0.2922	FALSE	FALSE	0.14477	0.0334109	50309890	7	2.84499e-10	0.03307	2871	0.2426	0.01376	Males and Females	Continous
	ebi-a-GCST90002038	CD80 on CD62L+ plasmacytoid Dendritic Cell	rs62447171	A	G	A	G	-0.2089	0.0487216	0.2426	0.2922	FALSE	FALSE	0.14477	0.0334109	50309890	7	3.08702e-10	0.03307	2871	0.2426	0.0137082	Males and Females	Continous
	ebi-a-GCST90002039	CD80 on monocyte	rs141264358	C	T	C	T	-0.5868	0.00610696	0.016	0.0229	FALSE	FALSE	0.95139	0.100177	90530314	1	4.18196e-08	0.1067	2850	0.016	0.0105008	Males and Females	Continous
	ebi-a-GCST90002040	CD80 on granulocyte	rs12675298	A	G	A	G	-0.6716	-0.0919712	0.0277	0.0159	FALSE	FALSE	0.521244	0.143385	6828813	8	2.53922e-15	0.08441	2850	0.0277	0.0217294	Males and Females	Continous
	ebi-a-GCST90002042	CD45 on CD33+ HLA DR+ CD14-	rs72677097	G	A	G	A	0.3805	0.00365853	0.0861	0.0636	FALSE	FALSE	0.955045	0.0648986	61134076	1	1.163e-08	0.06635	1579	0.0861	0.0204029	Males and Females	Continous
	ebi-a-GCST90002045	CD45 on CD33- HLA DR-	rs10919544	C	T	C	T	0.238	0.0165597	0.552	0.3539	FALSE	FALSE	0.602943	0.031835	161508763	1	8.83894e-11	0.03646	1635	0.448	0.0253997	Males and Females	Continous
	ebi-a-GCST90002046	CD45 on CD33- HLA DR+	rs17552904	T	G	T	G	-0.2523	0.0483958	0.255	0.2883	FALSE	FALSE	0.148576	0.0335017	50318308	7	8.7961e-10	0.04091	1635	0.255	0.0227337	Males and Females	Continous
	ebi-a-GCST90002052	CD45 on Immature Myeloid-Derived Suppressor Cells	rs273640	T	G	T	G	-0.5579	0.0303796	0.5441	0.4493	FALSE	FALSE	0.301049	0.0293753	51725824	19	1.21591e-50	0.03593	1555	0.4559	0.134236	Males and Females	Continous
	ebi-a-GCST90002054	CD8 on Central Memory CD8+ T cell	rs3020726	G	A	G	A	-0.4218	0.0456011	0.1385	0.1412	FALSE	FALSE	0.253372	0.039924	87016506	2	1.83485e-26	0.03923	2910	0.1385	0.0382089	Males and Females	Continous
	ebi-a-GCST90002055	CD8 on naive CD8+ T cell	rs35626322	T	A	T	A	-0.4834	0.0377292	0.1943	0.2237	TRUE	FALSE	0.260456	0.0335277	87030421	2	3.18127e-46	0.03327	2910	0.1943	0.0676392	Males and Females	Continous
	ebi-a-GCST90002056	CD8 on Effector Memory CD8+ T cell	rs17201560	C	T	C	T	-0.5186	0.0978419	0.029	0.0358	FALSE	FALSE	0.216013	0.0790833	32047268	6	2.133e-09	0.08634	2912	0.029	0.0122378	Males and Females	Continous
	ebi-a-GCST90002058	CD8 on CD8+ T cell	rs3020726	G	A	G	A	-0.5196	0.0456011	0.1412	0.1412	FALSE	FALSE	0.253372	0.039924	87016506	2	6.08836e-43	0.03725	3113	0.1412	0.0588269	Males and Females	Continous
	ebi-a-GCST90002059	CD8 on Natural Killer T	rs34613828	T	A	T	A	-0.2358	0.0408882	0.1937	0.2177	TRUE	FALSE	0.227086	0.0338506	87022759	2	1.36616e-12	0.03313	3103	0.1937	0.0160631	Males and Females	Continous
	ebi-a-GCST90002060	CD8 on HLA DR+ CD8+ T cell	rs3020726	G	A	G	A	-0.3008	0.0456011	0.1412	0.1412	FALSE	FALSE	0.253372	0.039924	87016506	2	3.53021e-15	0.03802	3060	0.1412	0.0200455	Males and Females	Continous
	ebi-a-GCST90002061	CD4 on CD39+ CD4+ T cell	rs10786281	C	T	C	T	0.1739	0.0106786	0.6527	0.7674	FALSE	FALSE	0.761998	0.0352596	98116936	10	2.17901e-09	0.02896	2920	0.3473	0.012198	Males and Females	Continous
	ebi-a-GCST90002063	CD4 on CD4 regulatory T cell	rs12298133	T	C	T	C	0.203	0.0159219	0.1755	0.1431	FALSE	FALSE	0.754776	0.0509749	6928214	12	1.77198e-08	0.03593	2920	0.1755	0.0108137	Males and Females	Continous
	ebi-a-GCST90002065	CD4 on CD39+ resting CD4 regulatory T cell	rs147763768	A	G	A	G	0.3722	-0.0351165	0.0434	0.0527	FALSE	FALSE	0.606261	0.068132	97548303	10	4.86295e-08	0.06802	2650	0.0434	0.0111726	Males and Females	Continous
	ebi-a-GCST90002066	CD4 on activated CD4 regulatory T cell	rs12298133	T	C	T	C	0.2193	0.0159219	0.1755	0.1431	FALSE	FALSE	0.754776	0.0509749	6928214	12	1.133e-09	0.0359	2920	0.1755	0.012618	Males and Females	Continous
	ebi-a-GCST90002069	CD4 on CD39+ secreting CD4 regulatory T cell	rs10882655	A	G	A	G	-0.2945	-0.000607439	0.5276	0.4901	FALSE	FALSE	0.983556	0.0294708	97474371	10	7.84332e-28	0.02665	2920	0.4724	0.0401421	Males and Females	Continous
	ebi-a-GCST90002070	CD4 on activated & secreting CD4 regulatory T cell	rs12298133	T	C	T	C	0.1979	0.0159219	0.1755	0.1431	FALSE	FALSE	0.754776	0.0509749	6928214	12	4.63298e-08	0.03611	2920	0.1755	0.0101814	Males and Females	Continous
	ebi-a-GCST90002087	CD11c on myeloid Dendritic Cell	rs61802329	T	C	T	C	0.1669	0.0048649	0.4673	0.4791	FALSE	FALSE	0.915302	0.0457427	161589626	1	9.47807e-10	0.02718	2872	0.4673	0.0129588	Males and Females	Continous
	ebi-a-GCST90002088	CD11c on CD62L+ myeloid Dendritic Cell	rs147258092	T	C	T	C	-0.3132	-0.0754854	0.0719	0.0616	FALSE	FALSE	0.255155	0.0663364	31624520	16	2.68701e-09	0.05248	2872	0.0719	0.0122495	Males and Females	Continous
	ebi-a-GCST90002089	CD11c on monocyte	rs1801274	G	A	G	A	0.2755	0.00522247	0.3209	0.5109	FALSE	FALSE	0.857402	0.029065	161479745	1	1.20393e-20	0.02934	2850	0.3209	0.0300086	Males and Females	Continous
	ebi-a-GCST90002090	CD11c on granulocyte	rs1801274	G	A	G	A	0.248	0.00522247	0.3209	0.5109	FALSE	FALSE	0.857402	0.029065	161479745	1	1.36395e-16	0.02982	2850	0.3209	0.0236935	Males and Females	Continous
	ebi-a-GCST90002091	CD11b on CD14+ monocyte	rs1801274	G	A	G	A	0.624	0.00522247	0.3303	0.5109	FALSE	FALSE	0.857402	0.029065	161479745	1	6.27047e-61	0.03633	1635	0.3303	0.152855	Males and Females	Continous
	ebi-a-GCST90002094	CD11b on Monocytic Myeloid-Derived Suppressor Cells	rs1801274	G	A	G	A	0.461	0.00522247	0.3309	0.5109	FALSE	FALSE	0.857402	0.029065	161479745	1	5.236e-32	0.03828	1570	0.3309	0.0845641	Males and Females	Continous
	ebi-a-GCST90002095	CD11b on CD33dim HLA DR-	rs760462	C	T	C	T	0.4384	-0.0542369	0.8262	0.8221	FALSE	FALSE	0.151979	0.0378597	46328099	21	5.30274e-20	0.04722	1559	0.1738	0.0523928	Males and Females	Continous
	ebi-a-GCST90002096	CD11b on basophil	rs760462	C	T	C	T	0.4516	-0.0542369	0.8258	0.8221	FALSE	FALSE	0.151979	0.0378597	46328099	21	1.85097e-21	0.04677	1556	0.1742	0.0565316	Males and Females	Continous
	ebi-a-GCST90002097	CD11b on CD33+ HLA DR+ CD14dim	rs1801274	G	A	G	A	0.4941	0.00522247	0.3305	0.5109	FALSE	FALSE	0.857402	0.029065	161479745	1	1.42889e-38	0.03702	1578	0.3305	0.101437	Males and Females	Continous
	ebi-a-GCST90002098	CD45RA on naive CD4+ T cell	rs138915779	A	C	A	C	1.33	-0.014261	0.0036	0.0189	FALSE	FALSE	0.900633	0.114214	190079170	1	6.18899e-09	0.2281	2910	0.0036	0.0115482	Males and Females	Continous
	ebi-a-GCST90002099	CD4RA on Terminally Differentiated CD4+ T cell	rs113435341	G	A	G	A	1.787	0.0183574	0.0033	0.0189	FALSE	FALSE	0.916818	0.175766	198151688	1	2.66011e-13	0.2432	2903	0.0033	0.0182588	Males and Females	Continous
	ebi-a-GCST90002100	CD45RA on naive CD8+ T cell	rs116517602	T	C	T	C	1.147	0.328867	0.0041	0.0129	FALSE	FALSE	0.103291	0.20187	198922068	1	1.28899e-08	0.201	2910	0.0041	0.0110665	Males and Females	Continous
	ebi-a-GCST90002101	CD45RA on Terminally Differentiated CD8+ T cell	rs61141933	T	C	T	C	0.2582	0.0852952	0.1242	0.1173	FALSE	FALSE	0.161884	0.060979	39388479	2	5.38902e-10	0.04145	2911	0.1242	0.0131544	Males and Females	Continous
	ebi-a-GCST90002102	CD45RA on resting CD4 regulatory T cell	rs11124653	A	C	A	C	-0.2555	0.0519038	0.5925	0.6302	FALSE	FALSE	0.087984	0.0304219	39112166	2	6.84069e-22	0.02636	2919	0.4075	0.0311817	Males and Females	Continous
	ebi-a-GCST90002103	CD45RA on CD39+ resting CD4 regulatory T cell	rs191753228	T	C	T	C	1.583	-0.0274696	0.0043	0.0169	FALSE	FALSE	0.845483	0.140953	196321168	1	8.93305e-11	0.2431	2650	0.0043	0.015749	Males and Females	Continous
	ebi-a-GCST90002104	HLA DR on myeloid Dendritic Cell	rs35525122	A	C	A	C	0.8525	0.130048	0.1179	0.1581	FALSE	FALSE	0.0115292	0.0514788	32561283	6	1.38995e-65	0.04857	2872	0.1179	0.0968759	Males and Females	Continous
	ebi-a-GCST90002105	HLA DR on plasmacytoid Dendritic Cell	rs11644019	T	C	T	C	-0.291	0.00952243	0.1398	0.1809	FALSE	FALSE	0.807501	0.0390823	10863414	16	1.10408e-13	0.03898	2872	0.1398	0.0190358	Males and Females	Continous
	ebi-a-GCST90002106	HLA DR on Dendritic Cell	rs34039593	G	T	G	T	1.075	0.0755059	0.1174	0.1581	FALSE	FALSE	0.0359271	0.0359938	32570311	6	3.67282e-110	0.04613	2871	0.1174	0.159066	Males and Females	Continous
	ebi-a-GCST90002108	HLA DR on CD33+ HLA DR+ CD14-	rs9270588	T	C	T	C	-0.5992	0.112905	0.5722	0.5746	FALSE	FALSE	0.000278192	0.0310622	32561327	6	2.1419e-49	0.03915	1579	0.4278	0.129188	Males and Females	Continous
	ebi-a-GCST90002109	HLA DR on CD33+ HLA DR+ CD14dim	rs9270588	T	C	T	C	-0.4302	0.112905	0.5722	0.5746	FALSE	FALSE	0.000278192	0.0310622	32561327	6	7.98362e-26	0.04022	1578	0.4278	0.0676008	Males and Females	Continous
	ebi-a-GCST90002110	HLA DR on CD33dim HLA DR+ CD11b+	rs11074934	T	C	T	C	-0.3589	-0.0197116	0.2194	0.2455	FALSE	FALSE	0.55157	0.033106	10979440	16	1.3649e-17	0.04157	1634	0.2194	0.0436277	Males and Females	Continous
	ebi-a-GCST90002111	HLA DR on CD33dim HLA DR+ CD11b-	rs11074934	T	C	T	C	-0.4126	-0.0197116	0.2193	0.2455	FALSE	FALSE	0.55157	0.033106	10979440	16	2.13895e-23	0.04076	1635	0.2193	0.0589757	Males and Females	Continous
	ebi-a-GCST90002112	HLA DR on CD33- HLA DR+	rs2760980	A	G	A	G	1.049	0.0927188	0.1202	0.1481	FALSE	FALSE	0.0154198	0.0382761	32565201	6	2.43893e-60	0.06137	1635	0.1202	0.151607	Males and Females	Continous
	ebi-a-GCST90002113	HLA DR on HLA DR+ T cell	rs12449199	G	T	G	T	-0.2433	-0.0431958	0.3064	0.2863	FALSE	FALSE	0.186987	0.0327354	10968440	16	3.30293e-18	0.02779	3060	0.3064	0.0244366	Males and Females	Continous
	ebi-a-GCST90002114	HLA DR on HLA DR+ CD4+ T cell	rs12449199	G	T	G	T	-0.1674	-0.0431958	0.3064	0.2863	FALSE	FALSE	0.186987	0.0327354	10968440	16	1.82701e-09	0.02775	3060	0.3064	0.0117525	Males and Females	Continous
	ebi-a-GCST90002116	HLA DR on B cell	rs111983490	A	G	A	G	-0.3007	0.0526558	0.2111	0.0646	FALSE	FALSE	0.574564	0.0938032	32205324	6	4.36315e-15	0.03814	3060	0.2111	0.019909	Males and Females	Continous
	ebi-a-GCST90002117	HLA DR on HLA DR+ Natural Killer	rs12598451	A	G	A	G	-0.378	-0.03256	0.2279	0.2376	FALSE	FALSE	0.335937	0.0338382	10982607	16	9.37994e-33	0.03133	2971	0.2279	0.0467075	Males and Females	Continous
	ebi-a-GCST90002118	CD8 on CD28+ CD45RA- CD8+ T cell	rs13004867	G	C	G	C	-0.4974	0.0483813	0.1175	0.1322	TRUE	FALSE	0.244731	0.0415917	86982504	2	5.63248e-32	0.04176	2920	0.1175	0.0463344	Males and Females	Continous
	ebi-a-GCST90002119	CD8 on CD28+ CD45RA+ CD8+ T cell	rs10205992	T	C	T	C	-0.2955	0.0463657	0.4729	0.5169	FALSE	FALSE	0.284146	0.0432899	87279109	2	2.99778e-28	0.02653	2920	0.4729	0.0407556	Males and Females	Continous
	ebi-a-GCST90002120	CD8 on CD28- CD8+ T cell	rs7425430	G	A	G	A	-0.2188	0.00341462	0.2317	0.326	FALSE	FALSE	0.912221	0.0309751	87056480	2	1.18495e-11	0.03213	2920	0.2317	0.0156332	Males and Females	Continous
	ebi-a-GCST90002121	CD8 on CD39+ CD8+ T cell	rs117519014	A	C	A	C	0.4352	-0.0376715	0.0427	0.0507	FALSE	FALSE	0.581771	0.0683942	97403248	10	7.57356e-11	0.06661	2915	0.0427	0.0144327	Males and Females	Continous

## Sheet: DLBCL
	Trait ID	Trait	SNP	Effect Allele Exposure	Other Allele Exposure	Effect Allele Outcome	Other Allele Outcome	Beta Exposure	Beta Outcome	EAF Exposure	EAF Outcome	Palindromic SNP	Ambiguous SNP	P-value Outcome	SE Outcome	Position Outcome	Chr. Outcome	P-value Exposure	SE Exposure	N Exposure	MAF	PVE
	ebi-a-GCST90001391	IgD+ B cell %B cell	rs17405603	T	A	T	A	0.1542	-0.0525642	0.284	0.296162	TRUE	FALSE	0.2381	0.0445558	144608340	5	2.38298e-08	0.02757	3658	0.284	0.00847917
	ebi-a-GCST90001395	IgD+ CD38- B cell %B cell	rs77762131	C	G	C	G	0.3388	-0.147375	0.045	0.0223831	TRUE	FALSE	0.310758	0.145393	96205838	14	4.101e-09	0.05748	3657	0.045	0.0094107
	ebi-a-GCST90001399	IgD- CD27- B cell %B cell	rs2250246	G	A	G	A	0.1466	0.00732749	0.5339	0.593953	FALSE	FALSE	0.85537	0.0402011	6553016	12	2.12501e-09	0.02442	3657	0.4661	0.00975872
	ebi-a-GCST90001410	IgD- CD38+ B cell %B cell	rs2792563	A	G	A	G	-0.1407	0.00612181	0.567	0.564505	FALSE	FALSE	0.879979	0.0405396	213100225	1	1.494e-08	0.02479	3657	0.433	0.00873175
	ebi-a-GCST90001422	CD20- CD38- B cell %B cell	rs117308259	C	T	C	T	-0.8348	0.247087	0.0066	0.0128425	FALSE	FALSE	0.139184	0.167082	31993501	14	2.48199e-08	0.1494	3659	0.0066	0.00846079
	ebi-a-GCST90001424	IgD+ B cell %Lymphocyte	rs11657531	T	C	T	C	-0.1468	0.00236668	0.4882	0.465106	FALSE	FALSE	0.954132	0.0411474	2731370	17	5.52497e-10	0.0236	3657	0.4882	0.0104697
	ebi-a-GCST90001426	IgD- CD38dim B cell %lymphocyte	rs11687597	G	A	G	A	0.1644	-0.0118306	0.2069	0.234788	FALSE	FALSE	0.79856	0.0463561	136926146	2	4.86004e-08	0.03007	3656	0.2069	0.0081095
	ebi-a-GCST90001429	IgD+ CD38+ B cell %lymphocyte	rs140380950	C	T	C	T	-0.3597	0.0463987	0.0368	0.0149987	FALSE	FALSE	0.783864	0.16916	105587803	2	2.067e-08	0.06402	3656	0.0368	0.0085607
	ebi-a-GCST90001431	IgD+ CD38- B cell %lymphocyte	rs12874404	G	A	G	A	0.1714	-0.0910804	0.3256	0.0709619	FALSE	FALSE	0.267489	0.0821392	108993494	13	1.385e-10	0.02663	3656	0.3256	0.0112042
	ebi-a-GCST90001433	IgD- CD27- B cell %lymphocyte	rs35574803	C	T	C	T	-0.3044	0.29132	0.0562	0.0227317	FALSE	FALSE	0.0199865	0.125213	32533246	3	1.83101e-08	0.05397	3656	0.0562	0.00862612
	ebi-a-GCST90001439	IgD+ CD24+ B cell %lymphocyte	rs11657118	C	T	C	T	-0.1428	0.0254755	0.475	0.483986	FALSE	FALSE	0.521742	0.0397644	2714118	17	3.70101e-09	0.02416	3656	0.475	0.00946512
	ebi-a-GCST90001441	IgD+ CD24- B cell %lymphocyte	rs73145706	T	C	T	C	-0.5808	0.0839435	0.0129	0.0768243	FALSE	FALSE	0.259706	0.0744781	61633711	20	4.53597e-08	0.106	3656	0.0129	0.00814486
	ebi-a-GCST90001442	CD24+ CD27+ B cell %lymphocyte	rs11657759	C	A	C	A	-0.1352	0.0196166	0.4903	0.48459	FALSE	FALSE	0.620593	0.0396287	2715961	17	1.80701e-08	0.02397	3656	0.4903	0.00862677
	ebi-a-GCST90001451	CD62L- monocyte %monocyte	rs45487297	A	T	A	T	0.6623	0.315699	0.0135	0.0121737	TRUE	FALSE	0.0692995	0.173799	30153119	14	3.74498e-08	0.1201	3042	0.0135	0.00989793
	ebi-a-GCST90001457	CD11c+ HLA DR++ monocyte %monocyte	rs6808893	T	C	T	C	-0.1582	0.0117952	0.5717	0.496317	FALSE	FALSE	0.770856	0.040495	188133439	3	8.47208e-09	0.02739	3042	0.4283	0.0108476
	ebi-a-GCST90001463	CD62L- Dendritic Cell %Dendritic Cell	rs10918342	A	G	A	G	-0.1766	-0.0489211	0.7191	0.684654	FALSE	FALSE	0.246927	0.0422518	161950451	1	1.044e-09	0.02885	3410	0.2809	0.010869
	ebi-a-GCST90001465	CD86+ myeloid Dendritic Cell %Dendritic Cell	rs115805162	T	C	T	C	-0.2598	-0.0215651	0.2084	0.064084	FALSE	FALSE	0.791563	0.0815994	161410253	1	8.20163e-15	0.03331	3410	0.2084	0.0175265
	ebi-a-GCST90001467	CD86+ plasmacytoid Dendritic Cell %Dendritic Cell	rs3845548	T	C	T	C	-0.2739	0.102476	0.2345	0.127624	FALSE	FALSE	0.087228	0.05992	161507448	1	1.98381e-20	0.02938	3410	0.2345	0.024854
	ebi-a-GCST90001469	CD62L- myeloid Dendritic Cell %Dendritic Cell	rs115805162	T	C	T	C	-0.2838	-0.0215651	0.2084	0.064084	FALSE	FALSE	0.791563	0.0815994	161410253	1	6.29796e-18	0.03272	3410	0.2084	0.0215857
	ebi-a-GCST90001471	CD62L- plasmacytoid Dendritic Cell %Dendritic Cell	rs55971447	T	C	T	C	-0.3011	0.110319	0.2352	0.126816	FALSE	FALSE	0.0682506	0.0605042	161515326	1	6.69885e-25	0.02899	3410	0.2352	0.0306651
	ebi-a-GCST90001473	CD62L- CD86+ myeloid Dendritic Cell %Dendritic Cell	rs115805162	T	C	T	C	-0.3069	-0.0215651	0.2084	0.064084	FALSE	FALSE	0.791563	0.0815994	161410253	1	4.1783e-20	0.03321	3410	0.2084	0.024432
	ebi-a-GCST90001475	HLA DR++ monocyte %monocyte	rs62395272	T	C	T	C	-0.2295	-0.161787	0.2819	0.0873035	FALSE	FALSE	0.0262441	0.0727924	31394424	6	3.90598e-10	0.03657	3595	0.2819	0.0108364
	ebi-a-GCST90001476	HLA DR++ monocyte %leukocyte	rs9270591	T	C	T	C	-0.2715	0.0156767	0.5793	0.475512	FALSE	FALSE	0.716523	0.0431714	32561424	6	7.43875e-18	0.03137	3595	0.4207	0.0204106
	ebi-a-GCST90001478	CD4 regulatory T cell %CD4+ T cell	rs1571025	G	A	G	A	0.2422	-0.067611	0.1766	0.139401	FALSE	FALSE	0.243161	0.0579296	6134869	10	1.10892e-12	0.0339	3437	0.1766	0.0146341
	ebi-a-GCST90001479	CD4 regulatory T cell %T cell	rs1571025	G	A	G	A	0.2054	-0.067611	0.1766	0.139401	FALSE	FALSE	0.243161	0.0579296	6134869	10	4.16898e-09	0.03486	3437	0.1766	0.01
	ebi-a-GCST90001484	CD39+ resting CD4 regulatory T cell %resting CD4 regulatory T cell	rs10882701	C	A	C	A	-0.3681	0.0290873	0.5141	0.590141	FALSE	FALSE	0.496505	0.0427749	97741071	10	6.65733e-50	0.02438	3437	0.4859	0.0622006
	ebi-a-GCST90001485	CD39+ resting CD4 regulatory T cell %CD4 regulatory T cell	rs10882701	C	A	C	A	-0.3593	0.0290873	0.5141	0.590141	FALSE	FALSE	0.496505	0.0427749	97741071	10	1.07994e-47	0.02438	3437	0.4859	0.0594368
	ebi-a-GCST90001491	CD39+ activated CD4 regulatory T cell %CD4 regulatory T cell	rs10736092	G	A	G	A	0.9153	0.041734	0.4692	0.533486	FALSE	FALSE	0.295666	0.0399074	97570315	10	1e-200	0.0203	3437	0.4692	0.371662
	ebi-a-GCST90001496	CD39+ secreting CD4 regulatory T cell %secreting CD4 regulatory T cell	rs10882701	C	A	C	A	-0.4034	0.0290873	0.5141	0.590141	FALSE	FALSE	0.496505	0.0427749	97741071	10	2.03704e-56	0.02502	3437	0.4859	0.0703158
	ebi-a-GCST90001497	CD39+ secreting CD4 regulatory T cell %CD4 regulatory T cell	rs10786199	A	G	A	G	-0.1827	0.0558485	0.2888	0.393842	FALSE	FALSE	0.171109	0.0408057	97069472	10	1.38998e-10	0.02838	3437	0.2888	0.0119143
	ebi-a-GCST90001499	Activated & resting CD4 regulatory T cell %CD4 regulatory T cell	rs113435341	G	A	G	A	2.569	0.0451234	0.0032	0.0174319	FALSE	FALSE	0.78084	0.162184	198151688	1	1.27909e-33	0.2103	3437	0.0032	0.0416113
	ebi-a-GCST90001500	Activated & resting CD4 regulatory T cell %CD4+ T cell	rs17583875	A	G	A	G	1.827	-0.126493	0.0029	0.0203636	FALSE	FALSE	0.383156	0.145045	197924770	1	4.63981e-16	0.2239	3437	0.0029	0.0190045
	ebi-a-GCST90001502	Activated & secreting CD4 regulatory T cell %CD4 regulatory T cell	rs113435341	G	A	G	A	-2.621	0.0451234	0.0032	0.0174319	FALSE	FALSE	0.78084	0.162184	198151688	1	6.32995e-40	0.1957	3437	0.0032	0.0495997
	ebi-a-GCST90001503	Activated & secreting CD4 regulatory T cell %CD4+ T cell	rs11256966	G	C	G	C	-0.1567	0.0514318	0.3848	0.222754	TRUE	FALSE	0.306465	0.0502926	6185310	10	2.64101e-09	0.02626	3437	0.3848	0.010254
	ebi-a-GCST90001505	CD25++ CD4+ T cell %CD4+ T cell	rs10905892	T	C	T	C	0.2715	-0.18282	0.0752	0.0444497	FALSE	FALSE	0.0709362	0.101236	6183022	10	2.04202e-08	0.04829	3437	0.0752	0.00911318
	ebi-a-GCST90001506	CD25++ CD4+ T cell %T cell	rs61839660	T	C	T	C	0.5156	-0.0222306	0.0543	0.0883435	FALSE	FALSE	0.75611	0.0715744	6094697	10	3.2107e-20	0.05562	3437	0.0543	0.0243927
	ebi-a-GCST90001508	CD25++ CD45RA+ CD4 not regulatory T cell %CD4+ T cell	rs10905719	A	G	A	G	0.1841	0.0673145	0.2082	0.296967	FALSE	FALSE	0.120364	0.0433373	6115171	10	7.05797e-09	0.03172	3437	0.2082	0.00970568
	ebi-a-GCST90001509	CD25++ CD45RA+ CD4 not regulatory T cell %T cell	rs10905719	A	G	A	G	0.1734	0.0673145	0.2082	0.296967	FALSE	FALSE	0.120364	0.0433373	6115171	10	4.88495e-08	0.03172	3437	0.2082	0.00861971
	ebi-a-GCST90001511	CD25++ CD45RA- CD4 not regulatory T cell %CD4+ T cell	rs17583875	A	G	A	G	-1.737	-0.126493	0.0029	0.0203636	FALSE	FALSE	0.383156	0.145045	197924770	1	7.08272e-14	0.2311	3437	0.0029	0.0161711
	ebi-a-GCST90001512	CD25++ CD45RA- CD4 not regulatory T cell %T cell	rs11579717	A	G	A	G	-1.078	-0.0119247	0.0044	0.0500463	FALSE	FALSE	0.904465	0.099345	199999121	1	1.83202e-08	0.1911	3437	0.0044	0.00917348
	ebi-a-GCST90001516	Immature Myeloid-Derived Suppressor Cells %CD33dim HLA DR- CD66b-	rs2455069	G	A	G	A	0.2522	0.0513328	0.5197	0.413664	FALSE	FALSE	0.197326	0.0398172	51728641	19	1.8608e-14	0.03266	1857	0.4803	0.0311114
	ebi-a-GCST90001519	CD33+ HLA DR+ CD14- %CD33+ HLA DR+	rs7245846	A	G	A	G	-0.3128	-0.0282823	0.2236	0.358142	FALSE	FALSE	0.509423	0.042869	51731176	19	2.6339e-15	0.03922	1858	0.2236	0.0331019
	ebi-a-GCST90001521	CD33+ HLA DR+ CD14dim %CD33+ HLA DR+	rs111231787	T	C	T	C	1.244	-0.186819	0.0057	0.0229097	FALSE	FALSE	0.201231	0.146175	112408670	5	3.04397e-08	0.2236	1858	0.0057	0.0163861
	ebi-a-GCST90001526	CD33dim HLA DR+ CD11b+ %CD33dim HLA DR+	rs1801274	G	A	G	A	0.5511	-0.00199524	0.3334	0.493494	FALSE	FALSE	0.959099	0.0389058	161479745	1	2.76822e-54	0.03437	1858	0.3334	0.121554
	ebi-a-GCST90001528	CD33dim HLA DR+ CD11b- %CD33dim HLA DR+	rs1801274	G	A	G	A	-0.5517	-0.00199524	0.3334	0.493494	FALSE	FALSE	0.959099	0.0389058	161479745	1	2.5293e-54	0.03439	1858	0.3334	0.121663
	ebi-a-GCST90001533	Basophil %CD33dim HLA DR- CD66b-	rs3865444	A	C	A	C	-0.5183	-0.0053293	0.2132	0.316303	FALSE	FALSE	0.900236	0.0425109	51727962	19	1.14393e-40	0.03788	1857	0.2132	0.0915832
	ebi-a-GCST90001535	CD45RA- CD4+ T cell %CD4+ T cell	rs11124653	A	C	A	C	0.1345	-0.0319793	0.5909	0.606778	FALSE	FALSE	0.432291	0.0407236	39112166	2	3.92202e-08	0.02443	3427	0.4091	0.00876717
	ebi-a-GCST90001536	CD45RA- CD4+ T cell %T cell	rs12712610	G	A	G	A	-0.1632	0.00153724	0.2969	0.181906	FALSE	FALSE	0.976265	0.0516877	38897249	2	7.82492e-10	0.02646	3427	0.2969	0.0109787
	ebi-a-GCST90001561	CD45RA+ CD8+ T cell %CD8+ T cell	rs11896593	C	G	C	G	0.2701	0.0642766	0.3707	0.198919	TRUE	FALSE	0.192173	0.049285	38925155	2	1.04112e-33	0.02208	3427	0.3707	0.0418385
	ebi-a-GCST90001562	CD45RA+ CD8+ T cell %T cell	rs2596459	T	G	T	G	0.1499	0.111497	0.5099	0.558859	FALSE	FALSE	0.00541641	0.0400901	31417540	6	1.652e-08	0.02649	3427	0.4901	0.00925734
	ebi-a-GCST90001568	Naive CD4-CD8- T cell %T cell	rs2523614	C	T	C	T	-0.1522	0.0203739	0.2642	0.29977	FALSE	FALSE	0.645553	0.0442962	31320654	6	6.09902e-09	0.02611	3427	0.2642	0.00981785
	ebi-a-GCST90001570	Effector Memory CD4-CD8- T cell %CD4-CD8- T cell	rs111902980	A	G	A	G	0.5134	0.0577211	0.0193	0.0257849	FALSE	FALSE	0.634223	0.121316	157954450	1	2.64899e-08	0.09207	3427	0.0193	0.00899163
	ebi-a-GCST90001571	Effector Memory CD4-CD8- T cell %T cell	rs113500908	T	C	T	C	0.3476	-0.118016	0.0449	0.0356416	FALSE	FALSE	0.301118	0.114131	100774499	6	2.83498e-09	0.05835	3427	0.0449	0.0102492
	ebi-a-GCST90001573	Terminally Differentiated CD4-CD8- T cell %CD4-CD8- T cell	rs113435341	G	A	G	A	1.73	0.0451234	0.0032	0.0174319	FALSE	FALSE	0.78084	0.162184	198151688	1	3.64586e-14	0.2275	3427	0.0032	0.0165939
	ebi-a-GCST90001574	Terminally Differentiated CD4-CD8- T cell %T cell	rs113016235	G	T	G	T	-0.2092	-0.101938	0.1994	0.11453	FALSE	FALSE	0.118216	0.0652482	32584977	6	1.97301e-08	0.03717	3427	0.1994	0.00915858
	ebi-a-GCST90001575	Naive CD4+ T cell %T cell	rs66679234	T	C	T	C	-0.1391	-0.0428185	0.4246	0.475772	FALSE	FALSE	0.292984	0.0407176	4224639	17	2.197e-08	0.0248	3427	0.4246	0.00909637
	ebi-a-GCST90001584	CD14- CD16+ monocyte %monocyte	rs3826007	T	C	T	C	-0.1739	0.0529161	0.2136	0.243398	FALSE	FALSE	0.237847	0.0448295	80263217	15	5.41003e-09	0.02973	3629	0.2136	0.00934
	ebi-a-GCST90001585	CD14+ CD16+ monocyte %monocyte	rs3829793	G	C	G	C	0.1677	0.0369199	0.3147	0.346522	TRUE	FALSE	0.373122	0.041453	161194400	1	6.142e-10	0.02704	3629	0.3147	0.0104879
	ebi-a-GCST90001586	CD14+ CD16- monocyte %monocyte	rs74975395	T	C	T	C	-0.254	-0.25898	0.081	0.0228636	FALSE	FALSE	0.084176	0.149963	166026114	1	1.77301e-08	0.04499	3629	0.081	0.00870664
	ebi-a-GCST90001587	CD16+ monocyte %monocyte	rs74975395	T	C	T	C	0.2556	-0.25898	0.081	0.0228636	FALSE	FALSE	0.084176	0.149963	166026114	1	1.45399e-08	0.045	3629	0.081	0.00881182
	ebi-a-GCST90001617	TCRgd T cell %lymphocyte	rs72845743	A	G	A	G	0.3943	0.252368	0.415	0.148375	FALSE	FALSE	6.8662e-06	0.0561094	32528414	6	2.48897e-08	0.07059	3666	0.415	0.00843906
	ebi-a-GCST90001619	HLA DR+ T cell%T cell	rs1084560	G	A	G	A	-0.1328	-0.0281814	0.5726	0.659696	FALSE	FALSE	0.508767	0.04265	10824872	16	9.71091e-09	0.02309	3596	0.4274	0.0091149
	ebi-a-GCST90001620	HLA DR+ T cell%lymphocyte	rs3087456	A	G	A	G	-0.4689	0.0194887	0.7661	0.736318	FALSE	FALSE	0.662346	0.0446297	10970902	16	7.09088e-69	0.02616	3596	0.2339	0.0820163
	ebi-a-GCST90001622	Natural Killer T %T cell	rs115536607	T	C	T	C	0.3253	-0.0998623	0.0545	0.0433358	FALSE	FALSE	0.315359	0.0994605	101417409	6	3.90904e-09	0.05512	3669	0.0545	0.0094037
	ebi-a-GCST90001623	Natural Killer T %lymphocyte	rs115536607	T	C	T	C	0.3109	-0.0998623	0.0545	0.0433358	FALSE	FALSE	0.315359	0.0994605	101417409	6	2.24502e-08	0.05547	3669	0.0545	0.00848936
	ebi-a-GCST90001625	HLA DR+ CD4+ T cell %T cell	rs11641185	T	C	T	C	-0.2989	0.0189389	0.7744	0.730004	FALSE	FALSE	0.670892	0.0445706	10986596	16	4.5196e-32	0.02511	3595	0.2256	0.0379202
	ebi-a-GCST90001626	HLA DR+ CD4+ T cell %lymphocyte	rs3087456	A	G	A	G	-0.3114	0.0194887	0.7662	0.736318	FALSE	FALSE	0.662346	0.0446297	10970902	16	1.34307e-33	0.02551	3595	0.2338	0.0397997
	ebi-a-GCST90001628	HLA DR+ CD8+ T cell %T cell	rs3087456	A	G	A	G	-0.4526	0.0194887	0.7662	0.736318	FALSE	FALSE	0.662346	0.0446297	10970902	16	1.46893e-62	0.02659	3595	0.2338	0.0745816
	ebi-a-GCST90001629	HLA DR+ CD8+ T cell %lymphocyte	rs3087456	A	G	A	G	-0.4525	0.0194887	0.7662	0.736318	FALSE	FALSE	0.662346	0.0446297	10970902	16	9.22784e-61	0.027	3595	0.2338	0.072467
	ebi-a-GCST90001631	CD8+ Natural Killer T %T cell	rs76161425	T	C	T	C	-0.406	0.156317	0.1088	0.0333014	FALSE	FALSE	0.14366	0.106898	112704995	11	1.41286e-25	0.03854	3668	0.1088	0.0293667
	ebi-a-GCST90001632	CD8+ Natural Killer T %lymphocyte	rs78268116	T	C	T	C	-0.3961	0.144939	0.1095	0.0338278	FALSE	FALSE	0.174836	0.106822	112705025	11	2.18424e-24	0.03859	3668	0.1095	0.0279211
	ebi-a-GCST90001634	CD8dim Natural Killer T %T cell	rs11544989	G	A	G	A	0.1399	-0.0979404	0.6125	0.577263	FALSE	FALSE	0.0207908	0.0423662	145057868	8	3.55697e-08	0.02533	3668	0.3875	0.00824781
	ebi-a-GCST90001635	CD8dim Natural Killer T %lymphocyte	rs11544989	G	A	G	A	0.1407	-0.0979404	0.6125	0.577263	FALSE	FALSE	0.0207908	0.0423662	145057868	8	2.551e-08	0.02521	3668	0.3875	0.00842055
	ebi-a-GCST90001637	CD4-CD8- Natural Killer T %T cell	rs115536607	T	C	T	C	0.3694	-0.0998623	0.0545	0.0433358	FALSE	FALSE	0.315359	0.0994605	101417409	6	1.25314e-11	0.05436	3668	0.0545	0.0124329
	ebi-a-GCST90001638	CD4-CD8- Natural Killer T %lymphocyte	rs115536607	T	C	T	C	0.3576	-0.0998623	0.0545	0.0433358	FALSE	FALSE	0.315359	0.0994605	101417409	6	4.63554e-11	0.05416	3668	0.0545	0.0117457
	ebi-a-GCST90001641	CD3- lymphocyte %leukocyte	rs4796089	C	T	C	T	0.2194	-0.134345	0.134	0.0929966	FALSE	FALSE	0.0529578	0.0694193	33814758	17	2.98903e-09	0.0369	3669	0.134	0.00954351
	ebi-a-GCST90001649	HLA DR+ Natural Killer %Natural Killer	rs115805162	T	C	T	C	0.2582	-0.0215651	0.2076	0.064084	FALSE	FALSE	0.791563	0.0815994	161410253	1	1.32008e-15	0.03216	3596	0.2076	0.0176094
	ebi-a-GCST90001650	HLA DR+ Natural Killer %CD3- lymphocyte	rs115805162	T	C	T	C	0.2697	-0.0215651	0.2076	0.064084	FALSE	FALSE	0.791563	0.0815994	161410253	1	1.62218e-17	0.0315	3596	0.2076	0.0199782
	ebi-a-GCST90001652	Granulocyte %leukocyte	rs77650974	A	G	A	G	0.1512	-0.0446379	0.3227	0.19863	FALSE	FALSE	0.381218	0.050976	12394263	18	1.25101e-08	0.0265	3669	0.3227	0.00879483
	ebi-a-GCST90001653	CD28- CD4-CD8- T cell %CD4-CD8- T cell	rs4796089	C	T	C	T	-0.2435	-0.134345	0.1343	0.0929966	FALSE	FALSE	0.0529578	0.0694193	33814758	17	6.12915e-11	0.0371	3440	0.1343	0.0123676
	ebi-a-GCST90001655	CD28+ CD4-CD8- T cell %T cell	rs34546581	A	G	A	G	0.1659	0.0832884	0.1927	0.244431	FALSE	FALSE	0.0706975	0.0460815	87021659	2	8.92401e-09	0.02878	3440	0.1927	0.00956705
	ebi-a-GCST90001656	CD28+ CD4-CD8- T cell %CD4-CD8- T cell	rs4796089	C	T	C	T	0.2435	-0.134345	0.1343	0.0929966	FALSE	FALSE	0.0529578	0.0694193	33814758	17	6.12915e-11	0.0371	3440	0.1343	0.0123676
	ebi-a-GCST90001658	CD39+ CD4+ T cell %T cell	rs10736092	G	A	G	A	1.014	0.041734	0.469	0.533486	FALSE	FALSE	0.295666	0.0399074	97570315	10	1e-200	0.01774	3440	0.469	0.487114
	ebi-a-GCST90001659	CD39+ CD4+ T cell %CD4+ T cell	rs10736092	G	A	G	A	1.023	0.041734	0.469	0.533486	FALSE	FALSE	0.295666	0.0399074	97570315	10	1e-200	0.01758	3440	0.469	0.49606
	ebi-a-GCST90001661	CD28- CD8dim T cell %T cell	rs12986962	G	A	G	A	-0.1604	0.0412716	0.2827	0.367394	FALSE	FALSE	0.311835	0.0408073	111808558	2	1.54099e-08	0.02829	3440	0.2827	0.00925859
	ebi-a-GCST90001662	CD28- CD8dim T cell %CD8dim T cell	rs4796089	C	T	C	T	-0.2283	-0.134345	0.1343	0.0929966	FALSE	FALSE	0.0529578	0.0694193	33814758	17	4.32195e-10	0.03646	3440	0.1343	0.0112693
	ebi-a-GCST90001664	CD28+ CD45RA+ CD8dim T cell %T cell	rs113435341	G	A	G	A	2.157	0.0451234	0.0032	0.0174319	FALSE	FALSE	0.78084	0.162184	198151688	1	2.96415e-25	0.2061	3440	0.0032	0.0308584
	ebi-a-GCST90001665	CD28+ CD45RA+ CD8dim T cell %CD8dim T cell	rs11579717	A	G	A	G	1.307	-0.0119247	0.0044	0.0500463	FALSE	FALSE	0.904465	0.099345	199999121	1	2.37411e-12	0.1858	3440	0.0044	0.0141807
	ebi-a-GCST90001667	CD28+ CD45RA- CD8dim T cell %T cell	rs11579717	A	G	A	G	-1.201	-0.0119247	0.0044	0.0500463	FALSE	FALSE	0.904465	0.099345	199999121	1	1.41906e-11	0.1771	3440	0.0044	0.0131924
	ebi-a-GCST90001668	CD28+ CD45RA- CD8dim T cell %CD8dim T cell	rs11579717	A	G	A	G	-1.217	-0.0119247	0.0044	0.0500463	FALSE	FALSE	0.904465	0.099345	199999121	1	6.36356e-11	0.1857	3440	0.0044	0.0123313
	ebi-a-GCST90001670	CD39+ CD8+ T cell %T cell	rs10736092	G	A	G	A	1.01	0.041734	0.469	0.533486	FALSE	FALSE	0.295666	0.0399074	97570315	10	1e-200	0.01914	3440	0.469	0.447352
	ebi-a-GCST90001671	CD39+ CD8+ T cell %CD8+ T cell	rs11818051	T	C	T	C	0.6977	0.126665	0.0317	0.0136563	FALSE	FALSE	0.450487	0.167857	97972294	10	7.7464e-21	0.07403	3440	0.0317	0.0251705
	ebi-a-GCST90001679	CD25++ CD8+ T cell %T cell	rs61839660	T	C	T	C	0.3212	-0.0222306	0.0541	0.0883435	FALSE	FALSE	0.75611	0.0715744	6094697	10	3.41099e-08	0.05805	3162	0.0541	0.00958959
	ebi-a-GCST90001680	CD25++ CD8+ T cell %CD8+ T cell	rs72915529	A	G	A	G	-0.7447	-0.135183	0.0103	0.0432878	FALSE	FALSE	0.172287	0.0990428	54970478	2	3.00497e-09	0.1252	3162	0.0103	0.0110652
	ebi-a-GCST90001686	CD28- CD8+ T cell %CD8+ T cell	rs4796089	C	T	C	T	-0.2034	-0.134345	0.1343	0.0929966	FALSE	FALSE	0.0529578	0.0694193	33814758	17	1.35301e-09	0.03346	3440	0.1343	0.010628
	ebi-a-GCST90001689	CD28+ CD45RA+ CD8+ T cell %CD8+ T cell	rs17583875	A	G	A	G	0.9979	-0.126493	0.0029	0.0203636	FALSE	FALSE	0.383156	0.145045	197924770	1	8.81901e-09	0.1731	3440	0.0029	0.00956854
	ebi-a-GCST90001691	CD28+ CD45RA- CD8+ T cell %T cell	rs17583875	A	G	A	G	-2.154	-0.126493	0.0029	0.0203636	FALSE	FALSE	0.383156	0.145045	197924770	1	8.59607e-21	0.2288	3440	0.0029	0.0251173
	ebi-a-GCST90001692	CD28+ CD45RA- CD8+ T cell %CD8+ T cell	rs1051488	T	C	T	C	0.2395	0.0341875	0.7693	0.357018	FALSE	FALSE	0.409597	0.0414593	31322911	6	8.82064e-13	0.03338	3440	0.2307	0.0147445
	ebi-a-GCST90001694	CD28- CD4-CD8- T cell %T cell	rs6755452	G	T	G	T	0.2159	0.0575845	0.189	0.245164	FALSE	FALSE	0.217558	0.0467009	87035076	2	5.00495e-11	0.03275	3440	0.189	0.0124759
	ebi-a-GCST90001696	CD45RA- CD28- CD8+ T cell %CD8+ T cell	rs130071	A	G	A	G	2.545	0.218017	0.2185	0.273992	FALSE	FALSE	2.7543e-07	0.0424196	31116210	6	7.92793e-10	0.4129	3425	0.2185	0.0109707
	ebi-a-GCST90001697	CD45RA- CD28- CD8+ T cell %T cell	rs111388649	A	G	A	G	26.26	-0.15285	0.0001	0.0241579	FALSE	FALSE	0.272613	0.139326	28246470	12	2.22101e-08	4.684	3425	0.0001	0.00909343
	ebi-a-GCST90001699	CD45RA+ CD28- CD8+ T cell %CD8+ T cell	rs7559619	G	A	G	A	-2.745	-0.00854205	0.3508	0.365512	FALSE	FALSE	0.841858	0.0428161	38892207	2	1.962e-13	0.372	3425	0.3508	0.0156491
	ebi-a-GCST90001700	CD45RA+ CD28- CD8+ T cell %T cell	rs10824158	T	G	T	G	9.768	0.0762167	0.0019	0.0347032	FALSE	FALSE	0.48647	0.109518	53915868	10	1.62401e-08	1.725	3425	0.0019	0.00927525
	ebi-a-GCST90001701	BAFF-R on CD20- CD38- B cell	rs73165129	T	C	T	C	-0.5191	0.00121252	0.0987	0.0813492	FALSE	FALSE	0.98663	0.0723537	42315371	22	6.74528e-37	0.04044	3592	0.0987	0.0438596
	ebi-a-GCST90001702	BAFF-R on CD24+ CD27+ B cell	rs117086217	G	A	G	A	-0.5014	0.142299	0.0343	0.0235917	FALSE	FALSE	0.296	0.136165	39876838	22	1.08493e-13	0.06723	3657	0.0343	0.0149817
	ebi-a-GCST90001703	BAFF-R on IgD+ CD24+ B cell	rs117086217	G	A	G	A	-0.5093	0.142299	0.0343	0.0235917	FALSE	FALSE	0.296	0.136165	39876838	22	4.41876e-14	0.06721	3657	0.0343	0.0154592
	ebi-a-GCST90001704	BAFF-R on IgD+ CD24- B cell	rs1081003	A	G	A	G	-0.4975	-0.0889569	0.0874	0.0273523	FALSE	FALSE	0.477096	0.125118	42525756	22	3.3243e-28	0.0448	3657	0.0874	0.0326213
	ebi-a-GCST90001705	BAFF-R on IgD+ CD38- B cell	rs1081003	A	G	A	G	-0.5412	-0.0889569	0.0872	0.0273523	FALSE	FALSE	0.477096	0.125118	42525756	22	4.58564e-33	0.04473	3645	0.0872	0.0386117
	ebi-a-GCST90001706	BAFF-R on IgD+ CD38- naive B cell	rs1081003	A	G	A	G	-0.5202	-0.0889569	0.0887	0.0273523	FALSE	FALSE	0.477096	0.125118	42525756	22	8.86135e-18	0.05995	1837	0.0887	0.0393738
	ebi-a-GCST90001707	BAFF-R on IgD+ CD38- unswitched memory B cell	rs11090614	G	A	G	A	-0.3049	0.00698929	0.2474	0.242679	FALSE	FALSE	0.884332	0.048052	44300847	22	8.44501e-15	0.03896	1837	0.2474	0.0322645
	ebi-a-GCST90001708	BAFF-R on IgD+ CD38+ B cell	rs1081003	A	G	A	G	-0.4922	-0.0889569	0.0874	0.0273523	FALSE	FALSE	0.477096	0.125118	42525756	22	1.40411e-27	0.04486	3656	0.0874	0.0318778
	ebi-a-GCST90001709	BAFF-R on IgD+ CD38dim B cell	rs1081003	A	G	A	G	-0.5028	-0.0889569	0.0874	0.0273523	FALSE	FALSE	0.477096	0.125118	42525756	22	9.60948e-29	0.04481	3657	0.0874	0.0332825
	ebi-a-GCST90001710	BAFF-R on IgD- CD24- B cell	rs113530150	T	C	T	C	-0.3712	0.000394556	0.0742	0.0354413	FALSE	FALSE	0.997169	0.111133	40567196	22	4.73042e-14	0.04904	3657	0.0742	0.0154255
	ebi-a-GCST90001711	BAFF-R on IgD- CD27- B cell	rs113530150	T	C	T	C	-0.3778	0.000394556	0.0742	0.0354413	FALSE	FALSE	0.997169	0.111133	40567196	22	1.40088e-14	0.04889	3657	0.0742	0.0160666
	ebi-a-GCST90001712	BAFF-R on IgD- CD38- B cell	rs117086217	G	A	G	A	-0.4887	0.142299	0.0343	0.0235917	FALSE	FALSE	0.296	0.136165	39876838	22	3.72735e-13	0.06701	3657	0.0343	0.0143354
	ebi-a-GCST90001713	BAFF-R on IgD- CD38+ B cell	rs149192849	C	T	C	T	-0.3114	-0.155295	0.0536	0.0322149	FALSE	FALSE	0.195768	0.120039	42270864	22	1.34899e-08	0.0547	3659	0.0536	0.00877951
	ebi-a-GCST90001714	BAFF-R on IgD- CD38dim B cell	rs4657041	C	T	C	T	-0.1739	-0.00459887	0.3344	0.493565	FALSE	FALSE	0.906106	0.0389895	161478859	1	1.31099e-10	0.02699	3657	0.3344	0.0112245
	ebi-a-GCST90001715	BAFF-R on memory B cell	rs117086217	G	A	G	A	-0.5069	0.142299	0.0343	0.0235917	FALSE	FALSE	0.296	0.136165	39876838	22	5.38642e-14	0.06712	3657	0.0343	0.0153566
	ebi-a-GCST90001716	BAFF-R on naive-mature B cell	rs1081003	A	G	A	G	-0.5029	-0.0889569	0.0874	0.0273523	FALSE	FALSE	0.477096	0.125118	42525756	22	1.2249e-28	0.04491	3657	0.0874	0.033152
	ebi-a-GCST90001717	BAFF-R on unswitched memory B cell	rs117086217	G	A	G	A	-0.5	0.142299	0.0343	0.0235917	FALSE	FALSE	0.296	0.136165	39876838	22	1.20088e-13	0.06715	3657	0.0343	0.0149344
	ebi-a-GCST90001718	BAFF-R on switched memory B cell	rs117086217	G	A	G	A	-0.4893	0.142299	0.0343	0.0235917	FALSE	FALSE	0.296	0.136165	39876838	22	4.3401e-13	0.06729	3657	0.0343	0.0142525
	ebi-a-GCST90001719	BAFF-R on IgD+ B cell	rs1081003	A	G	A	G	-0.5131	-0.0889569	0.0875	0.0273523	FALSE	FALSE	0.477096	0.125118	42525756	22	5.91834e-30	0.04473	3658	0.0875	0.0347228
	ebi-a-GCST90001720	BAFF-R on transitional B cell	rs1081003	A	G	A	G	-0.4717	-0.0889569	0.0873	0.0273523	FALSE	FALSE	0.477096	0.125118	42525756	22	1.85994e-25	0.0449	3655	0.0873	0.0293111
	ebi-a-GCST90001721	CD19 on CD20- B cell	rs11748905	C	T	C	T	-1.009	0.231987	0.0048	0.0232493	FALSE	FALSE	0.0645194	0.125495	80934634	5	4.78101e-08	0.1845	3656	0.0048	0.00811419
	ebi-a-GCST90001722	CD19 on CD20- CD38- B cell	rs10426452	A	G	A	G	-0.1391	-0.0762381	0.3815	0.29884	FALSE	FALSE	0.0797025	0.0435045	49907690	19	2.50599e-08	0.02491	3595	0.3815	0.00859918
	ebi-a-GCST90001723	CD19 on CD24+ CD27+ B cell	rs112417310	A	G	A	G	0.5474	0.036752	0.0201	0.0121412	FALSE	FALSE	0.842645	0.185138	206855483	1	9.27598e-10	0.08918	3656	0.0201	0.0102004
	ebi-a-GCST90001724	CD19 on IgD+ CD24+ B cell	rs113812519	G	A	G	A	0.5546	0.0684104	0.0185	0.0179535	FALSE	FALSE	0.668342	0.159678	207276336	1	1.91501e-09	0.09212	3656	0.0185	0.00981661
	ebi-a-GCST90001725	CD19 on IgD+ CD24- B cell	rs112417310	A	G	A	G	0.5237	0.036752	0.0201	0.0121412	FALSE	FALSE	0.842645	0.185138	206855483	1	3.79796e-09	0.08866	3656	0.0201	0.00945319
	ebi-a-GCST90001728	CD19 on IgD+ CD38- unswitched memory B cell	rs113812519	G	A	G	A	0.7181	0.0684104	0.0215	0.0179535	FALSE	FALSE	0.668342	0.159678	207276336	1	7.39197e-10	0.116	1833	0.0215	0.0204788
	ebi-a-GCST90001729	CD19 on IgD+ CD38+ B cell	rs112417310	A	G	A	G	0.6504	0.036752	0.0201	0.0121412	FALSE	FALSE	0.842645	0.185138	206855483	1	5.4325e-13	0.08983	3657	0.0201	0.0141323
	ebi-a-GCST90001730	CD19 on IgD+ CD38dim B cell	rs112417310	A	G	A	G	0.5594	0.036752	0.0201	0.0121412	FALSE	FALSE	0.842645	0.185138	206855483	1	3.64897e-10	0.089	3657	0.0201	0.0106874
	ebi-a-GCST90001733	CD19 on IgD- CD38- B cell	rs7189927	C	T	C	T	0.1434	-0.0194524	0.5982	0.652595	FALSE	FALSE	0.636854	0.0412035	28913787	16	1.06601e-08	0.025	3657	0.4018	0.00891669
	ebi-a-GCST90001735	CD19 on IgD- CD38dim B cell	rs112417310	A	G	A	G	0.5373	0.036752	0.0201	0.0121412	FALSE	FALSE	0.842645	0.185138	206855483	1	1.695e-09	0.08896	3657	0.0201	0.00987662
	ebi-a-GCST90001736	CD19 on memory B cell	rs112417310	A	G	A	G	0.5116	0.036752	0.0201	0.0121412	FALSE	FALSE	0.842645	0.185138	206855483	1	1.118e-08	0.08936	3657	0.0201	0.00888331
	ebi-a-GCST90001737	CD19 on naive-mature B cell	rs79856590	A	G	A	G	0.292	0.00410333	0.0609	0.0433442	FALSE	FALSE	0.966369	0.0973202	205241642	1	1.05099e-08	0.05091	3653	0.0609	0.00892517
	ebi-a-GCST90001738	CD19 on unswitched memory B cell	rs113812519	G	A	G	A	0.5404	0.0684104	0.0185	0.0179535	FALSE	FALSE	0.668342	0.159678	207276336	1	4.29101e-09	0.0918	3656	0.0185	0.00938949
	ebi-a-GCST90001740	CD19 on switched memory B cell	rs112417310	A	G	A	G	0.4952	0.036752	0.0201	0.0121412	FALSE	FALSE	0.842645	0.185138	206855483	1	3.38197e-08	0.0895	3657	0.0201	0.00830175
	ebi-a-GCST90001741	CD19 on IgD+ B cell	rs112417310	A	G	A	G	0.5195	0.036752	0.0201	0.0121412	FALSE	FALSE	0.842645	0.185138	206855483	1	5.79095e-09	0.08901	3658	0.0201	0.00922623
	ebi-a-GCST90001742	CD19 on transitional B cell	rs113812519	G	A	G	A	0.5863	0.0684104	0.0185	0.0179535	FALSE	FALSE	0.668342	0.159678	207276336	1	2.61198e-10	0.09251	3657	0.0185	0.0108641
	ebi-a-GCST90001743	CD20 on B cell	rs12212931	G	T	G	T	0.2121	-0.00622065	0.8197	0.81856	FALSE	FALSE	0.903354	0.0512297	15913304	6	3.01578e-11	0.03182	3660	0.1803	0.0119939
	ebi-a-GCST90001745	CD20 on CD24+ CD27+ B cell	rs111259171	G	A	G	A	0.2545	0.076271	0.1947	0.0211514	FALSE	FALSE	0.605795	0.147788	32640351	6	1.38401e-08	0.04474	3657	0.1947	0.00877067
	ebi-a-GCST90001746	CD20 on IgD+ CD24+ B cell	rs1569590	G	A	G	A	0.2082	-0.0144834	0.8748	0.908386	FALSE	FALSE	0.831388	0.0680222	15898884	6	1.84502e-08	0.03692	3657	0.1252	0.00862091
	ebi-a-GCST90001747	CD20 on IgD+ CD24- B cell	rs2066399	A	G	A	G	0.2255	-0.004948	0.821	0.814731	FALSE	FALSE	0.922424	0.050811	15880540	6	2.94781e-12	0.03219	3657	0.179	0.0132415
	ebi-a-GCST90001748	CD20 on IgD+ CD38- B cell	rs12554596	G	A	G	A	-0.1558	-0.043751	0.3892	0.21369	FALSE	FALSE	0.391809	0.0510919	37002142	9	8.42597e-10	0.02531	3645	0.3892	0.0102887
	ebi-a-GCST90001749	CD20 on IgD+ CD38- naive B cell	rs11604619	T	A	T	A	-0.2292	0.00774526	0.6074	0.545334	TRUE	TRUE	0.844835	0.0395743	60261376	11	1.55704e-11	0.03378	1834	0.3926	0.0244874
	ebi-a-GCST90001751	CD20 on IgD+ CD38+ B cell	rs2066399	A	G	A	G	0.3353	-0.004948	0.821	0.814731	FALSE	FALSE	0.922424	0.050811	15880540	6	1.1311e-25	0.03177	3657	0.179	0.0295581
	ebi-a-GCST90001752	CD20 on IgD+ CD38dim B cell	rs1007337	T	C	T	C	-0.1389	0.0522901	0.6024	0.652124	FALSE	FALSE	0.211274	0.0418298	39781585	22	3.33503e-08	0.02509	3657	0.3976	0.00831101
	ebi-a-GCST90001753	CD20 on IgD- CD24- B cell	rs30006	C	T	C	T	-0.196	-0.0280446	0.2335	0.255173	FALSE	FALSE	0.538134	0.0455538	49847916	19	3.02691e-11	0.02941	3657	0.2335	0.0119993
	ebi-a-GCST90001754	CD20 on IgD- CD27- B cell	rs1883832	C	T	C	T	-0.1869	-0.105056	0.6318	0.742824	FALSE	FALSE	0.0165883	0.0438517	44746982	20	4.89553e-13	0.02576	3657	0.3682	0.0141904
	ebi-a-GCST90001755	CD20 on IgD- CD38- B cell	rs10501383	T	C	T	C	-0.255	-0.0200719	0.0971	0.0804516	FALSE	FALSE	0.783294	0.0729809	60164527	11	5.40605e-10	0.04098	3657	0.0971	0.010477
	ebi-a-GCST90001757	CD20 on IgD- CD38dim B cell	rs11187166	T	C	T	C	0.1757	-0.169825	0.1993	0.179247	FALSE	FALSE	0.00120643	0.0524581	94516008	10	2.97399e-08	0.03163	3657	0.1993	0.00836703
	ebi-a-GCST90001758	CD20 on memory B cell	rs13190846	T	C	T	C	0.1821	0.0432736	0.328	0.333552	FALSE	FALSE	0.337511	0.045118	29905727	6	7.35495e-09	0.03141	3657	0.328	0.00910722
	ebi-a-GCST90001759	CD20 on naive-mature B cell	rs1941018	G	A	G	A	-0.1965	0.0222123	0.6081	0.545553	FALSE	FALSE	0.574012	0.0395129	60268994	11	3.155e-15	0.02481	3657	0.3919	0.016864
	ebi-a-GCST90001760	CD20 on unswitched memory B cell	rs112405902	A	G	A	G	0.2604	0.04739	0.1069	0.0326192	FALSE	FALSE	0.669089	0.11088	31809504	6	1.74699e-08	0.0461	3657	0.1069	0.00864933
	ebi-a-GCST90001761	CD20 on switched memory B cell	rs10501383	T	C	T	C	-0.2991	-0.0200719	0.0971	0.0804516	FALSE	FALSE	0.783294	0.0729809	60164527	11	3.60911e-13	0.04099	3657	0.0971	0.0143507
	ebi-a-GCST90001762	CD20 on IgD+ B cell	rs12212931	G	T	G	T	0.2233	-0.00622065	0.8197	0.81856	FALSE	FALSE	0.903354	0.0512297	15913304	6	2.32809e-12	0.03173	3658	0.1803	0.0133584
	ebi-a-GCST90001763	CD20 on transitional B cell	rs7939177	T	C	T	C	-0.1877	0.0194397	0.6102	0.542895	FALSE	FALSE	0.623983	0.0396555	60266070	11	7.11541e-14	0.02497	3657	0.3898	0.0152162
	ebi-a-GCST90001765	CD24 on IgD+ CD24+ B cell	rs2236073	A	G	A	G	0.1681	-0.0749584	0.5997	0.578837	FALSE	FALSE	0.058468	0.039615	106898421	6	1.54099e-11	0.02484	3655	0.4003	0.0123748
	ebi-a-GCST90001766	CD24 on IgD+ CD38- B cell	rs2236073	A	G	A	G	0.1396	-0.0749584	0.5998	0.578837	FALSE	FALSE	0.058468	0.039615	106898421	6	3.86198e-08	0.02534	3638	0.4002	0.00827345
	ebi-a-GCST90001767	CD24 on IgD+ CD38- unswitched memory B cell	rs2236073	A	G	A	G	0.2114	-0.0749584	0.5961	0.578837	FALSE	FALSE	0.058468	0.039615	106898421	6	2.91897e-09	0.03543	1832	0.4039	0.0190627
	ebi-a-GCST90001768	CD24 on IgD+ CD38+ B cell	rs1799693	G	A	G	A	-0.2018	0.019291	0.8286	0.922989	FALSE	FALSE	0.795671	0.0744964	106992464	6	6.12097e-10	0.03253	3655	0.1714	0.0104193
	ebi-a-GCST90001769	CD24 on IgD- CD38- B cell	rs2236073	A	G	A	G	0.1798	-0.0749584	0.5996	0.578837	FALSE	FALSE	0.058468	0.039615	106898421	6	1.36113e-12	0.02528	3648	0.4004	0.013677
	ebi-a-GCST90001771	CD24 on memory B cell	rs2236073	A	G	A	G	0.1799	-0.0749584	0.5996	0.578837	FALSE	FALSE	0.058468	0.039615	106898421	6	5.99791e-13	0.0249	3653	0.4004	0.0140881
	ebi-a-GCST90001772	CD24 on unswitched memory B cell	rs2236073	A	G	A	G	0.1623	-0.0749584	0.5997	0.578837	FALSE	FALSE	0.058468	0.039615	106898421	6	9.31322e-11	0.02499	3655	0.4003	0.0114086
	ebi-a-GCST90001773	CD24 on switched memory B cell	rs2236073	A	G	A	G	0.1709	-0.0749584	0.5997	0.578837	FALSE	FALSE	0.058468	0.039615	106898421	6	1.45814e-11	0.02524	3652	0.4003	0.0123981
	ebi-a-GCST90001774	CD24 on transitional B cell	rs12206866	T	C	T	C	-0.4459	0.0433072	0.0559	0.056288	FALSE	FALSE	0.618034	0.0868509	107159822	6	1.31613e-16	0.05365	3656	0.0559	0.0185439
	ebi-a-GCST90001775	CD25 on B cell	rs147487472	A	C	A	C	0.4239	-0.027063	0.0415	0.0559129	FALSE	FALSE	0.766736	0.0912289	6191376	10	6.11787e-12	0.06144	3660	0.0415	0.012839
	ebi-a-GCST90001777	CD25 on CD24+ CD27+ B cell	rs11598494	C	T	C	T	-0.1762	-0.0032182	0.5587	0.357252	FALSE	FALSE	0.938414	0.0416524	6178941	10	6.79047e-13	0.02445	3657	0.4413	0.0140025
	ebi-a-GCST90001778	CD25 on IgD+ CD24+ B cell	rs11598494	C	T	C	T	-0.1524	-0.0032182	0.5587	0.357252	FALSE	FALSE	0.938414	0.0416524	6178941	10	6.89493e-10	0.02465	3657	0.4413	0.0103442
	ebi-a-GCST90001779	CD25 on IgD+ CD24- B cell	rs3793662	T	C	T	C	-0.1898	-0.0459838	0.7759	0.815142	FALSE	FALSE	0.363528	0.050606	95886051	9	1.11401e-10	0.02934	3657	0.2241	0.0113137
	ebi-a-GCST90001780	CD25 on IgD+ CD38- B cell	rs3793662	T	C	T	C	-0.1749	-0.0459838	0.7759	0.815142	FALSE	FALSE	0.363528	0.050606	95886051	9	2.377e-09	0.02923	3642	0.2241	0.00973494
	ebi-a-GCST90001781	CD25 on IgD+ CD38- naive B cell	rs2275848	T	G	T	G	-0.2187	-0.0407883	0.7711	0.813624	FALSE	FALSE	0.418016	0.0503642	95887320	9	4.80695e-08	0.0399	1835	0.2289	0.0161088
	ebi-a-GCST90001782	CD25 on IgD+ CD38- unswitched memory B cell	rs10905716	T	C	T	C	-0.4537	0.00519972	0.2439	0.219671	FALSE	FALSE	0.912582	0.0473637	6114010	10	6.15035e-33	0.03721	1837	0.2439	0.0748706
	ebi-a-GCST90001783	CD25 on IgD+ CD38+ B cell	rs3793662	T	C	T	C	-0.1813	-0.0459838	0.7758	0.815142	FALSE	FALSE	0.363528	0.050606	95886051	9	4.37895e-10	0.02898	3656	0.2242	0.0105918
	ebi-a-GCST90001784	CD25 on IgD+ CD38dim B cell	rs62626323	A	C	A	C	0.5433	0.0225031	0.1075	0.0544022	FALSE	FALSE	0.797645	0.0877692	6115678	10	1.25285e-40	0.04021	3657	0.1075	0.0475477
	ebi-a-GCST90001785	CD25 on IgD- CD24- B cell	rs11548656	G	A	G	A	-0.2363	0.047653	0.1287	0.0366433	FALSE	FALSE	0.662852	0.109301	81916912	16	1.47001e-10	0.03676	3649	0.1287	0.0111973
	ebi-a-GCST90001786	CD25 on IgD- CD27- B cell	rs1883832	C	T	C	T	0.2306	-0.105056	0.6316	0.742824	FALSE	FALSE	0.0165883	0.0438517	44746982	20	3.11172e-19	0.02558	3651	0.3684	0.0217743
	ebi-a-GCST90001787	CD25 on IgD- CD38- B cell	rs12342539	T	C	T	C	-0.1657	-0.010363	0.2216	0.179012	FALSE	FALSE	0.840279	0.0514203	4327960	9	2.246e-08	0.02956	3657	0.2216	0.00851914
	ebi-a-GCST90001789	CD25 on IgD- CD38dim B cell	rs3793662	T	C	T	C	-0.1698	-0.0459838	0.7759	0.815142	FALSE	FALSE	0.363528	0.050606	95886051	9	3.69199e-09	0.02871	3657	0.2241	0.00947436
	ebi-a-GCST90001790	CD25 on memory B cell	rs11598494	C	T	C	T	-0.1768	-0.0032182	0.5587	0.357252	FALSE	FALSE	0.938414	0.0416524	6178941	10	6.08555e-13	0.02448	3657	0.4413	0.0140626
	ebi-a-GCST90001791	CD25 on naive-mature B cell	rs11051398	T	C	T	C	-0.1509	0.0130279	0.5325	0.454209	FALSE	FALSE	0.745692	0.0401675	31504316	12	7.67291e-09	0.02607	3657	0.4675	0.00907843
	ebi-a-GCST90001792	CD25 on unswitched memory B cell	rs11598494	C	T	C	T	-0.1584	-0.0032182	0.5587	0.357252	FALSE	FALSE	0.938414	0.0416524	6178941	10	1.20301e-10	0.02453	3657	0.4413	0.0112737
	ebi-a-GCST90001793	CD25 on switched memory B cell	rs41294937	C	T	C	T	0.5555	-0.00896199	0.1075	0.0548527	FALSE	FALSE	0.918784	0.0878887	6106621	10	1.57109e-43	0.03963	3657	0.1075	0.0509879
	ebi-a-GCST90001794	CD25 on IgD+ B cell	rs147487472	A	C	A	C	0.3795	-0.027063	0.0416	0.0559129	FALSE	FALSE	0.766736	0.0912289	6191376	10	7.54797e-10	0.0615	3658	0.0416	0.0103023
	ebi-a-GCST90001795	CD25 on transitional B cell	rs62626323	A	C	A	C	0.2969	0.0225031	0.1075	0.0544022	FALSE	FALSE	0.797645	0.0877692	6115678	10	1.77787e-13	0.04016	3657	0.1075	0.0147253
	ebi-a-GCST90001798	CD27 on CD24+ CD27+ B cell	rs147714617	T	C	T	C	0.2579	-0.010821	0.1224	0.0391692	FALSE	FALSE	0.916297	0.10296	6605299	12	5.22516e-12	0.03725	3657	0.1224	0.0129381
	ebi-a-GCST90001799	CD27 on T cell	rs1801274	G	A	G	A	-0.3112	-0.00199524	0.3166	0.493494	FALSE	FALSE	0.959099	0.0389058	161479745	1	1.06292e-20	0.03296	1838	0.3166	0.0462583
	ebi-a-GCST90001800	CD27 on IgD+ CD24+ B cell	rs1883832	C	T	C	T	-0.4972	-0.105056	0.6317	0.742824	FALSE	FALSE	0.0165883	0.0438517	44746982	20	2.97989e-83	0.02506	3656	0.3683	0.0972039
	ebi-a-GCST90001801	CD27 on IgD+ CD38- unswitched memory B cell	rs25680	A	G	A	G	-0.2854	0.0361901	0.1672	0.227708	FALSE	FALSE	0.439451	0.0468104	6554628	12	9.11108e-10	0.04636	1836	0.1672	0.0202244
	ebi-a-GCST90001802	CD27 on IgD- CD38- B cell	rs11064198	T	A	T	A	-0.225	0.0406294	0.1256	0.191551	TRUE	FALSE	0.436377	0.0522028	6558720	12	1.19201e-09	0.03691	3657	0.1256	0.0100591
	ebi-a-GCST90001803	CD27 on IgD- CD38+ B cell	rs1883832	C	T	C	T	-0.1431	-0.105056	0.6323	0.742824	FALSE	FALSE	0.0165883	0.0438517	44746982	20	3.69403e-08	0.02594	3642	0.3677	0.00828677
	ebi-a-GCST90001804	CD27 on IgD- CD38dim B cell	rs162076	A	G	A	G	-0.1634	0.0294083	0.555	0.538653	FALSE	FALSE	0.459369	0.0397471	46785499	20	5.02805e-11	0.02479	3657	0.445	0.0117408
	ebi-a-GCST90001805	CD27 on memory B cell	rs147714617	T	C	T	C	0.2563	-0.010821	0.1224	0.0391692	FALSE	FALSE	0.916297	0.10296	6605299	12	1.11199e-11	0.03761	3657	0.1224	0.0125396
	ebi-a-GCST90001806	CD27 on unswitched memory B cell	rs144642376	G	A	G	A	0.2712	-0.0200208	0.0718	0.0267023	FALSE	FALSE	0.877243	0.12961	36349691	3	3.82402e-08	0.04922	3656	0.0718	0.00823566
	ebi-a-GCST90001807	CD27 on Plasma Blast-Plasma Cell	rs4657041	C	T	C	T	-0.1484	-0.00459887	0.3347	0.493565	FALSE	FALSE	0.906106	0.0389895	161478859	1	9.69304e-09	0.02581	3651	0.3347	0.00897357
	ebi-a-GCST90001808	CD27 on switched memory B cell	rs144642376	G	A	G	A	0.2781	-0.0200208	0.0718	0.0267023	FALSE	FALSE	0.877243	0.12961	36349691	3	1.692e-08	0.0492	3657	0.0718	0.00866102
	ebi-a-GCST90001810	CD38 on CD3- CD19-	rs548316	A	G	A	G	-0.1994	-0.0348606	0.5251	0.317277	FALSE	FALSE	0.412999	0.0425842	128077683	11	6.38396e-09	0.03417	1834	0.4749	0.0182293
	ebi-a-GCST90001811	CD38 on IgD+ CD24- B cell	rs115062208	G	A	G	A	-0.6992	-0.0558876	0.0115	0.0200159	FALSE	FALSE	0.714836	0.152963	15956227	4	7.96508e-09	0.1209	3656	0.0115	0.00906544
	ebi-a-GCST90001812	CD38 on IgD+ CD38+ B cell	rs76112278	A	G	A	G	-0.7731	-0.0411037	0.0194	0.0119573	FALSE	FALSE	0.837652	0.200605	15915069	4	5.54243e-18	0.089	3652	0.0194	0.0202432
	ebi-a-GCST90001813	CD38 on IgD+ CD38dim B cell	rs115062208	G	A	G	A	-0.8972	-0.0558876	0.0115	0.0200159	FALSE	FALSE	0.714836	0.152963	15956227	4	1.7108e-13	0.1213	3654	0.0115	0.0147514
	ebi-a-GCST90001815	CD38 on IgD- CD38dim B cell	rs115062208	G	A	G	A	-0.8942	-0.0558876	0.0115	0.0200159	FALSE	FALSE	0.714836	0.152963	15956227	4	3.33887e-14	0.1174	3657	0.0115	0.0156161
	ebi-a-GCST90001816	CD38 on naive-mature B cell	rs115062208	G	A	G	A	-0.7874	-0.0558876	0.0115	0.0200159	FALSE	FALSE	0.714836	0.152963	15956227	4	5.47898e-11	0.1197	3656	0.0115	0.0116973
	ebi-a-GCST90001818	CD38 on IgD+ B cell	rs76112278	A	G	A	G	-0.6069	-0.0411037	0.0194	0.0119573	FALSE	FALSE	0.837652	0.200605	15915069	4	1.96698e-11	0.09018	3658	0.0194	0.01223
	ebi-a-GCST90001819	CD38 on transitional B cell	rs115062208	G	A	G	A	-0.912	-0.0558876	0.0115	0.0200159	FALSE	FALSE	0.714836	0.152963	15956227	4	1.68694e-14	0.1184	3657	0.0115	0.0159651
	ebi-a-GCST90001820	IgD on IgD+ CD24+ B cell	rs112421400	T	C	T	C	-0.1982	-0.00250146	0.2101	0.0598928	FALSE	FALSE	0.975609	0.0818154	28205826	6	1.695e-08	0.03505	3656	0.2101	0.00867048
	ebi-a-GCST90001821	IgD on IgD+ CD24- B cell	rs10272514	T	A	T	A	0.1553	0.0535947	0.3924	0.37486	TRUE	FALSE	0.182451	0.0401986	40012831	7	7.05001e-10	0.02512	3656	0.3924	0.0103462
	ebi-a-GCST90001823	IgD on IgD+ CD38- unswitched memory B cell	rs2040406	G	A	G	A	-0.2692	0.21124	0.3212	0.168579	FALSE	FALSE	5.67348e-05	0.0524691	32603007	6	1.12101e-09	0.04397	1834	0.3212	0.0200286
	ebi-a-GCST90001824	IgD on IgD+ CD38+ B cell	rs200468	G	C	G	C	-0.179	0.12158	0.3113	0.177901	TRUE	FALSE	0.0159874	0.050465	27757855	6	2.91803e-09	0.03009	3656	0.3113	0.00958676
	ebi-a-GCST90001825	IgD on IgD+ CD38dim B cell	rs10272514	T	A	T	A	0.1547	0.0535947	0.3924	0.37486	TRUE	FALSE	0.182451	0.0401986	40012831	7	9.94306e-10	0.02525	3656	0.3924	0.0101628
	ebi-a-GCST90001826	IgD on unswitched memory B cell	rs139084170	A	C	A	C	0.3794	0.10245	0.0523	0.0130191	FALSE	FALSE	0.578595	0.184449	43351686	6	5.09214e-11	0.05758	3636	0.0523	0.0117997
	ebi-a-GCST90001827	IgD on IgD+ B cell	rs28669075	T	C	T	C	-0.1749	-0.0540158	0.4074	0.440033	FALSE	FALSE	0.175341	0.039857	40856521	15	4.7076e-12	0.02521	3657	0.4074	0.0129906
	ebi-a-GCST90001828	IgD on transitional B cell	rs1037633	G	T	G	T	0.234	0.0262293	0.124	0.0696517	FALSE	FALSE	0.731624	0.0764776	23750521	3	1.18801e-09	0.03837	3657	0.124	0.0100677
	ebi-a-GCST90001829	BAFF-R on B cell	rs1081003	A	G	A	G	-0.5326	-0.0889569	0.0874	0.0273523	FALSE	FALSE	0.477096	0.125118	42525756	22	4.6505e-32	0.04476	3660	0.0874	0.0372441
	ebi-a-GCST90001830	BAFF-R on CD20- B cell	rs5996087	G	A	G	A	-0.4215	-0.00718779	0.0998	0.0830463	FALSE	FALSE	0.920104	0.0716611	42321591	22	1.02896e-25	0.0399	3648	0.0998	0.029683
	ebi-a-GCST90001831	CD62L on CD62L+ myeloid Dendritic Cell	rs12075684	G	A	G	A	0.1927	0.0624433	0.2561	0.283716	FALSE	FALSE	0.14594	0.0429452	169620673	1	1.086e-10	0.02975	2872	0.2561	0.0143981
	ebi-a-GCST90001832	CD62L on CD62L+ plasmacytoid Dendritic Cell	rs11773763	T	C	T	C	-0.1856	-0.0483575	0.2587	0.32483	FALSE	FALSE	0.253379	0.042338	50271499	7	7.29206e-10	0.03003	2872	0.2587	0.0131257
	ebi-a-GCST90001833	CD62L on CD62L+ Dendritic Cell	rs3917768	G	T	G	T	0.1797	-0.0196689	0.3642	0.449993	FALSE	FALSE	0.622634	0.0399678	169572947	1	7.06155e-11	0.02746	2871	0.3642	0.0146971
	ebi-a-GCST90001834	CD62L on monocyte	rs4987369	T	G	T	G	-0.4474	0.0355767	0.279	0.312665	FALSE	FALSE	0.401271	0.0423858	169662742	1	3.50833e-50	0.02945	2848	0.279	0.074962
	ebi-a-GCST90001838	CD3 on naive CD8+ T cell	rs111780443	T	C	T	C	-0.3659	-0.23271	0.045	0.0218854	FALSE	FALSE	0.120553	0.149898	132210362	11	3.25402e-08	0.06602	2910	0.045	0.0104453
	ebi-a-GCST90001839	CD3 on Effector Memory CD8+ T cell	rs2480679	G	A	G	A	0.2289	0.0238669	0.8652	0.882484	FALSE	FALSE	0.698817	0.0616847	167407517	1	2.07501e-08	0.04072	2912	0.1348	0.0107349
	ebi-a-GCST90001840	CD3 on Terminally Differentiated CD8+ T cell	rs2949669	T	C	T	C	0.2073	0.0351694	0.472	0.393584	FALSE	FALSE	0.384544	0.0404454	167417884	1	2.48886e-14	0.02706	2911	0.472	0.0197621
	ebi-a-GCST90001841	CD3 on Central Memory CD4+ T cell	rs2949661	T	C	T	C	0.567	0.042346	0.4463	0.387879	FALSE	FALSE	0.296349	0.0405499	167424924	1	3.45064e-99	0.0258	2912	0.4463	0.142262
	ebi-a-GCST90001842	CD3 on Naive CD4+ T cell	rs2003830	G	C	G	C	-0.2093	-0.0392456	0.2048	0.430626	TRUE	TRUE	0.330164	0.0403014	430469	16	4.44795e-10	0.03343	2910	0.2048	0.0132911
	ebi-a-GCST90001843	CD3 on Effector Memory CD4+ T cell	rs2995091	C	T	C	T	0.4822	0.0425203	0.4457	0.383276	FALSE	FALSE	0.292186	0.0403673	167434277	1	4.57088e-71	0.02632	2912	0.4457	0.103351
	ebi-a-GCST90001844	CD3 on Terminally Differentiated CD4+ T cell	rs1723018	G	A	G	A	0.2737	0.0548815	0.4559	0.395202	FALSE	FALSE	0.171812	0.0401649	167433420	1	2.21208e-23	0.02723	2903	0.4559	0.0336318
	ebi-a-GCST90001845	CD3 on CD45RA- CD4+ T cell	rs2949661	T	C	T	C	0.521	0.042346	0.4462	0.387879	FALSE	FALSE	0.296349	0.0405499	167424924	1	1.04809e-84	0.02584	2911	0.4462	0.122539
	ebi-a-GCST90001846	CD3 on Central Memory CD8+ T cell	rs1723018	G	A	G	A	0.4235	0.0548815	0.4562	0.395202	FALSE	FALSE	0.171812	0.0401649	167433420	1	9.83785e-58	0.02586	2910	0.4562	0.0843858
	ebi-a-GCST90001847	CD3 on HLA DR+ T cell	rs12596540	G	A	G	A	0.2057	-0.0186109	0.2521	0.254243	FALSE	FALSE	0.681599	0.0453617	10970476	16	1.55883e-11	0.03039	3060	0.2521	0.0147513
	ebi-a-GCST90001848	CD3 on Natural Killer T	rs79086781	T	C	T	C	0.4289	-0.0721722	0.0387	0.0365008	FALSE	FALSE	0.512524	0.110201	100526652	6	4.35602e-10	0.06851	3113	0.0387	0.0124334
	ebi-a-GCST90001849	CD3 on HLA DR+ CD4+ T cell	rs1723018	G	A	G	A	0.4384	0.0548815	0.4556	0.395202	FALSE	FALSE	0.171812	0.0401649	167433420	1	1.01391e-61	0.02585	3060	0.4556	0.0859179
	ebi-a-GCST90001850	CD3 on HLA DR+ CD8+ T cell	rs1773542	C	T	C	T	0.2805	0.0495306	0.4552	0.396122	FALSE	FALSE	0.217197	0.0401377	167432949	1	6.51929e-26	0.0264	3060	0.4552	0.0355797
	ebi-a-GCST90001851	CD3 on T cell	rs1617988	C	T	C	T	0.428	0.0461271	0.4481	0.381409	FALSE	FALSE	0.256187	0.0406246	167436300	1	1.38484e-57	0.02617	2919	0.4481	0.0839402
	ebi-a-GCST90001852	CD3 on CD39+ resting CD4 regulatory T cell	rs1723016	C	T	C	T	0.3265	0.0513033	0.4579	0.395714	FALSE	FALSE	0.201254	0.0401438	167433056	1	1.56892e-31	0.02759	2649	0.4579	0.050212
	ebi-a-GCST90001853	CD3 on activated CD4 regulatory T cell	rs114672530	A	G	A	G	-0.6177	0.102738	0.0173	0.0252449	FALSE	FALSE	0.440249	0.13312	168306279	1	3.99402e-09	0.1046	2919	0.0173	0.0118059
	ebi-a-GCST90001854	CD3 on CD39+ activated CD4 regulatory T cell	rs10882659	C	T	C	T	-0.2226	0.031775	0.4269	0.485264	FALSE	FALSE	0.42471	0.0398044	97510704	10	3.43321e-16	0.02713	2919	0.4269	0.0225431
	ebi-a-GCST90001855	CD3 on secreting CD4 regulatory T cell	rs12752576	G	A	G	A	-0.7097	0.155481	0.0154	0.0397266	FALSE	FALSE	0.120112	0.100032	168605042	1	1.66001e-10	0.1107	2919	0.0154	0.0138851
	ebi-a-GCST90001856	CD3 on CD39+ secreting CD4 regulatory T cell	rs2949661	T	C	T	C	0.5477	0.042346	0.4466	0.387879	FALSE	FALSE	0.296349	0.0405499	167424924	1	3.54405e-94	0.02564	2919	0.4466	0.135188
	ebi-a-GCST90001857	CD3 on activated & secreting CD4 regulatory T cell	rs114672530	A	G	A	G	-0.6462	0.102738	0.0173	0.0252449	FALSE	FALSE	0.440249	0.13312	168306279	1	8.18597e-10	0.1049	2919	0.0173	0.0128333
	ebi-a-GCST90001858	CD3 on CD45RA+ CD4+ T cell	rs12921174	C	T	C	T	-0.2044	-0.0381888	0.2038	0.429711	FALSE	FALSE	0.343065	0.0402768	430304	16	1.492e-09	0.03371	2919	0.2038	0.0124387
	ebi-a-GCST90001859	CD3 on CD8+ T cell	rs1723018	G	A	G	A	0.4112	0.0548815	0.4568	0.395202	FALSE	FALSE	0.171812	0.0401649	167433420	1	6.13479e-53	0.02631	2918	0.4568	0.0772442
	ebi-a-GCST90001860	CD3 on CD39+ CD4+ T cell	rs12138291	A	G	A	G	-0.2773	-0.0159851	0.1482	0.23296	FALSE	FALSE	0.739012	0.0479816	166464476	1	7.9671e-13	0.03854	2919	0.1482	0.0174264
	ebi-a-GCST90001861	CD3 on CD28+ CD4+ T cell	rs2988277	T	C	T	C	0.4749	0.042502	0.4462	0.384056	FALSE	FALSE	0.293171	0.0404322	167431352	1	1.6099e-71	0.02583	2919	0.4462	0.103785
	ebi-a-GCST90001863	CD3 on CD28+ CD45RA- CD8+ T cell	rs1723018	G	A	G	A	0.3668	0.0548815	0.4567	0.395202	FALSE	FALSE	0.171812	0.0401649	167433420	1	7.24937e-43	0.0263	2919	0.4567	0.0624736
	ebi-a-GCST90001864	CD3 on CD28+ CD45RA+ CD8+ T cell	rs12128145	C	T	C	T	-0.2005	-0.0461816	0.5427	0.479701	FALSE	FALSE	0.241265	0.0394099	167116924	1	3.48097e-13	0.02744	2919	0.4573	0.017962
	ebi-a-GCST90001865	CD3 on CD28- CD8+ T cell	rs2988279	A	G	A	G	0.2396	0.0305539	0.4849	0.413986	FALSE	FALSE	0.443638	0.0398842	167419839	1	1.75388e-18	0.02713	2919	0.4849	0.0260248
	ebi-a-GCST90001866	CD3 on CD39+ CD8+ T cell	rs1723018	G	A	G	A	0.3496	0.0548815	0.4569	0.395202	FALSE	FALSE	0.171812	0.0401649	167433420	1	7.81988e-39	0.02643	2914	0.4569	0.0566416
	ebi-a-GCST90001867	CD3 on CD4+ T cell	rs1214596	A	T	A	T	0.4631	0.0485457	0.4464	0.383596	TRUE	TRUE	0.229991	0.0404419	167427170	1	9.36052e-69	0.02573	2919	0.4464	0.099892
	ebi-a-GCST90001868	CD3 on CD4 regulatory T cell	rs12752576	G	A	G	A	-0.6828	0.155481	0.0154	0.0397266	FALSE	FALSE	0.120112	0.100032	168605042	1	5.02505e-10	0.1094	2919	0.0154	0.0131692
	ebi-a-GCST90001869	CD3 on resting CD4 regulatory T cell	rs10918641	A	T	A	T	0.2629	-0.0127411	0.243	0.216535	TRUE	FALSE	0.789873	0.0478135	167113992	1	1.2659e-16	0.03157	2918	0.243	0.0232138
	ebi-a-GCST90001870	CD34 on Hematopoietic Stem Cell	rs36102158	A	G	A	G	0.2745	0.05049	0.1622	0.200607	FALSE	FALSE	0.301813	0.0488982	50363583	15	1.893e-08	0.04858	1634	0.1622	0.0191652
	ebi-a-GCST90001871	HVEM on T cell	rs1886730	C	T	C	T	0.2864	-0.0671778	0.5778	0.494259	FALSE	FALSE	0.0888759	0.0394848	2488608	1	7.00164e-13	0.03948	1247	0.4222	0.0404924
	ebi-a-GCST90001872	HVEM on naive CD8+ T cell	rs2234161	T	C	T	C	0.2305	-0.0504422	0.593	0.480396	FALSE	FALSE	0.20476	0.0397775	2491205	1	4.24502e-09	0.03896	1247	0.407	0.0273033
	ebi-a-GCST90001873	HVEM on Effector Memory CD8+ T cell	rs1886730	C	T	C	T	0.2857	-0.0671778	0.5778	0.494259	FALSE	FALSE	0.0888759	0.0394848	2488608	1	8.55264e-13	0.03952	1247	0.4222	0.0402244
	ebi-a-GCST90001875	HVEM on CD4+ T cell	rs1886730	C	T	C	T	0.2928	-0.0671778	0.5778	0.494259	FALSE	FALSE	0.0888759	0.0394848	2488608	1	5.64287e-14	0.0385	1247	0.4222	0.0443265
	ebi-a-GCST90001876	HVEM on Central Memory CD4+ T cell	rs1886730	C	T	C	T	0.2857	-0.0671778	0.5778	0.494259	FALSE	FALSE	0.0888759	0.0394848	2488608	1	1.90722e-13	0.03841	1247	0.4222	0.0424827
	ebi-a-GCST90001877	HVEM on naive CD4+ T cell	rs2234161	T	C	T	C	0.2484	-0.0504422	0.593	0.480396	FALSE	FALSE	0.20476	0.0397775	2491205	1	1.01899e-10	0.03809	1247	0.407	0.03298
	ebi-a-GCST90001878	HVEM on Effector Memory CD4+ T cell	rs2182176	A	G	A	G	0.2882	-0.0436975	0.5882	0.462478	FALSE	FALSE	0.272168	0.0397944	2499254	1	3.85567e-13	0.03927	1247	0.4118	0.0414034
	ebi-a-GCST90001879	HVEM on Terminally Differentiated CD4+ T cell	rs2227313	C	T	C	T	0.2382	-0.0477679	0.5747	0.479906	FALSE	FALSE	0.229844	0.0397813	2487766	1	2.74e-09	0.03976	1245	0.4253	0.0280207
	ebi-a-GCST90001880	HVEM on CD45RA- CD4+ T cell	rs1886730	C	T	C	T	0.3004	-0.0671778	0.5778	0.494259	FALSE	FALSE	0.0888759	0.0394848	2488608	1	2.1722e-14	0.03886	1247	0.4222	0.0457298
	ebi-a-GCST90001881	HVEM on CD8+ T cell	rs2227313	C	T	C	T	0.2584	-0.0477679	0.5754	0.479906	FALSE	FALSE	0.229844	0.0397813	2487766	1	4.89892e-11	0.03896	1247	0.4246	0.0340741
	ebi-a-GCST90001882	HVEM on Central Memory CD8+ T cell	rs1886730	C	T	C	T	0.3092	-0.0671778	0.5778	0.494259	FALSE	FALSE	0.0888759	0.0394848	2488608	1	2.10378e-15	0.03847	1247	0.4222	0.049253
	ebi-a-GCST90001883	CD16-CD56 on Natural Killer T	rs11214436	T	G	T	G	0.2713	-0.0655641	0.3055	0.397792	FALSE	FALSE	0.108696	0.0408733	112830782	11	7.04855e-21	0.02873	3113	0.3055	0.0278473
	ebi-a-GCST90001884	CD16-CD56 on Natural Killer	rs10919544	C	T	C	T	-0.2555	-0.00926419	0.5475	0.34397	FALSE	FALSE	0.827056	0.0423987	161508763	1	2.40381e-20	0.02745	3113	0.4525	0.0270768
	ebi-a-GCST90001885	CD16-CD56 on HLA DR+ Natural Killer	rs56199187	T	C	T	C	0.2389	0.112115	0.2402	0.125708	FALSE	FALSE	0.0667706	0.061157	161520931	1	2.02582e-14	0.03108	2971	0.2402	0.0194991
	ebi-a-GCST90001886	CD28 on CD39+ activated CD4 regulatory T cell	rs2226163	G	A	G	A	0.2494	0.042783	0.4714	0.52711	FALSE	FALSE	0.283408	0.0398836	97628994	10	9.47327e-22	0.02582	2920	0.4714	0.0309626
	ebi-a-GCST90001887	CD28 on secreting CD4 regulatory T cell	rs34460712	A	G	A	G	0.1995	0.155195	0.1712	0.0747245	FALSE	FALSE	0.0322906	0.0724939	38935236	2	3.17001e-08	0.03596	2920	0.1712	0.0104306
	ebi-a-GCST90001888	CD28 on CD39+ secreting CD4 regulatory T cell	rs10748649	C	A	C	A	0.4156	0.0428917	0.4733	0.533318	FALSE	FALSE	0.28274	0.0399293	97601703	10	9.55873e-57	0.02562	2920	0.4733	0.0826678
	ebi-a-GCST90001889	CD28 on activated & secreting CD4 regulatory T cell	rs11755527	G	C	G	C	0.1488	0.109003	0.5224	0.542358	TRUE	TRUE	0.0056296	0.0393709	90958231	6	2.79898e-08	0.02672	2920	0.4776	0.010509
	ebi-a-GCST90001890	CD28 on CD45RA+ CD4+ T cell	rs62184016	C	T	C	T	-0.4171	0.010261	0.1986	0.180243	FALSE	FALSE	0.840592	0.0510153	204623481	2	5.76766e-33	0.03444	2920	0.1986	0.0478285
	ebi-a-GCST90001891	CD28 on CD45RA- CD4 not regulatory T cell	rs13390252	G	A	G	A	-0.4805	0.000798315	0.199	0.177705	FALSE	FALSE	0.987575	0.0512651	204596729	2	5.57442e-45	0.03356	2920	0.199	0.0655985
	ebi-a-GCST90001892	CD28 on CD39+ CD4+ T cell	rs10882701	C	A	C	A	-0.1597	0.0290873	0.5156	0.590141	FALSE	FALSE	0.496505	0.0427749	97741071	10	7.66196e-09	0.02758	2920	0.4844	0.0113522
	ebi-a-GCST90001893	CD28 on CD28+ CD45RA- CD8+ T cell	rs56216383	G	A	G	A	-0.4779	-0.00313594	0.1976	0.180667	FALSE	FALSE	0.95098	0.05101	204631712	2	9.68947e-44	0.03389	2920	0.1976	0.0637582
	ebi-a-GCST90001894	CD28 on CD28+ CD4+ T cell	rs1973872	G	T	G	T	0.3858	-0.0130874	0.601	0.732313	FALSE	FALSE	0.766579	0.0440872	204631016	2	2.24388e-42	0.02783	2920	0.399	0.0617496
	ebi-a-GCST90001896	CD28 on CD28+ CD45RA+ CD8+ T cell	rs17187559	T	A	T	A	-0.2395	0.0920647	0.1279	0.0489943	TRUE	FALSE	0.308383	0.090381	204650926	2	1.521e-08	0.0422	2920	0.1279	0.0109104
	ebi-a-GCST90001897	CD28 on CD39+ CD8+ T cell	rs3116493	T	G	T	G	0.1976	-0.0107716	0.5635	0.739743	FALSE	FALSE	0.807138	0.0441244	204589281	2	7.57007e-13	0.02744	2914	0.4365	0.0174846
	ebi-a-GCST90001898	CD28 on CD4+ T cell	rs1973872	G	T	G	T	0.3661	-0.0130874	0.601	0.732313	FALSE	FALSE	0.766579	0.0440872	204631016	2	3.15065e-38	0.02791	2920	0.399	0.0556457
	ebi-a-GCST90001899	CD28 on CD4 regulatory T cell	rs11755527	G	C	G	C	0.1596	0.109003	0.5224	0.542358	TRUE	TRUE	0.0056296	0.0393709	90958231	6	9.6781e-10	0.02601	2920	0.4776	0.0127303
	ebi-a-GCST90001900	CD28 on resting CD4 regulatory T cell	rs62184016	C	T	C	T	-0.5184	0.010261	0.1987	0.180243	FALSE	FALSE	0.840592	0.0510153	204623481	2	7.37734e-52	0.03354	2919	0.1987	0.0756496
	ebi-a-GCST90001901	CD28 on CD39+ resting CD4 regulatory T cell	rs117653391	A	G	A	G	0.4455	0.0500438	0.0449	0.0481091	FALSE	FALSE	0.580061	0.0904469	97551952	10	9.29394e-12	0.06505	2650	0.0449	0.0173914
	ebi-a-GCST90001902	CD28 on activated CD4 regulatory T cell	rs62183989	T	C	T	C	-0.3589	0.0110385	0.1983	0.179838	FALSE	FALSE	0.828824	0.0510551	204609402	2	1.13006e-27	0.03258	2920	0.1983	0.0399005
	ebi-a-GCST90001903	CD86 on myeloid Dendritic Cell	rs71632979	G	A	G	A	0.5196	0.111361	0.2454	0.127309	FALSE	FALSE	0.067018	0.0608013	161526397	1	3.13401e-60	0.031	2871	0.2454	0.0891327
	ebi-a-GCST90001904	CD86 on CD62L+ myeloid Dendritic Cell	rs116105787	T	A	T	A	1.124	0.327501	0.0044	0.0157905	TRUE	FALSE	0.0484536	0.16596	167699242	4	2.157e-08	0.2001	2871	0.0044	0.0108707
	ebi-a-GCST90001906	CD86 on granulocyte	rs12675298	A	G	A	G	-0.5258	0.00749611	0.0277	0.0243016	FALSE	FALSE	0.953536	0.128652	6828813	8	7.25103e-10	0.08507	2848	0.0277	0.0132361
	ebi-a-GCST90001907	CCR7 on naive CD4+ T cell	rs2228015	C	T	C	T	0.683	-0.126151	0.0407	0.0380578	FALSE	FALSE	0.239277	0.107199	38715186	17	3.72392e-23	0.06832	2910	0.0407	0.0332038
	ebi-a-GCST90001908	CCR7 on naive CD8+ T cell	rs2228015	C	T	C	T	0.3833	-0.126151	0.0407	0.0380578	FALSE	FALSE	0.239277	0.107199	38715186	17	2.61e-08	0.06868	2910	0.0407	0.0105901
	ebi-a-GCST90001909	CD45 on CD14+ monocyte	rs12364299	T	A	T	A	-0.2989	0.217532	0.0782	0.02581	TRUE	FALSE	0.0678424	0.119127	5403108	11	3.67502e-09	0.05053	3112	0.0782	0.0111188
	ebi-a-GCST90001910	CD45 on B cell	rs2517515	T	C	T	C	-0.1602	-0.0967582	0.4243	0.187538	FALSE	FALSE	0.0654259	0.0525187	31029258	6	3.743e-08	0.02905	3112	0.4243	0.00967765
	ebi-a-GCST90001911	CD45 on Natural Killer	rs183053322	T	C	T	C	0.5102	-0.401245	0.0357	0.0141359	FALSE	FALSE	0.0449266	0.200088	25076059	1	6.88177e-12	0.07408	3113	0.0357	0.0150083
	ebi-a-GCST90001913	CD45 on granulocyte	rs2070901	T	G	T	G	0.173	-0.0628845	0.2834	0.262386	FALSE	FALSE	0.160214	0.0447784	161185058	1	6.37001e-09	0.02971	3112	0.2834	0.0107781
	ebi-a-GCST90001917	CD45 on CD8+ T cell	rs116030815	C	T	C	T	-3.125	-0.0619585	0.0005	0.0150411	FALSE	FALSE	0.71575	0.170148	42691989	1	3.925e-08	0.5674	3113	0.0005	0.00965008
	ebi-a-GCST90001918	CD45 on HLA DR+ T cell	rs12924236	C	G	C	G	0.2877	-0.0338234	0.2263	0.250363	TRUE	FALSE	0.4587	0.0456463	10974423	16	4.55407e-20	0.03115	3060	0.2263	0.0271207
	ebi-a-GCST90001919	CD45 on Natural Killer T	rs12145132	G	A	G	A	0.209	0.0715316	0.1462	0.144145	FALSE	FALSE	0.197217	0.0554714	198636736	1	3.88204e-08	0.03794	3113	0.1462	0.00965397
	ebi-a-GCST90001920	CD45 on HLA DR+ CD4+ T cell	rs2092305	G	A	G	A	-0.182	-0.00428657	0.265	0.122465	FALSE	FALSE	0.943251	0.060218	33100189	6	1.00201e-08	0.03168	3060	0.265	0.0106707
	ebi-a-GCST90001923	CD127 on CD45RA- CD4 not regulatory T cell	rs16899999	G	C	G	C	-0.2507	0.125873	0.1101	0.131185	TRUE	FALSE	0.0271931	0.0569888	35886731	5	5.29798e-09	0.04281	2920	0.1101	0.0116082
	ebi-a-GCST90001924	CD127 on CD28+ CD4+ T cell	rs1573734	T	C	T	C	-0.182	-0.0319169	0.3265	0.547535	FALSE	FALSE	0.418524	0.0394532	423619	16	2.19599e-10	0.02858	2920	0.3265	0.0136976
	ebi-a-GCST90001926	CD127 on granulocyte	rs138284624	T	C	T	C	-0.7524	0.193456	0.0277	0.0149357	FALSE	FALSE	0.220332	0.15784	56385573	17	3.16665e-20	0.08106	2920	0.0277	0.0286598
	ebi-a-GCST90001927	CD127 on CD8+ T cell	rs7801342	C	T	C	T	0.1834	0.0273785	0.2342	0.319788	FALSE	FALSE	0.519807	0.0425369	31163003	7	1.63399e-09	0.03032	2920	0.2342	0.0123751
	ebi-a-GCST90001929	CD127 on CD28+ CD45RA+ CD8+ T cell	rs117618257	A	C	A	C	-0.1647	-0.0332114	0.3072	0.548091	FALSE	FALSE	0.40036	0.0394923	423808	16	8.76294e-09	0.02855	2920	0.3072	0.0112686
	ebi-a-GCST90001930	CD127 on CD28- CD8+ T cell	rs8062396	A	T	A	T	-0.1626	0.0149301	0.4771	0.481979	TRUE	TRUE	0.708368	0.0399134	88618795	16	7.51692e-09	0.02805	2920	0.4771	0.0113769
	ebi-a-GCST90001932	CD127 on CD45RA+ CD4+ T cell	rs11567754	A	T	A	T	-0.2975	0.119447	0.105	0.134278	TRUE	FALSE	0.0340864	0.0563684	35872190	5	8.07607e-12	0.04334	2920	0.105	0.0158804
	ebi-a-GCST90001933	CD25 on CD45RA- CD4 not regulatory T cell	rs181516190	A	T	A	T	0.4995	-0.190072	0.0223	0.0136073	TRUE	FALSE	0.302394	0.1843	35264731	7	8.29908e-09	0.08646	3435	0.0223	0.00962308
	ebi-a-GCST90001934	CD25 on CD45RA+ CD4 not regulatory T cell	rs10905719	A	G	A	G	0.2281	0.0673145	0.2083	0.296967	FALSE	FALSE	0.120364	0.0433373	6115171	10	2.56094e-14	0.02982	3435	0.2083	0.0167484
	ebi-a-GCST90001935	CD25 on CD39+ CD4 regulatory T cell	rs6584030	C	G	C	G	-0.238	-0.0419656	0.4677	0.466764	TRUE	TRUE	0.29282	0.039893	97566052	10	1.67109e-21	0.02482	3434	0.4677	0.026078
	ebi-a-GCST90001937	CD25 on resting CD4 regulatory T cell	rs12722600	T	C	T	C	0.3212	-0.126186	0.0705	0.0244929	FALSE	FALSE	0.333753	0.130549	6054765	10	1.09199e-10	0.04962	3434	0.0705	0.0120551
	ebi-a-GCST90001938	CD25 on CD39+ resting CD4 regulatory T cell	rs6681289	A	G	A	G	-0.186	-0.100802	0.1884	0.144661	FALSE	FALSE	0.0765506	0.056916	119421209	1	2.72603e-08	0.03337	3118	0.1884	0.00986578
	ebi-a-GCST90001940	CD25 on CD39+ activated CD4 regulatory T cell	rs6584030	C	G	C	G	-0.2344	-0.0419656	0.4677	0.466764	TRUE	TRUE	0.29282	0.039893	97566052	10	1.21703e-20	0.02501	3435	0.4677	0.0249342
	ebi-a-GCST90001941	CD25 on secreting CD4 regulatory T cell	rs113116201	C	T	C	T	1.214	0.0157159	0.0044	0.0161355	FALSE	FALSE	0.920775	0.158016	198830942	1	8.42752e-11	0.1863	3435	0.0044	0.0122109
	ebi-a-GCST90001942	CD25 on CD39+ secreting CD4 regulatory T cell	rs113116201	C	T	C	T	1.189	0.0157159	0.0044	0.0161355	FALSE	FALSE	0.920775	0.158016	198830942	1	1.82398e-10	0.186	3435	0.0044	0.0117564
	ebi-a-GCST90001943	CD25 on activated & secreting CD4 regulatory T cell	rs113116201	C	T	C	T	1.068	0.0157159	0.0044	0.0161355	FALSE	FALSE	0.920775	0.158016	198830942	1	8.02398e-09	0.1846	3435	0.0044	0.0096503
	ebi-a-GCST90001944	CD123 on plasmacytoid Dendritic Cell	rs62447171	A	G	A	G	-0.2192	-0.0459156	0.2429	0.258182	FALSE	FALSE	0.316284	0.0458183	50309890	7	4.67951e-11	0.03318	2872	0.2429	0.014969
	ebi-a-GCST90001945	CD123 on CD62L+ plasmacytoid Dendritic Cell	rs62447171	A	G	A	G	-0.2184	-0.0459156	0.2429	0.258182	FALSE	FALSE	0.316284	0.0458183	50309890	7	5.49288e-11	0.03318	2872	0.2429	0.0148616
	ebi-a-GCST90001946	CD33 on CD14+ monocyte	rs3865444	A	C	A	C	-1.143	-0.0053293	0.2121	0.316303	FALSE	FALSE	0.900236	0.0425109	51727962	19	1.04954e-190	0.03378	1634	0.2121	0.412001
	ebi-a-GCST90001947	CD33 on CD33+ HLA DR+ CD14dim	rs3865444	A	C	A	C	-1.214	-0.0053293	0.1934	0.316303	FALSE	FALSE	0.900236	0.0425109	51727962	19	7.8343e-184	0.03655	1577	0.1934	0.411616
	ebi-a-GCST90001948	CD33 on CD33dim HLA DR+ CD11b+	rs1801274	G	A	G	A	-0.2575	-0.00199524	0.3298	0.493494	FALSE	FALSE	0.959099	0.0389058	161479745	1	3.92464e-11	0.0387	1633	0.3298	0.0263954
	ebi-a-GCST90001949	CD33 on CD33dim HLA DR+ CD11b-	rs1801274	G	A	G	A	-0.261	-0.00199524	0.3299	0.493494	FALSE	FALSE	0.959099	0.0389058	161479745	1	1.83781e-11	0.03857	1634	0.3299	0.02726
	ebi-a-GCST90001950	CD33 on Granulocytic Myeloid-Derived Suppressor Cells	rs7245846	A	G	A	G	-0.8358	-0.0282823	0.1853	0.358142	FALSE	FALSE	0.509423	0.042869	51731176	19	1.01601e-58	0.04903	1244	0.1853	0.18936
	ebi-a-GCST90001951	CD33 on CD66b++ myeloid cell	rs12459503	C	T	C	T	0.2704	-0.0197643	0.7148	0.625909	FALSE	FALSE	0.627066	0.040679	52161035	19	1.736e-10	0.04205	1464	0.2852	0.0274691
	ebi-a-GCST90001952	CD33 on Monocytic Myeloid-Derived Suppressor Cells	rs3865444	A	C	A	C	-1.151	-0.0053293	0.1896	0.316303	FALSE	FALSE	0.900236	0.0425109	51727962	19	1.71396e-153	0.03884	1569	0.1896	0.358858
	ebi-a-GCST90001953	CD33 on CD33dim HLA DR-	rs3865444	A	C	A	C	-1.138	-0.0053293	0.1845	0.316303	FALSE	FALSE	0.900236	0.0425109	51727962	19	2.60016e-145	0.03974	1558	0.1845	0.344835
	ebi-a-GCST90001954	CD33 on basophil	rs56043070	A	G	A	G	0.4881	0.0198675	0.0566	0.0736912	FALSE	FALSE	0.799373	0.0781696	247719769	1	6.29593e-10	0.07845	1555	0.0566	0.0242897
	ebi-a-GCST90001955	CD33 on Immature Myeloid-Derived Suppressor Cells	rs7245846	A	G	A	G	-1.115	-0.0282823	0.1934	0.358142	FALSE	FALSE	0.509423	0.042869	51731176	19	6.08135e-143	0.0393	1554	0.1934	0.34123
	ebi-a-GCST90001956	CD33 on CD33+ HLA DR+	rs3865444	A	C	A	C	-1.219	-0.0053293	0.1938	0.316303	FALSE	FALSE	0.900236	0.0425109	51727962	19	2.80543e-187	0.03627	1579	0.1938	0.417035
	ebi-a-GCST90001957	CD33 on CD33+ HLA DR+ CD14-	rs3865444	A	C	A	C	-1.223	-0.0053293	0.1936	0.316303	FALSE	FALSE	0.900236	0.0425109	51727962	19	9.18333e-189	0.0362	1578	0.1936	0.419724
	ebi-a-GCST90001958	CD4 on monocyte	rs7296859	G	C	G	C	-0.4307	-0.0797375	0.4549	0.344625	TRUE	TRUE	0.0612515	0.0426023	6894164	12	8.59607e-60	0.02585	3112	0.4549	0.0818992
	ebi-a-GCST90001959	CD4 on HLA DR+ CD4+ T cell	rs4371876	A	G	A	G	0.1831	0.129129	0.4923	0.370663	FALSE	FALSE	0.00135222	0.0402941	31067550	6	1.98802e-10	0.02869	3060	0.4923	0.0131357
	ebi-a-GCST90001960	CD25 on CD4+ T cell	rs61839660	T	C	T	C	0.386	-0.0222306	0.0575	0.0883435	FALSE	FALSE	0.75611	0.0715744	6094697	10	1.41808e-11	0.0569	2920	0.0575	0.0155159
	ebi-a-GCST90001961	CD25 on CD39+ CD4+ T cell	rs35025323	C	T	C	T	-0.2986	0.0318189	0.2147	0.129317	FALSE	FALSE	0.584363	0.0581673	97089991	10	7.71259e-19	0.03345	2920	0.2147	0.0265651
	ebi-a-GCST90001979	CD16 on CD14- CD16+ monocyte	rs115805162	T	C	T	C	0.3636	-0.0215651	0.2109	0.064084	FALSE	FALSE	0.791563	0.0815994	161410253	1	1.83696e-31	0.03087	3620	0.2109	0.0369091
	ebi-a-GCST90001980	CD40 on CD14+ CD16- monocyte	rs117295081	G	A	G	A	0.5503	0.155966	0.0175	0.0286651	FALSE	FALSE	0.17592	0.115238	45333273	20	1.29e-08	0.09653	3629	0.0175	0.00887596
	ebi-a-GCST90001981	CD40 on CD14+ CD16+ monocyte	rs11087000	C	A	C	A	0.1833	-0.0608149	0.339	0.414466	FALSE	FALSE	0.128777	0.0400377	44809374	20	2.9181e-12	0.02617	3618	0.339	0.0133783
	ebi-a-GCST90001983	CD14 on CD14+ CD16+ monocyte	rs2569177	T	G	T	G	0.1645	0.0177716	0.3057	0.294687	FALSE	FALSE	0.683396	0.0435752	139992162	5	6.78094e-10	0.02658	3618	0.3057	0.0104756
	ebi-a-GCST90001984	HLA DR on CD14- CD16+ monocyte	rs412492	T	A	T	A	-0.299	0.152001	0.7974	0.544663	TRUE	TRUE	0.000139265	0.0399009	32213831	6	1.826e-18	0.03392	3621	0.2026	0.0210078
	ebi-a-GCST90001985	CD40 on monocytes	rs10887024	T	A	T	A	-0.1469	-0.0487878	0.3512	0.326064	TRUE	FALSE	0.249788	0.0423924	123688152	10	2.60298e-08	0.02633	3629	0.3512	0.00850444
	ebi-a-GCST90001986	CD14 on CD14+ CD16- monocyte	rs58027502	T	C	T	C	-0.2591	-0.0467197	0.1375	0.225538	FALSE	FALSE	0.326975	0.0476619	139978241	5	1.57217e-13	0.03497	3629	0.1375	0.0149017
	ebi-a-GCST90001987	CD64 on CD14+ CD16- monocyte	rs116275309	A	G	A	G	0.8426	0.0208924	0.0133	0.0359487	FALSE	FALSE	0.85003	0.110493	150863650	1	2.15924e-14	0.1098	3622	0.0133	0.0159987
	ebi-a-GCST90001988	HLA DR on CD14+ CD16- monocyte	rs1800973	A	C	A	C	-0.3123	-0.0442926	0.0798	0.0694604	FALSE	FALSE	0.57586	0.0791728	69744014	12	1.06194e-11	0.04579	3629	0.0798	0.0126556
	ebi-a-GCST90001989	CD40 on CD14- CD16+ monocyte	rs111436326	T	C	T	C	0.4119	-0.0863128	0.034	0.0168067	FALSE	FALSE	0.586691	0.158769	42701487	20	2.627e-09	0.06902	3621	0.034	0.0097399
	ebi-a-GCST90001991	HLA DR on CD14+ monocyte	rs1800973	A	C	A	C	-0.315	-0.0442926	0.0798	0.0694604	FALSE	FALSE	0.57586	0.0791728	69744014	12	7.73749e-12	0.04587	3629	0.0798	0.0128283
	ebi-a-GCST90001992	CCR2 on CD14+ CD16+ monocyte	rs77640671	T	C	T	C	0.3476	0.00773502	0.0401	0.0291119	FALSE	FALSE	0.952045	0.128618	58607804	16	2.29298e-08	0.06205	3618	0.0401	0.00859917
	ebi-a-GCST90001993	PDL-1 on CD14+ CD16- monocyte	rs778582	T	C	T	C	0.1479	0.0338405	0.3067	0.292679	FALSE	FALSE	0.436897	0.0435279	140004816	5	3.33603e-08	0.02672	3629	0.3067	0.00837192
	ebi-a-GCST90001994	CX3CR1 on CD14- CD16-	rs144126567	G	C	G	C	0.5108	0.0703767	0.1735	0.0794966	TRUE	FALSE	0.355801	0.0762121	161510516	1	5.50554e-57	0.03154	3590	0.1735	0.0680863
	ebi-a-GCST90001995	CX3CR1 on monocyte	rs1801274	G	A	G	A	-0.41	-0.00199524	0.3262	0.493494	FALSE	FALSE	0.959099	0.0389058	161479745	1	4.45451e-54	0.02603	3590	0.3262	0.0646403
	ebi-a-GCST90001996	CX3CR1 on CD14+ CD16+ monocyte	rs1801274	G	A	G	A	-0.4628	-0.00199524	0.327	0.493494	FALSE	FALSE	0.959099	0.0389058	161479745	1	2.61517e-69	0.02573	3579	0.327	0.0829013
	ebi-a-GCST90001997	CX3CR1 on CD14+ CD16- monocyte	rs1801274	G	A	G	A	-0.4504	-0.00199524	0.3262	0.493494	FALSE	FALSE	0.959099	0.0389058	161479745	1	2.09604e-64	0.02605	3590	0.3262	0.0768688
	ebi-a-GCST90001998	PDL-1 on CD14+ CD16+ monocyte	rs1801274	G	A	G	A	0.1446	-0.00199524	0.3267	0.493494	FALSE	FALSE	0.959099	0.0389058	161479745	1	3.84698e-08	0.02624	3618	0.3267	0.00832358
	ebi-a-GCST90001999	PDL-1 on CD14- CD16+ monocyte	rs2490437	C	T	C	T	-0.145	0.00984253	0.3672	0.370496	FALSE	FALSE	0.810604	0.0410703	161937517	1	2.77402e-08	0.02605	3621	0.3672	0.00848383
	ebi-a-GCST90002000	PDL-1 on CD14- CD16-	rs1800973	A	C	A	C	-0.2797	-0.0442926	0.0798	0.0694604	FALSE	FALSE	0.57586	0.0791728	69744014	12	2.36903e-10	0.04402	3629	0.0798	0.0110025
	ebi-a-GCST90002001	CD64 on CD14- CD16-	rs558721	T	C	T	C	0.3331	-0.107417	0.0986	0.257439	FALSE	FALSE	0.0214537	0.0467045	32570573	6	1.69801e-08	0.05893	3622	0.0986	0.00874407
	ebi-a-GCST90002002	PDL-1 on monocyte	rs9427401	G	C	G	C	-0.2725	0.0949259	0.2313	0.127995	TRUE	FALSE	0.113833	0.0600356	161492175	1	1.53497e-20	0.02916	3629	0.2313	0.0234987
	ebi-a-GCST90002003	CCR2 on CD14- CD16-	rs1800973	A	C	A	C	-0.2492	-0.0442926	0.0798	0.0694604	FALSE	FALSE	0.57586	0.0791728	69744014	12	2.81598e-08	0.04479	3629	0.0798	0.00845781
	ebi-a-GCST90002004	CCR2 on CD14+ CD16- monocyte	rs4683184	A	G	A	G	0.2454	0.0236638	0.6904	0.638131	FALSE	FALSE	0.567414	0.0413803	46187707	3	1.17004e-20	0.02618	3629	0.3096	0.0236392
	ebi-a-GCST90002005	CD16 on CD14+ CD16+ monocyte	rs115805162	T	C	T	C	0.306	-0.0215651	0.2111	0.064084	FALSE	FALSE	0.791563	0.0815994	161410253	1	1.80717e-22	0.03117	3617	0.2111	0.0259538
	ebi-a-GCST90002006	CD64 on monocyte	rs116275309	A	G	A	G	0.8229	0.0208924	0.0133	0.0359487	FALSE	FALSE	0.85003	0.110493	150863650	1	1.14895e-13	0.1104	3622	0.0133	0.0151076
	ebi-a-GCST90002007	HLA DR on CD14+ CD16+ monocyte	rs62395272	T	C	T	C	-0.2623	-0.161787	0.2848	0.0873035	FALSE	FALSE	0.0262441	0.0727924	31394424	6	3.7653e-15	0.03321	3618	0.2848	0.0169499
	ebi-a-GCST90002008	CCR2 on monocyte	rs4683184	A	G	A	G	0.2224	0.0236638	0.6904	0.638131	FALSE	FALSE	0.567414	0.0413803	46187707	3	6.59174e-17	0.0265	3629	0.3096	0.0190389
	ebi-a-GCST90002009	HLA DR on CD14- CD16-	rs116683794	G	A	G	A	0.3299	-0.0123302	0.096	0.0186852	FALSE	FALSE	0.936845	0.155608	33034114	6	9.18333e-13	0.04603	3629	0.096	0.013957
	ebi-a-GCST90002010	HLA DR on monocyte	rs1800973	A	C	A	C	-0.2562	-0.0442926	0.0798	0.0694604	FALSE	FALSE	0.57586	0.0791728	69744014	12	2.50801e-08	0.04587	3629	0.0798	0.00852308
	ebi-a-GCST90002011	CD64 on CD14+ CD16+ monocyte	rs11065979	T	C	T	C	0.1497	-0.0856562	0.469	0.464261	FALSE	FALSE	0.0301195	0.0395	112059557	12	6.46398e-09	0.02574	3611	0.469	0.00928004
	ebi-a-GCST90002012	CX3CR1 on CD14- CD16+ monocyte	rs1801274	G	A	G	A	-0.2388	-0.00199524	0.3268	0.493494	FALSE	FALSE	0.959099	0.0389058	161479745	1	6.5675e-20	0.02599	3582	0.3268	0.0230257
	ebi-a-GCST90002013	CCR2 on myeloid Dendritic Cell	rs2169052	C	T	C	T	0.2363	-0.0746266	0.1476	0.26294	FALSE	FALSE	0.134251	0.0498323	161557154	1	2.75398e-09	0.03961	2870	0.1476	0.0122485
	ebi-a-GCST90002014	CCR2 on CD62L+ myeloid Dendritic Cell	rs35587265	G	A	G	A	-0.4732	0.101845	0.0624	0.0809688	FALSE	FALSE	0.154946	0.0716071	46259296	3	1.63983e-15	0.05907	2870	0.0624	0.0218711
	ebi-a-GCST90002015	CCR2 on plasmacytoid Dendritic Cell	rs143407337	T	C	T	C	0.2439	0.0703715	0.2142	0.0427958	FALSE	FALSE	0.510064	0.106827	1095701	7	9.16854e-13	0.03399	2871	0.2142	0.0176185
	ebi-a-GCST90002016	CCR2 on CD62L+ plasmacytoid Dendritic Cell	rs143407337	T	C	T	C	0.2427	0.0703715	0.2142	0.0427958	FALSE	FALSE	0.510064	0.106827	1095701	7	1.09698e-12	0.03394	2871	0.2142	0.0174991
	ebi-a-GCST90002018	CCR2 on granulocyte	rs42031	T	A	T	A	-0.1984	-0.0407385	0.2495	0.22575	TRUE	FALSE	0.391462	0.0475379	92237396	7	5.83996e-10	0.03192	2850	0.2495	0.0133741
	ebi-a-GCST90002019	CD14 on Monocytic Myeloid-Derived Suppressor Cells	rs6453485	T	C	T	C	0.3322	0.041941	0.0997	0.243828	FALSE	FALSE	0.362943	0.0461006	79151752	5	4.63799e-08	0.06048	1570	0.0997	0.0188543
	ebi-a-GCST90002021	CD14 on CD33dim HLA DR+ CD11b+	rs1801274	G	A	G	A	-0.3379	-0.00199524	0.3302	0.493494	FALSE	FALSE	0.959099	0.0389058	161479745	1	1.47299e-18	0.03798	1634	0.3302	0.046203
	ebi-a-GCST90002022	CD4 on CD4+ T cell	rs11615628	A	G	A	G	-0.2753	0.00654022	0.2464	0.311414	FALSE	FALSE	0.876437	0.0420623	6903631	12	5.30762e-18	0.03163	2912	0.2464	0.0253553
	ebi-a-GCST90002023	CD4 on Central Memory CD4+ T cell	rs11615628	A	G	A	G	-0.3032	0.00654022	0.2464	0.311414	FALSE	FALSE	0.876437	0.0420623	6903631	12	1.11892e-21	0.03145	2912	0.2464	0.0309301
	ebi-a-GCST90002024	CD4 on naive CD4+ T cell	rs11158593	A	G	A	G	0.1981	-0.0274188	0.479	0.520252	FALSE	FALSE	0.485369	0.0392991	65859984	14	6.8897e-13	0.02746	2910	0.479	0.0175702
	ebi-a-GCST90002025	CD4 on Effector Memory CD4+ T cell	rs11615628	A	G	A	G	-0.3219	0.00654022	0.2464	0.311414	FALSE	FALSE	0.876437	0.0420623	6903631	12	1.20504e-24	0.03112	2912	0.2464	0.0354405
	ebi-a-GCST90002027	CD4 on CD45RA+ CD4+ T cell	rs11615628	A	G	A	G	-0.3264	0.00654022	0.2465	0.311414	FALSE	FALSE	0.876437	0.0420623	6903631	12	6.461e-25	0.03137	2911	0.2465	0.0358567
	ebi-a-GCST90002028	CD19 on B cell	rs2904880	G	C	G	C	0.1678	-0.0133978	0.5987	0.681713	TRUE	FALSE	0.750962	0.0422141	28944396	16	7.29693e-10	0.02716	3112	0.4013	0.0121169
	ebi-a-GCST90002029	CD39 on CD39+ CD8+ T cell	rs10882701	C	A	C	A	-0.1936	0.0290873	0.5153	0.590141	FALSE	FALSE	0.496505	0.0427749	97741071	10	1.87284e-12	0.02737	2915	0.4847	0.0168745
	ebi-a-GCST90002030	CD39 on CD39+ activated CD4 regulatory T cell	rs10882701	C	A	C	A	-0.4542	0.0290873	0.5156	0.590141	FALSE	FALSE	0.496505	0.0427749	97741071	10	4.04762e-64	0.02621	2920	0.4844	0.0932531
	ebi-a-GCST90002031	CD39 on CD39+ secreting CD4 regulatory T cell	rs10882701	C	A	C	A	-0.3988	0.0290873	0.5156	0.590141	FALSE	FALSE	0.496505	0.0427749	97741071	10	7.28283e-47	0.02725	2920	0.4844	0.0683366
	ebi-a-GCST90002032	CD39 on CD39+ CD4+ T cell	rs10882701	C	A	C	A	-0.3837	0.0290873	0.5156	0.590141	FALSE	FALSE	0.496505	0.0427749	97741071	10	1.78115e-43	0.0273	2920	0.4844	0.0633645
	ebi-a-GCST90002033	CD39 on granulocyte	rs11766311	A	G	A	G	-0.1526	-0.0359532	0.411	0.374702	FALSE	FALSE	0.381654	0.0410963	77134132	7	4.548e-08	0.02783	2920	0.411	0.0101918
	ebi-a-GCST90002034	CD39 on monocyte	rs2337147	A	G	A	G	-0.165	0.0145766	0.3544	0.214942	FALSE	FALSE	0.762117	0.048157	46483810	18	1.85999e-08	0.02926	2909	0.3544	0.0108132
	ebi-a-GCST90002035	CD80 on myeloid Dendritic Cell	rs2325259	C	T	C	T	0.1995	-0.157827	0.4422	0.361663	FALSE	FALSE	0.000171245	0.0419973	90850164	6	1.16708e-12	0.02793	2871	0.4422	0.0174607
	ebi-a-GCST90002036	CD80 on CD62L+ myeloid Dendritic Cell	rs12199079	G	T	G	T	0.2265	-0.154255	0.4422	0.360496	FALSE	FALSE	0.000243264	0.04204	90852258	6	7.5405e-16	0.02793	2871	0.4422	0.0223937
	ebi-a-GCST90002037	CD80 on plasmacytoid Dendritic Cell	rs62447171	A	G	A	G	-0.2093	-0.0459156	0.2426	0.258182	FALSE	FALSE	0.316284	0.0458183	50309890	7	2.84499e-10	0.03307	2871	0.2426	0.01376
	ebi-a-GCST90002038	CD80 on CD62L+ plasmacytoid Dendritic Cell	rs62447171	A	G	A	G	-0.2089	-0.0459156	0.2426	0.258182	FALSE	FALSE	0.316284	0.0458183	50309890	7	3.08702e-10	0.03307	2871	0.2426	0.0137082
	ebi-a-GCST90002039	CD80 on monocyte	rs141264358	C	T	C	T	-0.5868	-0.304334	0.016	0.0271073	FALSE	FALSE	0.0252465	0.136008	90530314	1	4.18196e-08	0.1067	2850	0.016	0.0105008
	ebi-a-GCST90002040	CD80 on granulocyte	rs12675298	A	G	A	G	-0.6716	0.00749611	0.0277	0.0243016	FALSE	FALSE	0.953536	0.128652	6828813	8	2.53922e-15	0.08441	2850	0.0277	0.0217294
	ebi-a-GCST90002042	CD45 on CD33+ HLA DR+ CD14-	rs72677097	G	A	G	A	0.3805	-0.0234925	0.0861	0.0632771	FALSE	FALSE	0.784785	0.0860246	61134076	1	1.163e-08	0.06635	1579	0.0861	0.0204029
	ebi-a-GCST90002045	CD45 on CD33- HLA DR-	rs10919544	C	T	C	T	0.238	-0.00926419	0.552	0.34397	FALSE	FALSE	0.827056	0.0423987	161508763	1	8.83894e-11	0.03646	1635	0.448	0.0253997
	ebi-a-GCST90002046	CD45 on CD33- HLA DR+	rs17552904	T	G	T	G	-0.2523	-0.0471543	0.255	0.258324	FALSE	FALSE	0.302296	0.0457134	50318308	7	8.7961e-10	0.04091	1635	0.255	0.0227337
	ebi-a-GCST90002052	CD45 on Immature Myeloid-Derived Suppressor Cells	rs273640	T	G	T	G	-0.5579	0.0517315	0.5441	0.412976	FALSE	FALSE	0.192026	0.0396529	51725824	19	1.21591e-50	0.03593	1555	0.4559	0.134236
	ebi-a-GCST90002054	CD8 on Central Memory CD8+ T cell	rs1633108	A	C	A	C	-0.2284	0.0616552	0.2234	0.352696	FALSE	FALSE	0.129273	0.0406435	29783305	6	2.84774e-11	0.0342	2910	0.2234	0.0150953
	ebi-a-GCST90002055	CD8 on naive CD8+ T cell	rs35626322	T	A	T	A	-0.4834	0.0572418	0.1943	0.252936	TRUE	FALSE	0.209963	0.0456594	87030421	2	3.18127e-46	0.03327	2910	0.1943	0.0676392
	ebi-a-GCST90002056	CD8 on Effector Memory CD8+ T cell	rs17201560	C	T	C	T	-0.5186	-0.0932381	0.029	0.040375	FALSE	FALSE	0.355073	0.10082	32047268	6	2.133e-09	0.08634	2912	0.029	0.0122378
	ebi-a-GCST90002057	CD8 on Terminally Differentiated CD8+ T cell	rs2571390	C	T	C	T	0.3571	-0.0883088	0.8222	0.627067	FALSE	FALSE	0.0296473	0.0406062	29923554	6	8.13392e-22	0.0369	2911	0.1778	0.0311697
	ebi-a-GCST90002058	CD8 on CD8+ T cell	rs3020726	G	A	G	A	-0.5196	0.0482387	0.1412	0.15827	FALSE	FALSE	0.372682	0.054112	87016506	2	6.08836e-43	0.03725	3113	0.1412	0.0588269
	ebi-a-GCST90002059	CD8 on Natural Killer T	rs2395191	C	T	C	T	0.1751	0.144396	0.3703	0.618605	FALSE	FALSE	0.000435057	0.0410468	32447085	6	1.88799e-09	0.02906	3103	0.3703	0.011565
	ebi-a-GCST90002060	CD8 on HLA DR+ CD8+ T cell	rs2523882	T	C	T	C	0.1657	-0.0288632	0.5685	0.317451	FALSE	FALSE	0.503789	0.0431735	31042217	6	5.97297e-09	0.0284	3060	0.4315	0.0110023
	ebi-a-GCST90002061	CD4 on CD39+ CD4+ T cell	rs10786281	C	T	C	T	0.1739	0.0167909	0.6527	0.773693	FALSE	FALSE	0.721299	0.04707	98116936	10	2.17901e-09	0.02896	2920	0.3473	0.012198
	ebi-a-GCST90002062	CD4 on CD28+ CD4+ T cell	rs11615628	A	G	A	G	-0.2032	0.00654022	0.2466	0.311414	FALSE	FALSE	0.876437	0.0420623	6903631	12	1.70801e-10	0.03171	2920	0.2466	0.0138678
	ebi-a-GCST90002063	CD4 on CD4 regulatory T cell	rs11615628	A	G	A	G	-0.2417	0.00654022	0.2466	0.311414	FALSE	FALSE	0.876437	0.0420623	6903631	12	1.65615e-14	0.03133	2920	0.2466	0.019975
	ebi-a-GCST90002064	CD4 on resting CD4 regulatory T cell	rs11615628	A	G	A	G	-0.1847	0.00654022	0.2467	0.311414	FALSE	FALSE	0.876437	0.0420623	6903631	12	2.10698e-09	0.03074	2919	0.2467	0.0122167
	ebi-a-GCST90002065	CD4 on CD39+ resting CD4 regulatory T cell	rs147763768	A	G	A	G	0.3722	0.0505768	0.0434	0.0480291	FALSE	FALSE	0.575998	0.0904385	97548303	10	4.86295e-08	0.06802	2650	0.0434	0.0111726
	ebi-a-GCST90002066	CD4 on activated CD4 regulatory T cell	rs11615628	A	G	A	G	-0.2479	0.00654022	0.2466	0.311414	FALSE	FALSE	0.876437	0.0420623	6903631	12	3.35738e-15	0.03131	2920	0.2466	0.0210174
	ebi-a-GCST90002067	CD4 on CD39+ activated CD4 regulatory T cell	rs11615628	A	G	A	G	-0.2062	0.00654022	0.2466	0.311414	FALSE	FALSE	0.876437	0.0420623	6903631	12	5.4853e-11	0.03133	2920	0.2466	0.0146177
	ebi-a-GCST90002068	CD4 on secreting CD4 regulatory T cell	rs11615628	A	G	A	G	-0.2046	0.00654022	0.2466	0.311414	FALSE	FALSE	0.876437	0.0420623	6903631	12	9.9977e-11	0.03153	2920	0.2466	0.0142155
	ebi-a-GCST90002069	CD4 on CD39+ secreting CD4 regulatory T cell	rs10882655	A	G	A	G	-0.2945	-0.040762	0.5276	0.466194	FALSE	FALSE	0.307056	0.0399072	97474371	10	7.84332e-28	0.02665	2920	0.4724	0.0401421
	ebi-a-GCST90002070	CD4 on activated & secreting CD4 regulatory T cell	rs11615628	A	G	A	G	-0.2367	0.00654022	0.2466	0.311414	FALSE	FALSE	0.876437	0.0420623	6903631	12	7.47653e-14	0.03149	2920	0.2466	0.0189821
	ebi-a-GCST90002087	CD11c on myeloid Dendritic Cell	rs61802329	T	C	T	C	0.1669	-0.0100048	0.4673	0.500715	FALSE	FALSE	0.81111	0.041858	161589626	1	9.47807e-10	0.02718	2872	0.4673	0.0129588
	ebi-a-GCST90002088	CD11c on CD62L+ myeloid Dendritic Cell	rs147258092	T	C	T	C	-0.3132	-0.00540806	0.0719	0.0628682	FALSE	FALSE	0.946962	0.0812972	31624520	16	2.68701e-09	0.05248	2872	0.0719	0.0122495
	ebi-a-GCST90002089	CD11c on monocyte	rs1801274	G	A	G	A	0.2755	-0.00199524	0.3209	0.493494	FALSE	FALSE	0.959099	0.0389058	161479745	1	1.20393e-20	0.02934	2850	0.3209	0.0300086
	ebi-a-GCST90002090	CD11c on granulocyte	rs113861918	T	C	T	C	-0.215	0.0679905	0.1677	0.114125	FALSE	FALSE	0.277348	0.0625888	52129097	19	6.41904e-09	0.03692	2850	0.1677	0.011759
	ebi-a-GCST90002091	CD11b on CD14+ monocyte	rs1801274	G	A	G	A	0.624	-0.00199524	0.3303	0.493494	FALSE	FALSE	0.959099	0.0389058	161479745	1	6.27047e-61	0.03633	1635	0.3303	0.152855
	ebi-a-GCST90002094	CD11b on Monocytic Myeloid-Derived Suppressor Cells	rs1801274	G	A	G	A	0.461	-0.00199524	0.3309	0.493494	FALSE	FALSE	0.959099	0.0389058	161479745	1	5.236e-32	0.03828	1570	0.3309	0.0845641
	ebi-a-GCST90002095	CD11b on CD33dim HLA DR-	rs760462	C	T	C	T	0.4384	-0.0906537	0.8262	0.832377	FALSE	FALSE	0.0796999	0.0517303	46328099	21	5.30274e-20	0.04722	1559	0.1738	0.0523928
	ebi-a-GCST90002096	CD11b on basophil	rs760462	C	T	C	T	0.4516	-0.0906537	0.8258	0.832377	FALSE	FALSE	0.0796999	0.0517303	46328099	21	1.85097e-21	0.04677	1556	0.1742	0.0565316
	ebi-a-GCST90002097	CD11b on CD33+ HLA DR+ CD14dim	rs1801274	G	A	G	A	0.4941	-0.00199524	0.3305	0.493494	FALSE	FALSE	0.959099	0.0389058	161479745	1	1.42889e-38	0.03702	1578	0.3305	0.101437
	ebi-a-GCST90002098	CD45RA on naive CD4+ T cell	rs138915779	A	C	A	C	1.33	-0.0446454	0.0036	0.0191209	FALSE	FALSE	0.776276	0.157105	190079170	1	6.18899e-09	0.2281	2910	0.0036	0.0115482
	ebi-a-GCST90002099	CD4RA on Terminally Differentiated CD4+ T cell	rs113435341	G	A	G	A	1.787	0.0451234	0.0033	0.0174319	FALSE	FALSE	0.78084	0.162184	198151688	1	2.66011e-13	0.2432	2903	0.0033	0.0182588
	ebi-a-GCST90002100	CD45RA on naive CD8+ T cell	rs116517602	T	C	T	C	1.147	0.00912907	0.0041	0.0116944	FALSE	FALSE	0.963118	0.19742	198922068	1	1.28899e-08	0.201	2910	0.0041	0.0110665
	ebi-a-GCST90002101	CD45RA on Terminally Differentiated CD8+ T cell	rs61141933	T	C	T	C	0.2582	0.0484223	0.1242	0.0829026	FALSE	FALSE	0.513385	0.0740881	39388479	2	5.38902e-10	0.04145	2911	0.1242	0.0131544
	ebi-a-GCST90002102	CD45RA on resting CD4 regulatory T cell	rs11124653	A	C	A	C	-0.2555	-0.0319793	0.5925	0.606778	FALSE	FALSE	0.432291	0.0407236	39112166	2	6.84069e-22	0.02636	2919	0.4075	0.0311817
	ebi-a-GCST90002103	CD45RA on CD39+ resting CD4 regulatory T cell	rs191753228	T	C	T	C	1.583	-0.228905	0.0043	0.0260186	FALSE	FALSE	0.0885135	0.13439	196321168	1	8.93305e-11	0.2431	2650	0.0043	0.015749
	ebi-a-GCST90002104	HLA DR on myeloid Dendritic Cell	rs2858885	T	C	T	C	-0.3187	-0.0102375	0.5362	0.421539	FALSE	FALSE	0.797044	0.0398074	32699782	6	1.13292e-24	0.0308	2872	0.4638	0.0359403
	ebi-a-GCST90002105	HLA DR on plasmacytoid Dendritic Cell	rs11644019	T	C	T	C	-0.291	-0.023102	0.1398	0.20685	FALSE	FALSE	0.633352	0.0484305	10863414	16	1.10408e-13	0.03898	2872	0.1398	0.0190358
	ebi-a-GCST90002106	HLA DR on Dendritic Cell	rs34039593	G	T	G	T	1.075	-0.108572	0.1174	0.258342	FALSE	FALSE	0.0198782	0.046625	32570311	6	3.67282e-110	0.04613	2871	0.1174	0.159066
	ebi-a-GCST90002108	HLA DR on CD33+ HLA DR+ CD14-	rs9269027	T	A	T	A	0.4929	0.138517	0.5598	0.684742	TRUE	TRUE	0.00124606	0.0429093	32437466	6	7.0583e-36	0.03844	1579	0.4402	0.0943081
	ebi-a-GCST90002109	HLA DR on CD33+ HLA DR+ CD14dim	rs613165	A	G	A	G	-0.2784	0.00975737	0.3188	0.151269	FALSE	FALSE	0.859745	0.0552195	31834398	6	3.095e-10	0.04395	1578	0.3188	0.0247975
	ebi-a-GCST90002110	HLA DR on CD33dim HLA DR+ CD11b+	rs11074934	T	C	T	C	-0.3589	-0.0255452	0.2194	0.278224	FALSE	FALSE	0.560829	0.0439216	10979440	16	1.3649e-17	0.04157	1634	0.2194	0.0436277
	ebi-a-GCST90002111	HLA DR on CD33dim HLA DR+ CD11b-	rs11074934	T	C	T	C	-0.4126	-0.0255452	0.2193	0.278224	FALSE	FALSE	0.560829	0.0439216	10979440	16	2.13895e-23	0.04076	1635	0.2193	0.0589757
	ebi-a-GCST90002112	HLA DR on CD33- HLA DR+	rs2760980	A	G	A	G	1.049	-0.0916827	0.1202	0.246089	FALSE	FALSE	0.0702273	0.0506421	32565201	6	2.43893e-60	0.06137	1635	0.1202	0.151607
	ebi-a-GCST90002113	HLA DR on HLA DR+ T cell	rs12449199	G	T	G	T	-0.2433	0.00166104	0.3064	0.300462	FALSE	FALSE	0.969442	0.0433603	10968440	16	3.30293e-18	0.02779	3060	0.3064	0.0244366
	ebi-a-GCST90002114	HLA DR on HLA DR+ CD4+ T cell	rs12449199	G	T	G	T	-0.1674	0.00166104	0.3064	0.300462	FALSE	FALSE	0.969442	0.0433603	10968440	16	1.82701e-09	0.02775	3060	0.3064	0.0117525
	ebi-a-GCST90002116	HLA DR on B cell	rs111983490	A	G	A	G	-0.3007	0.0970325	0.2111	0.0581998	FALSE	FALSE	0.252502	0.0847968	32205324	6	4.36315e-15	0.03814	3060	0.2111	0.019909
	ebi-a-GCST90002117	HLA DR on HLA DR+ Natural Killer	rs12598451	A	G	A	G	-0.378	-0.0211511	0.2279	0.266315	FALSE	FALSE	0.636547	0.0447616	10982607	16	9.37994e-33	0.03133	2971	0.2279	0.0467075
	ebi-a-GCST90002118	CD8 on CD28+ CD45RA- CD8+ T cell	rs13004867	G	C	G	C	-0.4974	0.0467445	0.1175	0.142093	TRUE	FALSE	0.406351	0.0562961	86982504	2	5.63248e-32	0.04176	2920	0.1175	0.0463344
	ebi-a-GCST90002119	CD8 on CD28+ CD45RA+ CD8+ T cell	rs10205992	T	C	T	C	-0.2955	0.0399666	0.4729	0.509967	FALSE	FALSE	0.318829	0.0400917	87279109	2	2.99778e-28	0.02653	2920	0.4729	0.0407556
	ebi-a-GCST90002120	CD8 on CD28- CD8+ T cell	rs56262516	A	G	A	G	0.23	-0.109663	0.2757	0.068695	FALSE	FALSE	0.173093	0.0804964	29930939	6	1.23509e-11	0.03381	2920	0.2757	0.015601
	ebi-a-GCST90002121	CD8 on CD39+ CD8+ T cell	rs111359007	A	T	A	T	-0.2802	0.0568943	0.1015	0.022791	TRUE	FALSE	0.663262	0.130667	31761201	6	5.34195e-09	0.04787	2915	0.1015	0.0116171

## Sheet: FL
	Trait ID	Trait	SNP	Effect Allele Exposure	Other Allele Exposure	Effect Allele Outcome	Other Allele Outcome	Beta Exposure	Beta Outcome	EAF Exposure	EAF Outcome	Palindromic SNP	Ambiguous SNP	P-value Outcome	SE Outcome	Position Outcome	Chr. Outcome	P-value Exposure	SE Exposure	N Exposure	MAF	PVE
	ebi-a-GCST90001391	IgD+ B cell %B cell	rs17405603	T	A	T	A	0.1542	-0.0231502	0.284	0.296907	TRUE	FALSE	0.618562	0.0464964	144608340	5	2.38298e-08	0.02757	3658	0.284	0.00847917
	ebi-a-GCST90001395	IgD+ CD38- B cell %B cell	rs77762131	C	G	C	G	0.3388	-0.163333	0.045	0.0228239	TRUE	FALSE	0.279403	0.151002	96205838	14	4.101e-09	0.05748	3657	0.045	0.0094107
	ebi-a-GCST90001399	IgD- CD27- B cell %B cell	rs2250246	G	A	G	A	0.1466	-0.0498243	0.5339	0.594662	FALSE	FALSE	0.244468	0.0428084	6553016	12	2.12501e-09	0.02442	3657	0.4661	0.00975872
	ebi-a-GCST90001410	IgD- CD38+ B cell %B cell	rs2792563	A	G	A	G	-0.1407	-0.00526803	0.567	0.565642	FALSE	FALSE	0.902077	0.0428156	213100225	1	1.494e-08	0.02479	3657	0.433	0.00873175
	ebi-a-GCST90001422	CD20- CD38- B cell %B cell	rs117308259	C	T	C	T	-0.8348	-0.128756	0.0066	0.0131206	FALSE	FALSE	0.500642	0.19118	31993501	14	2.48199e-08	0.1494	3659	0.0066	0.00846079
	ebi-a-GCST90001424	IgD+ B cell %Lymphocyte	rs11657531	T	C	T	C	-0.1468	-0.012536	0.4882	0.463668	FALSE	FALSE	0.772992	0.0434559	2731370	17	5.52497e-10	0.0236	3657	0.4882	0.0104697
	ebi-a-GCST90001426	IgD- CD38dim B cell %lymphocyte	rs11687597	G	A	G	A	0.1644	-0.00594684	0.2069	0.232911	FALSE	FALSE	0.903708	0.0491561	136926146	2	4.86004e-08	0.03007	3656	0.2069	0.0081095
	ebi-a-GCST90001429	IgD+ CD38+ B cell %lymphocyte	rs140380950	C	T	C	T	-0.3597	0.0223892	0.0368	0.0160171	FALSE	FALSE	0.897685	0.174118	105587803	2	2.067e-08	0.06402	3656	0.0368	0.0085607
	ebi-a-GCST90001431	IgD+ CD38- B cell %lymphocyte	rs12874404	G	A	G	A	0.1714	-0.109526	0.3256	0.0711415	FALSE	FALSE	0.210371	0.087443	108993494	13	1.385e-10	0.02663	3656	0.3256	0.0112042
	ebi-a-GCST90001433	IgD- CD27- B cell %lymphocyte	rs35574803	C	T	C	T	-0.3044	0.169965	0.0562	0.0224276	FALSE	FALSE	0.217654	0.13787	32533246	3	1.83101e-08	0.05397	3656	0.0562	0.00862612
	ebi-a-GCST90001439	IgD+ CD24+ B cell %lymphocyte	rs11657118	C	T	C	T	-0.1428	-0.00852128	0.475	0.483438	FALSE	FALSE	0.839453	0.0420614	2714118	17	3.70101e-09	0.02416	3656	0.475	0.00946512
	ebi-a-GCST90001441	IgD+ CD24- B cell %lymphocyte	rs73145706	T	C	T	C	-0.5808	0.146344	0.0129	0.0764823	FALSE	FALSE	0.0609287	0.0780913	61633711	20	4.53597e-08	0.106	3656	0.0129	0.00814486
	ebi-a-GCST90001442	CD24+ CD27+ B cell %lymphocyte	rs11657759	C	A	C	A	-0.1352	-0.00735951	0.4903	0.485642	FALSE	FALSE	0.860144	0.0417701	2715961	17	1.80701e-08	0.02397	3656	0.4903	0.00862677
	ebi-a-GCST90001451	CD62L- monocyte %monocyte	rs45487297	A	T	A	T	0.6623	0.0429998	0.0135	0.0119785	TRUE	FALSE	0.827175	0.196953	30153119	14	3.74498e-08	0.1201	3042	0.0135	0.00989793
	ebi-a-GCST90001457	CD11c+ HLA DR++ monocyte %monocyte	rs6808893	T	C	T	C	-0.1582	0.0415674	0.5717	0.49743	FALSE	FALSE	0.330218	0.0426905	188133439	3	8.47208e-09	0.02739	3042	0.4283	0.0108476
	ebi-a-GCST90001463	CD62L- Dendritic Cell %Dendritic Cell	rs10918342	A	G	A	G	-0.1766	-0.0498224	0.7191	0.684524	FALSE	FALSE	0.266457	0.0448342	161950451	1	1.044e-09	0.02885	3410	0.2809	0.010869
	ebi-a-GCST90001465	CD86+ myeloid Dendritic Cell %Dendritic Cell	rs115805162	T	C	T	C	-0.2598	-0.014245	0.2084	0.0628566	FALSE	FALSE	0.870771	0.0875665	161410253	1	8.20163e-15	0.03331	3410	0.2084	0.0175265
	ebi-a-GCST90001467	CD86+ plasmacytoid Dendritic Cell %Dendritic Cell	rs3845548	T	C	T	C	-0.2739	0.00426641	0.2345	0.129207	FALSE	FALSE	0.947043	0.0642444	161507448	1	1.98381e-20	0.02938	3410	0.2345	0.024854
	ebi-a-GCST90001469	CD62L- myeloid Dendritic Cell %Dendritic Cell	rs115805162	T	C	T	C	-0.2838	-0.014245	0.2084	0.0628566	FALSE	FALSE	0.870771	0.0875665	161410253	1	6.29796e-18	0.03272	3410	0.2084	0.0215857
	ebi-a-GCST90001471	CD62L- plasmacytoid Dendritic Cell %Dendritic Cell	rs55971447	T	C	T	C	-0.3011	0.0128817	0.2352	0.127902	FALSE	FALSE	0.842958	0.0650184	161515326	1	6.69885e-25	0.02899	3410	0.2352	0.0306651
	ebi-a-GCST90001473	CD62L- CD86+ myeloid Dendritic Cell %Dendritic Cell	rs115805162	T	C	T	C	-0.3069	-0.014245	0.2084	0.0628566	FALSE	FALSE	0.870771	0.0875665	161410253	1	4.1783e-20	0.03321	3410	0.2084	0.024432
	ebi-a-GCST90001475	HLA DR++ monocyte %monocyte	rs62395272	T	C	T	C	-0.2295	0.0239153	0.2819	0.0878203	FALSE	FALSE	0.749061	0.0747642	31394424	6	3.90598e-10	0.03657	3595	0.2819	0.0108364
	ebi-a-GCST90001476	HLA DR++ monocyte %leukocyte	rs9270591	T	C	T	C	-0.2715	-0.338251	0.5793	0.479051	FALSE	FALSE	1.81512e-13	0.0459469	32561424	6	7.43875e-18	0.03137	3595	0.4207	0.0204106
	ebi-a-GCST90001478	CD4 regulatory T cell %CD4+ T cell	rs1571025	G	A	G	A	0.2422	-0.00536036	0.1766	0.139016	FALSE	FALSE	0.929046	0.0601995	6134869	10	1.10892e-12	0.0339	3437	0.1766	0.0146341
	ebi-a-GCST90001479	CD4 regulatory T cell %T cell	rs1571025	G	A	G	A	0.2054	-0.00536036	0.1766	0.139016	FALSE	FALSE	0.929046	0.0601995	6134869	10	4.16898e-09	0.03486	3437	0.1766	0.01
	ebi-a-GCST90001484	CD39+ resting CD4 regulatory T cell %resting CD4 regulatory T cell	rs10882701	C	A	C	A	-0.3681	0.030854	0.5141	0.588921	FALSE	FALSE	0.503154	0.0460832	97741071	10	6.65733e-50	0.02438	3437	0.4859	0.0622006
	ebi-a-GCST90001485	CD39+ resting CD4 regulatory T cell %CD4 regulatory T cell	rs10882701	C	A	C	A	-0.3593	0.030854	0.5141	0.588921	FALSE	FALSE	0.503154	0.0460832	97741071	10	1.07994e-47	0.02438	3437	0.4859	0.0594368
	ebi-a-GCST90001491	CD39+ activated CD4 regulatory T cell %CD4 regulatory T cell	rs10736092	G	A	G	A	0.9153	-0.0326501	0.4692	0.532265	FALSE	FALSE	0.443598	0.0426168	97570315	10	1e-200	0.0203	3437	0.4692	0.371662
	ebi-a-GCST90001496	CD39+ secreting CD4 regulatory T cell %secreting CD4 regulatory T cell	rs10882701	C	A	C	A	-0.4034	0.030854	0.5141	0.588921	FALSE	FALSE	0.503154	0.0460832	97741071	10	2.03704e-56	0.02502	3437	0.4859	0.0703158
	ebi-a-GCST90001497	CD39+ secreting CD4 regulatory T cell %CD4 regulatory T cell	rs10786199	A	G	A	G	-0.1827	-0.00143016	0.2888	0.39439	FALSE	FALSE	0.97348	0.0430426	97069472	10	1.38998e-10	0.02838	3437	0.2888	0.0119143
	ebi-a-GCST90001499	Activated & resting CD4 regulatory T cell %CD4 regulatory T cell	rs113435341	G	A	G	A	2.569	0.109128	0.0032	0.0178084	FALSE	FALSE	0.511178	0.166099	198151688	1	1.27909e-33	0.2103	3437	0.0032	0.0416113
	ebi-a-GCST90001500	Activated & resting CD4 regulatory T cell %CD4+ T cell	rs17583875	A	G	A	G	1.827	0.155419	0.0029	0.0204412	FALSE	FALSE	0.282586	0.144639	197924770	1	4.63981e-16	0.2239	3437	0.0029	0.0190045
	ebi-a-GCST90001502	Activated & secreting CD4 regulatory T cell %CD4 regulatory T cell	rs113435341	G	A	G	A	-2.621	0.109128	0.0032	0.0178084	FALSE	FALSE	0.511178	0.166099	198151688	1	6.32995e-40	0.1957	3437	0.0032	0.0495997
	ebi-a-GCST90001503	Activated & secreting CD4 regulatory T cell %CD4+ T cell	rs11256966	G	C	G	C	-0.1567	0.00790343	0.3848	0.225049	TRUE	FALSE	0.882314	0.0533761	6185310	10	2.64101e-09	0.02626	3437	0.3848	0.010254
	ebi-a-GCST90001505	CD25++ CD4+ T cell %CD4+ T cell	rs10905892	T	C	T	C	0.2715	-0.10022	0.0752	0.0446308	FALSE	FALSE	0.338871	0.10479	6183022	10	2.04202e-08	0.04829	3437	0.0752	0.00911318
	ebi-a-GCST90001506	CD25++ CD4+ T cell %T cell	rs61839660	T	C	T	C	0.5156	0.0490865	0.0543	0.0876333	FALSE	FALSE	0.509724	0.074456	6094697	10	3.2107e-20	0.05562	3437	0.0543	0.0243927
	ebi-a-GCST90001508	CD25++ CD45RA+ CD4 not regulatory T cell %CD4+ T cell	rs10905719	A	G	A	G	0.1841	0.0472824	0.2082	0.296375	FALSE	FALSE	0.304473	0.046044	6115171	10	7.05797e-09	0.03172	3437	0.2082	0.00970568
	ebi-a-GCST90001509	CD25++ CD45RA+ CD4 not regulatory T cell %T cell	rs10905719	A	G	A	G	0.1734	0.0472824	0.2082	0.296375	FALSE	FALSE	0.304473	0.046044	6115171	10	4.88495e-08	0.03172	3437	0.2082	0.00861971
	ebi-a-GCST90001511	CD25++ CD45RA- CD4 not regulatory T cell %CD4+ T cell	rs17583875	A	G	A	G	-1.737	0.155419	0.0029	0.0204412	FALSE	FALSE	0.282586	0.144639	197924770	1	7.08272e-14	0.2311	3437	0.0029	0.0161711
	ebi-a-GCST90001512	CD25++ CD45RA- CD4 not regulatory T cell %T cell	rs11579717	A	G	A	G	-1.078	-0.0468889	0.0044	0.0496939	FALSE	FALSE	0.657063	0.105612	199999121	1	1.83202e-08	0.1911	3437	0.0044	0.00917348
	ebi-a-GCST90001516	Immature Myeloid-Derived Suppressor Cells %CD33dim HLA DR- CD66b-	rs2455069	G	A	G	A	0.2522	0.0311344	0.5197	0.41535	FALSE	FALSE	0.465443	0.042655	51728641	19	1.8608e-14	0.03266	1857	0.4803	0.0311114
	ebi-a-GCST90001519	CD33+ HLA DR+ CD14- %CD33+ HLA DR+	rs7245846	A	G	A	G	-0.3128	-0.0090166	0.2236	0.356919	FALSE	FALSE	0.842261	0.045303	51731176	19	2.6339e-15	0.03922	1858	0.2236	0.0331019
	ebi-a-GCST90001521	CD33+ HLA DR+ CD14dim %CD33+ HLA DR+	rs111231787	T	C	T	C	1.244	-0.20231	0.0057	0.023428	FALSE	FALSE	0.178104	0.150236	112408670	5	3.04397e-08	0.2236	1858	0.0057	0.0163861
	ebi-a-GCST90001526	CD33dim HLA DR+ CD11b+ %CD33dim HLA DR+	rs1801274	G	A	G	A	0.5511	-0.00488456	0.3334	0.49232	FALSE	FALSE	0.907305	0.0419498	161479745	1	2.76822e-54	0.03437	1858	0.3334	0.121554
	ebi-a-GCST90001528	CD33dim HLA DR+ CD11b- %CD33dim HLA DR+	rs1801274	G	A	G	A	-0.5517	-0.00488456	0.3334	0.49232	FALSE	FALSE	0.907305	0.0419498	161479745	1	2.5293e-54	0.03439	1858	0.3334	0.121663
	ebi-a-GCST90001533	Basophil %CD33dim HLA DR- CD66b-	rs3865444	A	C	A	C	-0.5183	-0.00516786	0.2132	0.315668	FALSE	FALSE	0.908312	0.0448726	51727962	19	1.14393e-40	0.03788	1857	0.2132	0.0915832
	ebi-a-GCST90001535	CD45RA- CD4+ T cell %CD4+ T cell	rs11124653	A	C	A	C	0.1345	-0.040367	0.5909	0.606	FALSE	FALSE	0.351121	0.043293	39112166	2	3.92202e-08	0.02443	3427	0.4091	0.00876717
	ebi-a-GCST90001536	CD45RA- CD4+ T cell %T cell	rs12712610	G	A	G	A	-0.1632	-0.0769441	0.2969	0.181879	FALSE	FALSE	0.165008	0.0554183	38897249	2	7.82492e-10	0.02646	3427	0.2969	0.0109787
	ebi-a-GCST90001561	CD45RA+ CD8+ T cell %CD8+ T cell	rs11896593	C	G	C	G	0.2701	0.026172	0.3707	0.19897	TRUE	FALSE	0.617861	0.0524596	38925155	2	1.04112e-33	0.02208	3427	0.3707	0.0418385
	ebi-a-GCST90001562	CD45RA+ CD8+ T cell %T cell	rs2596459	T	G	T	G	0.1499	0.186848	0.5099	0.560206	FALSE	FALSE	1.09566e-05	0.0424909	31417540	6	1.652e-08	0.02649	3427	0.4901	0.00925734
	ebi-a-GCST90001568	Naive CD4-CD8- T cell %T cell	rs2523614	C	T	C	T	-0.1522	0.220775	0.2642	0.299371	FALSE	FALSE	1.30788e-06	0.0456281	31320654	6	6.09902e-09	0.02611	3427	0.2642	0.00981785
	ebi-a-GCST90001570	Effector Memory CD4-CD8- T cell %CD4-CD8- T cell	rs111902980	A	G	A	G	0.5134	-0.0550668	0.0193	0.0260248	FALSE	FALSE	0.679336	0.133215	157954450	1	2.64899e-08	0.09207	3427	0.0193	0.00899163
	ebi-a-GCST90001571	Effector Memory CD4-CD8- T cell %T cell	rs113500908	T	C	T	C	0.3476	0.18133	0.0449	0.0353583	FALSE	FALSE	0.115342	0.115157	100774499	6	2.83498e-09	0.05835	3427	0.0449	0.0102492
	ebi-a-GCST90001573	Terminally Differentiated CD4-CD8- T cell %CD4-CD8- T cell	rs113435341	G	A	G	A	1.73	0.109128	0.0032	0.0178084	FALSE	FALSE	0.511178	0.166099	198151688	1	3.64586e-14	0.2275	3427	0.0032	0.0165939
	ebi-a-GCST90001574	Terminally Differentiated CD4-CD8- T cell %T cell	rs113016235	G	T	G	T	-0.2092	-0.537753	0.1994	0.116226	FALSE	FALSE	2.18324e-13	0.0732928	32584977	6	1.97301e-08	0.03717	3427	0.1994	0.00915858
	ebi-a-GCST90001575	Naive CD4+ T cell %T cell	rs66679234	T	C	T	C	-0.1391	-0.0442925	0.4246	0.472899	FALSE	FALSE	0.302348	0.0429435	4224639	17	2.197e-08	0.0248	3427	0.4246	0.00909637
	ebi-a-GCST90001584	CD14- CD16+ monocyte %monocyte	rs3826007	T	C	T	C	-0.1739	0.0935615	0.2136	0.243472	FALSE	FALSE	0.0493745	0.0476057	80263217	15	5.41003e-09	0.02973	3629	0.2136	0.00934
	ebi-a-GCST90001585	CD14+ CD16+ monocyte %monocyte	rs3829793	G	C	G	C	0.1677	0.00123645	0.3147	0.346183	TRUE	FALSE	0.977633	0.0441011	161194400	1	6.142e-10	0.02704	3629	0.3147	0.0104879
	ebi-a-GCST90001586	CD14+ CD16- monocyte %monocyte	rs74975395	T	C	T	C	-0.254	-0.0482771	0.081	0.0228596	FALSE	FALSE	0.745698	0.148858	166026114	1	1.77301e-08	0.04499	3629	0.081	0.00870664
	ebi-a-GCST90001587	CD16+ monocyte %monocyte	rs74975395	T	C	T	C	0.2556	-0.0482771	0.081	0.0228596	FALSE	FALSE	0.745698	0.148858	166026114	1	1.45399e-08	0.045	3629	0.081	0.00881182
	ebi-a-GCST90001617	TCRgd T cell %lymphocyte	rs72845743	A	G	A	G	0.3943	0.580309	0.415	0.147686	FALSE	FALSE	3.97729e-25	0.0560422	32528414	6	2.48897e-08	0.07059	3666	0.415	0.00843906
	ebi-a-GCST90001619	HLA DR+ T cell%T cell	rs1084560	G	A	G	A	-0.1328	0.0267267	0.5726	0.659752	FALSE	FALSE	0.555324	0.0453141	10824872	16	9.71091e-09	0.02309	3596	0.4274	0.0091149
	ebi-a-GCST90001620	HLA DR+ T cell%lymphocyte	rs3087456	A	G	A	G	-0.4689	0.00169956	0.7661	0.735599	FALSE	FALSE	0.971464	0.0475106	10970902	16	7.09088e-69	0.02616	3596	0.2339	0.0820163
	ebi-a-GCST90001622	Natural Killer T %T cell	rs115536607	T	C	T	C	0.3253	-0.0457058	0.0545	0.043345	FALSE	FALSE	0.665929	0.105864	101417409	6	3.90904e-09	0.05512	3669	0.0545	0.0094037
	ebi-a-GCST90001623	Natural Killer T %lymphocyte	rs115536607	T	C	T	C	0.3109	-0.0457058	0.0545	0.043345	FALSE	FALSE	0.665929	0.105864	101417409	6	2.24502e-08	0.05547	3669	0.0545	0.00848936
	ebi-a-GCST90001625	HLA DR+ CD4+ T cell %T cell	rs11641185	T	C	T	C	-0.2989	-0.00709274	0.7744	0.728516	FALSE	FALSE	0.880674	0.0472499	10986596	16	4.5196e-32	0.02511	3595	0.2256	0.0379202
	ebi-a-GCST90001626	HLA DR+ CD4+ T cell %lymphocyte	rs3087456	A	G	A	G	-0.3114	0.00169956	0.7662	0.735599	FALSE	FALSE	0.971464	0.0475106	10970902	16	1.34307e-33	0.02551	3595	0.2338	0.0397997
	ebi-a-GCST90001628	HLA DR+ CD8+ T cell %T cell	rs3087456	A	G	A	G	-0.4526	0.00169956	0.7662	0.735599	FALSE	FALSE	0.971464	0.0475106	10970902	16	1.46893e-62	0.02659	3595	0.2338	0.0745816
	ebi-a-GCST90001629	HLA DR+ CD8+ T cell %lymphocyte	rs3087456	A	G	A	G	-0.4525	0.00169956	0.7662	0.735599	FALSE	FALSE	0.971464	0.0475106	10970902	16	9.22784e-61	0.027	3595	0.2338	0.072467
	ebi-a-GCST90001631	CD8+ Natural Killer T %T cell	rs76161425	T	C	T	C	-0.406	0.0420199	0.1088	0.0328406	FALSE	FALSE	0.71939	0.116958	112704995	11	1.41286e-25	0.03854	3668	0.1088	0.0293667
	ebi-a-GCST90001632	CD8+ Natural Killer T %lymphocyte	rs78268116	T	C	T	C	-0.3961	0.0649743	0.1095	0.0332913	FALSE	FALSE	0.575729	0.116101	112705025	11	2.18424e-24	0.03859	3668	0.1095	0.0279211
	ebi-a-GCST90001634	CD8dim Natural Killer T %T cell	rs11544989	G	A	G	A	0.1399	-0.0542373	0.6125	0.573883	FALSE	FALSE	0.224037	0.0446087	145057868	8	3.55697e-08	0.02533	3668	0.3875	0.00824781
	ebi-a-GCST90001635	CD8dim Natural Killer T %lymphocyte	rs11544989	G	A	G	A	0.1407	-0.0542373	0.6125	0.573883	FALSE	FALSE	0.224037	0.0446087	145057868	8	2.551e-08	0.02521	3668	0.3875	0.00842055
	ebi-a-GCST90001637	CD4-CD8- Natural Killer T %T cell	rs115536607	T	C	T	C	0.3694	-0.0457058	0.0545	0.043345	FALSE	FALSE	0.665929	0.105864	101417409	6	1.25314e-11	0.05436	3668	0.0545	0.0124329
	ebi-a-GCST90001638	CD4-CD8- Natural Killer T %lymphocyte	rs115536607	T	C	T	C	0.3576	-0.0457058	0.0545	0.043345	FALSE	FALSE	0.665929	0.105864	101417409	6	4.63554e-11	0.05416	3668	0.0545	0.0117457
	ebi-a-GCST90001641	CD3- lymphocyte %leukocyte	rs4796089	C	T	C	T	0.2194	-0.0919318	0.134	0.093318	FALSE	FALSE	0.206039	0.0727001	33814758	17	2.98903e-09	0.0369	3669	0.134	0.00954351
	ebi-a-GCST90001649	HLA DR+ Natural Killer %Natural Killer	rs115805162	T	C	T	C	0.2582	-0.014245	0.2076	0.0628566	FALSE	FALSE	0.870771	0.0875665	161410253	1	1.32008e-15	0.03216	3596	0.2076	0.0176094
	ebi-a-GCST90001650	HLA DR+ Natural Killer %CD3- lymphocyte	rs115805162	T	C	T	C	0.2697	-0.014245	0.2076	0.0628566	FALSE	FALSE	0.870771	0.0875665	161410253	1	1.62218e-17	0.0315	3596	0.2076	0.0199782
	ebi-a-GCST90001652	Granulocyte %leukocyte	rs77650974	A	G	A	G	0.1512	-0.034801	0.3227	0.19911	FALSE	FALSE	0.51386	0.0533064	12394263	18	1.25101e-08	0.0265	3669	0.3227	0.00879483
	ebi-a-GCST90001653	CD28- CD4-CD8- T cell %CD4-CD8- T cell	rs4796089	C	T	C	T	-0.2435	-0.0919318	0.1343	0.093318	FALSE	FALSE	0.206039	0.0727001	33814758	17	6.12915e-11	0.0371	3440	0.1343	0.0123676
	ebi-a-GCST90001655	CD28+ CD4-CD8- T cell %T cell	rs34546581	A	G	A	G	0.1659	0.0495828	0.1927	0.244014	FALSE	FALSE	0.309597	0.0487988	87021659	2	8.92401e-09	0.02878	3440	0.1927	0.00956705
	ebi-a-GCST90001656	CD28+ CD4-CD8- T cell %CD4-CD8- T cell	rs4796089	C	T	C	T	0.2435	-0.0919318	0.1343	0.093318	FALSE	FALSE	0.206039	0.0727001	33814758	17	6.12915e-11	0.0371	3440	0.1343	0.0123676
	ebi-a-GCST90001658	CD39+ CD4+ T cell %T cell	rs10736092	G	A	G	A	1.014	-0.0326501	0.469	0.532265	FALSE	FALSE	0.443598	0.0426168	97570315	10	1e-200	0.01774	3440	0.469	0.487114
	ebi-a-GCST90001659	CD39+ CD4+ T cell %CD4+ T cell	rs10736092	G	A	G	A	1.023	-0.0326501	0.469	0.532265	FALSE	FALSE	0.443598	0.0426168	97570315	10	1e-200	0.01758	3440	0.469	0.49606
	ebi-a-GCST90001661	CD28- CD8dim T cell %T cell	rs12986962	G	A	G	A	-0.1604	-0.00125275	0.2827	0.367896	FALSE	FALSE	0.977103	0.0436482	111808558	2	1.54099e-08	0.02829	3440	0.2827	0.00925859
	ebi-a-GCST90001662	CD28- CD8dim T cell %CD8dim T cell	rs4796089	C	T	C	T	-0.2283	-0.0919318	0.1343	0.093318	FALSE	FALSE	0.206039	0.0727001	33814758	17	4.32195e-10	0.03646	3440	0.1343	0.0112693
	ebi-a-GCST90001664	CD28+ CD45RA+ CD8dim T cell %T cell	rs113435341	G	A	G	A	2.157	0.109128	0.0032	0.0178084	FALSE	FALSE	0.511178	0.166099	198151688	1	2.96415e-25	0.2061	3440	0.0032	0.0308584
	ebi-a-GCST90001665	CD28+ CD45RA+ CD8dim T cell %CD8dim T cell	rs11579717	A	G	A	G	1.307	-0.0468889	0.0044	0.0496939	FALSE	FALSE	0.657063	0.105612	199999121	1	2.37411e-12	0.1858	3440	0.0044	0.0141807
	ebi-a-GCST90001667	CD28+ CD45RA- CD8dim T cell %T cell	rs11579717	A	G	A	G	-1.201	-0.0468889	0.0044	0.0496939	FALSE	FALSE	0.657063	0.105612	199999121	1	1.41906e-11	0.1771	3440	0.0044	0.0131924
	ebi-a-GCST90001668	CD28+ CD45RA- CD8dim T cell %CD8dim T cell	rs11579717	A	G	A	G	-1.217	-0.0468889	0.0044	0.0496939	FALSE	FALSE	0.657063	0.105612	199999121	1	6.36356e-11	0.1857	3440	0.0044	0.0123313
	ebi-a-GCST90001670	CD39+ CD8+ T cell %T cell	rs10736092	G	A	G	A	1.01	-0.0326501	0.469	0.532265	FALSE	FALSE	0.443598	0.0426168	97570315	10	1e-200	0.01914	3440	0.469	0.447352
	ebi-a-GCST90001671	CD39+ CD8+ T cell %CD8+ T cell	rs11818051	T	C	T	C	0.6977	0.0370638	0.0317	0.0136423	FALSE	FALSE	0.840856	0.184584	97972294	10	7.7464e-21	0.07403	3440	0.0317	0.0251705
	ebi-a-GCST90001679	CD25++ CD8+ T cell %T cell	rs61839660	T	C	T	C	0.3212	0.0490865	0.0541	0.0876333	FALSE	FALSE	0.509724	0.074456	6094697	10	3.41099e-08	0.05805	3162	0.0541	0.00958959
	ebi-a-GCST90001680	CD25++ CD8+ T cell %CD8+ T cell	rs72915529	A	G	A	G	-0.7447	-0.0132623	0.0103	0.0435614	FALSE	FALSE	0.895537	0.101006	54970478	2	3.00497e-09	0.1252	3162	0.0103	0.0110652
	ebi-a-GCST90001686	CD28- CD8+ T cell %CD8+ T cell	rs4796089	C	T	C	T	-0.2034	-0.0919318	0.1343	0.093318	FALSE	FALSE	0.206039	0.0727001	33814758	17	1.35301e-09	0.03346	3440	0.1343	0.010628
	ebi-a-GCST90001689	CD28+ CD45RA+ CD8+ T cell %CD8+ T cell	rs17583875	A	G	A	G	0.9979	0.155419	0.0029	0.0204412	FALSE	FALSE	0.282586	0.144639	197924770	1	8.81901e-09	0.1731	3440	0.0029	0.00956854
	ebi-a-GCST90001691	CD28+ CD45RA- CD8+ T cell %T cell	rs17583875	A	G	A	G	-2.154	0.155419	0.0029	0.0204412	FALSE	FALSE	0.282586	0.144639	197924770	1	8.59607e-21	0.2288	3440	0.0029	0.0251173
	ebi-a-GCST90001692	CD28+ CD45RA- CD8+ T cell %CD8+ T cell	rs1051488	T	C	T	C	0.2395	-0.0403758	0.7693	0.35644	FALSE	FALSE	0.370315	0.0450696	31322911	6	8.82064e-13	0.03338	3440	0.2307	0.0147445
	ebi-a-GCST90001694	CD28- CD4-CD8- T cell %T cell	rs6755452	G	T	G	T	0.2159	0.0308943	0.189	0.246219	FALSE	FALSE	0.53109	0.049325	87035076	2	5.00495e-11	0.03275	3440	0.189	0.0124759
	ebi-a-GCST90001696	CD45RA- CD28- CD8+ T cell %CD8+ T cell	rs130071	A	G	A	G	2.545	0.229062	0.2185	0.274735	FALSE	FALSE	3.82566e-07	0.0451138	31116210	6	7.92793e-10	0.4129	3425	0.2185	0.0109707
	ebi-a-GCST90001697	CD45RA- CD28- CD8+ T cell %T cell	rs111388649	A	G	A	G	26.26	-0.186388	0.0001	0.023337	FALSE	FALSE	0.212193	0.149402	28246470	12	2.22101e-08	4.684	3425	0.0001	0.00909343
	ebi-a-GCST90001699	CD45RA+ CD28- CD8+ T cell %CD8+ T cell	rs7559619	G	A	G	A	-2.745	-0.0184463	0.3508	0.367171	FALSE	FALSE	0.682389	0.0450794	38892207	2	1.962e-13	0.372	3425	0.3508	0.0156491
	ebi-a-GCST90001700	CD45RA+ CD28- CD8+ T cell %T cell	rs10824158	T	G	T	G	9.768	0.0330263	0.0019	0.0353274	FALSE	FALSE	0.778167	0.117232	53915868	10	1.62401e-08	1.725	3425	0.0019	0.00927525
	ebi-a-GCST90001701	BAFF-R on CD20- CD38- B cell	rs73165129	T	C	T	C	-0.5191	-0.0394954	0.0987	0.081818	FALSE	FALSE	0.610807	0.0776061	42315371	22	6.74528e-37	0.04044	3592	0.0987	0.0438596
	ebi-a-GCST90001702	BAFF-R on CD24+ CD27+ B cell	rs117086217	G	A	G	A	-0.5014	0.111059	0.0343	0.0232483	FALSE	FALSE	0.450416	0.147152	39876838	22	1.08493e-13	0.06723	3657	0.0343	0.0149817
	ebi-a-GCST90001703	BAFF-R on IgD+ CD24+ B cell	rs117086217	G	A	G	A	-0.5093	0.111059	0.0343	0.0232483	FALSE	FALSE	0.450416	0.147152	39876838	22	4.41876e-14	0.06721	3657	0.0343	0.0154592
	ebi-a-GCST90001704	BAFF-R on IgD+ CD24- B cell	rs1081003	A	G	A	G	-0.4975	-0.0816102	0.0874	0.0274038	FALSE	FALSE	0.538655	0.132733	42525756	22	3.3243e-28	0.0448	3657	0.0874	0.0326213
	ebi-a-GCST90001705	BAFF-R on IgD+ CD38- B cell	rs1081003	A	G	A	G	-0.5412	-0.0816102	0.0872	0.0274038	FALSE	FALSE	0.538655	0.132733	42525756	22	4.58564e-33	0.04473	3645	0.0872	0.0386117
	ebi-a-GCST90001706	BAFF-R on IgD+ CD38- naive B cell	rs1081003	A	G	A	G	-0.5202	-0.0816102	0.0887	0.0274038	FALSE	FALSE	0.538655	0.132733	42525756	22	8.86135e-18	0.05995	1837	0.0887	0.0393738
	ebi-a-GCST90001707	BAFF-R on IgD+ CD38- unswitched memory B cell	rs11090614	G	A	G	A	-0.3049	0.0167226	0.2474	0.242005	FALSE	FALSE	0.741927	0.0507806	44300847	22	8.44501e-15	0.03896	1837	0.2474	0.0322645
	ebi-a-GCST90001708	BAFF-R on IgD+ CD38+ B cell	rs1081003	A	G	A	G	-0.4922	-0.0816102	0.0874	0.0274038	FALSE	FALSE	0.538655	0.132733	42525756	22	1.40411e-27	0.04486	3656	0.0874	0.0318778
	ebi-a-GCST90001709	BAFF-R on IgD+ CD38dim B cell	rs1081003	A	G	A	G	-0.5028	-0.0816102	0.0874	0.0274038	FALSE	FALSE	0.538655	0.132733	42525756	22	9.60948e-29	0.04481	3657	0.0874	0.0332825
	ebi-a-GCST90001710	BAFF-R on IgD- CD24- B cell	rs113530150	T	C	T	C	-0.3712	0.15721	0.0742	0.035179	FALSE	FALSE	0.177153	0.116489	40567196	22	4.73042e-14	0.04904	3657	0.0742	0.0154255
	ebi-a-GCST90001711	BAFF-R on IgD- CD27- B cell	rs113530150	T	C	T	C	-0.3778	0.15721	0.0742	0.035179	FALSE	FALSE	0.177153	0.116489	40567196	22	1.40088e-14	0.04889	3657	0.0742	0.0160666
	ebi-a-GCST90001712	BAFF-R on IgD- CD38- B cell	rs117086217	G	A	G	A	-0.4887	0.111059	0.0343	0.0232483	FALSE	FALSE	0.450416	0.147152	39876838	22	3.72735e-13	0.06701	3657	0.0343	0.0143354
	ebi-a-GCST90001713	BAFF-R on IgD- CD38+ B cell	rs149192849	C	T	C	T	-0.3114	0.0336268	0.0536	0.032707	FALSE	FALSE	0.78175	0.121379	42270864	22	1.34899e-08	0.0547	3659	0.0536	0.00877951
	ebi-a-GCST90001714	BAFF-R on IgD- CD38dim B cell	rs4657041	C	T	C	T	-0.1739	-0.00232969	0.3344	0.492501	FALSE	FALSE	0.955856	0.0420836	161478859	1	1.31099e-10	0.02699	3657	0.3344	0.0112245
	ebi-a-GCST90001715	BAFF-R on memory B cell	rs117086217	G	A	G	A	-0.5069	0.111059	0.0343	0.0232483	FALSE	FALSE	0.450416	0.147152	39876838	22	5.38642e-14	0.06712	3657	0.0343	0.0153566
	ebi-a-GCST90001716	BAFF-R on naive-mature B cell	rs1081003	A	G	A	G	-0.5029	-0.0816102	0.0874	0.0274038	FALSE	FALSE	0.538655	0.132733	42525756	22	1.2249e-28	0.04491	3657	0.0874	0.033152
	ebi-a-GCST90001717	BAFF-R on unswitched memory B cell	rs117086217	G	A	G	A	-0.5	0.111059	0.0343	0.0232483	FALSE	FALSE	0.450416	0.147152	39876838	22	1.20088e-13	0.06715	3657	0.0343	0.0149344
	ebi-a-GCST90001718	BAFF-R on switched memory B cell	rs117086217	G	A	G	A	-0.4893	0.111059	0.0343	0.0232483	FALSE	FALSE	0.450416	0.147152	39876838	22	4.3401e-13	0.06729	3657	0.0343	0.0142525
	ebi-a-GCST90001719	BAFF-R on IgD+ B cell	rs1081003	A	G	A	G	-0.5131	-0.0816102	0.0875	0.0274038	FALSE	FALSE	0.538655	0.132733	42525756	22	5.91834e-30	0.04473	3658	0.0875	0.0347228
	ebi-a-GCST90001720	BAFF-R on transitional B cell	rs1081003	A	G	A	G	-0.4717	-0.0816102	0.0873	0.0274038	FALSE	FALSE	0.538655	0.132733	42525756	22	1.85994e-25	0.0449	3655	0.0873	0.0293111
	ebi-a-GCST90001721	CD19 on CD20- B cell	rs11748905	C	T	C	T	-1.009	-0.0653817	0.0048	0.023538	FALSE	FALSE	0.641771	0.140538	80934634	5	4.78101e-08	0.1845	3656	0.0048	0.00811419
	ebi-a-GCST90001722	CD19 on CD20- CD38- B cell	rs10426452	A	G	A	G	-0.1391	-0.00567097	0.3815	0.298545	FALSE	FALSE	0.902053	0.0460759	49907690	19	2.50599e-08	0.02491	3595	0.3815	0.00859918
	ebi-a-GCST90001723	CD19 on CD24+ CD27+ B cell	rs112417310	A	G	A	G	0.5474	-0.220226	0.0201	0.0120038	FALSE	FALSE	0.288108	0.207314	206855483	1	9.27598e-10	0.08918	3656	0.0201	0.0102004
	ebi-a-GCST90001724	CD19 on IgD+ CD24+ B cell	rs113812519	G	A	G	A	0.5546	-0.00357332	0.0185	0.0173806	FALSE	FALSE	0.983473	0.172508	207276336	1	1.91501e-09	0.09212	3656	0.0185	0.00981661
	ebi-a-GCST90001725	CD19 on IgD+ CD24- B cell	rs112417310	A	G	A	G	0.5237	-0.220226	0.0201	0.0120038	FALSE	FALSE	0.288108	0.207314	206855483	1	3.79796e-09	0.08866	3656	0.0201	0.00945319
	ebi-a-GCST90001728	CD19 on IgD+ CD38- unswitched memory B cell	rs113812519	G	A	G	A	0.7181	-0.00357332	0.0215	0.0173806	FALSE	FALSE	0.983473	0.172508	207276336	1	7.39197e-10	0.116	1833	0.0215	0.0204788
	ebi-a-GCST90001729	CD19 on IgD+ CD38+ B cell	rs112417310	A	G	A	G	0.6504	-0.220226	0.0201	0.0120038	FALSE	FALSE	0.288108	0.207314	206855483	1	5.4325e-13	0.08983	3657	0.0201	0.0141323
	ebi-a-GCST90001730	CD19 on IgD+ CD38dim B cell	rs112417310	A	G	A	G	0.5594	-0.220226	0.0201	0.0120038	FALSE	FALSE	0.288108	0.207314	206855483	1	3.64897e-10	0.089	3657	0.0201	0.0106874
	ebi-a-GCST90001733	CD19 on IgD- CD38- B cell	rs7189927	C	T	C	T	0.1434	0.00175594	0.5982	0.65091	FALSE	FALSE	0.967956	0.0437113	28913787	16	1.06601e-08	0.025	3657	0.4018	0.00891669
	ebi-a-GCST90001735	CD19 on IgD- CD38dim B cell	rs112417310	A	G	A	G	0.5373	-0.220226	0.0201	0.0120038	FALSE	FALSE	0.288108	0.207314	206855483	1	1.695e-09	0.08896	3657	0.0201	0.00987662
	ebi-a-GCST90001736	CD19 on memory B cell	rs112417310	A	G	A	G	0.5116	-0.220226	0.0201	0.0120038	FALSE	FALSE	0.288108	0.207314	206855483	1	1.118e-08	0.08936	3657	0.0201	0.00888331
	ebi-a-GCST90001737	CD19 on naive-mature B cell	rs79856590	A	G	A	G	0.292	-0.0261878	0.0609	0.0439579	FALSE	FALSE	0.799766	0.103244	205241642	1	1.05099e-08	0.05091	3653	0.0609	0.00892517
	ebi-a-GCST90001738	CD19 on unswitched memory B cell	rs113812519	G	A	G	A	0.5404	-0.00357332	0.0185	0.0173806	FALSE	FALSE	0.983473	0.172508	207276336	1	4.29101e-09	0.0918	3656	0.0185	0.00938949
	ebi-a-GCST90001740	CD19 on switched memory B cell	rs112417310	A	G	A	G	0.4952	-0.220226	0.0201	0.0120038	FALSE	FALSE	0.288108	0.207314	206855483	1	3.38197e-08	0.0895	3657	0.0201	0.00830175
	ebi-a-GCST90001741	CD19 on IgD+ B cell	rs112417310	A	G	A	G	0.5195	-0.220226	0.0201	0.0120038	FALSE	FALSE	0.288108	0.207314	206855483	1	5.79095e-09	0.08901	3658	0.0201	0.00922623
	ebi-a-GCST90001742	CD19 on transitional B cell	rs113812519	G	A	G	A	0.5863	-0.00357332	0.0185	0.0173806	FALSE	FALSE	0.983473	0.172508	207276336	1	2.61198e-10	0.09251	3657	0.0185	0.0108641
	ebi-a-GCST90001743	CD20 on B cell	rs12212931	G	T	G	T	0.2121	0.131272	0.8197	0.818177	FALSE	FALSE	0.0170288	0.0550155	15913304	6	3.01578e-11	0.03182	3660	0.1803	0.0119939
	ebi-a-GCST90001745	CD20 on CD24+ CD27+ B cell	rs111259171	G	A	G	A	0.2545	-0.173774	0.1947	0.021775	FALSE	FALSE	0.288938	0.163867	32640351	6	1.38401e-08	0.04474	3657	0.1947	0.00877067
	ebi-a-GCST90001746	CD20 on IgD+ CD24+ B cell	rs1569590	G	A	G	A	0.2082	0.137946	0.8748	0.908794	FALSE	FALSE	0.0638473	0.0744349	15898884	6	1.84502e-08	0.03692	3657	0.1252	0.00862091
	ebi-a-GCST90001747	CD20 on IgD+ CD24- B cell	rs2066399	A	G	A	G	0.2255	0.149055	0.821	0.815238	FALSE	FALSE	0.00675004	0.0550236	15880540	6	2.94781e-12	0.03219	3657	0.179	0.0132415
	ebi-a-GCST90001748	CD20 on IgD+ CD38- B cell	rs12554596	G	A	G	A	-0.1558	-0.0922348	0.3892	0.214293	FALSE	FALSE	0.0876825	0.0540096	37002142	9	8.42597e-10	0.02531	3645	0.3892	0.0102887
	ebi-a-GCST90001749	CD20 on IgD+ CD38- naive B cell	rs11604619	T	A	T	A	-0.2292	0.0560922	0.6074	0.54458	TRUE	TRUE	0.180608	0.0418947	60261376	11	1.55704e-11	0.03378	1834	0.3926	0.0244874
	ebi-a-GCST90001751	CD20 on IgD+ CD38+ B cell	rs2066399	A	G	A	G	0.3353	0.149055	0.821	0.815238	FALSE	FALSE	0.00675004	0.0550236	15880540	6	1.1311e-25	0.03177	3657	0.179	0.0295581
	ebi-a-GCST90001752	CD20 on IgD+ CD38dim B cell	rs1007337	T	C	T	C	-0.1389	-0.00937111	0.6024	0.652266	FALSE	FALSE	0.830377	0.0437456	39781585	22	3.33503e-08	0.02509	3657	0.3976	0.00831101
	ebi-a-GCST90001753	CD20 on IgD- CD24- B cell	rs30006	C	T	C	T	-0.196	-0.0634874	0.2335	0.256327	FALSE	FALSE	0.189078	0.0483415	49847916	19	3.02691e-11	0.02941	3657	0.2335	0.0119993
	ebi-a-GCST90001754	CD20 on IgD- CD27- B cell	rs1883832	C	T	C	T	-0.1869	-0.0852925	0.6318	0.742512	FALSE	FALSE	0.0716266	0.0473457	44746982	20	4.89553e-13	0.02576	3657	0.3682	0.0141904
	ebi-a-GCST90001755	CD20 on IgD- CD38- B cell	rs10501383	T	C	T	C	-0.255	0.0731957	0.0971	0.0799389	FALSE	FALSE	0.332757	0.0755704	60164527	11	5.40605e-10	0.04098	3657	0.0971	0.010477
	ebi-a-GCST90001757	CD20 on IgD- CD38dim B cell	rs11187166	T	C	T	C	0.1757	-0.125198	0.1993	0.179302	FALSE	FALSE	0.0233291	0.0552018	94516008	10	2.97399e-08	0.03163	3657	0.1993	0.00836703
	ebi-a-GCST90001758	CD20 on memory B cell	rs13190846	T	C	T	C	0.1821	0.0148151	0.328	0.335657	FALSE	FALSE	0.756374	0.0477536	29905727	6	7.35495e-09	0.03141	3657	0.328	0.00910722
	ebi-a-GCST90001759	CD20 on naive-mature B cell	rs1941018	G	A	G	A	-0.1965	0.0621485	0.6081	0.545151	FALSE	FALSE	0.137478	0.0418438	60268994	11	3.155e-15	0.02481	3657	0.3919	0.016864
	ebi-a-GCST90001760	CD20 on unswitched memory B cell	rs112405902	A	G	A	G	0.2604	0.119255	0.1069	0.032933	FALSE	FALSE	0.30098	0.115297	31809504	6	1.74699e-08	0.0461	3657	0.1069	0.00864933
	ebi-a-GCST90001761	CD20 on switched memory B cell	rs10501383	T	C	T	C	-0.2991	0.0731957	0.0971	0.0799389	FALSE	FALSE	0.332757	0.0755704	60164527	11	3.60911e-13	0.04099	3657	0.0971	0.0143507
	ebi-a-GCST90001762	CD20 on IgD+ B cell	rs12212931	G	T	G	T	0.2233	0.131272	0.8197	0.818177	FALSE	FALSE	0.0170288	0.0550155	15913304	6	2.32809e-12	0.03173	3658	0.1803	0.0133584
	ebi-a-GCST90001763	CD20 on transitional B cell	rs7939177	T	C	T	C	-0.1877	0.0614824	0.6102	0.541868	FALSE	FALSE	0.143134	0.0419899	60266070	11	7.11541e-14	0.02497	3657	0.3898	0.0152162
	ebi-a-GCST90001765	CD24 on IgD+ CD24+ B cell	rs2236073	A	G	A	G	0.1681	-0.0782291	0.5997	0.579109	FALSE	FALSE	0.0611332	0.0417772	106898421	6	1.54099e-11	0.02484	3655	0.4003	0.0123748
	ebi-a-GCST90001766	CD24 on IgD+ CD38- B cell	rs2236073	A	G	A	G	0.1396	-0.0782291	0.5998	0.579109	FALSE	FALSE	0.0611332	0.0417772	106898421	6	3.86198e-08	0.02534	3638	0.4002	0.00827345
	ebi-a-GCST90001767	CD24 on IgD+ CD38- unswitched memory B cell	rs2236073	A	G	A	G	0.2114	-0.0782291	0.5961	0.579109	FALSE	FALSE	0.0611332	0.0417772	106898421	6	2.91897e-09	0.03543	1832	0.4039	0.0190627
	ebi-a-GCST90001768	CD24 on IgD+ CD38+ B cell	rs1799693	G	A	G	A	-0.2018	0.141438	0.8286	0.922931	FALSE	FALSE	0.0786221	0.0804204	106992464	6	6.12097e-10	0.03253	3655	0.1714	0.0104193
	ebi-a-GCST90001769	CD24 on IgD- CD38- B cell	rs2236073	A	G	A	G	0.1798	-0.0782291	0.5996	0.579109	FALSE	FALSE	0.0611332	0.0417772	106898421	6	1.36113e-12	0.02528	3648	0.4004	0.013677
	ebi-a-GCST90001771	CD24 on memory B cell	rs2236073	A	G	A	G	0.1799	-0.0782291	0.5996	0.579109	FALSE	FALSE	0.0611332	0.0417772	106898421	6	5.99791e-13	0.0249	3653	0.4004	0.0140881
	ebi-a-GCST90001772	CD24 on unswitched memory B cell	rs2236073	A	G	A	G	0.1623	-0.0782291	0.5997	0.579109	FALSE	FALSE	0.0611332	0.0417772	106898421	6	9.31322e-11	0.02499	3655	0.4003	0.0114086
	ebi-a-GCST90001773	CD24 on switched memory B cell	rs2236073	A	G	A	G	0.1709	-0.0782291	0.5997	0.579109	FALSE	FALSE	0.0611332	0.0417772	106898421	6	1.45814e-11	0.02524	3652	0.4003	0.0123981
	ebi-a-GCST90001774	CD24 on transitional B cell	rs12206866	T	C	T	C	-0.4459	-0.0425269	0.0559	0.0568185	FALSE	FALSE	0.641599	0.0913645	107159822	6	1.31613e-16	0.05365	3656	0.0559	0.0185439
	ebi-a-GCST90001775	CD25 on B cell	rs147487472	A	C	A	C	0.4239	-0.101826	0.0415	0.0555697	FALSE	FALSE	0.302224	0.0986995	6191376	10	6.11787e-12	0.06144	3660	0.0415	0.012839
	ebi-a-GCST90001777	CD25 on CD24+ CD27+ B cell	rs11598494	C	T	C	T	-0.1762	0.00767539	0.5587	0.356375	FALSE	FALSE	0.861062	0.0438538	6178941	10	6.79047e-13	0.02445	3657	0.4413	0.0140025
	ebi-a-GCST90001778	CD25 on IgD+ CD24+ B cell	rs11598494	C	T	C	T	-0.1524	0.00767539	0.5587	0.356375	FALSE	FALSE	0.861062	0.0438538	6178941	10	6.89493e-10	0.02465	3657	0.4413	0.0103442
	ebi-a-GCST90001779	CD25 on IgD+ CD24- B cell	rs3793662	T	C	T	C	-0.1898	-0.00610302	0.7759	0.814952	FALSE	FALSE	0.910382	0.0542221	95886051	9	1.11401e-10	0.02934	3657	0.2241	0.0113137
	ebi-a-GCST90001780	CD25 on IgD+ CD38- B cell	rs3793662	T	C	T	C	-0.1749	-0.00610302	0.7759	0.814952	FALSE	FALSE	0.910382	0.0542221	95886051	9	2.377e-09	0.02923	3642	0.2241	0.00973494
	ebi-a-GCST90001781	CD25 on IgD+ CD38- naive B cell	rs2275848	T	G	T	G	-0.2187	-0.0067397	0.7711	0.813364	FALSE	FALSE	0.900551	0.0539328	95887320	9	4.80695e-08	0.0399	1835	0.2289	0.0161088
	ebi-a-GCST90001782	CD25 on IgD+ CD38- unswitched memory B cell	rs10905716	T	C	T	C	-0.4537	0.0730894	0.2439	0.21947	FALSE	FALSE	0.140442	0.0495808	6114010	10	6.15035e-33	0.03721	1837	0.2439	0.0748706
	ebi-a-GCST90001783	CD25 on IgD+ CD38+ B cell	rs3793662	T	C	T	C	-0.1813	-0.00610302	0.7758	0.814952	FALSE	FALSE	0.910382	0.0542221	95886051	9	4.37895e-10	0.02898	3656	0.2242	0.0105918
	ebi-a-GCST90001784	CD25 on IgD+ CD38dim B cell	rs62626323	A	C	A	C	0.5433	-0.0962777	0.1075	0.0545167	FALSE	FALSE	0.3038	0.093626	6115678	10	1.25285e-40	0.04021	3657	0.1075	0.0475477
	ebi-a-GCST90001785	CD25 on IgD- CD24- B cell	rs11548656	G	A	G	A	-0.2363	-0.139479	0.1287	0.0374714	FALSE	FALSE	0.232853	0.11691	81916912	16	1.47001e-10	0.03676	3649	0.1287	0.0111973
	ebi-a-GCST90001786	CD25 on IgD- CD27- B cell	rs1883832	C	T	C	T	0.2306	-0.0852925	0.6316	0.742512	FALSE	FALSE	0.0716266	0.0473457	44746982	20	3.11172e-19	0.02558	3651	0.3684	0.0217743
	ebi-a-GCST90001787	CD25 on IgD- CD38- B cell	rs12342539	T	C	T	C	-0.1657	0.00981257	0.2216	0.178789	FALSE	FALSE	0.857335	0.0545856	4327960	9	2.246e-08	0.02956	3657	0.2216	0.00851914
	ebi-a-GCST90001789	CD25 on IgD- CD38dim B cell	rs3793662	T	C	T	C	-0.1698	-0.00610302	0.7759	0.814952	FALSE	FALSE	0.910382	0.0542221	95886051	9	3.69199e-09	0.02871	3657	0.2241	0.00947436
	ebi-a-GCST90001790	CD25 on memory B cell	rs11598494	C	T	C	T	-0.1768	0.00767539	0.5587	0.356375	FALSE	FALSE	0.861062	0.0438538	6178941	10	6.08555e-13	0.02448	3657	0.4413	0.0140626
	ebi-a-GCST90001791	CD25 on naive-mature B cell	rs11051398	T	C	T	C	-0.1509	-0.0337711	0.5325	0.4535	FALSE	FALSE	0.425735	0.0423989	31504316	12	7.67291e-09	0.02607	3657	0.4675	0.00907843
	ebi-a-GCST90001792	CD25 on unswitched memory B cell	rs11598494	C	T	C	T	-0.1584	0.00767539	0.5587	0.356375	FALSE	FALSE	0.861062	0.0438538	6178941	10	1.20301e-10	0.02453	3657	0.4413	0.0112737
	ebi-a-GCST90001793	CD25 on switched memory B cell	rs41294937	C	T	C	T	0.5555	-0.142755	0.1075	0.0552496	FALSE	FALSE	0.129384	0.0941327	6106621	10	1.57109e-43	0.03963	3657	0.1075	0.0509879
	ebi-a-GCST90001794	CD25 on IgD+ B cell	rs147487472	A	C	A	C	0.3795	-0.101826	0.0416	0.0555697	FALSE	FALSE	0.302224	0.0986995	6191376	10	7.54797e-10	0.0615	3658	0.0416	0.0103023
	ebi-a-GCST90001795	CD25 on transitional B cell	rs62626323	A	C	A	C	0.2969	-0.0962777	0.1075	0.0545167	FALSE	FALSE	0.3038	0.093626	6115678	10	1.77787e-13	0.04016	3657	0.1075	0.0147253
	ebi-a-GCST90001798	CD27 on CD24+ CD27+ B cell	rs147714617	T	C	T	C	0.2579	0.217685	0.1224	0.0396392	FALSE	FALSE	0.0352444	0.103387	6605299	12	5.22516e-12	0.03725	3657	0.1224	0.0129381
	ebi-a-GCST90001799	CD27 on T cell	rs1801274	G	A	G	A	-0.3112	-0.00488456	0.3166	0.49232	FALSE	FALSE	0.907305	0.0419498	161479745	1	1.06292e-20	0.03296	1838	0.3166	0.0462583
	ebi-a-GCST90001800	CD27 on IgD+ CD24+ B cell	rs1883832	C	T	C	T	-0.4972	-0.0852925	0.6317	0.742512	FALSE	FALSE	0.0716266	0.0473457	44746982	20	2.97989e-83	0.02506	3656	0.3683	0.0972039
	ebi-a-GCST90001801	CD27 on IgD+ CD38- unswitched memory B cell	rs25680	A	G	A	G	-0.2854	-0.0268865	0.1672	0.227727	FALSE	FALSE	0.591911	0.0501548	6554628	12	9.11108e-10	0.04636	1836	0.1672	0.0202244
	ebi-a-GCST90001802	CD27 on IgD- CD38- B cell	rs11064198	T	A	T	A	-0.225	0.0216684	0.1256	0.191517	TRUE	FALSE	0.694544	0.0551786	6558720	12	1.19201e-09	0.03691	3657	0.1256	0.0100591
	ebi-a-GCST90001803	CD27 on IgD- CD38+ B cell	rs1883832	C	T	C	T	-0.1431	-0.0852925	0.6323	0.742512	FALSE	FALSE	0.0716266	0.0473457	44746982	20	3.69403e-08	0.02594	3642	0.3677	0.00828677
	ebi-a-GCST90001804	CD27 on IgD- CD38dim B cell	rs162076	A	G	A	G	-0.1634	0.0863303	0.555	0.538594	FALSE	FALSE	0.0404518	0.0421307	46785499	20	5.02805e-11	0.02479	3657	0.445	0.0117408
	ebi-a-GCST90001805	CD27 on memory B cell	rs147714617	T	C	T	C	0.2563	0.217685	0.1224	0.0396392	FALSE	FALSE	0.0352444	0.103387	6605299	12	1.11199e-11	0.03761	3657	0.1224	0.0125396
	ebi-a-GCST90001806	CD27 on unswitched memory B cell	rs144642376	G	A	G	A	0.2712	-0.0638466	0.0718	0.0285031	FALSE	FALSE	0.630935	0.132899	36349691	3	3.82402e-08	0.04922	3656	0.0718	0.00823566
	ebi-a-GCST90001807	CD27 on Plasma Blast-Plasma Cell	rs4657041	C	T	C	T	-0.1484	-0.00232969	0.3347	0.492501	FALSE	FALSE	0.955856	0.0420836	161478859	1	9.69304e-09	0.02581	3651	0.3347	0.00897357
	ebi-a-GCST90001808	CD27 on switched memory B cell	rs144642376	G	A	G	A	0.2781	-0.0638466	0.0718	0.0285031	FALSE	FALSE	0.630935	0.132899	36349691	3	1.692e-08	0.0492	3657	0.0718	0.00866102
	ebi-a-GCST90001810	CD38 on CD3- CD19-	rs548316	A	G	A	G	-0.1994	-0.086314	0.5251	0.316895	FALSE	FALSE	0.0572075	0.0453873	128077683	11	6.38396e-09	0.03417	1834	0.4749	0.0182293
	ebi-a-GCST90001811	CD38 on IgD+ CD24- B cell	rs115062208	G	A	G	A	-0.6992	-0.190484	0.0115	0.0204818	FALSE	FALSE	0.246465	0.164356	15956227	4	7.96508e-09	0.1209	3656	0.0115	0.00906544
	ebi-a-GCST90001812	CD38 on IgD+ CD38+ B cell	rs76112278	A	G	A	G	-0.7731	0.0725872	0.0194	0.0127122	FALSE	FALSE	0.726484	0.207507	15915069	4	5.54243e-18	0.089	3652	0.0194	0.0202432
	ebi-a-GCST90001813	CD38 on IgD+ CD38dim B cell	rs115062208	G	A	G	A	-0.8972	-0.190484	0.0115	0.0204818	FALSE	FALSE	0.246465	0.164356	15956227	4	1.7108e-13	0.1213	3654	0.0115	0.0147514
	ebi-a-GCST90001815	CD38 on IgD- CD38dim B cell	rs115062208	G	A	G	A	-0.8942	-0.190484	0.0115	0.0204818	FALSE	FALSE	0.246465	0.164356	15956227	4	3.33887e-14	0.1174	3657	0.0115	0.0156161
	ebi-a-GCST90001816	CD38 on naive-mature B cell	rs115062208	G	A	G	A	-0.7874	-0.190484	0.0115	0.0204818	FALSE	FALSE	0.246465	0.164356	15956227	4	5.47898e-11	0.1197	3656	0.0115	0.0116973
	ebi-a-GCST90001818	CD38 on IgD+ B cell	rs76112278	A	G	A	G	-0.6069	0.0725872	0.0194	0.0127122	FALSE	FALSE	0.726484	0.207507	15915069	4	1.96698e-11	0.09018	3658	0.0194	0.01223
	ebi-a-GCST90001819	CD38 on transitional B cell	rs115062208	G	A	G	A	-0.912	-0.190484	0.0115	0.0204818	FALSE	FALSE	0.246465	0.164356	15956227	4	1.68694e-14	0.1184	3657	0.0115	0.0159651
	ebi-a-GCST90001820	IgD on IgD+ CD24+ B cell	rs112421400	T	C	T	C	-0.1982	-0.0545148	0.2101	0.0604831	FALSE	FALSE	0.535855	0.088056	28205826	6	1.695e-08	0.03505	3656	0.2101	0.00867048
	ebi-a-GCST90001821	IgD on IgD+ CD24- B cell	rs10272514	T	A	T	A	0.1553	0.073451	0.3924	0.374614	TRUE	FALSE	0.0862628	0.0428174	40012831	7	7.05001e-10	0.02512	3656	0.3924	0.0103462
	ebi-a-GCST90001823	IgD on IgD+ CD38- unswitched memory B cell	rs2040406	G	A	G	A	-0.2692	-0.142258	0.3212	0.172552	FALSE	FALSE	0.0137295	0.0577285	32603007	6	1.12101e-09	0.04397	1834	0.3212	0.0200286
	ebi-a-GCST90001824	IgD on IgD+ CD38+ B cell	rs200468	G	C	G	C	-0.179	-0.0132749	0.3113	0.178479	TRUE	FALSE	0.808024	0.0546347	27757855	6	2.91803e-09	0.03009	3656	0.3113	0.00958676
	ebi-a-GCST90001825	IgD on IgD+ CD38dim B cell	rs10272514	T	A	T	A	0.1547	0.073451	0.3924	0.374614	TRUE	FALSE	0.0862628	0.0428174	40012831	7	9.94306e-10	0.02525	3656	0.3924	0.0101628
	ebi-a-GCST90001826	IgD on unswitched memory B cell	rs139084170	A	C	A	C	0.3794	0.0427568	0.0523	0.0126202	FALSE	FALSE	0.83108	0.200439	43351686	6	5.09214e-11	0.05758	3636	0.0523	0.0117997
	ebi-a-GCST90001827	IgD on IgD+ B cell	rs28669075	T	C	T	C	-0.1749	-0.020839	0.4074	0.440263	FALSE	FALSE	0.620105	0.0420393	40856521	15	4.7076e-12	0.02521	3657	0.4074	0.0129906
	ebi-a-GCST90001828	IgD on transitional B cell	rs1037633	G	T	G	T	0.234	-0.0751259	0.124	0.0697005	FALSE	FALSE	0.368478	0.0835357	23750521	3	1.18801e-09	0.03837	3657	0.124	0.0100677
	ebi-a-GCST90001829	BAFF-R on B cell	rs1081003	A	G	A	G	-0.5326	-0.0816102	0.0874	0.0274038	FALSE	FALSE	0.538655	0.132733	42525756	22	4.6505e-32	0.04476	3660	0.0874	0.0372441
	ebi-a-GCST90001830	BAFF-R on CD20- B cell	rs5996087	G	A	G	A	-0.4215	-0.0454086	0.0998	0.0835253	FALSE	FALSE	0.555102	0.0769465	42321591	22	1.02896e-25	0.0399	3648	0.0998	0.029683
	ebi-a-GCST90001831	CD62L on CD62L+ myeloid Dendritic Cell	rs12075684	G	A	G	A	0.1927	-0.0162874	0.2561	0.284204	FALSE	FALSE	0.722206	0.0458138	169620673	1	1.086e-10	0.02975	2872	0.2561	0.0143981
	ebi-a-GCST90001832	CD62L on CD62L+ plasmacytoid Dendritic Cell	rs11773763	T	C	T	C	-0.1856	-0.0362814	0.2587	0.324286	FALSE	FALSE	0.423892	0.0453689	50271499	7	7.29206e-10	0.03003	2872	0.2587	0.0131257
	ebi-a-GCST90001833	CD62L on CD62L+ Dendritic Cell	rs3917768	G	T	G	T	0.1797	-0.0575285	0.3642	0.450306	FALSE	FALSE	0.174501	0.0423664	169572947	1	7.06155e-11	0.02746	2871	0.3642	0.0146971
	ebi-a-GCST90001834	CD62L on monocyte	rs4987369	T	G	T	G	-0.4474	0.0243928	0.279	0.312584	FALSE	FALSE	0.584989	0.0446662	169662742	1	3.50833e-50	0.02945	2848	0.279	0.074962
	ebi-a-GCST90001838	CD3 on naive CD8+ T cell	rs111780443	T	C	T	C	-0.3659	-0.123618	0.045	0.0217442	FALSE	FALSE	0.42824	0.156043	132210362	11	3.25402e-08	0.06602	2910	0.045	0.0104453
	ebi-a-GCST90001839	CD3 on Effector Memory CD8+ T cell	rs2480679	G	A	G	A	0.2289	0.0628962	0.8652	0.881733	FALSE	FALSE	0.334361	0.0651527	167407517	1	2.07501e-08	0.04072	2912	0.1348	0.0107349
	ebi-a-GCST90001840	CD3 on Terminally Differentiated CD8+ T cell	rs2949669	T	C	T	C	0.2073	-0.0110658	0.472	0.394604	FALSE	FALSE	0.79632	0.0428718	167417884	1	2.48886e-14	0.02706	2911	0.472	0.0197621
	ebi-a-GCST90001841	CD3 on Central Memory CD4+ T cell	rs2949661	T	C	T	C	0.567	-0.00446801	0.4463	0.388212	FALSE	FALSE	0.917062	0.0429056	167424924	1	3.45064e-99	0.0258	2912	0.4463	0.142262
	ebi-a-GCST90001842	CD3 on Naive CD4+ T cell	rs2003830	G	C	G	C	-0.2093	-0.0285674	0.2048	0.430814	TRUE	TRUE	0.50395	0.0427471	430469	16	4.44795e-10	0.03343	2910	0.2048	0.0132911
	ebi-a-GCST90001843	CD3 on Effector Memory CD4+ T cell	rs2995091	C	T	C	T	0.4822	-0.00194257	0.4457	0.384217	FALSE	FALSE	0.963715	0.0427016	167434277	1	4.57088e-71	0.02632	2912	0.4457	0.103351
	ebi-a-GCST90001844	CD3 on Terminally Differentiated CD4+ T cell	rs1723018	G	A	G	A	0.2737	0.00125517	0.4559	0.396435	FALSE	FALSE	0.97642	0.0424657	167433420	1	2.21208e-23	0.02723	2903	0.4559	0.0336318
	ebi-a-GCST90001845	CD3 on CD45RA- CD4+ T cell	rs2949661	T	C	T	C	0.521	-0.00446801	0.4462	0.388212	FALSE	FALSE	0.917062	0.0429056	167424924	1	1.04809e-84	0.02584	2911	0.4462	0.122539
	ebi-a-GCST90001846	CD3 on Central Memory CD8+ T cell	rs1723018	G	A	G	A	0.4235	0.00125517	0.4562	0.396435	FALSE	FALSE	0.97642	0.0424657	167433420	1	9.83785e-58	0.02586	2910	0.4562	0.0843858
	ebi-a-GCST90001847	CD3 on HLA DR+ T cell	rs12596540	G	A	G	A	0.2057	0.00399041	0.2521	0.254691	FALSE	FALSE	0.933896	0.0481087	10970476	16	1.55883e-11	0.03039	3060	0.2521	0.0147513
	ebi-a-GCST90001848	CD3 on Natural Killer T	rs79086781	T	C	T	C	0.4289	0.119314	0.0387	0.0365488	FALSE	FALSE	0.292117	0.113256	100526652	6	4.35602e-10	0.06851	3113	0.0387	0.0124334
	ebi-a-GCST90001849	CD3 on HLA DR+ CD4+ T cell	rs1723018	G	A	G	A	0.4384	0.00125517	0.4556	0.396435	FALSE	FALSE	0.97642	0.0424657	167433420	1	1.01391e-61	0.02585	3060	0.4556	0.0859179
	ebi-a-GCST90001850	CD3 on HLA DR+ CD8+ T cell	rs1773542	C	T	C	T	0.2805	0.000328549	0.4552	0.397105	FALSE	FALSE	0.99382	0.0424153	167432949	1	6.51929e-26	0.0264	3060	0.4552	0.0355797
	ebi-a-GCST90001851	CD3 on T cell	rs1617988	C	T	C	T	0.428	0.00138595	0.4481	0.38214	FALSE	FALSE	0.974275	0.0429823	167436300	1	1.38484e-57	0.02617	2919	0.4481	0.0839402
	ebi-a-GCST90001852	CD3 on CD39+ resting CD4 regulatory T cell	rs1723016	C	T	C	T	0.3265	0.000997686	0.4579	0.396697	FALSE	FALSE	0.981235	0.0424182	167433056	1	1.56892e-31	0.02759	2649	0.4579	0.050212
	ebi-a-GCST90001853	CD3 on activated CD4 regulatory T cell	rs114672530	A	G	A	G	-0.6177	0.211288	0.0173	0.0251694	FALSE	FALSE	0.123258	0.137089	168306279	1	3.99402e-09	0.1046	2919	0.0173	0.0118059
	ebi-a-GCST90001854	CD3 on CD39+ activated CD4 regulatory T cell	rs10882659	C	T	C	T	-0.2226	-0.0450126	0.4269	0.483293	FALSE	FALSE	0.285541	0.0421485	97510704	10	3.43321e-16	0.02713	2919	0.4269	0.0225431
	ebi-a-GCST90001855	CD3 on secreting CD4 regulatory T cell	rs12752576	G	A	G	A	-0.7097	0.235988	0.0154	0.039615	FALSE	FALSE	0.0207427	0.102043	168605042	1	1.66001e-10	0.1107	2919	0.0154	0.0138851
	ebi-a-GCST90001856	CD3 on CD39+ secreting CD4 regulatory T cell	rs2949661	T	C	T	C	0.5477	-0.00446801	0.4466	0.388212	FALSE	FALSE	0.917062	0.0429056	167424924	1	3.54405e-94	0.02564	2919	0.4466	0.135188
	ebi-a-GCST90001857	CD3 on activated & secreting CD4 regulatory T cell	rs114672530	A	G	A	G	-0.6462	0.211288	0.0173	0.0251694	FALSE	FALSE	0.123258	0.137089	168306279	1	8.18597e-10	0.1049	2919	0.0173	0.0128333
	ebi-a-GCST90001858	CD3 on CD45RA+ CD4+ T cell	rs12921174	C	T	C	T	-0.2044	-0.0289114	0.2038	0.430166	FALSE	FALSE	0.498641	0.0427284	430304	16	1.492e-09	0.03371	2919	0.2038	0.0124387
	ebi-a-GCST90001859	CD3 on CD8+ T cell	rs1723018	G	A	G	A	0.4112	0.00125517	0.4568	0.396435	FALSE	FALSE	0.97642	0.0424657	167433420	1	6.13479e-53	0.02631	2918	0.4568	0.0772442
	ebi-a-GCST90001860	CD3 on CD39+ CD4+ T cell	rs12138291	A	G	A	G	-0.2773	-0.0747279	0.1482	0.231865	FALSE	FALSE	0.139426	0.0505628	166464476	1	7.9671e-13	0.03854	2919	0.1482	0.0174264
	ebi-a-GCST90001861	CD3 on CD28+ CD4+ T cell	rs2988277	T	C	T	C	0.4749	-0.000763003	0.4462	0.385059	FALSE	FALSE	0.985783	0.0428184	167431352	1	1.6099e-71	0.02583	2919	0.4462	0.103785
	ebi-a-GCST90001863	CD3 on CD28+ CD45RA- CD8+ T cell	rs1723018	G	A	G	A	0.3668	0.00125517	0.4567	0.396435	FALSE	FALSE	0.97642	0.0424657	167433420	1	7.24937e-43	0.0263	2919	0.4567	0.0624736
	ebi-a-GCST90001864	CD3 on CD28+ CD45RA+ CD8+ T cell	rs12128145	C	T	C	T	-0.2005	-0.0203572	0.5427	0.479481	FALSE	FALSE	0.625986	0.0417681	167116924	1	3.48097e-13	0.02744	2919	0.4573	0.017962
	ebi-a-GCST90001865	CD3 on CD28- CD8+ T cell	rs2988279	A	G	A	G	0.2396	-0.0217041	0.4849	0.415142	FALSE	FALSE	0.60785	0.0422962	167419839	1	1.75388e-18	0.02713	2919	0.4849	0.0260248
	ebi-a-GCST90001866	CD3 on CD39+ CD8+ T cell	rs1723018	G	A	G	A	0.3496	0.00125517	0.4569	0.396435	FALSE	FALSE	0.97642	0.0424657	167433420	1	7.81988e-39	0.02643	2914	0.4569	0.0566416
	ebi-a-GCST90001867	CD3 on CD4+ T cell	rs1214596	A	T	A	T	0.4631	-0.000533808	0.4464	0.384589	TRUE	TRUE	0.990058	0.0428411	167427170	1	9.36052e-69	0.02573	2919	0.4464	0.099892
	ebi-a-GCST90001868	CD3 on CD4 regulatory T cell	rs12752576	G	A	G	A	-0.6828	0.235988	0.0154	0.039615	FALSE	FALSE	0.0207427	0.102043	168605042	1	5.02505e-10	0.1094	2919	0.0154	0.0131692
	ebi-a-GCST90001869	CD3 on resting CD4 regulatory T cell	rs10918641	A	T	A	T	0.2629	-0.0598775	0.243	0.216673	TRUE	FALSE	0.242589	0.0512413	167113992	1	1.2659e-16	0.03157	2918	0.243	0.0232138
	ebi-a-GCST90001870	CD34 on Hematopoietic Stem Cell	rs36102158	A	G	A	G	0.2745	0.0791119	0.1622	0.200407	FALSE	FALSE	0.128017	0.05198	50363583	15	1.893e-08	0.04858	1634	0.1622	0.0191652
	ebi-a-GCST90001871	HVEM on T cell	rs1886730	C	T	C	T	0.2864	-0.0926493	0.5778	0.494432	FALSE	FALSE	0.0260599	0.0416342	2488608	1	7.00164e-13	0.03948	1247	0.4222	0.0404924
	ebi-a-GCST90001872	HVEM on naive CD8+ T cell	rs2234161	T	C	T	C	0.2305	-0.0671401	0.593	0.480489	FALSE	FALSE	0.109306	0.041928	2491205	1	4.24502e-09	0.03896	1247	0.407	0.0273033
	ebi-a-GCST90001873	HVEM on Effector Memory CD8+ T cell	rs1886730	C	T	C	T	0.2857	-0.0926493	0.5778	0.494432	FALSE	FALSE	0.0260599	0.0416342	2488608	1	8.55264e-13	0.03952	1247	0.4222	0.0402244
	ebi-a-GCST90001875	HVEM on CD4+ T cell	rs1886730	C	T	C	T	0.2928	-0.0926493	0.5778	0.494432	FALSE	FALSE	0.0260599	0.0416342	2488608	1	5.64287e-14	0.0385	1247	0.4222	0.0443265
	ebi-a-GCST90001876	HVEM on Central Memory CD4+ T cell	rs1886730	C	T	C	T	0.2857	-0.0926493	0.5778	0.494432	FALSE	FALSE	0.0260599	0.0416342	2488608	1	1.90722e-13	0.03841	1247	0.4222	0.0424827
	ebi-a-GCST90001877	HVEM on naive CD4+ T cell	rs2234161	T	C	T	C	0.2484	-0.0671401	0.593	0.480489	FALSE	FALSE	0.109306	0.041928	2491205	1	1.01899e-10	0.03809	1247	0.407	0.03298
	ebi-a-GCST90001878	HVEM on Effector Memory CD4+ T cell	rs2182176	A	G	A	G	0.2882	-0.0564925	0.5882	0.462832	FALSE	FALSE	0.178541	0.0419939	2499254	1	3.85567e-13	0.03927	1247	0.4118	0.0414034
	ebi-a-GCST90001879	HVEM on Terminally Differentiated CD4+ T cell	rs2227313	C	T	C	T	0.2382	-0.0741266	0.5747	0.480466	FALSE	FALSE	0.0771911	0.0419452	2487766	1	2.74e-09	0.03976	1245	0.4253	0.0280207
	ebi-a-GCST90001880	HVEM on CD45RA- CD4+ T cell	rs1886730	C	T	C	T	0.3004	-0.0926493	0.5778	0.494432	FALSE	FALSE	0.0260599	0.0416342	2488608	1	2.1722e-14	0.03886	1247	0.4222	0.0457298
	ebi-a-GCST90001881	HVEM on CD8+ T cell	rs2227313	C	T	C	T	0.2584	-0.0741266	0.5754	0.480466	FALSE	FALSE	0.0771911	0.0419452	2487766	1	4.89892e-11	0.03896	1247	0.4246	0.0340741
	ebi-a-GCST90001882	HVEM on Central Memory CD8+ T cell	rs1886730	C	T	C	T	0.3092	-0.0926493	0.5778	0.494432	FALSE	FALSE	0.0260599	0.0416342	2488608	1	2.10378e-15	0.03847	1247	0.4222	0.049253
	ebi-a-GCST90001883	CD16-CD56 on Natural Killer T	rs11214436	T	G	T	G	0.2713	-0.0422743	0.3055	0.398935	FALSE	FALSE	0.323092	0.0427824	112830782	11	7.04855e-21	0.02873	3113	0.3055	0.0278473
	ebi-a-GCST90001884	CD16-CD56 on Natural Killer	rs10919544	C	T	C	T	-0.2555	-0.0260941	0.5475	0.344242	FALSE	FALSE	0.561437	0.0449331	161508763	1	2.40381e-20	0.02745	3113	0.4525	0.0270768
	ebi-a-GCST90001885	CD16-CD56 on HLA DR+ Natural Killer	rs56199187	T	C	T	C	0.2389	-0.0063006	0.2402	0.126568	FALSE	FALSE	0.923894	0.0659303	161520931	1	2.02582e-14	0.03108	2971	0.2402	0.0194991
	ebi-a-GCST90001886	CD28 on CD39+ activated CD4 regulatory T cell	rs2226163	G	A	G	A	0.2494	-0.0192207	0.4714	0.525825	FALSE	FALSE	0.652008	0.0426204	97628994	10	9.47327e-22	0.02582	2920	0.4714	0.0309626
	ebi-a-GCST90001887	CD28 on secreting CD4 regulatory T cell	rs34460712	A	G	A	G	0.1995	0.0114106	0.1712	0.0748646	FALSE	FALSE	0.886747	0.0801187	38935236	2	3.17001e-08	0.03596	2920	0.1712	0.0104306
	ebi-a-GCST90001888	CD28 on CD39+ secreting CD4 regulatory T cell	rs10748649	C	A	C	A	0.4156	-0.0290516	0.4733	0.531881	FALSE	FALSE	0.49507	0.042581	97601703	10	9.55873e-57	0.02562	2920	0.4733	0.0826678
	ebi-a-GCST90001889	CD28 on activated & secreting CD4 regulatory T cell	rs11755527	G	C	G	C	0.1488	0.0853503	0.5224	0.542745	TRUE	TRUE	0.0426329	0.0421007	90958231	6	2.79898e-08	0.02672	2920	0.4776	0.010509
	ebi-a-GCST90001890	CD28 on CD45RA+ CD4+ T cell	rs62184016	C	T	C	T	-0.4171	-0.0211211	0.1986	0.180332	FALSE	FALSE	0.696654	0.0541788	204623481	2	5.76766e-33	0.03444	2920	0.1986	0.0478285
	ebi-a-GCST90001891	CD28 on CD45RA- CD4 not regulatory T cell	rs13390252	G	A	G	A	-0.4805	-0.00966828	0.199	0.177551	FALSE	FALSE	0.858964	0.05441	204596729	2	5.57442e-45	0.03356	2920	0.199	0.0655985
	ebi-a-GCST90001892	CD28 on CD39+ CD4+ T cell	rs10882701	C	A	C	A	-0.1597	0.030854	0.5156	0.588921	FALSE	FALSE	0.503154	0.0460832	97741071	10	7.66196e-09	0.02758	2920	0.4844	0.0113522
	ebi-a-GCST90001893	CD28 on CD28+ CD45RA- CD8+ T cell	rs56216383	G	A	G	A	-0.4779	-0.0254204	0.1976	0.180823	FALSE	FALSE	0.638238	0.0540671	204631712	2	9.68947e-44	0.03389	2920	0.1976	0.0637582
	ebi-a-GCST90001894	CD28 on CD28+ CD4+ T cell	rs1973872	G	T	G	T	0.3858	0.0205183	0.601	0.731971	FALSE	FALSE	0.660452	0.046708	204631016	2	2.24388e-42	0.02783	2920	0.399	0.0617496
	ebi-a-GCST90001896	CD28 on CD28+ CD45RA+ CD8+ T cell	rs17187559	T	A	T	A	-0.2395	-0.123955	0.1279	0.0489201	TRUE	FALSE	0.215132	0.0999984	204650926	2	1.521e-08	0.0422	2920	0.1279	0.0109104
	ebi-a-GCST90001897	CD28 on CD39+ CD8+ T cell	rs3116493	T	G	T	G	0.1976	0.0361439	0.5635	0.739279	FALSE	FALSE	0.44422	0.0472415	204589281	2	7.57007e-13	0.02744	2914	0.4365	0.0174846
	ebi-a-GCST90001898	CD28 on CD4+ T cell	rs1973872	G	T	G	T	0.3661	0.0205183	0.601	0.731971	FALSE	FALSE	0.660452	0.046708	204631016	2	3.15065e-38	0.02791	2920	0.399	0.0556457
	ebi-a-GCST90001899	CD28 on CD4 regulatory T cell	rs11755527	G	C	G	C	0.1596	0.0853503	0.5224	0.542745	TRUE	TRUE	0.0426329	0.0421007	90958231	6	9.6781e-10	0.02601	2920	0.4776	0.0127303
	ebi-a-GCST90001900	CD28 on resting CD4 regulatory T cell	rs62184016	C	T	C	T	-0.5184	-0.0211211	0.1987	0.180332	FALSE	FALSE	0.696654	0.0541788	204623481	2	7.37734e-52	0.03354	2919	0.1987	0.0756496
	ebi-a-GCST90001901	CD28 on CD39+ resting CD4 regulatory T cell	rs117653391	A	G	A	G	0.4455	0.0748267	0.0449	0.0487068	FALSE	FALSE	0.430182	0.0948518	97551952	10	9.29394e-12	0.06505	2650	0.0449	0.0173914
	ebi-a-GCST90001902	CD28 on activated CD4 regulatory T cell	rs62183989	T	C	T	C	-0.3589	-0.0166519	0.1983	0.179894	FALSE	FALSE	0.758957	0.054267	204609402	2	1.13006e-27	0.03258	2920	0.1983	0.0399005
	ebi-a-GCST90001903	CD86 on myeloid Dendritic Cell	rs71632979	G	A	G	A	0.5196	-0.00950206	0.2454	0.128878	FALSE	FALSE	0.884586	0.065475	161526397	1	3.13401e-60	0.031	2871	0.2454	0.0891327
	ebi-a-GCST90001906	CD86 on granulocyte	rs12675298	A	G	A	G	-0.5258	-0.0562944	0.0277	0.0243856	FALSE	FALSE	0.678129	0.135644	6828813	8	7.25103e-10	0.08507	2848	0.0277	0.0132361
	ebi-a-GCST90001907	CCR7 on naive CD4+ T cell	rs2228015	C	T	C	T	0.683	0.0870452	0.0407	0.0379501	FALSE	FALSE	0.428411	0.109918	38715186	17	3.72392e-23	0.06832	2910	0.0407	0.0332038
	ebi-a-GCST90001908	CCR7 on naive CD8+ T cell	rs2228015	C	T	C	T	0.3833	0.0870452	0.0407	0.0379501	FALSE	FALSE	0.428411	0.109918	38715186	17	2.61e-08	0.06868	2910	0.0407	0.0105901
	ebi-a-GCST90001909	CD45 on CD14+ monocyte	rs12364299	T	A	T	A	-0.2989	0.229452	0.0782	0.025419	TRUE	FALSE	0.0748981	0.128827	5403108	11	3.67502e-09	0.05053	3112	0.0782	0.0111188
	ebi-a-GCST90001910	CD45 on B cell	rs2517515	T	C	T	C	-0.1602	-0.0562518	0.4243	0.188537	FALSE	FALSE	0.311209	0.0555471	31029258	6	3.743e-08	0.02905	3112	0.4243	0.00967765
	ebi-a-GCST90001911	CD45 on Natural Killer	rs183053322	T	C	T	C	0.5102	-0.235084	0.0357	0.0143558	FALSE	FALSE	0.242764	0.201252	25076059	1	6.88177e-12	0.07408	3113	0.0357	0.0150083
	ebi-a-GCST90001913	CD45 on granulocyte	rs2070901	T	G	T	G	0.173	0.0113482	0.2834	0.261281	FALSE	FALSE	0.810164	0.0472415	161185058	1	6.37001e-09	0.02971	3112	0.2834	0.0107781
	ebi-a-GCST90001917	CD45 on CD8+ T cell	rs116030815	C	T	C	T	-3.125	-0.125128	0.0005	0.0150207	FALSE	FALSE	0.492999	0.182523	42691989	1	3.925e-08	0.5674	3113	0.0005	0.00965008
	ebi-a-GCST90001918	CD45 on HLA DR+ T cell	rs12924236	C	G	C	G	0.2877	-0.00897006	0.2263	0.250964	TRUE	FALSE	0.852769	0.0483336	10974423	16	4.55407e-20	0.03115	3060	0.2263	0.0271207
	ebi-a-GCST90001919	CD45 on Natural Killer T	rs12145132	G	A	G	A	0.209	0.0874403	0.1462	0.144098	FALSE	FALSE	0.135293	0.0585452	198636736	1	3.88204e-08	0.03794	3113	0.1462	0.00965397
	ebi-a-GCST90001920	CD45 on HLA DR+ CD4+ T cell	rs2092305	G	A	G	A	-0.182	-0.132139	0.265	0.12308	FALSE	FALSE	0.0417776	0.0649097	33100189	6	1.00201e-08	0.03168	3060	0.265	0.0106707
	ebi-a-GCST90001923	CD127 on CD45RA- CD4 not regulatory T cell	rs16899999	G	C	G	C	-0.2507	0.127187	0.1101	0.131631	TRUE	FALSE	0.0352647	0.0604126	35886731	5	5.29798e-09	0.04281	2920	0.1101	0.0116082
	ebi-a-GCST90001924	CD127 on CD28+ CD4+ T cell	rs1573734	T	C	T	C	-0.182	0.000261267	0.3265	0.547274	FALSE	FALSE	0.995061	0.0422192	423619	16	2.19599e-10	0.02858	2920	0.3265	0.0136976
	ebi-a-GCST90001926	CD127 on granulocyte	rs138284624	T	C	T	C	-0.7524	-0.0219175	0.0277	0.0145006	FALSE	FALSE	0.902454	0.178829	56385573	17	3.16665e-20	0.08106	2920	0.0277	0.0286598
	ebi-a-GCST90001927	CD127 on CD8+ T cell	rs7801342	C	T	C	T	0.1834	0.0285844	0.2342	0.318804	FALSE	FALSE	0.520546	0.0444891	31163003	7	1.63399e-09	0.03032	2920	0.2342	0.0123751
	ebi-a-GCST90001929	CD127 on CD28+ CD45RA+ CD8+ T cell	rs117618257	A	C	A	C	-0.1647	-0.000866682	0.3072	0.547776	FALSE	FALSE	0.983639	0.0422863	423808	16	8.76294e-09	0.02855	2920	0.3072	0.0112686
	ebi-a-GCST90001930	CD127 on CD28- CD8+ T cell	rs8062396	A	T	A	T	-0.1626	0.0124778	0.4771	0.482435	TRUE	TRUE	0.770007	0.0426765	88618795	16	7.51692e-09	0.02805	2920	0.4771	0.0113769
	ebi-a-GCST90001932	CD127 on CD45RA+ CD4+ T cell	rs11567754	A	T	A	T	-0.2975	0.114116	0.105	0.134738	TRUE	FALSE	0.0559638	0.0597057	35872190	5	8.07607e-12	0.04334	2920	0.105	0.0158804
	ebi-a-GCST90001933	CD25 on CD45RA- CD4 not regulatory T cell	rs181516190	A	T	A	T	0.4995	-0.150274	0.0223	0.0141288	TRUE	FALSE	0.426594	0.189017	35264731	7	8.29908e-09	0.08646	3435	0.0223	0.00962308
	ebi-a-GCST90001934	CD25 on CD45RA+ CD4 not regulatory T cell	rs10905719	A	G	A	G	0.2281	0.0472824	0.2083	0.296375	FALSE	FALSE	0.304473	0.046044	6115171	10	2.56094e-14	0.02982	3435	0.2083	0.0167484
	ebi-a-GCST90001935	CD25 on CD39+ CD4 regulatory T cell	rs6584030	C	G	C	G	-0.238	0.0314224	0.4677	0.468171	TRUE	TRUE	0.460679	0.0425933	97566052	10	1.67109e-21	0.02482	3434	0.4677	0.026078
	ebi-a-GCST90001937	CD25 on resting CD4 regulatory T cell	rs12722600	T	C	T	C	0.3212	-0.064225	0.0705	0.0245776	FALSE	FALSE	0.636393	0.135855	6054765	10	1.09199e-10	0.04962	3434	0.0705	0.0120551
	ebi-a-GCST90001938	CD25 on CD39+ resting CD4 regulatory T cell	rs6681289	A	G	A	G	-0.186	-0.105344	0.1884	0.144969	FALSE	FALSE	0.0785598	0.0598852	119421209	1	2.72603e-08	0.03337	3118	0.1884	0.00986578
	ebi-a-GCST90001940	CD25 on CD39+ activated CD4 regulatory T cell	rs6584030	C	G	C	G	-0.2344	0.0314224	0.4677	0.468171	TRUE	TRUE	0.460679	0.0425933	97566052	10	1.21703e-20	0.02501	3435	0.4677	0.0249342
	ebi-a-GCST90001941	CD25 on secreting CD4 regulatory T cell	rs113116201	C	T	C	T	1.214	0.120422	0.0044	0.0162688	FALSE	FALSE	0.456302	0.161651	198830942	1	8.42752e-11	0.1863	3435	0.0044	0.0122109
	ebi-a-GCST90001942	CD25 on CD39+ secreting CD4 regulatory T cell	rs113116201	C	T	C	T	1.189	0.120422	0.0044	0.0162688	FALSE	FALSE	0.456302	0.161651	198830942	1	1.82398e-10	0.186	3435	0.0044	0.0117564
	ebi-a-GCST90001943	CD25 on activated & secreting CD4 regulatory T cell	rs113116201	C	T	C	T	1.068	0.120422	0.0044	0.0162688	FALSE	FALSE	0.456302	0.161651	198830942	1	8.02398e-09	0.1846	3435	0.0044	0.0096503
	ebi-a-GCST90001944	CD123 on plasmacytoid Dendritic Cell	rs62447171	A	G	A	G	-0.2192	-0.0143119	0.2429	0.258323	FALSE	FALSE	0.767147	0.0483336	50309890	7	4.67951e-11	0.03318	2872	0.2429	0.014969
	ebi-a-GCST90001945	CD123 on CD62L+ plasmacytoid Dendritic Cell	rs62447171	A	G	A	G	-0.2184	-0.0143119	0.2429	0.258323	FALSE	FALSE	0.767147	0.0483336	50309890	7	5.49288e-11	0.03318	2872	0.2429	0.0148616
	ebi-a-GCST90001946	CD33 on CD14+ monocyte	rs3865444	A	C	A	C	-1.143	-0.00516786	0.2121	0.315668	FALSE	FALSE	0.908312	0.0448726	51727962	19	1.04954e-190	0.03378	1634	0.2121	0.412001
	ebi-a-GCST90001947	CD33 on CD33+ HLA DR+ CD14dim	rs3865444	A	C	A	C	-1.214	-0.00516786	0.1934	0.315668	FALSE	FALSE	0.908312	0.0448726	51727962	19	7.8343e-184	0.03655	1577	0.1934	0.411616
	ebi-a-GCST90001948	CD33 on CD33dim HLA DR+ CD11b+	rs1801274	G	A	G	A	-0.2575	-0.00488456	0.3298	0.49232	FALSE	FALSE	0.907305	0.0419498	161479745	1	3.92464e-11	0.0387	1633	0.3298	0.0263954
	ebi-a-GCST90001949	CD33 on CD33dim HLA DR+ CD11b-	rs1801274	G	A	G	A	-0.261	-0.00488456	0.3299	0.49232	FALSE	FALSE	0.907305	0.0419498	161479745	1	1.83781e-11	0.03857	1634	0.3299	0.02726
	ebi-a-GCST90001950	CD33 on Granulocytic Myeloid-Derived Suppressor Cells	rs7245846	A	G	A	G	-0.8358	-0.0090166	0.1853	0.356919	FALSE	FALSE	0.842261	0.045303	51731176	19	1.01601e-58	0.04903	1244	0.1853	0.18936
	ebi-a-GCST90001951	CD33 on CD66b++ myeloid cell	rs12459503	C	T	C	T	0.2704	-0.00198378	0.7148	0.626536	FALSE	FALSE	0.962887	0.0426336	52161035	19	1.736e-10	0.04205	1464	0.2852	0.0274691
	ebi-a-GCST90001952	CD33 on Monocytic Myeloid-Derived Suppressor Cells	rs3865444	A	C	A	C	-1.151	-0.00516786	0.1896	0.315668	FALSE	FALSE	0.908312	0.0448726	51727962	19	1.71396e-153	0.03884	1569	0.1896	0.358858
	ebi-a-GCST90001953	CD33 on CD33dim HLA DR-	rs3865444	A	C	A	C	-1.138	-0.00516786	0.1845	0.315668	FALSE	FALSE	0.908312	0.0448726	51727962	19	2.60016e-145	0.03974	1558	0.1845	0.344835
	ebi-a-GCST90001954	CD33 on basophil	rs56043070	A	G	A	G	0.4881	-0.0206642	0.0566	0.0698293	FALSE	FALSE	0.809104	0.0855374	247719769	1	6.29593e-10	0.07845	1555	0.0566	0.0242897
	ebi-a-GCST90001955	CD33 on Immature Myeloid-Derived Suppressor Cells	rs7245846	A	G	A	G	-1.115	-0.0090166	0.1934	0.356919	FALSE	FALSE	0.842261	0.045303	51731176	19	6.08135e-143	0.0393	1554	0.1934	0.34123
	ebi-a-GCST90001956	CD33 on CD33+ HLA DR+	rs3865444	A	C	A	C	-1.219	-0.00516786	0.1938	0.315668	FALSE	FALSE	0.908312	0.0448726	51727962	19	2.80543e-187	0.03627	1579	0.1938	0.417035
	ebi-a-GCST90001957	CD33 on CD33+ HLA DR+ CD14-	rs3865444	A	C	A	C	-1.223	-0.00516786	0.1936	0.315668	FALSE	FALSE	0.908312	0.0448726	51727962	19	9.18333e-189	0.0362	1578	0.1936	0.419724
	ebi-a-GCST90001958	CD4 on monocyte	rs7296859	G	C	G	C	-0.4307	-0.0633296	0.4549	0.347581	TRUE	TRUE	0.15704	0.0447531	6894164	12	8.59607e-60	0.02585	3112	0.4549	0.0818992
	ebi-a-GCST90001959	CD4 on HLA DR+ CD4+ T cell	rs4371876	A	G	A	G	0.1831	0.0987218	0.4923	0.371634	FALSE	FALSE	0.0221791	0.0431611	31067550	6	1.98802e-10	0.02869	3060	0.4923	0.0131357
	ebi-a-GCST90001960	CD25 on CD4+ T cell	rs61839660	T	C	T	C	0.386	0.0490865	0.0575	0.0876333	FALSE	FALSE	0.509724	0.074456	6094697	10	1.41808e-11	0.0569	2920	0.0575	0.0155159
	ebi-a-GCST90001961	CD25 on CD39+ CD4+ T cell	rs35025323	C	T	C	T	-0.2986	-0.0140668	0.2147	0.128757	FALSE	FALSE	0.820162	0.0618763	97089991	10	7.71259e-19	0.03345	2920	0.2147	0.0265651
	ebi-a-GCST90001979	CD16 on CD14- CD16+ monocyte	rs115805162	T	C	T	C	0.3636	-0.014245	0.2109	0.0628566	FALSE	FALSE	0.870771	0.0875665	161410253	1	1.83696e-31	0.03087	3620	0.2109	0.0369091
	ebi-a-GCST90001980	CD40 on CD14+ CD16- monocyte	rs117295081	G	A	G	A	0.5503	0.186479	0.0175	0.0288769	FALSE	FALSE	0.122012	0.12059	45333273	20	1.29e-08	0.09653	3629	0.0175	0.00887596
	ebi-a-GCST90001981	CD40 on CD14+ CD16+ monocyte	rs11087000	C	A	C	A	0.1833	-0.0136266	0.339	0.415131	FALSE	FALSE	0.749271	0.0426363	44809374	20	2.9181e-12	0.02617	3618	0.339	0.0133783
	ebi-a-GCST90001983	CD14 on CD14+ CD16+ monocyte	rs2569177	T	G	T	G	0.1645	-0.0398773	0.3057	0.295569	FALSE	FALSE	0.389321	0.0463236	139992162	5	6.78094e-10	0.02658	3618	0.3057	0.0104756
	ebi-a-GCST90001984	HLA DR on CD14- CD16+ monocyte	rs412492	T	A	T	A	-0.299	0.127068	0.7974	0.543601	TRUE	TRUE	0.00281093	0.042531	32213831	6	1.826e-18	0.03392	3621	0.2026	0.0210078
	ebi-a-GCST90001985	CD40 on monocytes	rs10887024	T	A	T	A	-0.1469	-0.0220356	0.3512	0.327182	TRUE	FALSE	0.621586	0.0446421	123688152	10	2.60298e-08	0.02633	3629	0.3512	0.00850444
	ebi-a-GCST90001986	CD14 on CD14+ CD16- monocyte	rs58027502	T	C	T	C	-0.2591	0.0163218	0.1375	0.22412	FALSE	FALSE	0.746017	0.0503921	139978241	5	1.57217e-13	0.03497	3629	0.1375	0.0149017
	ebi-a-GCST90001987	CD64 on CD14+ CD16- monocyte	rs116275309	A	G	A	G	0.8426	0.0329589	0.0133	0.035135	FALSE	FALSE	0.780961	0.118531	150863650	1	2.15924e-14	0.1098	3622	0.0133	0.0159987
	ebi-a-GCST90001988	HLA DR on CD14+ CD16- monocyte	rs1800973	A	C	A	C	-0.3123	-0.0355006	0.0798	0.0693164	FALSE	FALSE	0.672725	0.0840429	69744014	12	1.06194e-11	0.04579	3629	0.0798	0.0126556
	ebi-a-GCST90001989	CD40 on CD14- CD16+ monocyte	rs111436326	T	C	T	C	0.4119	-0.166249	0.034	0.0167945	FALSE	FALSE	0.331663	0.171255	42701487	20	2.627e-09	0.06902	3621	0.034	0.0097399
	ebi-a-GCST90001991	HLA DR on CD14+ monocyte	rs1800973	A	C	A	C	-0.315	-0.0355006	0.0798	0.0693164	FALSE	FALSE	0.672725	0.0840429	69744014	12	7.73749e-12	0.04587	3629	0.0798	0.0128283
	ebi-a-GCST90001992	CCR2 on CD14+ CD16+ monocyte	rs77640671	T	C	T	C	0.3476	0.147027	0.0401	0.0292978	FALSE	FALSE	0.263022	0.131359	58607804	16	2.29298e-08	0.06205	3618	0.0401	0.00859917
	ebi-a-GCST90001993	PDL-1 on CD14+ CD16- monocyte	rs778582	T	C	T	C	0.1479	-0.0259328	0.3067	0.294129	FALSE	FALSE	0.573199	0.0460334	140004816	5	3.33603e-08	0.02672	3629	0.3067	0.00837192
	ebi-a-GCST90001994	CX3CR1 on CD14- CD16-	rs144126567	G	C	G	C	0.5108	0.125273	0.1735	0.0795223	TRUE	FALSE	0.115505	0.079593	161510516	1	5.50554e-57	0.03154	3590	0.1735	0.0680863
	ebi-a-GCST90001995	CX3CR1 on monocyte	rs1801274	G	A	G	A	-0.41	-0.00488456	0.3262	0.49232	FALSE	FALSE	0.907305	0.0419498	161479745	1	4.45451e-54	0.02603	3590	0.3262	0.0646403
	ebi-a-GCST90001996	CX3CR1 on CD14+ CD16+ monocyte	rs1801274	G	A	G	A	-0.4628	-0.00488456	0.327	0.49232	FALSE	FALSE	0.907305	0.0419498	161479745	1	2.61517e-69	0.02573	3579	0.327	0.0829013
	ebi-a-GCST90001997	CX3CR1 on CD14+ CD16- monocyte	rs1801274	G	A	G	A	-0.4504	-0.00488456	0.3262	0.49232	FALSE	FALSE	0.907305	0.0419498	161479745	1	2.09604e-64	0.02605	3590	0.3262	0.0768688
	ebi-a-GCST90001998	PDL-1 on CD14+ CD16+ monocyte	rs1801274	G	A	G	A	0.1446	-0.00488456	0.3267	0.49232	FALSE	FALSE	0.907305	0.0419498	161479745	1	3.84698e-08	0.02624	3618	0.3267	0.00832358
	ebi-a-GCST90001999	PDL-1 on CD14- CD16+ monocyte	rs2490437	C	T	C	T	-0.145	0.00287714	0.3672	0.370602	FALSE	FALSE	0.947195	0.0434406	161937517	1	2.77402e-08	0.02605	3621	0.3672	0.00848383
	ebi-a-GCST90002000	PDL-1 on CD14- CD16-	rs1800973	A	C	A	C	-0.2797	-0.0355006	0.0798	0.0693164	FALSE	FALSE	0.672725	0.0840429	69744014	12	2.36903e-10	0.04402	3629	0.0798	0.0110025
	ebi-a-GCST90002001	CD64 on CD14- CD16-	rs558721	T	C	T	C	0.3331	0.248465	0.0986	0.25905	FALSE	FALSE	2.33135e-07	0.0480518	32570573	6	1.69801e-08	0.05893	3622	0.0986	0.00874407
	ebi-a-GCST90002002	PDL-1 on monocyte	rs9427401	G	C	G	C	-0.2725	0.00661942	0.2313	0.129321	TRUE	FALSE	0.917772	0.0641136	161492175	1	1.53497e-20	0.02916	3629	0.2313	0.0234987
	ebi-a-GCST90002003	CCR2 on CD14- CD16-	rs1800973	A	C	A	C	-0.2492	-0.0355006	0.0798	0.0693164	FALSE	FALSE	0.672725	0.0840429	69744014	12	2.81598e-08	0.04479	3629	0.0798	0.00845781
	ebi-a-GCST90002004	CCR2 on CD14+ CD16- monocyte	rs4683184	A	G	A	G	0.2454	0.0313088	0.6904	0.637504	FALSE	FALSE	0.470483	0.0433825	46187707	3	1.17004e-20	0.02618	3629	0.3096	0.0236392
	ebi-a-GCST90002005	CD16 on CD14+ CD16+ monocyte	rs115805162	T	C	T	C	0.306	-0.014245	0.2111	0.0628566	FALSE	FALSE	0.870771	0.0875665	161410253	1	1.80717e-22	0.03117	3617	0.2111	0.0259538
	ebi-a-GCST90002006	CD64 on monocyte	rs116275309	A	G	A	G	0.8229	0.0329589	0.0133	0.035135	FALSE	FALSE	0.780961	0.118531	150863650	1	1.14895e-13	0.1104	3622	0.0133	0.0151076
	ebi-a-GCST90002007	HLA DR on CD14+ CD16+ monocyte	rs62395272	T	C	T	C	-0.2623	0.0239153	0.2848	0.0878203	FALSE	FALSE	0.749061	0.0747642	31394424	6	3.7653e-15	0.03321	3618	0.2848	0.0169499
	ebi-a-GCST90002008	CCR2 on monocyte	rs4683184	A	G	A	G	0.2224	0.0313088	0.6904	0.637504	FALSE	FALSE	0.470483	0.0433825	46187707	3	6.59174e-17	0.0265	3629	0.3096	0.0190389
	ebi-a-GCST90002009	HLA DR on CD14- CD16-	rs116683794	G	A	G	A	0.3299	-0.173863	0.096	0.0188013	FALSE	FALSE	0.298863	0.167359	33034114	6	9.18333e-13	0.04603	3629	0.096	0.013957
	ebi-a-GCST90002010	HLA DR on monocyte	rs1800973	A	C	A	C	-0.2562	-0.0355006	0.0798	0.0693164	FALSE	FALSE	0.672725	0.0840429	69744014	12	2.50801e-08	0.04587	3629	0.0798	0.00852308
	ebi-a-GCST90002011	CD64 on CD14+ CD16+ monocyte	rs11065979	T	C	T	C	0.1497	-0.0432061	0.469	0.463059	FALSE	FALSE	0.308706	0.0424452	112059557	12	6.46398e-09	0.02574	3611	0.469	0.00928004
	ebi-a-GCST90002012	CX3CR1 on CD14- CD16+ monocyte	rs1801274	G	A	G	A	-0.2388	-0.00488456	0.3268	0.49232	FALSE	FALSE	0.907305	0.0419498	161479745	1	6.5675e-20	0.02599	3582	0.3268	0.0230257
	ebi-a-GCST90002013	CCR2 on myeloid Dendritic Cell	rs2169052	C	T	C	T	0.2363	-0.0101017	0.1476	0.263825	FALSE	FALSE	0.845517	0.0518417	161557154	1	2.75398e-09	0.03961	2870	0.1476	0.0122485
	ebi-a-GCST90002014	CCR2 on CD62L+ myeloid Dendritic Cell	rs35587265	G	A	G	A	-0.4732	-0.00999286	0.0624	0.0816238	FALSE	FALSE	0.896172	0.0765743	46259296	3	1.63983e-15	0.05907	2870	0.0624	0.0218711
	ebi-a-GCST90002015	CCR2 on plasmacytoid Dendritic Cell	rs143407337	T	C	T	C	0.2439	0.0140471	0.2142	0.0433105	FALSE	FALSE	0.901431	0.113415	1095701	7	9.16854e-13	0.03399	2871	0.2142	0.0176185
	ebi-a-GCST90002016	CCR2 on CD62L+ plasmacytoid Dendritic Cell	rs143407337	T	C	T	C	0.2427	0.0140471	0.2142	0.0433105	FALSE	FALSE	0.901431	0.113415	1095701	7	1.09698e-12	0.03394	2871	0.2142	0.0174991
	ebi-a-GCST90002018	CCR2 on granulocyte	rs42031	T	A	T	A	-0.1984	-0.0806743	0.2495	0.226048	TRUE	FALSE	0.113022	0.0509064	92237396	7	5.83996e-10	0.03192	2850	0.2495	0.0133741
	ebi-a-GCST90002019	CD14 on Monocytic Myeloid-Derived Suppressor Cells	rs6453485	T	C	T	C	0.3322	-0.107204	0.0997	0.243235	FALSE	FALSE	0.0296454	0.0492936	79151752	5	4.63799e-08	0.06048	1570	0.0997	0.0188543
	ebi-a-GCST90002021	CD14 on CD33dim HLA DR+ CD11b+	rs1801274	G	A	G	A	-0.3379	-0.00488456	0.3302	0.49232	FALSE	FALSE	0.907305	0.0419498	161479745	1	1.47299e-18	0.03798	1634	0.3302	0.046203
	ebi-a-GCST90002022	CD4 on CD4+ T cell	rs11615628	A	G	A	G	-0.2753	0.0241796	0.2464	0.311379	FALSE	FALSE	0.587883	0.0446195	6903631	12	5.30762e-18	0.03163	2912	0.2464	0.0253553
	ebi-a-GCST90002023	CD4 on Central Memory CD4+ T cell	rs11615628	A	G	A	G	-0.3032	0.0241796	0.2464	0.311379	FALSE	FALSE	0.587883	0.0446195	6903631	12	1.11892e-21	0.03145	2912	0.2464	0.0309301
	ebi-a-GCST90002024	CD4 on naive CD4+ T cell	rs11158593	A	G	A	G	0.1981	0.0447658	0.479	0.520355	FALSE	FALSE	0.285222	0.0418895	65859984	14	6.8897e-13	0.02746	2910	0.479	0.0175702
	ebi-a-GCST90002025	CD4 on Effector Memory CD4+ T cell	rs11615628	A	G	A	G	-0.3219	0.0241796	0.2464	0.311379	FALSE	FALSE	0.587883	0.0446195	6903631	12	1.20504e-24	0.03112	2912	0.2464	0.0354405
	ebi-a-GCST90002027	CD4 on CD45RA+ CD4+ T cell	rs11615628	A	G	A	G	-0.3264	0.0241796	0.2465	0.311379	FALSE	FALSE	0.587883	0.0446195	6903631	12	6.461e-25	0.03137	2911	0.2465	0.0358567
	ebi-a-GCST90002028	CD19 on B cell	rs2904880	G	C	G	C	0.1678	-0.00694994	0.5987	0.681048	TRUE	FALSE	0.876989	0.0448974	28944396	16	7.29693e-10	0.02716	3112	0.4013	0.0121169
	ebi-a-GCST90002029	CD39 on CD39+ CD8+ T cell	rs10882701	C	A	C	A	-0.1936	0.030854	0.5153	0.588921	FALSE	FALSE	0.503154	0.0460832	97741071	10	1.87284e-12	0.02737	2915	0.4847	0.0168745
	ebi-a-GCST90002030	CD39 on CD39+ activated CD4 regulatory T cell	rs10882701	C	A	C	A	-0.4542	0.030854	0.5156	0.588921	FALSE	FALSE	0.503154	0.0460832	97741071	10	4.04762e-64	0.02621	2920	0.4844	0.0932531
	ebi-a-GCST90002031	CD39 on CD39+ secreting CD4 regulatory T cell	rs10882701	C	A	C	A	-0.3988	0.030854	0.5156	0.588921	FALSE	FALSE	0.503154	0.0460832	97741071	10	7.28283e-47	0.02725	2920	0.4844	0.0683366
	ebi-a-GCST90002032	CD39 on CD39+ CD4+ T cell	rs10882701	C	A	C	A	-0.3837	0.030854	0.5156	0.588921	FALSE	FALSE	0.503154	0.0460832	97741071	10	1.78115e-43	0.0273	2920	0.4844	0.0633645
	ebi-a-GCST90002033	CD39 on granulocyte	rs11766311	A	G	A	G	-0.1526	-0.0321854	0.411	0.373675	FALSE	FALSE	0.45532	0.0431105	77134132	7	4.548e-08	0.02783	2920	0.411	0.0101918
	ebi-a-GCST90002034	CD39 on monocyte	rs2337147	A	G	A	G	-0.165	0.0291948	0.3544	0.214536	FALSE	FALSE	0.566827	0.050974	46483810	18	1.85999e-08	0.02926	2909	0.3544	0.0108132
	ebi-a-GCST90002035	CD80 on myeloid Dendritic Cell	rs2325259	C	T	C	T	0.1995	-0.0365245	0.4422	0.361389	FALSE	FALSE	0.411156	0.0444412	90850164	6	1.16708e-12	0.02793	2871	0.4422	0.0174607
	ebi-a-GCST90002036	CD80 on CD62L+ myeloid Dendritic Cell	rs12199079	G	T	G	T	0.2265	-0.0363879	0.4422	0.360104	FALSE	FALSE	0.413307	0.0444787	90852258	6	7.5405e-16	0.02793	2871	0.4422	0.0223937
	ebi-a-GCST90002037	CD80 on plasmacytoid Dendritic Cell	rs62447171	A	G	A	G	-0.2093	-0.0143119	0.2426	0.258323	FALSE	FALSE	0.767147	0.0483336	50309890	7	2.84499e-10	0.03307	2871	0.2426	0.01376
	ebi-a-GCST90002038	CD80 on CD62L+ plasmacytoid Dendritic Cell	rs62447171	A	G	A	G	-0.2089	-0.0143119	0.2426	0.258323	FALSE	FALSE	0.767147	0.0483336	50309890	7	3.08702e-10	0.03307	2871	0.2426	0.0137082
	ebi-a-GCST90002039	CD80 on monocyte	rs141264358	C	T	C	T	-0.5868	-0.214954	0.016	0.026712	FALSE	FALSE	0.132914	0.143045	90530314	1	4.18196e-08	0.1067	2850	0.016	0.0105008
	ebi-a-GCST90002040	CD80 on granulocyte	rs12675298	A	G	A	G	-0.6716	-0.0562944	0.0277	0.0243856	FALSE	FALSE	0.678129	0.135644	6828813	8	2.53922e-15	0.08441	2850	0.0277	0.0217294
	ebi-a-GCST90002042	CD45 on CD33+ HLA DR+ CD14-	rs72677097	G	A	G	A	0.3805	0.00277682	0.0861	0.0637306	FALSE	FALSE	0.975496	0.0904028	61134076	1	1.163e-08	0.06635	1579	0.0861	0.0204029
	ebi-a-GCST90002045	CD45 on CD33- HLA DR-	rs10919544	C	T	C	T	0.238	-0.0260941	0.552	0.344242	FALSE	FALSE	0.561437	0.0449331	161508763	1	8.83894e-11	0.03646	1635	0.448	0.0253997
	ebi-a-GCST90002046	CD45 on CD33- HLA DR+	rs17552904	T	G	T	G	-0.2523	-0.020978	0.255	0.258449	FALSE	FALSE	0.66408	0.0483045	50318308	7	8.7961e-10	0.04091	1635	0.255	0.0227337
	ebi-a-GCST90002052	CD45 on Immature Myeloid-Derived Suppressor Cells	rs273640	T	G	T	G	-0.5579	0.0328024	0.5441	0.41365	FALSE	FALSE	0.440536	0.0425293	51725824	19	1.21591e-50	0.03593	1555	0.4559	0.134236
	ebi-a-GCST90002054	CD8 on Central Memory CD8+ T cell	rs1633108	A	C	A	C	-0.2284	0.000861243	0.2234	0.351793	FALSE	FALSE	0.98423	0.0435716	29783305	6	2.84774e-11	0.0342	2910	0.2234	0.0150953
	ebi-a-GCST90002055	CD8 on naive CD8+ T cell	rs35626322	T	A	T	A	-0.4834	0.0386289	0.1943	0.252835	TRUE	FALSE	0.424206	0.0483377	87030421	2	3.18127e-46	0.03327	2910	0.1943	0.0676392
	ebi-a-GCST90002056	CD8 on Effector Memory CD8+ T cell	rs17201560	C	T	C	T	-0.5186	-0.171563	0.029	0.0403226	FALSE	FALSE	0.11728	0.109535	32047268	6	2.133e-09	0.08634	2912	0.029	0.0122378
	ebi-a-GCST90002057	CD8 on Terminally Differentiated CD8+ T cell	rs2571390	C	T	C	T	0.3571	-0.0317552	0.8222	0.627492	FALSE	FALSE	0.466339	0.0435925	29923554	6	8.13392e-22	0.0369	2911	0.1778	0.0311697
	ebi-a-GCST90002058	CD8 on CD8+ T cell	rs3020726	G	A	G	A	-0.5196	0.120995	0.1412	0.157641	FALSE	FALSE	0.0339381	0.0570513	87016506	2	6.08836e-43	0.03725	3113	0.1412	0.0588269
	ebi-a-GCST90002059	CD8 on Natural Killer T	rs2395191	C	T	C	T	0.1751	0.532638	0.3703	0.61909	FALSE	FALSE	2.16013e-33	0.044235	32447085	6	1.88799e-09	0.02906	3103	0.3703	0.011565
	ebi-a-GCST90002060	CD8 on HLA DR+ CD8+ T cell	rs2523882	T	C	T	C	0.1657	0.0913588	0.5685	0.31874	FALSE	FALSE	0.0465725	0.0459051	31042217	6	5.97297e-09	0.0284	3060	0.4315	0.0110023
	ebi-a-GCST90002061	CD4 on CD39+ CD4+ T cell	rs10786281	C	T	C	T	0.1739	0.0503676	0.6527	0.773529	FALSE	FALSE	0.31622	0.0502542	98116936	10	2.17901e-09	0.02896	2920	0.3473	0.012198
	ebi-a-GCST90002062	CD4 on CD28+ CD4+ T cell	rs11615628	A	G	A	G	-0.2032	0.0241796	0.2466	0.311379	FALSE	FALSE	0.587883	0.0446195	6903631	12	1.70801e-10	0.03171	2920	0.2466	0.0138678
	ebi-a-GCST90002063	CD4 on CD4 regulatory T cell	rs11615628	A	G	A	G	-0.2417	0.0241796	0.2466	0.311379	FALSE	FALSE	0.587883	0.0446195	6903631	12	1.65615e-14	0.03133	2920	0.2466	0.019975
	ebi-a-GCST90002064	CD4 on resting CD4 regulatory T cell	rs11615628	A	G	A	G	-0.1847	0.0241796	0.2467	0.311379	FALSE	FALSE	0.587883	0.0446195	6903631	12	2.10698e-09	0.03074	2919	0.2467	0.0122167
	ebi-a-GCST90002065	CD4 on CD39+ resting CD4 regulatory T cell	rs147763768	A	G	A	G	0.3722	0.0711939	0.0434	0.0485791	FALSE	FALSE	0.453249	0.0949241	97548303	10	4.86295e-08	0.06802	2650	0.0434	0.0111726
	ebi-a-GCST90002066	CD4 on activated CD4 regulatory T cell	rs11615628	A	G	A	G	-0.2479	0.0241796	0.2466	0.311379	FALSE	FALSE	0.587883	0.0446195	6903631	12	3.35738e-15	0.03131	2920	0.2466	0.0210174
	ebi-a-GCST90002067	CD4 on CD39+ activated CD4 regulatory T cell	rs11615628	A	G	A	G	-0.2062	0.0241796	0.2466	0.311379	FALSE	FALSE	0.587883	0.0446195	6903631	12	5.4853e-11	0.03133	2920	0.2466	0.0146177
	ebi-a-GCST90002068	CD4 on secreting CD4 regulatory T cell	rs11615628	A	G	A	G	-0.2046	0.0241796	0.2466	0.311379	FALSE	FALSE	0.587883	0.0446195	6903631	12	9.9977e-11	0.03153	2920	0.2466	0.0142155
	ebi-a-GCST90002069	CD4 on CD39+ secreting CD4 regulatory T cell	rs10882655	A	G	A	G	-0.2945	0.0325934	0.5276	0.467612	FALSE	FALSE	0.444307	0.0426091	97474371	10	7.84332e-28	0.02665	2920	0.4724	0.0401421
	ebi-a-GCST90002070	CD4 on activated & secreting CD4 regulatory T cell	rs11615628	A	G	A	G	-0.2367	0.0241796	0.2466	0.311379	FALSE	FALSE	0.587883	0.0446195	6903631	12	7.47653e-14	0.03149	2920	0.2466	0.0189821
	ebi-a-GCST90002087	CD11c on myeloid Dendritic Cell	rs61802329	T	C	T	C	0.1669	-0.0386476	0.4673	0.505672	FALSE	FALSE	0.382876	0.0442896	161589626	1	9.47807e-10	0.02718	2872	0.4673	0.0129588
	ebi-a-GCST90002088	CD11c on CD62L+ myeloid Dendritic Cell	rs147258092	T	C	T	C	-0.3132	0.0364931	0.0719	0.0616436	FALSE	FALSE	0.671225	0.085973	31624520	16	2.68701e-09	0.05248	2872	0.0719	0.0122495
	ebi-a-GCST90002089	CD11c on monocyte	rs1801274	G	A	G	A	0.2755	-0.00488456	0.3209	0.49232	FALSE	FALSE	0.907305	0.0419498	161479745	1	1.20393e-20	0.02934	2850	0.3209	0.0300086
	ebi-a-GCST90002090	CD11c on granulocyte	rs113861918	T	C	T	C	-0.215	-0.00368631	0.1677	0.114843	FALSE	FALSE	0.956204	0.0671186	52129097	19	6.41904e-09	0.03692	2850	0.1677	0.011759
	ebi-a-GCST90002091	CD11b on CD14+ monocyte	rs1801274	G	A	G	A	0.624	-0.00488456	0.3303	0.49232	FALSE	FALSE	0.907305	0.0419498	161479745	1	6.27047e-61	0.03633	1635	0.3303	0.152855
	ebi-a-GCST90002094	CD11b on Monocytic Myeloid-Derived Suppressor Cells	rs1801274	G	A	G	A	0.461	-0.00488456	0.3309	0.49232	FALSE	FALSE	0.907305	0.0419498	161479745	1	5.236e-32	0.03828	1570	0.3309	0.0845641
	ebi-a-GCST90002095	CD11b on CD33dim HLA DR-	rs760462	C	T	C	T	0.4384	-0.0110304	0.8262	0.832373	FALSE	FALSE	0.841222	0.0550607	46328099	21	5.30274e-20	0.04722	1559	0.1738	0.0523928
	ebi-a-GCST90002096	CD11b on basophil	rs760462	C	T	C	T	0.4516	-0.0110304	0.8258	0.832373	FALSE	FALSE	0.841222	0.0550607	46328099	21	1.85097e-21	0.04677	1556	0.1742	0.0565316
	ebi-a-GCST90002097	CD11b on CD33+ HLA DR+ CD14dim	rs1801274	G	A	G	A	0.4941	-0.00488456	0.3305	0.49232	FALSE	FALSE	0.907305	0.0419498	161479745	1	1.42889e-38	0.03702	1578	0.3305	0.101437
	ebi-a-GCST90002098	CD45RA on naive CD4+ T cell	rs138915779	A	C	A	C	1.33	-0.0662723	0.0036	0.0189	FALSE	FALSE	0.692033	0.167311	190079170	1	6.18899e-09	0.2281	2910	0.0036	0.0115482
	ebi-a-GCST90002099	CD4RA on Terminally Differentiated CD4+ T cell	rs113435341	G	A	G	A	1.787	0.109128	0.0033	0.0178084	FALSE	FALSE	0.511178	0.166099	198151688	1	2.66011e-13	0.2432	2903	0.0033	0.0182588
	ebi-a-GCST90002100	CD45RA on naive CD8+ T cell	rs116517602	T	C	T	C	1.147	0.121884	0.0041	0.0118669	FALSE	FALSE	0.545107	0.201426	198922068	1	1.28899e-08	0.201	2910	0.0041	0.0110665
	ebi-a-GCST90002101	CD45RA on Terminally Differentiated CD8+ T cell	rs61141933	T	C	T	C	0.2582	0.137429	0.1242	0.0828504	FALSE	FALSE	0.0751442	0.0772257	39388479	2	5.38902e-10	0.04145	2911	0.1242	0.0131544
	ebi-a-GCST90002102	CD45RA on resting CD4 regulatory T cell	rs11124653	A	C	A	C	-0.2555	-0.040367	0.5925	0.606	FALSE	FALSE	0.351121	0.043293	39112166	2	6.84069e-22	0.02636	2919	0.4075	0.0311817
	ebi-a-GCST90002103	CD45RA on CD39+ resting CD4 regulatory T cell	rs191753228	T	C	T	C	1.583	-0.0329661	0.0043	0.0264355	FALSE	FALSE	0.8077	0.135443	196321168	1	8.93305e-11	0.2431	2650	0.0043	0.015749
	ebi-a-GCST90002104	HLA DR on myeloid Dendritic Cell	rs2858885	T	C	T	C	-0.3187	0.118982	0.5362	0.421249	FALSE	FALSE	0.00514546	0.0425271	32699782	6	1.13292e-24	0.0308	2872	0.4638	0.0359403
	ebi-a-GCST90002105	HLA DR on plasmacytoid Dendritic Cell	rs11644019	T	C	T	C	-0.291	0.0640047	0.1398	0.207757	FALSE	FALSE	0.206573	0.0506749	10863414	16	1.10408e-13	0.03898	2872	0.1398	0.0190358
	ebi-a-GCST90002106	HLA DR on Dendritic Cell	rs34039593	G	T	G	T	1.075	0.248965	0.1174	0.259791	FALSE	FALSE	2.1322e-07	0.0479938	32570311	6	3.67282e-110	0.04613	2871	0.1174	0.159066
	ebi-a-GCST90002108	HLA DR on CD33+ HLA DR+ CD14-	rs9269027	T	A	T	A	0.4929	0.50149	0.5598	0.685912	TRUE	TRUE	1.3149e-26	0.0469725	32437466	6	7.0583e-36	0.03844	1579	0.4402	0.0943081
	ebi-a-GCST90002109	HLA DR on CD33+ HLA DR+ CD14dim	rs613165	A	G	A	G	-0.2784	0.0557353	0.3188	0.151236	FALSE	FALSE	0.339397	0.0583397	31834398	6	3.095e-10	0.04395	1578	0.3188	0.0247975
	ebi-a-GCST90002110	HLA DR on CD33dim HLA DR+ CD11b+	rs11074934	T	C	T	C	-0.3589	-0.00721464	0.2194	0.279186	FALSE	FALSE	0.876836	0.0465516	10979440	16	1.3649e-17	0.04157	1634	0.2194	0.0436277
	ebi-a-GCST90002111	HLA DR on CD33dim HLA DR+ CD11b-	rs11074934	T	C	T	C	-0.4126	-0.00721464	0.2193	0.279186	FALSE	FALSE	0.876836	0.0465516	10979440	16	2.13895e-23	0.04076	1635	0.2193	0.0589757
	ebi-a-GCST90002112	HLA DR on CD33- HLA DR+	rs2760980	A	G	A	G	1.049	0.337808	0.1202	0.240305	FALSE	FALSE	7.44903e-11	0.05188	32565201	6	2.43893e-60	0.06137	1635	0.1202	0.151607
	ebi-a-GCST90002113	HLA DR on HLA DR+ T cell	rs12449199	G	T	G	T	-0.2433	0.000171603	0.3064	0.301515	FALSE	FALSE	0.997017	0.045907	10968440	16	3.30293e-18	0.02779	3060	0.3064	0.0244366
	ebi-a-GCST90002114	HLA DR on HLA DR+ CD4+ T cell	rs12449199	G	T	G	T	-0.1674	0.000171603	0.3064	0.301515	FALSE	FALSE	0.997017	0.045907	10968440	16	1.82701e-09	0.02775	3060	0.3064	0.0117525
	ebi-a-GCST90002116	HLA DR on B cell	rs111983490	A	G	A	G	-0.3007	0.0765536	0.2111	0.0585816	FALSE	FALSE	0.392718	0.089568	32205324	6	4.36315e-15	0.03814	3060	0.2111	0.019909
	ebi-a-GCST90002117	HLA DR on HLA DR+ Natural Killer	rs12598451	A	G	A	G	-0.378	-0.0100225	0.2279	0.267688	FALSE	FALSE	0.83209	0.0472711	10982607	16	9.37994e-33	0.03133	2971	0.2279	0.0467075
	ebi-a-GCST90002118	CD8 on CD28+ CD45RA- CD8+ T cell	rs13004867	G	C	G	C	-0.4974	0.131992	0.1175	0.141453	TRUE	FALSE	0.0261829	0.0593628	86982504	2	5.63248e-32	0.04176	2920	0.1175	0.0463344
	ebi-a-GCST90002119	CD8 on CD28+ CD45RA+ CD8+ T cell	rs10205992	T	C	T	C	-0.2955	-0.00217627	0.4729	0.509785	FALSE	FALSE	0.959151	0.0424889	87279109	2	2.99778e-28	0.02653	2920	0.4729	0.0407556
	ebi-a-GCST90002120	CD8 on CD28- CD8+ T cell	rs56262516	A	G	A	G	0.23	-0.0494215	0.2757	0.0683441	FALSE	FALSE	0.555676	0.0838681	29930939	6	1.23509e-11	0.03381	2920	0.2757	0.015601
	ebi-a-GCST90002121	CD8 on CD39+ CD8+ T cell	rs111359007	A	T	A	T	-0.2802	0.13029	0.1015	0.0230835	TRUE	FALSE	0.335982	0.135418	31761201	6	5.34195e-09	0.04787	2915	0.1015	0.0116171

## Sheet: HL
	Trait ID	Trait	SNP	Effect Allele Exposure	Other Allele Exposure	Effect Allele Outcome	Other Allele Outcome	Beta Exposure	Beta Outcome	EAF Exposure	EAF Outcome	Palindromic SNP	Ambiguous SNP	P-value Outcome	SE Outcome	Position Outcome	Chr. Outcome	P-value Exposure	SE Exposure	N Exposure	MAF	PVE
	ebi-a-GCST90001391	IgD+ B cell %B cell	rs17405603	T	A	T	A	0.1542	0.0312255	0.284	0.302513	TRUE	FALSE	0.341184	0.0328057	144608340	5	2.38298e-08	0.02757	3658	0.284	0.00847917
	ebi-a-GCST90001395	IgD+ CD38- B cell %B cell	rs113398446	C	A	C	A	0.1793	0.0769528	0.1687	0.214359	FALSE	FALSE	0.0641394	0.0415689	161871755	6	3.91201e-08	0.03256	3657	0.1687	0.00822395
	ebi-a-GCST90001399	IgD- CD27- B cell %B cell	rs2250246	G	A	G	A	0.1466	0.075567	0.5339	0.604852	FALSE	FALSE	0.0156081	0.0312525	6553016	12	2.12501e-09	0.02442	3657	0.4661	0.00975872
	ebi-a-GCST90001410	IgD- CD38+ B cell %B cell	rs2792563	A	G	A	G	-0.1407	-0.0171687	0.567	0.56066	FALSE	FALSE	0.567884	0.0300588	213100225	1	1.494e-08	0.02479	3657	0.433	0.00873175
	ebi-a-GCST90001417	CD24+ CD27+ B cell %B cell	rs45608038	G	A	G	A	0.3527	0.316759	0.0421	0.0129255	FALSE	FALSE	0.051391	0.162591	73679013	2	1.71002e-08	0.0624	3657	0.0421	0.00866043
	ebi-a-GCST90001422	CD20- CD38- B cell %B cell	rs117308259	C	T	C	T	-0.8348	0.374727	0.0066	0.0131294	FALSE	FALSE	0.0047399	0.132684	31993501	14	2.48199e-08	0.1494	3659	0.0066	0.00846079
	ebi-a-GCST90001424	IgD+ B cell %Lymphocyte	rs11657531	T	C	T	C	-0.1468	-0.0351597	0.4882	0.480451	FALSE	FALSE	0.256829	0.0310073	2731370	17	5.52497e-10	0.0236	3657	0.4882	0.0104697
	ebi-a-GCST90001426	IgD- CD38dim B cell %lymphocyte	rs11687597	G	A	G	A	0.1644	0.0532991	0.2069	0.270097	FALSE	FALSE	0.116606	0.0339663	136926146	2	4.86004e-08	0.03007	3656	0.2069	0.0081095
	ebi-a-GCST90001429	IgD+ CD38+ B cell %lymphocyte	rs140380950	C	T	C	T	-0.3597	0.0249572	0.0368	0.0150383	FALSE	FALSE	0.840058	0.123661	105587803	2	2.067e-08	0.06402	3656	0.0368	0.0085607
	ebi-a-GCST90001431	IgD+ CD38- B cell %lymphocyte	rs12874404	G	A	G	A	0.1714	-0.015395	0.3256	0.0632887	FALSE	FALSE	0.814685	0.065682	108993494	13	1.385e-10	0.02663	3656	0.3256	0.0112042
	ebi-a-GCST90001433	IgD- CD27- B cell %lymphocyte	rs35574803	C	T	C	T	-0.3044	0.0356865	0.0562	0.0265183	FALSE	FALSE	0.698154	0.0920198	32533246	3	1.83101e-08	0.05397	3656	0.0562	0.00862612
	ebi-a-GCST90001439	IgD+ CD24+ B cell %lymphocyte	rs11657118	C	T	C	T	-0.1428	-0.0338977	0.475	0.493922	FALSE	FALSE	0.259163	0.0300413	2714118	17	3.70101e-09	0.02416	3656	0.475	0.00946512
	ebi-a-GCST90001441	IgD+ CD24- B cell %lymphocyte	rs73145706	T	C	T	C	-0.5808	0.0556568	0.0129	0.0890867	FALSE	FALSE	0.295659	0.05322	61633711	20	4.53597e-08	0.106	3656	0.0129	0.00814486
	ebi-a-GCST90001442	CD24+ CD27+ B cell %lymphocyte	rs11657759	C	A	C	A	-0.1352	-0.0271963	0.4903	0.493668	FALSE	FALSE	0.363056	0.0299006	2715961	17	1.80701e-08	0.02397	3656	0.4903	0.00862677
	ebi-a-GCST90001451	CD62L- monocyte %monocyte	rs45487297	A	T	A	T	0.6623	0.156956	0.0135	0.017437	TRUE	FALSE	0.17493	0.115704	30153119	14	3.74498e-08	0.1201	3042	0.0135	0.00989793
	ebi-a-GCST90001457	CD11c+ HLA DR++ monocyte %monocyte	rs6808893	T	C	T	C	-0.1582	0.00597261	0.5717	0.515933	FALSE	FALSE	0.844736	0.0304975	188133439	3	8.47208e-09	0.02739	3042	0.4283	0.0108476
	ebi-a-GCST90001463	CD62L- Dendritic Cell %Dendritic Cell	rs10918342	A	G	A	G	-0.1766	0.0178041	0.7191	0.671584	FALSE	FALSE	0.586333	0.0327187	161950451	1	1.044e-09	0.02885	3410	0.2809	0.010869
	ebi-a-GCST90001465	CD86+ myeloid Dendritic Cell %Dendritic Cell	rs115805162	T	C	T	C	-0.2598	0.0149681	0.2084	0.0641389	FALSE	FALSE	0.803933	0.0602919	161410253	1	8.20163e-15	0.03331	3410	0.2084	0.0175265
	ebi-a-GCST90001467	CD86+ plasmacytoid Dendritic Cell %Dendritic Cell	rs3845548	T	C	T	C	-0.2739	-0.051228	0.2345	0.0740469	FALSE	FALSE	0.39436	0.0601454	161507448	1	1.98381e-20	0.02938	3410	0.2345	0.024854
	ebi-a-GCST90001469	CD62L- myeloid Dendritic Cell %Dendritic Cell	rs115805162	T	C	T	C	-0.2838	0.0149681	0.2084	0.0641389	FALSE	FALSE	0.803933	0.0602919	161410253	1	6.29796e-18	0.03272	3410	0.2084	0.0215857
	ebi-a-GCST90001471	CD62L- plasmacytoid Dendritic Cell %Dendritic Cell	rs55971447	T	C	T	C	-0.3011	-0.0283739	0.2352	0.123241	FALSE	FALSE	0.547502	0.0471713	161515326	1	6.69885e-25	0.02899	3410	0.2352	0.0306651
	ebi-a-GCST90001473	CD62L- CD86+ myeloid Dendritic Cell %Dendritic Cell	rs115805162	T	C	T	C	-0.3069	0.0149681	0.2084	0.0641389	FALSE	FALSE	0.803933	0.0602919	161410253	1	4.1783e-20	0.03321	3410	0.2084	0.024432
	ebi-a-GCST90001475	HLA DR++ monocyte %monocyte	rs62395272	T	C	T	C	-0.2295	-0.253358	0.2819	0.0915868	FALSE	FALSE	5.46671e-07	0.0505789	31394424	6	3.90598e-10	0.03657	3595	0.2819	0.0108364
	ebi-a-GCST90001476	HLA DR++ monocyte %leukocyte	rs9271768	G	A	G	A	-0.2168	0.0330323	0.4356	0.423833	FALSE	FALSE	0.306329	0.0322911	32594188	6	3.71878e-11	0.03267	3595	0.4356	0.0121013
	ebi-a-GCST90001478	CD4 regulatory T cell %CD4+ T cell	rs1571025	G	A	G	A	0.2422	0.0889294	0.1766	0.128261	FALSE	FALSE	0.0461632	0.0446008	6134869	10	1.10892e-12	0.0339	3437	0.1766	0.0146341
	ebi-a-GCST90001479	CD4 regulatory T cell %T cell	rs1571025	G	A	G	A	0.2054	0.0889294	0.1766	0.128261	FALSE	FALSE	0.0461632	0.0446008	6134869	10	4.16898e-09	0.03486	3437	0.1766	0.01
	ebi-a-GCST90001484	CD39+ resting CD4 regulatory T cell %resting CD4 regulatory T cell	rs10882701	C	A	C	A	-0.3681	-0.0315836	0.5141	0.584956	FALSE	FALSE	0.322596	0.0319305	97741071	10	6.65733e-50	0.02438	3437	0.4859	0.0622006
	ebi-a-GCST90001485	CD39+ resting CD4 regulatory T cell %CD4 regulatory T cell	rs10882701	C	A	C	A	-0.3593	-0.0315836	0.5141	0.584956	FALSE	FALSE	0.322596	0.0319305	97741071	10	1.07994e-47	0.02438	3437	0.4859	0.0594368
	ebi-a-GCST90001491	CD39+ activated CD4 regulatory T cell %CD4 regulatory T cell	rs10736092	G	A	G	A	0.9153	-0.0536601	0.4692	0.544244	FALSE	FALSE	0.0685889	0.0294654	97570315	10	1e-200	0.0203	3437	0.4692	0.371662
	ebi-a-GCST90001496	CD39+ secreting CD4 regulatory T cell %secreting CD4 regulatory T cell	rs10882701	C	A	C	A	-0.4034	-0.0315836	0.5141	0.584956	FALSE	FALSE	0.322596	0.0319305	97741071	10	2.03704e-56	0.02502	3437	0.4859	0.0703158
	ebi-a-GCST90001497	CD39+ secreting CD4 regulatory T cell %CD4 regulatory T cell	rs10786199	A	G	A	G	-0.1827	-0.0177313	0.2888	0.40611	FALSE	FALSE	0.551898	0.0298046	97069472	10	1.38998e-10	0.02838	3437	0.2888	0.0119143
	ebi-a-GCST90001499	Activated & resting CD4 regulatory T cell %CD4 regulatory T cell	rs113435341	G	A	G	A	2.569	-0.0134795	0.0032	0.0221801	FALSE	FALSE	0.901945	0.109407	198151688	1	1.27909e-33	0.2103	3437	0.0032	0.0416113
	ebi-a-GCST90001500	Activated & resting CD4 regulatory T cell %CD4+ T cell	rs17583875	A	G	A	G	1.827	0.0233365	0.0029	0.0253985	FALSE	FALSE	0.817343	0.10104	197924770	1	4.63981e-16	0.2239	3437	0.0029	0.0190045
	ebi-a-GCST90001502	Activated & secreting CD4 regulatory T cell %CD4 regulatory T cell	rs113435341	G	A	G	A	-2.621	-0.0134795	0.0032	0.0221801	FALSE	FALSE	0.901945	0.109407	198151688	1	6.32995e-40	0.1957	3437	0.0032	0.0495997
	ebi-a-GCST90001503	Activated & secreting CD4 regulatory T cell %CD4+ T cell	rs11256966	G	C	G	C	-0.1567	-0.0237376	0.3848	0.220534	TRUE	FALSE	0.522142	0.0370873	6185310	10	2.64101e-09	0.02626	3437	0.3848	0.010254
	ebi-a-GCST90001505	CD25++ CD4+ T cell %CD4+ T cell	rs61839660	T	C	T	C	0.592	0.0327502	0.0543	0.0970426	FALSE	FALSE	0.509336	0.0496311	6094697	10	1.63682e-26	0.05509	3437	0.0543	0.0325062
	ebi-a-GCST90001506	CD25++ CD4+ T cell %T cell	rs61839660	T	C	T	C	0.5156	0.0327502	0.0543	0.0970426	FALSE	FALSE	0.509336	0.0496311	6094697	10	3.2107e-20	0.05562	3437	0.0543	0.0243927
	ebi-a-GCST90001508	CD25++ CD45RA+ CD4 not regulatory T cell %CD4+ T cell	rs10905719	A	G	A	G	0.1841	-0.0221456	0.2082	0.312825	FALSE	FALSE	0.478106	0.0312195	6115171	10	7.05797e-09	0.03172	3437	0.2082	0.00970568
	ebi-a-GCST90001509	CD25++ CD45RA+ CD4 not regulatory T cell %T cell	rs10905719	A	G	A	G	0.1734	-0.0221456	0.2082	0.312825	FALSE	FALSE	0.478106	0.0312195	6115171	10	4.88495e-08	0.03172	3437	0.2082	0.00861971
	ebi-a-GCST90001511	CD25++ CD45RA- CD4 not regulatory T cell %CD4+ T cell	rs116794175	C	T	C	T	-1.101	-0.0342906	0.0042	0.00354426	FALSE	FALSE	0.899745	0.272184	194010208	1	2.45901e-08	0.1969	3437	0.0042	0.0090151
	ebi-a-GCST90001512	CD25++ CD45RA- CD4 not regulatory T cell %T cell	rs11579717	A	G	A	G	-1.078	0.0131911	0.0044	0.0497873	FALSE	FALSE	0.859045	0.0742783	199999121	1	1.83202e-08	0.1911	3437	0.0044	0.00917348
	ebi-a-GCST90001516	Immature Myeloid-Derived Suppressor Cells %CD33dim HLA DR- CD66b-	rs72923436	A	C	A	C	-0.5379	-0.0371228	0.0307	0.0631936	FALSE	FALSE	0.539137	0.0604488	176970247	2	2.91897e-08	0.09656	1857	0.0307	0.0164361
	ebi-a-GCST90001519	CD33+ HLA DR+ CD14- %CD33+ HLA DR+	rs7245846	A	G	A	G	-0.3128	0.0428312	0.2236	0.353006	FALSE	FALSE	0.16241	0.0306591	51731176	19	2.6339e-15	0.03922	1858	0.2236	0.0331019
	ebi-a-GCST90001521	CD33+ HLA DR+ CD14dim %CD33+ HLA DR+	rs111231787	T	C	T	C	1.244	0.113352	0.0057	0.0213501	FALSE	FALSE	0.297349	0.108769	112408670	5	3.04397e-08	0.2236	1858	0.0057	0.0163861
	ebi-a-GCST90001526	CD33dim HLA DR+ CD11b+ %CD33dim HLA DR+	rs1801274	G	A	G	A	0.5511	0.0688449	0.3334	0.512747	FALSE	FALSE	0.0220102	0.0300608	161479745	1	2.76822e-54	0.03437	1858	0.3334	0.121554
	ebi-a-GCST90001528	CD33dim HLA DR+ CD11b- %CD33dim HLA DR+	rs1801274	G	A	G	A	-0.5517	0.0688449	0.3334	0.512747	FALSE	FALSE	0.0220102	0.0300608	161479745	1	2.5293e-54	0.03439	1858	0.3334	0.121663
	ebi-a-GCST90001533	Basophil %CD33dim HLA DR- CD66b-	rs3865444	A	C	A	C	-0.5183	0.0334387	0.2132	0.324491	FALSE	FALSE	0.279889	0.0309455	51727962	19	1.14393e-40	0.03788	1857	0.2132	0.0915832
	ebi-a-GCST90001535	CD45RA- CD4+ T cell %CD4+ T cell	rs11124653	A	C	A	C	0.1345	-0.0419347	0.5909	0.610151	FALSE	FALSE	0.165315	0.0302251	39112166	2	3.92202e-08	0.02443	3427	0.4091	0.00876717
	ebi-a-GCST90001536	CD45RA- CD4+ T cell %T cell	rs12712610	G	A	G	A	-0.1632	-0.0283505	0.2969	0.177914	FALSE	FALSE	0.464533	0.0387618	38897249	2	7.82492e-10	0.02646	3427	0.2969	0.0109787
	ebi-a-GCST90001561	CD45RA+ CD8+ T cell %CD8+ T cell	rs11896593	C	G	C	G	0.2701	-0.0407795	0.3707	0.196654	TRUE	FALSE	0.270091	0.0369764	38925155	2	1.04112e-33	0.02208	3427	0.3707	0.0418385
	ebi-a-GCST90001562	CD45RA+ CD8+ T cell %T cell	rs146620586	T	G	T	G	1.455	-0.065027	0.0032	0.0189388	FALSE	FALSE	0.597498	0.123157	198524264	1	1.003e-08	0.2533	3427	0.0032	0.0095363
	ebi-a-GCST90001568	Naive CD4-CD8- T cell %T cell	rs2523614	C	T	C	T	-0.1522	-0.0828327	0.2642	0.276994	FALSE	FALSE	0.0115188	0.0327849	31320654	6	6.09902e-09	0.02611	3427	0.2642	0.00981785
	ebi-a-GCST90001570	Effector Memory CD4-CD8- T cell %CD4-CD8- T cell	rs111902980	A	G	A	G	0.5134	0.00846986	0.0193	0.0302256	FALSE	FALSE	0.921953	0.0864499	157954450	1	2.64899e-08	0.09207	3427	0.0193	0.00899163
	ebi-a-GCST90001571	Effector Memory CD4-CD8- T cell %T cell	rs113500908	T	C	T	C	0.3476	0.0252507	0.0449	0.0346501	FALSE	FALSE	0.768427	0.0857603	100774499	6	2.83498e-09	0.05835	3427	0.0449	0.0102492
	ebi-a-GCST90001573	Terminally Differentiated CD4-CD8- T cell %CD4-CD8- T cell	rs113435341	G	A	G	A	1.73	-0.0134795	0.0032	0.0221801	FALSE	FALSE	0.901945	0.109407	198151688	1	3.64586e-14	0.2275	3427	0.0032	0.0165939
	ebi-a-GCST90001574	Terminally Differentiated CD4-CD8- T cell %T cell	rs113435341	G	A	G	A	1.335	-0.0134795	0.0032	0.0221801	FALSE	FALSE	0.901945	0.109407	198151688	1	5.36303e-09	0.2281	3427	0.0032	0.00989643
	ebi-a-GCST90001575	Naive CD4+ T cell %T cell	rs66679234	T	C	T	C	-0.1391	0.015532	0.4246	0.0563368	FALSE	FALSE	0.847246	0.0806296	4224639	17	2.197e-08	0.0248	3427	0.4246	0.00909637
	ebi-a-GCST90001584	CD14- CD16+ monocyte %monocyte	rs147174426	T	A	T	A	-0.4529	-0.0923081	0.1717	0.0244124	TRUE	FALSE	0.406935	0.111308	161528012	1	6.64049e-45	0.03177	3629	0.1717	0.0530297
	ebi-a-GCST90001585	CD14+ CD16+ monocyte %monocyte	rs3829793	G	C	G	C	0.1677	-0.0305182	0.3147	0.353574	TRUE	FALSE	0.318367	0.0305849	161194400	1	6.142e-10	0.02704	3629	0.3147	0.0104879
	ebi-a-GCST90001586	CD14+ CD16- monocyte %monocyte	rs147174426	T	A	T	A	0.5558	-0.0923081	0.1717	0.0244124	TRUE	FALSE	0.406935	0.111308	161528012	1	8.34257e-67	0.03153	3629	0.1717	0.0788719
	ebi-a-GCST90001587	CD16+ monocyte %monocyte	rs147174426	T	A	T	A	-0.5472	-0.0923081	0.1717	0.0244124	TRUE	FALSE	0.406935	0.111308	161528012	1	1.11789e-64	0.03158	3629	0.1717	0.0764116
	ebi-a-GCST90001617	TCRgd T cell %lymphocyte	rs72845743	A	G	A	G	0.3943	-0.216026	0.415	0.100746	FALSE	FALSE	3.64326e-05	0.0523191	32528414	6	2.48897e-08	0.07059	3666	0.415	0.00843906
	ebi-a-GCST90001619	HLA DR+ T cell%T cell	rs1084560	G	A	G	A	-0.1328	0.00131923	0.5726	0.665045	FALSE	FALSE	0.966436	0.0313517	10824872	16	9.71091e-09	0.02309	3596	0.4274	0.0091149
	ebi-a-GCST90001620	HLA DR+ T cell%lymphocyte	rs3087456	A	G	A	G	-0.4689	0.000897689	0.7661	0.742725	FALSE	FALSE	0.978551	0.0333887	10970902	16	7.09088e-69	0.02616	3596	0.2339	0.0820163
	ebi-a-GCST90001622	Natural Killer T %T cell	rs115536607	T	C	T	C	0.3253	0.0586866	0.0545	0.0453916	FALSE	FALSE	0.403065	0.0701859	101417409	6	3.90904e-09	0.05512	3669	0.0545	0.0094037
	ebi-a-GCST90001623	Natural Killer T %lymphocyte	rs115536607	T	C	T	C	0.3109	0.0586866	0.0545	0.0453916	FALSE	FALSE	0.403065	0.0701859	101417409	6	2.24502e-08	0.05547	3669	0.0545	0.00848936
	ebi-a-GCST90001625	HLA DR+ CD4+ T cell %T cell	rs11641185	T	C	T	C	-0.2989	-0.0105155	0.7744	0.731638	FALSE	FALSE	0.756042	0.0338465	10986596	16	4.5196e-32	0.02511	3595	0.2256	0.0379202
	ebi-a-GCST90001626	HLA DR+ CD4+ T cell %lymphocyte	rs3087456	A	G	A	G	-0.3114	0.000897689	0.7662	0.742725	FALSE	FALSE	0.978551	0.0333887	10970902	16	1.34307e-33	0.02551	3595	0.2338	0.0397997
	ebi-a-GCST90001628	HLA DR+ CD8+ T cell %T cell	rs3087456	A	G	A	G	-0.4526	0.000897689	0.7662	0.742725	FALSE	FALSE	0.978551	0.0333887	10970902	16	1.46893e-62	0.02659	3595	0.2338	0.0745816
	ebi-a-GCST90001629	HLA DR+ CD8+ T cell %lymphocyte	rs3087456	A	G	A	G	-0.4525	0.000897689	0.7662	0.742725	FALSE	FALSE	0.978551	0.0333887	10970902	16	9.22784e-61	0.027	3595	0.2338	0.072467
	ebi-a-GCST90001631	CD8+ Natural Killer T %T cell	rs76161425	T	C	T	C	-0.406	0.00889463	0.1088	0.0187256	FALSE	FALSE	0.934265	0.10784	112704995	11	1.41286e-25	0.03854	3668	0.1088	0.0293667
	ebi-a-GCST90001634	CD8dim Natural Killer T %T cell	rs11544989	G	A	G	A	0.1399	-0.0279484	0.6125	0.575832	FALSE	FALSE	0.37719	0.0316485	145057868	8	3.55697e-08	0.02533	3668	0.3875	0.00824781
	ebi-a-GCST90001635	CD8dim Natural Killer T %lymphocyte	rs11544989	G	A	G	A	0.1407	-0.0279484	0.6125	0.575832	FALSE	FALSE	0.37719	0.0316485	145057868	8	2.551e-08	0.02521	3668	0.3875	0.00842055
	ebi-a-GCST90001637	CD4-CD8- Natural Killer T %T cell	rs115536607	T	C	T	C	0.3694	0.0586866	0.0545	0.0453916	FALSE	FALSE	0.403065	0.0701859	101417409	6	1.25314e-11	0.05436	3668	0.0545	0.0124329
	ebi-a-GCST90001638	CD4-CD8- Natural Killer T %lymphocyte	rs115536607	T	C	T	C	0.3576	0.0586866	0.0545	0.0453916	FALSE	FALSE	0.403065	0.0701859	101417409	6	4.63554e-11	0.05416	3668	0.0545	0.0117457
	ebi-a-GCST90001649	HLA DR+ Natural Killer %Natural Killer	rs115805162	T	C	T	C	0.2582	0.0149681	0.2076	0.0641389	FALSE	FALSE	0.803933	0.0602919	161410253	1	1.32008e-15	0.03216	3596	0.2076	0.0176094
	ebi-a-GCST90001650	HLA DR+ Natural Killer %CD3- lymphocyte	rs115805162	T	C	T	C	0.2697	0.0149681	0.2076	0.0641389	FALSE	FALSE	0.803933	0.0602919	161410253	1	1.62218e-17	0.0315	3596	0.2076	0.0199782
	ebi-a-GCST90001652	Granulocyte %leukocyte	rs77650974	A	G	A	G	0.1512	0.0109942	0.3227	0.189742	FALSE	FALSE	0.776072	0.0386517	12394263	18	1.25101e-08	0.0265	3669	0.3227	0.00879483
	ebi-a-GCST90001655	CD28+ CD4-CD8- T cell %T cell	rs34546581	A	G	A	G	0.1659	0.0279592	0.1927	0.261547	FALSE	FALSE	0.399323	0.0331729	87021659	2	8.92401e-09	0.02878	3440	0.1927	0.00956705
	ebi-a-GCST90001658	CD39+ CD4+ T cell %T cell	rs10736092	G	A	G	A	1.014	-0.0536601	0.469	0.544244	FALSE	FALSE	0.0685889	0.0294654	97570315	10	1e-200	0.01774	3440	0.469	0.487114
	ebi-a-GCST90001659	CD39+ CD4+ T cell %CD4+ T cell	rs10736092	G	A	G	A	1.023	-0.0536601	0.469	0.544244	FALSE	FALSE	0.0685889	0.0294654	97570315	10	1e-200	0.01758	3440	0.469	0.49606
	ebi-a-GCST90001661	CD28- CD8dim T cell %T cell	rs117147408	G	A	G	A	0.4819	0.104164	0.0273	0.0242265	FALSE	FALSE	0.371952	0.116668	101980039	6	1.46599e-09	0.07946	3440	0.0273	0.0105789
	ebi-a-GCST90001664	CD28+ CD45RA+ CD8dim T cell %T cell	rs113435341	G	A	G	A	2.157	-0.0134795	0.0032	0.0221801	FALSE	FALSE	0.901945	0.109407	198151688	1	2.96415e-25	0.2061	3440	0.0032	0.0308584
	ebi-a-GCST90001665	CD28+ CD45RA+ CD8dim T cell %CD8dim T cell	rs11579717	A	G	A	G	1.307	0.0131911	0.0044	0.0497873	FALSE	FALSE	0.859045	0.0742783	199999121	1	2.37411e-12	0.1858	3440	0.0044	0.0141807
	ebi-a-GCST90001667	CD28+ CD45RA- CD8dim T cell %T cell	rs11579717	A	G	A	G	-1.201	0.0131911	0.0044	0.0497873	FALSE	FALSE	0.859045	0.0742783	199999121	1	1.41906e-11	0.1771	3440	0.0044	0.0131924
	ebi-a-GCST90001668	CD28+ CD45RA- CD8dim T cell %CD8dim T cell	rs11579717	A	G	A	G	-1.217	0.0131911	0.0044	0.0497873	FALSE	FALSE	0.859045	0.0742783	199999121	1	6.36356e-11	0.1857	3440	0.0044	0.0123313
	ebi-a-GCST90001670	CD39+ CD8+ T cell %T cell	rs10736092	G	A	G	A	1.01	-0.0536601	0.469	0.544244	FALSE	FALSE	0.0685889	0.0294654	97570315	10	1e-200	0.01914	3440	0.469	0.447352
	ebi-a-GCST90001671	CD39+ CD8+ T cell %CD8+ T cell	rs111534725	T	G	T	G	0.7675	-0.0875405	0.041	0.00424696	FALSE	FALSE	0.736135	0.259782	98139264	10	7.27445e-32	0.06467	3440	0.041	0.0393337
	ebi-a-GCST90001679	CD25++ CD8+ T cell %T cell	rs61839660	T	C	T	C	0.3212	0.0327502	0.0541	0.0970426	FALSE	FALSE	0.509336	0.0496311	6094697	10	3.41099e-08	0.05805	3162	0.0541	0.00958959
	ebi-a-GCST90001680	CD25++ CD8+ T cell %CD8+ T cell	rs72915529	A	G	A	G	-0.7447	-0.020128	0.0103	0.0467392	FALSE	FALSE	0.775397	0.0705447	54970478	2	3.00497e-09	0.1252	3162	0.0103	0.0110652
	ebi-a-GCST90001686	CD28- CD8+ T cell %CD8+ T cell	rs7728865	A	G	A	G	-0.2169	-0.00457514	0.1019	0.124016	FALSE	FALSE	0.918769	0.0448613	59819941	5	9.94604e-09	0.03774	3440	0.1019	0.00951057
	ebi-a-GCST90001689	CD28+ CD45RA+ CD8+ T cell %CD8+ T cell	rs17583875	A	G	A	G	0.9979	0.0233365	0.0029	0.0253985	FALSE	FALSE	0.817343	0.10104	197924770	1	8.81901e-09	0.1731	3440	0.0029	0.00956854
	ebi-a-GCST90001691	CD28+ CD45RA- CD8+ T cell %T cell	rs116794175	C	T	C	T	-1.073	-0.0342906	0.0042	0.00354426	FALSE	FALSE	0.899745	0.272184	194010208	1	4.98506e-08	0.1963	3440	0.0042	0.00861082
	ebi-a-GCST90001692	CD28+ CD45RA- CD8+ T cell %CD8+ T cell	rs1051488	T	C	T	C	0.2395	0.0944765	0.7693	0.3167	FALSE	FALSE	0.00240962	0.0311345	31322911	6	8.82064e-13	0.03338	3440	0.2307	0.0147445
	ebi-a-GCST90001694	CD28- CD4-CD8- T cell %T cell	rs139249541	G	A	G	A	0.4291	-0.223427	0.0312	0.0193618	FALSE	FALSE	0.116172	0.142215	102294761	6	1.477e-08	0.07557	3440	0.0312	0.00928556
	ebi-a-GCST90001696	CD45RA- CD28- CD8+ T cell %CD8+ T cell	rs140385926	G	A	G	A	28.75	0.149628	0.0009	0.0124801	FALSE	FALSE	0.279162	0.138262	69903187	15	3.586e-08	5.206	3425	0.0009	0.00882585
	ebi-a-GCST90001699	CD45RA+ CD28- CD8+ T cell %CD8+ T cell	rs7559619	G	A	G	A	-2.745	0.0398328	0.3508	0.382947	FALSE	FALSE	0.198091	0.0309499	38892207	2	1.962e-13	0.372	3425	0.3508	0.0156491
	ebi-a-GCST90001701	BAFF-R on CD20- CD38- B cell	rs73165129	T	C	T	C	-0.5191	-0.137681	0.0987	0.0815236	FALSE	FALSE	0.0102117	0.053602	42315371	22	6.74528e-37	0.04044	3592	0.0987	0.0438596
	ebi-a-GCST90001702	BAFF-R on CD24+ CD27+ B cell	rs117086217	G	A	G	A	-0.5014	-0.105438	0.0343	0.0272239	FALSE	FALSE	0.283539	0.0983192	39876838	22	1.08493e-13	0.06723	3657	0.0343	0.0149817
	ebi-a-GCST90001703	BAFF-R on IgD+ CD24+ B cell	rs117086217	G	A	G	A	-0.5093	-0.105438	0.0343	0.0272239	FALSE	FALSE	0.283539	0.0983192	39876838	22	4.41876e-14	0.06721	3657	0.0343	0.0154592
	ebi-a-GCST90001704	BAFF-R on IgD+ CD24- B cell	rs1081003	A	G	A	G	-0.4975	-0.0236373	0.0874	0.0231796	FALSE	FALSE	0.810164	0.0984012	42525756	22	3.3243e-28	0.0448	3657	0.0874	0.0326213
	ebi-a-GCST90001705	BAFF-R on IgD+ CD38- B cell	rs1081003	A	G	A	G	-0.5412	-0.0236373	0.0872	0.0231796	FALSE	FALSE	0.810164	0.0984012	42525756	22	4.58564e-33	0.04473	3645	0.0872	0.0386117
	ebi-a-GCST90001706	BAFF-R on IgD+ CD38- naive B cell	rs1081003	A	G	A	G	-0.5202	-0.0236373	0.0887	0.0231796	FALSE	FALSE	0.810164	0.0984012	42525756	22	8.86135e-18	0.05995	1837	0.0887	0.0393738
	ebi-a-GCST90001707	BAFF-R on IgD+ CD38- unswitched memory B cell	rs11090614	G	A	G	A	-0.3049	0.0359851	0.2474	0.250094	FALSE	FALSE	0.315964	0.0358851	44300847	22	8.44501e-15	0.03896	1837	0.2474	0.0322645
	ebi-a-GCST90001708	BAFF-R on IgD+ CD38+ B cell	rs1081003	A	G	A	G	-0.4922	-0.0236373	0.0874	0.0231796	FALSE	FALSE	0.810164	0.0984012	42525756	22	1.40411e-27	0.04486	3656	0.0874	0.0318778
	ebi-a-GCST90001709	BAFF-R on IgD+ CD38dim B cell	rs1081003	A	G	A	G	-0.5028	-0.0236373	0.0874	0.0231796	FALSE	FALSE	0.810164	0.0984012	42525756	22	9.60948e-29	0.04481	3657	0.0874	0.0332825
	ebi-a-GCST90001710	BAFF-R on IgD- CD24- B cell	rs113530150	T	C	T	C	-0.3712	-0.114608	0.0742	0.0432784	FALSE	FALSE	0.127748	0.0752493	40567196	22	4.73042e-14	0.04904	3657	0.0742	0.0154255
	ebi-a-GCST90001711	BAFF-R on IgD- CD27- B cell	rs113530150	T	C	T	C	-0.3778	-0.114608	0.0742	0.0432784	FALSE	FALSE	0.127748	0.0752493	40567196	22	1.40088e-14	0.04889	3657	0.0742	0.0160666
	ebi-a-GCST90001712	BAFF-R on IgD- CD38- B cell	rs117086217	G	A	G	A	-0.4887	-0.105438	0.0343	0.0272239	FALSE	FALSE	0.283539	0.0983192	39876838	22	3.72735e-13	0.06701	3657	0.0343	0.0143354
	ebi-a-GCST90001713	BAFF-R on IgD- CD38+ B cell	rs149192849	C	T	C	T	-0.3114	-0.030027	0.0536	0.0285456	FALSE	FALSE	0.730107	0.087039	42270864	22	1.34899e-08	0.0547	3659	0.0536	0.00877951
	ebi-a-GCST90001714	BAFF-R on IgD- CD38dim B cell	rs4657041	C	T	C	T	-0.1739	0.0685446	0.3344	0.512849	FALSE	FALSE	0.0224935	0.030038	161478859	1	1.31099e-10	0.02699	3657	0.3344	0.0112245
	ebi-a-GCST90001715	BAFF-R on memory B cell	rs117086217	G	A	G	A	-0.5069	-0.105438	0.0343	0.0272239	FALSE	FALSE	0.283539	0.0983192	39876838	22	5.38642e-14	0.06712	3657	0.0343	0.0153566
	ebi-a-GCST90001716	BAFF-R on naive-mature B cell	rs1081003	A	G	A	G	-0.5029	-0.0236373	0.0874	0.0231796	FALSE	FALSE	0.810164	0.0984012	42525756	22	1.2249e-28	0.04491	3657	0.0874	0.033152
	ebi-a-GCST90001717	BAFF-R on unswitched memory B cell	rs117086217	G	A	G	A	-0.5	-0.105438	0.0343	0.0272239	FALSE	FALSE	0.283539	0.0983192	39876838	22	1.20088e-13	0.06715	3657	0.0343	0.0149344
	ebi-a-GCST90001718	BAFF-R on switched memory B cell	rs117086217	G	A	G	A	-0.4893	-0.105438	0.0343	0.0272239	FALSE	FALSE	0.283539	0.0983192	39876838	22	4.3401e-13	0.06729	3657	0.0343	0.0142525
	ebi-a-GCST90001719	BAFF-R on IgD+ B cell	rs1081003	A	G	A	G	-0.5131	-0.0236373	0.0875	0.0231796	FALSE	FALSE	0.810164	0.0984012	42525756	22	5.91834e-30	0.04473	3658	0.0875	0.0347228
	ebi-a-GCST90001720	BAFF-R on transitional B cell	rs1081003	A	G	A	G	-0.4717	-0.0236373	0.0873	0.0231796	FALSE	FALSE	0.810164	0.0984012	42525756	22	1.85994e-25	0.0449	3655	0.0873	0.0293111
	ebi-a-GCST90001721	CD19 on CD20- B cell	rs11748905	C	T	C	T	-1.009	0.0136886	0.0048	0.0270303	FALSE	FALSE	0.880839	0.0913146	80934634	5	4.78101e-08	0.1845	3656	0.0048	0.00811419
	ebi-a-GCST90001722	CD19 on CD20- CD38- B cell	rs10426452	A	G	A	G	-0.1391	0.000591077	0.3815	0.293109	FALSE	FALSE	0.985389	0.0322751	49907690	19	2.50599e-08	0.02491	3595	0.3815	0.00859918
	ebi-a-GCST90001723	CD19 on CD24+ CD27+ B cell	rs112417310	A	G	A	G	0.5474	-0.0632325	0.0201	0.0101538	FALSE	FALSE	0.6799	0.153254	206855483	1	9.27598e-10	0.08918	3656	0.0201	0.0102004
	ebi-a-GCST90001724	CD19 on IgD+ CD24+ B cell	rs113812519	G	A	G	A	0.5546	-0.102296	0.0185	0.0135256	FALSE	FALSE	0.493616	0.149431	207276336	1	1.91501e-09	0.09212	3656	0.0185	0.00981661
	ebi-a-GCST90001725	CD19 on IgD+ CD24- B cell	rs112417310	A	G	A	G	0.5237	-0.0632325	0.0201	0.0101538	FALSE	FALSE	0.6799	0.153254	206855483	1	3.79796e-09	0.08866	3656	0.0201	0.00945319
	ebi-a-GCST90001728	CD19 on IgD+ CD38- unswitched memory B cell	rs113812519	G	A	G	A	0.7181	-0.102296	0.0215	0.0135256	FALSE	FALSE	0.493616	0.149431	207276336	1	7.39197e-10	0.116	1833	0.0215	0.0204788
	ebi-a-GCST90001729	CD19 on IgD+ CD38+ B cell	rs112417310	A	G	A	G	0.6504	-0.0632325	0.0201	0.0101538	FALSE	FALSE	0.6799	0.153254	206855483	1	5.4325e-13	0.08983	3657	0.0201	0.0141323
	ebi-a-GCST90001730	CD19 on IgD+ CD38dim B cell	rs112417310	A	G	A	G	0.5594	-0.0632325	0.0201	0.0101538	FALSE	FALSE	0.6799	0.153254	206855483	1	3.64897e-10	0.089	3657	0.0201	0.0106874
	ebi-a-GCST90001733	CD19 on IgD- CD38- B cell	rs7189927	C	T	C	T	0.1434	-0.0599772	0.5982	0.640074	FALSE	FALSE	0.0515571	0.0308079	28913787	16	1.06601e-08	0.025	3657	0.4018	0.00891669
	ebi-a-GCST90001735	CD19 on IgD- CD38dim B cell	rs112417310	A	G	A	G	0.5373	-0.0632325	0.0201	0.0101538	FALSE	FALSE	0.6799	0.153254	206855483	1	1.695e-09	0.08896	3657	0.0201	0.00987662
	ebi-a-GCST90001736	CD19 on memory B cell	rs112417310	A	G	A	G	0.5116	-0.0632325	0.0201	0.0101538	FALSE	FALSE	0.6799	0.153254	206855483	1	1.118e-08	0.08936	3657	0.0201	0.00888331
	ebi-a-GCST90001737	CD19 on naive-mature B cell	rs75320486	A	G	A	G	0.4393	0.0409031	0.0246	0.00945386	FALSE	FALSE	0.790804	0.154196	206842241	1	2.715e-08	0.07886	3653	0.0246	0.00842336
	ebi-a-GCST90001738	CD19 on unswitched memory B cell	rs113812519	G	A	G	A	0.5404	-0.102296	0.0185	0.0135256	FALSE	FALSE	0.493616	0.149431	207276336	1	4.29101e-09	0.0918	3656	0.0185	0.00938949
	ebi-a-GCST90001740	CD19 on switched memory B cell	rs112417310	A	G	A	G	0.4952	-0.0632325	0.0201	0.0101538	FALSE	FALSE	0.6799	0.153254	206855483	1	3.38197e-08	0.0895	3657	0.0201	0.00830175
	ebi-a-GCST90001741	CD19 on IgD+ B cell	rs112417310	A	G	A	G	0.5195	-0.0632325	0.0201	0.0101538	FALSE	FALSE	0.6799	0.153254	206855483	1	5.79095e-09	0.08901	3658	0.0201	0.00922623
	ebi-a-GCST90001742	CD19 on transitional B cell	rs113812519	G	A	G	A	0.5863	-0.102296	0.0185	0.0135256	FALSE	FALSE	0.493616	0.149431	207276336	1	2.61198e-10	0.09251	3657	0.0185	0.0108641
	ebi-a-GCST90001743	CD20 on B cell	rs12212931	G	T	G	T	0.2121	-0.00288292	0.8197	0.826361	FALSE	FALSE	0.940702	0.0387557	15913304	6	3.01578e-11	0.03182	3660	0.1803	0.0119939
	ebi-a-GCST90001745	CD20 on CD24+ CD27+ B cell	rs11187166	T	C	T	C	0.1756	0.0479556	0.1993	0.167769	FALSE	FALSE	0.215227	0.0386951	94516008	10	3.07298e-08	0.03165	3657	0.1993	0.00834711
	ebi-a-GCST90001746	CD20 on IgD+ CD24+ B cell	rs1569590	G	A	G	A	0.2082	-0.0968783	0.8748	0.92052	FALSE	FALSE	0.0735482	0.0541397	15898884	6	1.84502e-08	0.03692	3657	0.1252	0.00862091
	ebi-a-GCST90001747	CD20 on IgD+ CD24- B cell	rs2066399	A	G	A	G	0.2255	-0.0026549	0.821	0.819784	FALSE	FALSE	0.944466	0.0381136	15880540	6	2.94781e-12	0.03219	3657	0.179	0.0132415
	ebi-a-GCST90001748	CD20 on IgD+ CD38- B cell	rs12554596	G	A	G	A	-0.1558	-0.022743	0.3892	0.203773	FALSE	FALSE	0.554028	0.0384344	37002142	9	8.42597e-10	0.02531	3645	0.3892	0.0102887
	ebi-a-GCST90001749	CD20 on IgD+ CD38- naive B cell	rs11604619	T	A	T	A	-0.2292	0.0158737	0.6074	0.533864	TRUE	TRUE	0.591302	0.0295627	60261376	11	1.55704e-11	0.03378	1834	0.3926	0.0244874
	ebi-a-GCST90001751	CD20 on IgD+ CD38+ B cell	rs2066399	A	G	A	G	0.3353	-0.0026549	0.821	0.819784	FALSE	FALSE	0.944466	0.0381136	15880540	6	1.1311e-25	0.03177	3657	0.179	0.0295581
	ebi-a-GCST90001752	CD20 on IgD+ CD38dim B cell	rs1007337	T	C	T	C	-0.1389	0.0310083	0.6024	0.678901	FALSE	FALSE	0.319005	0.0311171	39781585	22	3.33503e-08	0.02509	3657	0.3976	0.00831101
	ebi-a-GCST90001753	CD20 on IgD- CD24- B cell	rs30006	C	T	C	T	-0.196	-0.0794299	0.2335	0.249353	FALSE	FALSE	0.0175639	0.0334486	49847916	19	3.02691e-11	0.02941	3657	0.2335	0.0119993
	ebi-a-GCST90001754	CD20 on IgD- CD27- B cell	rs1883832	C	T	C	T	-0.1869	-0.121308	0.6318	0.748074	FALSE	FALSE	0.000263855	0.0332494	44746982	20	4.89553e-13	0.02576	3657	0.3682	0.0141904
	ebi-a-GCST90001755	CD20 on IgD- CD38- B cell	rs10501383	T	C	T	C	-0.255	-0.00375401	0.0971	0.0882571	FALSE	FALSE	0.942564	0.0521045	60164527	11	5.40605e-10	0.04098	3657	0.0971	0.010477
	ebi-a-GCST90001757	CD20 on IgD- CD38dim B cell	rs11187166	T	C	T	C	0.1757	0.0479556	0.1993	0.167769	FALSE	FALSE	0.215227	0.0386951	94516008	10	2.97399e-08	0.03163	3657	0.1993	0.00836703
	ebi-a-GCST90001758	CD20 on memory B cell	rs1569590	G	A	G	A	0.2257	-0.0968783	0.8748	0.92052	FALSE	FALSE	0.0735482	0.0541397	15898884	6	1.09999e-09	0.03693	3657	0.1252	0.0101104
	ebi-a-GCST90001759	CD20 on naive-mature B cell	rs1941018	G	A	G	A	-0.1965	0.0136657	0.6081	0.533886	FALSE	FALSE	0.643156	0.029497	60268994	11	3.155e-15	0.02481	3657	0.3919	0.016864
	ebi-a-GCST90001760	CD20 on unswitched memory B cell	rs112405902	A	G	A	G	0.2604	-0.202817	0.1069	0.025609	FALSE	FALSE	0.0279402	0.0922683	31809504	6	1.74699e-08	0.0461	3657	0.1069	0.00864933
	ebi-a-GCST90001761	CD20 on switched memory B cell	rs10501383	T	C	T	C	-0.2991	-0.00375401	0.0971	0.0882571	FALSE	FALSE	0.942564	0.0521045	60164527	11	3.60911e-13	0.04099	3657	0.0971	0.0143507
	ebi-a-GCST90001762	CD20 on IgD+ B cell	rs12212931	G	T	G	T	0.2233	-0.00288292	0.8197	0.826361	FALSE	FALSE	0.940702	0.0387557	15913304	6	2.32809e-12	0.03173	3658	0.1803	0.0133584
	ebi-a-GCST90001763	CD20 on transitional B cell	rs7939177	T	C	T	C	-0.1877	0.0165894	0.6102	0.533023	FALSE	FALSE	0.574296	0.0295324	60266070	11	7.11541e-14	0.02497	3657	0.3898	0.0152162
	ebi-a-GCST90001765	CD24 on IgD+ CD24+ B cell	rs2236073	A	G	A	G	0.1681	-0.0163003	0.5997	0.562216	FALSE	FALSE	0.579507	0.0294174	106898421	6	1.54099e-11	0.02484	3655	0.4003	0.0123748
	ebi-a-GCST90001766	CD24 on IgD+ CD38- B cell	rs2236073	A	G	A	G	0.1396	-0.0163003	0.5998	0.562216	FALSE	FALSE	0.579507	0.0294174	106898421	6	3.86198e-08	0.02534	3638	0.4002	0.00827345
	ebi-a-GCST90001767	CD24 on IgD+ CD38- unswitched memory B cell	rs2236073	A	G	A	G	0.2114	-0.0163003	0.5961	0.562216	FALSE	FALSE	0.579507	0.0294174	106898421	6	2.91897e-09	0.03543	1832	0.4039	0.0190627
	ebi-a-GCST90001768	CD24 on IgD+ CD38+ B cell	rs1799693	G	A	G	A	-0.2018	0.0768648	0.8286	0.928772	FALSE	FALSE	0.175409	0.0567256	106992464	6	6.12097e-10	0.03253	3655	0.1714	0.0104193
	ebi-a-GCST90001769	CD24 on IgD- CD38- B cell	rs2236073	A	G	A	G	0.1798	-0.0163003	0.5996	0.562216	FALSE	FALSE	0.579507	0.0294174	106898421	6	1.36113e-12	0.02528	3648	0.4004	0.013677
	ebi-a-GCST90001771	CD24 on memory B cell	rs2236073	A	G	A	G	0.1799	-0.0163003	0.5996	0.562216	FALSE	FALSE	0.579507	0.0294174	106898421	6	5.99791e-13	0.0249	3653	0.4004	0.0140881
	ebi-a-GCST90001772	CD24 on unswitched memory B cell	rs2236073	A	G	A	G	0.1623	-0.0163003	0.5997	0.562216	FALSE	FALSE	0.579507	0.0294174	106898421	6	9.31322e-11	0.02499	3655	0.4003	0.0114086
	ebi-a-GCST90001773	CD24 on switched memory B cell	rs2236073	A	G	A	G	0.1709	-0.0163003	0.5997	0.562216	FALSE	FALSE	0.579507	0.0294174	106898421	6	1.45814e-11	0.02524	3652	0.4003	0.0123981
	ebi-a-GCST90001774	CD24 on transitional B cell	rs12206866	T	C	T	C	-0.4459	-0.0768611	0.0559	0.0557541	FALSE	FALSE	0.226229	0.0635148	107159822	6	1.31613e-16	0.05365	3656	0.0559	0.0185439
	ebi-a-GCST90001775	CD25 on B cell	rs147487472	A	C	A	C	0.4239	-0.0281454	0.0415	0.0471806	FALSE	FALSE	0.699504	0.0729174	6191376	10	6.11787e-12	0.06144	3660	0.0415	0.012839
	ebi-a-GCST90001777	CD25 on CD24+ CD27+ B cell	rs11598494	C	T	C	T	-0.1762	0.0332568	0.5587	0.344996	FALSE	FALSE	0.277861	0.0306476	6178941	10	6.79047e-13	0.02445	3657	0.4413	0.0140025
	ebi-a-GCST90001778	CD25 on IgD+ CD24+ B cell	rs11598494	C	T	C	T	-0.1524	0.0332568	0.5587	0.344996	FALSE	FALSE	0.277861	0.0306476	6178941	10	6.89493e-10	0.02465	3657	0.4413	0.0103442
	ebi-a-GCST90001779	CD25 on IgD+ CD24- B cell	rs3793662	T	C	T	C	-0.1898	-0.0326506	0.7759	0.814325	FALSE	FALSE	0.388722	0.0378805	95886051	9	1.11401e-10	0.02934	3657	0.2241	0.0113137
	ebi-a-GCST90001780	CD25 on IgD+ CD38- B cell	rs3793662	T	C	T	C	-0.1749	-0.0326506	0.7759	0.814325	FALSE	FALSE	0.388722	0.0378805	95886051	9	2.377e-09	0.02923	3642	0.2241	0.00973494
	ebi-a-GCST90001781	CD25 on IgD+ CD38- naive B cell	rs2275848	T	G	T	G	-0.2187	-0.0325498	0.7711	0.812735	FALSE	FALSE	0.385531	0.0375105	95887320	9	4.80695e-08	0.0399	1835	0.2289	0.0161088
	ebi-a-GCST90001782	CD25 on IgD+ CD38- unswitched memory B cell	rs10905716	T	C	T	C	-0.4537	0.0361506	0.2439	0.216045	FALSE	FALSE	0.317458	0.0361616	6114010	10	6.15035e-33	0.03721	1837	0.2439	0.0748706
	ebi-a-GCST90001783	CD25 on IgD+ CD38+ B cell	rs3793662	T	C	T	C	-0.1813	-0.0326506	0.7758	0.814325	FALSE	FALSE	0.388722	0.0378805	95886051	9	4.37895e-10	0.02898	3656	0.2242	0.0105918
	ebi-a-GCST90001784	CD25 on IgD+ CD38dim B cell	rs149662107	A	G	A	G	-0.9269	-0.383418	0.0062	0.0102985	FALSE	FALSE	0.0377456	0.184548	47871972	7	6.267e-09	0.1592	3657	0.0062	0.00918433
	ebi-a-GCST90001785	CD25 on IgD- CD24- B cell	rs11548656	G	A	G	A	-0.2363	0.224779	0.1287	0.036671	FALSE	FALSE	0.00518402	0.0804111	81916912	16	1.47001e-10	0.03676	3649	0.1287	0.0111973
	ebi-a-GCST90001786	CD25 on IgD- CD27- B cell	rs1883832	C	T	C	T	0.2306	-0.121308	0.6316	0.748074	FALSE	FALSE	0.000263855	0.0332494	44746982	20	3.11172e-19	0.02558	3651	0.3684	0.0217743
	ebi-a-GCST90001787	CD25 on IgD- CD38- B cell	rs706779	C	T	C	T	-0.293	0.0387226	0.6084	0.47191	FALSE	FALSE	0.184085	0.0291524	6098824	10	6.63743e-31	0.02511	3657	0.3916	0.0358956
	ebi-a-GCST90001789	CD25 on IgD- CD38dim B cell	rs3793662	T	C	T	C	-0.1698	-0.0326506	0.7759	0.814325	FALSE	FALSE	0.388722	0.0378805	95886051	9	3.69199e-09	0.02871	3657	0.2241	0.00947436
	ebi-a-GCST90001790	CD25 on memory B cell	rs11598494	C	T	C	T	-0.1768	0.0332568	0.5587	0.344996	FALSE	FALSE	0.277861	0.0306476	6178941	10	6.08555e-13	0.02448	3657	0.4413	0.0140626
	ebi-a-GCST90001791	CD25 on naive-mature B cell	rs11051398	T	C	T	C	-0.1509	-0.00149663	0.5325	0.264352	FALSE	FALSE	0.96805	0.0373654	31504316	12	7.67291e-09	0.02607	3657	0.4675	0.00907843
	ebi-a-GCST90001792	CD25 on unswitched memory B cell	rs11598494	C	T	C	T	-0.1584	0.0332568	0.5587	0.344996	FALSE	FALSE	0.277861	0.0306476	6178941	10	1.20301e-10	0.02453	3657	0.4413	0.0112737
	ebi-a-GCST90001793	CD25 on switched memory B cell	rs41294937	C	T	C	T	0.5555	0.0572949	0.1075	0.0481087	FALSE	FALSE	0.406645	0.0690457	6106621	10	1.57109e-43	0.03963	3657	0.1075	0.0509879
	ebi-a-GCST90001794	CD25 on IgD+ B cell	rs147487472	A	C	A	C	0.3795	-0.0281454	0.0416	0.0471806	FALSE	FALSE	0.699504	0.0729174	6191376	10	7.54797e-10	0.0615	3658	0.0416	0.0103023
	ebi-a-GCST90001795	CD25 on transitional B cell	rs62626323	A	C	A	C	0.2969	0.0458827	0.1075	0.0492536	FALSE	FALSE	0.501767	0.0683071	6115678	10	1.77787e-13	0.04016	3657	0.1075	0.0147253
	ebi-a-GCST90001798	CD27 on CD24+ CD27+ B cell	rs147714617	T	C	T	C	0.2579	0.0352003	0.1224	0.0406074	FALSE	FALSE	0.64581	0.0765904	6605299	12	5.22516e-12	0.03725	3657	0.1224	0.0129381
	ebi-a-GCST90001799	CD27 on T cell	rs1801274	G	A	G	A	-0.3112	0.0688449	0.3166	0.512747	FALSE	FALSE	0.0220102	0.0300608	161479745	1	1.06292e-20	0.03296	1838	0.3166	0.0462583
	ebi-a-GCST90001800	CD27 on IgD+ CD24+ B cell	rs1883832	C	T	C	T	-0.4972	-0.121308	0.6317	0.748074	FALSE	FALSE	0.000263855	0.0332494	44746982	20	2.97989e-83	0.02506	3656	0.3683	0.0972039
	ebi-a-GCST90001801	CD27 on IgD+ CD38- unswitched memory B cell	rs25680	A	G	A	G	-0.2854	0.00173169	0.1672	0.241226	FALSE	FALSE	0.961959	0.0363074	6554628	12	9.11108e-10	0.04636	1836	0.1672	0.0202244
	ebi-a-GCST90001802	CD27 on IgD- CD38- B cell	rs11064198	T	A	T	A	-0.225	-0.00168995	0.1256	0.209082	TRUE	FALSE	0.964219	0.0376718	6558720	12	1.19201e-09	0.03691	3657	0.1256	0.0100591
	ebi-a-GCST90001803	CD27 on IgD- CD38+ B cell	rs1883832	C	T	C	T	-0.1431	-0.121308	0.6323	0.748074	FALSE	FALSE	0.000263855	0.0332494	44746982	20	3.69403e-08	0.02594	3642	0.3677	0.00828677
	ebi-a-GCST90001804	CD27 on IgD- CD38dim B cell	rs162076	A	G	A	G	-0.1634	-0.0278086	0.555	0.573388	FALSE	FALSE	0.34816	0.0296415	46785499	20	5.02805e-11	0.02479	3657	0.445	0.0117408
	ebi-a-GCST90001805	CD27 on memory B cell	rs147714617	T	C	T	C	0.2563	0.0352003	0.1224	0.0406074	FALSE	FALSE	0.64581	0.0765904	6605299	12	1.11199e-11	0.03761	3657	0.1224	0.0125396
	ebi-a-GCST90001806	CD27 on unswitched memory B cell	rs144642376	G	A	G	A	0.2712	-0.120745	0.0718	0.0224547	FALSE	FALSE	0.265908	0.108531	36349691	3	3.82402e-08	0.04922	3656	0.0718	0.00823566
	ebi-a-GCST90001807	CD27 on Plasma Blast-Plasma Cell	rs4657041	C	T	C	T	-0.1484	0.0685446	0.3347	0.512849	FALSE	FALSE	0.0224935	0.030038	161478859	1	9.69304e-09	0.02581	3651	0.3347	0.00897357
	ebi-a-GCST90001808	CD27 on switched memory B cell	rs144642376	G	A	G	A	0.2781	-0.120745	0.0718	0.0224547	FALSE	FALSE	0.265908	0.108531	36349691	3	1.692e-08	0.0492	3657	0.0718	0.00866102
	ebi-a-GCST90001810	CD38 on CD3- CD19-	rs548316	A	G	A	G	-0.1994	-0.0699909	0.5251	0.292422	FALSE	FALSE	0.0302332	0.0322982	128077683	11	6.38396e-09	0.03417	1834	0.4749	0.0182293
	ebi-a-GCST90001811	CD38 on IgD+ CD24- B cell	rs115062208	G	A	G	A	-0.6992	-0.0460845	0.0115	0.0202258	FALSE	FALSE	0.67448	0.109723	15956227	4	7.96508e-09	0.1209	3656	0.0115	0.00906544
	ebi-a-GCST90001812	CD38 on IgD+ CD38+ B cell	rs186090691	A	C	A	C	-0.7905	0.27951	0.0097	0.0286766	FALSE	FALSE	0.018362	0.118525	8970919	4	1.33999e-08	0.1388	3652	0.0097	0.00880347
	ebi-a-GCST90001813	CD38 on IgD+ CD38dim B cell	rs115062208	G	A	G	A	-0.8972	-0.0460845	0.0115	0.0202258	FALSE	FALSE	0.67448	0.109723	15956227	4	1.7108e-13	0.1213	3654	0.0115	0.0147514
	ebi-a-GCST90001815	CD38 on IgD- CD38dim B cell	rs115062208	G	A	G	A	-0.8942	-0.0460845	0.0115	0.0202258	FALSE	FALSE	0.67448	0.109723	15956227	4	3.33887e-14	0.1174	3657	0.0115	0.0156161
	ebi-a-GCST90001816	CD38 on naive-mature B cell	rs115062208	G	A	G	A	-0.7874	-0.0460845	0.0115	0.0202258	FALSE	FALSE	0.67448	0.109723	15956227	4	5.47898e-11	0.1197	3656	0.0115	0.0116973
	ebi-a-GCST90001818	CD38 on IgD+ B cell	rs76112278	A	G	A	G	-0.6069	0.0792003	0.0194	0.016534	FALSE	FALSE	0.549423	0.132304	15915069	4	1.96698e-11	0.09018	3658	0.0194	0.01223
	ebi-a-GCST90001819	CD38 on transitional B cell	rs115062208	G	A	G	A	-0.912	-0.0460845	0.0115	0.0202258	FALSE	FALSE	0.67448	0.109723	15956227	4	1.68694e-14	0.1184	3657	0.0115	0.0159651
	ebi-a-GCST90001820	IgD on IgD+ CD24+ B cell	rs112421400	T	C	T	C	-0.1982	-0.0771441	0.2101	0.0503983	FALSE	FALSE	0.246302	0.0665391	28205826	6	1.695e-08	0.03505	3656	0.2101	0.00867048
	ebi-a-GCST90001821	IgD on IgD+ CD24- B cell	rs10272514	T	A	T	A	0.1553	0.0286948	0.3924	0.363731	TRUE	FALSE	0.341274	0.0301526	40012831	7	7.05001e-10	0.02512	3656	0.3924	0.0103462
	ebi-a-GCST90001823	IgD on IgD+ CD38- unswitched memory B cell	rs3093971	A	G	A	G	-0.2313	-0.0188356	0.2816	0.0915167	FALSE	FALSE	0.708906	0.0504537	31424607	6	3.84096e-08	0.0419	1834	0.2816	0.0163443
	ebi-a-GCST90001824	IgD on IgD+ CD38+ B cell	rs2018404	T	C	T	C	-0.2711	-0.0370255	0.1325	0.162015	FALSE	FALSE	0.417186	0.0456365	105695446	14	4.68598e-13	0.03734	3656	0.1325	0.0142131
	ebi-a-GCST90001825	IgD on IgD+ CD38dim B cell	rs10272514	T	A	T	A	0.1547	0.0286948	0.3924	0.363731	TRUE	FALSE	0.341274	0.0301526	40012831	7	9.94306e-10	0.02525	3656	0.3924	0.0101628
	ebi-a-GCST90001826	IgD on unswitched memory B cell	rs139084170	A	C	A	C	0.3794	-0.0366383	0.0523	0.0167858	FALSE	FALSE	0.768917	0.124708	43351686	6	5.09214e-11	0.05758	3636	0.0523	0.0117997
	ebi-a-GCST90001827	IgD on IgD+ B cell	rs28669075	T	C	T	C	-0.1749	0.0225005	0.4074	0.454552	FALSE	FALSE	0.440213	0.0291521	40856521	15	4.7076e-12	0.02521	3657	0.4074	0.0129906
	ebi-a-GCST90001828	IgD on transitional B cell	rs1037633	G	T	G	T	0.234	0.0380748	0.124	0.0651491	FALSE	FALSE	0.533227	0.0611067	23750521	3	1.18801e-09	0.03837	3657	0.124	0.0100677
	ebi-a-GCST90001829	BAFF-R on B cell	rs1081003	A	G	A	G	-0.5326	-0.0236373	0.0874	0.0231796	FALSE	FALSE	0.810164	0.0984012	42525756	22	4.6505e-32	0.04476	3660	0.0874	0.0372441
	ebi-a-GCST90001830	BAFF-R on CD20- B cell	rs5996087	G	A	G	A	-0.4215	-0.142257	0.0998	0.0824923	FALSE	FALSE	0.00765679	0.053343	42321591	22	1.02896e-25	0.0399	3648	0.0998	0.029683
	ebi-a-GCST90001831	CD62L on CD62L+ myeloid Dendritic Cell	rs12075684	G	A	G	A	0.1927	0.0903714	0.2561	0.28265	FALSE	FALSE	0.00542134	0.0324975	169620673	1	1.086e-10	0.02975	2872	0.2561	0.0143981
	ebi-a-GCST90001832	CD62L on CD62L+ plasmacytoid Dendritic Cell	rs11773763	T	C	T	C	-0.1856	-0.0895451	0.2587	0.10884	FALSE	FALSE	0.101624	0.0546996	50271499	7	7.29206e-10	0.03003	2872	0.2587	0.0131257
	ebi-a-GCST90001833	CD62L on CD62L+ Dendritic Cell	rs3917768	G	T	G	T	0.1797	-0.0095398	0.3642	0.25786	FALSE	FALSE	0.79708	0.0371014	169572947	1	7.06155e-11	0.02746	2871	0.3642	0.0146971
	ebi-a-GCST90001834	CD62L on monocyte	rs4987369	T	G	T	G	-0.4474	0.0134927	0.279	0.315333	FALSE	FALSE	0.668531	0.0315129	169662742	1	3.50833e-50	0.02945	2848	0.279	0.074962
	ebi-a-GCST90001838	CD3 on naive CD8+ T cell	rs111780443	T	C	T	C	-0.3659	-0.209854	0.045	0.0156104	FALSE	FALSE	0.114865	0.133097	132210362	11	3.25402e-08	0.06602	2910	0.045	0.0104453
	ebi-a-GCST90001839	CD3 on Effector Memory CD8+ T cell	rs17664049	T	C	T	C	-0.6608	0.134591	0.013	0.0248892	FALSE	FALSE	0.212569	0.107972	48685445	18	3.96296e-08	0.12	2912	0.013	0.0103059
	ebi-a-GCST90001840	CD3 on Terminally Differentiated CD8+ T cell	rs2949669	T	C	T	C	0.2073	0.10744	0.472	0.410535	FALSE	FALSE	0.000364134	0.0301392	167417884	1	2.48886e-14	0.02706	2911	0.472	0.0197621
	ebi-a-GCST90001841	CD3 on Central Memory CD4+ T cell	rs2949661	T	C	T	C	0.567	0.108337	0.4463	0.40508	FALSE	FALSE	0.000327614	0.0301571	167424924	1	3.45064e-99	0.0258	2912	0.4463	0.142262
	ebi-a-GCST90001842	CD3 on Naive CD4+ T cell	rs2003830	G	C	G	C	-0.2093	0.0113595	0.2048	0.449284	TRUE	TRUE	0.704363	0.0299377	430469	16	4.44795e-10	0.03343	2910	0.2048	0.0132911
	ebi-a-GCST90001843	CD3 on Effector Memory CD4+ T cell	rs2995091	C	T	C	T	0.4822	0.105113	0.4457	0.399328	FALSE	FALSE	0.00043007	0.029854	167434277	1	4.57088e-71	0.02632	2912	0.4457	0.103351
	ebi-a-GCST90001844	CD3 on Terminally Differentiated CD4+ T cell	rs1723018	G	A	G	A	0.2737	0.107115	0.4559	0.410589	FALSE	FALSE	0.000301156	0.0296365	167433420	1	2.21208e-23	0.02723	2903	0.4559	0.0336318
	ebi-a-GCST90001845	CD3 on CD45RA- CD4+ T cell	rs2949661	T	C	T	C	0.521	0.108337	0.4462	0.40508	FALSE	FALSE	0.000327614	0.0301571	167424924	1	1.04809e-84	0.02584	2911	0.4462	0.122539
	ebi-a-GCST90001846	CD3 on Central Memory CD8+ T cell	rs1723018	G	A	G	A	0.4235	0.107115	0.4562	0.410589	FALSE	FALSE	0.000301156	0.0296365	167433420	1	9.83785e-58	0.02586	2910	0.4562	0.0843858
	ebi-a-GCST90001847	CD3 on HLA DR+ T cell	rs12596540	G	A	G	A	0.2057	0.00831033	0.2521	0.249439	FALSE	FALSE	0.806147	0.0338645	10970476	16	1.55883e-11	0.03039	3060	0.2521	0.0147513
	ebi-a-GCST90001848	CD3 on Natural Killer T	rs117913408	G	A	G	A	0.4285	-0.19245	0.0321	0.0269008	FALSE	FALSE	0.10947	0.120238	102173117	6	3.30598e-08	0.07737	3113	0.0321	0.00975706
	ebi-a-GCST90001849	CD3 on HLA DR+ CD4+ T cell	rs1723018	G	A	G	A	0.4384	0.107115	0.4556	0.410589	FALSE	FALSE	0.000301156	0.0296365	167433420	1	1.01391e-61	0.02585	3060	0.4556	0.0859179
	ebi-a-GCST90001850	CD3 on HLA DR+ CD8+ T cell	rs1773542	C	T	C	T	0.2805	0.107469	0.4552	0.411439	FALSE	FALSE	0.000283823	0.0296087	167432949	1	6.51929e-26	0.0264	3060	0.4552	0.0355797
	ebi-a-GCST90001851	CD3 on T cell	rs1617988	C	T	C	T	0.428	0.122434	0.4481	0.227244	FALSE	FALSE	0.00165365	0.0389139	167436300	1	1.38484e-57	0.02617	2919	0.4481	0.0839402
	ebi-a-GCST90001852	CD3 on CD39+ resting CD4 regulatory T cell	rs1723016	C	T	C	T	0.3265	0.108939	0.4579	0.411321	FALSE	FALSE	0.000232549	0.0295969	167433056	1	1.56892e-31	0.02759	2649	0.4579	0.050212
	ebi-a-GCST90001853	CD3 on activated CD4 regulatory T cell	rs114672530	A	G	A	G	-0.6177	-0.00488838	0.0173	0.0286644	FALSE	FALSE	0.959426	0.096089	168306279	1	3.99402e-09	0.1046	2919	0.0173	0.0118059
	ebi-a-GCST90001854	CD3 on CD39+ activated CD4 regulatory T cell	rs10882659	C	T	C	T	-0.2226	-0.0408121	0.4269	0.496432	FALSE	FALSE	0.163461	0.029287	97510704	10	3.43321e-16	0.02713	2919	0.4269	0.0225431
	ebi-a-GCST90001855	CD3 on secreting CD4 regulatory T cell	rs12752576	G	A	G	A	-0.7097	0.0167503	0.0154	0.0502391	FALSE	FALSE	0.810792	0.0699669	168605042	1	1.66001e-10	0.1107	2919	0.0154	0.0138851
	ebi-a-GCST90001856	CD3 on CD39+ secreting CD4 regulatory T cell	rs2949661	T	C	T	C	0.5477	0.108337	0.4466	0.40508	FALSE	FALSE	0.000327614	0.0301571	167424924	1	3.54405e-94	0.02564	2919	0.4466	0.135188
	ebi-a-GCST90001857	CD3 on activated & secreting CD4 regulatory T cell	rs114672530	A	G	A	G	-0.6462	-0.00488838	0.0173	0.0286644	FALSE	FALSE	0.959426	0.096089	168306279	1	8.18597e-10	0.1049	2919	0.0173	0.0128333
	ebi-a-GCST90001858	CD3 on CD45RA+ CD4+ T cell	rs12921174	C	T	C	T	-0.2044	0.00986852	0.2038	0.448006	FALSE	FALSE	0.741623	0.0299314	430304	16	1.492e-09	0.03371	2919	0.2038	0.0124387
	ebi-a-GCST90001859	CD3 on CD8+ T cell	rs1723018	G	A	G	A	0.4112	0.107115	0.4568	0.410589	FALSE	FALSE	0.000301156	0.0296365	167433420	1	6.13479e-53	0.02631	2918	0.4568	0.0772442
	ebi-a-GCST90001860	CD3 on CD39+ CD4+ T cell	rs2949661	T	C	T	C	0.644	0.108337	0.4466	0.40508	FALSE	FALSE	0.000327614	0.0301571	167424924	1	3.75837e-132	0.02499	2919	0.4466	0.185344
	ebi-a-GCST90001861	CD3 on CD28+ CD4+ T cell	rs2988277	T	C	T	C	0.4749	0.102436	0.4462	0.401507	FALSE	FALSE	0.000587624	0.0298016	167431352	1	1.6099e-71	0.02583	2919	0.4462	0.103785
	ebi-a-GCST90001863	CD3 on CD28+ CD45RA- CD8+ T cell	rs1723018	G	A	G	A	0.3668	0.107115	0.4567	0.410589	FALSE	FALSE	0.000301156	0.0296365	167433420	1	7.24937e-43	0.0263	2919	0.4567	0.0624736
	ebi-a-GCST90001864	CD3 on CD28+ CD45RA+ CD8+ T cell	rs12128145	C	T	C	T	-0.2005	0.0487632	0.5427	0.270771	FALSE	FALSE	0.203544	0.0383503	167116924	1	3.48097e-13	0.02744	2919	0.4573	0.017962
	ebi-a-GCST90001865	CD3 on CD28- CD8+ T cell	rs2988279	A	G	A	G	0.2396	0.10441	0.4849	0.425985	FALSE	FALSE	0.0005277	0.0301214	167419839	1	1.75388e-18	0.02713	2919	0.4849	0.0260248
	ebi-a-GCST90001866	CD3 on CD39+ CD8+ T cell	rs1723018	G	A	G	A	0.3496	0.107115	0.4569	0.410589	FALSE	FALSE	0.000301156	0.0296365	167433420	1	7.81988e-39	0.02643	2914	0.4569	0.0566416
	ebi-a-GCST90001867	CD3 on CD4+ T cell	rs1214596	A	T	A	T	0.4631	0.103522	0.4464	0.401345	TRUE	TRUE	0.000557558	0.0299936	167427170	1	9.36052e-69	0.02573	2919	0.4464	0.099892
	ebi-a-GCST90001868	CD3 on CD4 regulatory T cell	rs12752576	G	A	G	A	-0.6828	0.0167503	0.0154	0.0502391	FALSE	FALSE	0.810792	0.0699669	168605042	1	5.02505e-10	0.1094	2919	0.0154	0.0131692
	ebi-a-GCST90001869	CD3 on resting CD4 regulatory T cell	rs10918641	A	T	A	T	0.2629	-0.00523528	0.243	0.223481	TRUE	FALSE	0.882917	0.0355481	167113992	1	1.2659e-16	0.03157	2918	0.243	0.0232138
	ebi-a-GCST90001870	CD34 on Hematopoietic Stem Cell	rs139489968	A	G	A	G	0.5509	0.0131039	0.1016	0.0162559	FALSE	FALSE	0.921753	0.133406	208017826	1	3.98566e-20	0.05917	1634	0.1016	0.050378
	ebi-a-GCST90001872	HVEM on naive CD8+ T cell	rs2844594	A	G	A	G	-0.276	-0.147902	0.3841	0.193745	FALSE	FALSE	6.82211e-05	0.037139	31258393	6	2.44202e-10	0.04325	1247	0.3841	0.0316245
	ebi-a-GCST90001883	CD16-CD56 on Natural Killer T	rs11214436	T	G	T	G	0.2713	-0.00369841	0.3055	0.384421	FALSE	FALSE	0.90408	0.03069	112830782	11	7.04855e-21	0.02873	3113	0.3055	0.0278473
	ebi-a-GCST90001884	CD16-CD56 on Natural Killer	rs10919544	C	T	C	T	-0.2555	0.0396104	0.5475	0.324968	FALSE	FALSE	0.212836	0.031795	161508763	1	2.40381e-20	0.02745	3113	0.4525	0.0270768
	ebi-a-GCST90001885	CD16-CD56 on HLA DR+ Natural Killer	rs56199187	T	C	T	C	0.2389	-0.0214805	0.2402	0.121854	FALSE	FALSE	0.658078	0.0485359	161520931	1	2.02582e-14	0.03108	2971	0.2402	0.0194991
	ebi-a-GCST90001886	CD28 on CD39+ activated CD4 regulatory T cell	rs2226163	G	A	G	A	0.2494	-0.0237122	0.4714	0.316791	FALSE	FALSE	0.521171	0.0369614	97628994	10	9.47327e-22	0.02582	2920	0.4714	0.0309626
	ebi-a-GCST90001887	CD28 on secreting CD4 regulatory T cell	rs34460712	A	G	A	G	0.1995	-0.0235647	0.1712	0.0753142	FALSE	FALSE	0.672123	0.0556773	38935236	2	3.17001e-08	0.03596	2920	0.1712	0.0104306
	ebi-a-GCST90001888	CD28 on CD39+ secreting CD4 regulatory T cell	rs10748649	C	A	C	A	0.4156	-0.0540502	0.4733	0.544011	FALSE	FALSE	0.0669025	0.0294981	97601703	10	9.55873e-57	0.02562	2920	0.4733	0.0826678
	ebi-a-GCST90001889	CD28 on activated & secreting CD4 regulatory T cell	rs11755527	G	C	G	C	0.1488	0.0607901	0.5224	0.534932	TRUE	TRUE	0.0389618	0.0294441	90958231	6	2.79898e-08	0.02672	2920	0.4776	0.010509
	ebi-a-GCST90001890	CD28 on CD45RA+ CD4+ T cell	rs62184016	C	T	C	T	-0.4171	0.0286295	0.1986	0.172297	FALSE	FALSE	0.467991	0.039448	204623481	2	5.76766e-33	0.03444	2920	0.1986	0.0478285
	ebi-a-GCST90001891	CD28 on CD45RA- CD4 not regulatory T cell	rs13390252	G	A	G	A	-0.4805	0.0309504	0.199	0.168232	FALSE	FALSE	0.429678	0.0391904	204596729	2	5.57442e-45	0.03356	2920	0.199	0.0655985
	ebi-a-GCST90001892	CD28 on CD39+ CD4+ T cell	rs10882701	C	A	C	A	-0.1597	-0.0315836	0.5156	0.584956	FALSE	FALSE	0.322596	0.0319305	97741071	10	7.66196e-09	0.02758	2920	0.4844	0.0113522
	ebi-a-GCST90001893	CD28 on CD28+ CD45RA- CD8+ T cell	rs56216383	G	A	G	A	-0.4779	0.029373	0.1976	0.172392	FALSE	FALSE	0.456614	0.0394568	204631712	2	9.68947e-44	0.03389	2920	0.1976	0.0637582
	ebi-a-GCST90001894	CD28 on CD28+ CD4+ T cell	rs1973872	G	T	G	T	0.3858	-0.00904509	0.601	0.735458	FALSE	FALSE	0.788724	0.0337544	204631016	2	2.24388e-42	0.02783	2920	0.399	0.0617496
	ebi-a-GCST90001896	CD28 on CD28+ CD45RA+ CD8+ T cell	rs17187559	T	A	T	A	-0.2395	-0.0487453	0.1279	0.0445909	TRUE	FALSE	0.512505	0.0744269	204650926	2	1.521e-08	0.0422	2920	0.1279	0.0109104
	ebi-a-GCST90001897	CD28 on CD39+ CD8+ T cell	rs3116493	T	G	T	G	0.1976	-0.0123381	0.5635	0.748078	FALSE	FALSE	0.712334	0.0334617	204589281	2	7.57007e-13	0.02744	2914	0.4365	0.0174846
	ebi-a-GCST90001898	CD28 on CD4+ T cell	rs1973872	G	T	G	T	0.3661	-0.00904509	0.601	0.735458	FALSE	FALSE	0.788724	0.0337544	204631016	2	3.15065e-38	0.02791	2920	0.399	0.0556457
	ebi-a-GCST90001899	CD28 on CD4 regulatory T cell	rs11755527	G	C	G	C	0.1596	0.0607901	0.5224	0.534932	TRUE	TRUE	0.0389618	0.0294441	90958231	6	9.6781e-10	0.02601	2920	0.4776	0.0127303
	ebi-a-GCST90001900	CD28 on resting CD4 regulatory T cell	rs62184016	C	T	C	T	-0.5184	0.0286295	0.1987	0.172297	FALSE	FALSE	0.467991	0.039448	204623481	2	7.37734e-52	0.03354	2919	0.1987	0.0756496
	ebi-a-GCST90001901	CD28 on CD39+ resting CD4 regulatory T cell	rs117653391	A	G	A	G	0.4455	-0.0851244	0.0449	0.0478449	FALSE	FALSE	0.212416	0.068266	97551952	10	9.29394e-12	0.06505	2650	0.0449	0.0173914
	ebi-a-GCST90001902	CD28 on activated CD4 regulatory T cell	rs62183989	T	C	T	C	-0.3589	0.0259878	0.1983	0.170443	FALSE	FALSE	0.509417	0.0393906	204609402	2	1.13006e-27	0.03258	2920	0.1983	0.0399005
	ebi-a-GCST90001903	CD86 on myeloid Dendritic Cell	rs71632979	G	A	G	A	0.5196	-0.0162089	0.2454	0.122347	FALSE	FALSE	0.737201	0.0483038	161526397	1	3.13401e-60	0.031	2871	0.2454	0.0891327
	ebi-a-GCST90001904	CD86 on CD62L+ myeloid Dendritic Cell	rs116105787	T	A	T	A	1.124	0.0238375	0.0044	0.0205037	TRUE	FALSE	0.839859	0.117965	167699242	4	2.157e-08	0.2001	2871	0.0044	0.0108707
	ebi-a-GCST90001905	CD86 on monocyte	rs150649461	C	G	C	G	-0.4543	0.217719	0.0428	0.0181453	TRUE	FALSE	0.083605	0.125839	92925654	1	3.96004e-10	0.07237	2850	0.0428	0.0136383
	ebi-a-GCST90001906	CD86 on granulocyte	rs12675298	A	G	A	G	-0.5258	-0.111048	0.0277	0.0147991	FALSE	FALSE	0.384951	0.127816	6828813	8	7.25103e-10	0.08507	2848	0.0277	0.0132361
	ebi-a-GCST90001907	CCR7 on naive CD4+ T cell	rs2228015	C	T	C	T	0.683	-0.0474716	0.0407	0.0374095	FALSE	FALSE	0.545058	0.0784419	38715186	17	3.72392e-23	0.06832	2910	0.0407	0.0332038
	ebi-a-GCST90001908	CCR7 on naive CD8+ T cell	rs2228015	C	T	C	T	0.3833	-0.0474716	0.0407	0.0374095	FALSE	FALSE	0.545058	0.0784419	38715186	17	2.61e-08	0.06868	2910	0.0407	0.0105901
	ebi-a-GCST90001909	CD45 on CD14+ monocyte	rs12364299	T	A	T	A	-0.2989	0.207903	0.0782	0.0286542	TRUE	FALSE	0.026089	0.0934442	5403108	11	3.67502e-09	0.05053	3112	0.0782	0.0111188
	ebi-a-GCST90001910	CD45 on B cell	rs2517515	T	C	T	C	-0.1602	-0.0111384	0.4243	0.157115	FALSE	FALSE	0.779502	0.0397845	31029258	6	3.743e-08	0.02905	3112	0.4243	0.00967765
	ebi-a-GCST90001911	CD45 on Natural Killer	rs183053322	T	C	T	C	0.5102	-0.0354742	0.0357	0.0117345	FALSE	FALSE	0.817059	0.15335	25076059	1	6.88177e-12	0.07408	3113	0.0357	0.0150083
	ebi-a-GCST90001913	CD45 on granulocyte	rs2070901	T	G	T	G	0.173	0.036815	0.2834	0.268211	FALSE	FALSE	0.269997	0.0333751	161185058	1	6.37001e-09	0.02971	3112	0.2834	0.0107781
	ebi-a-GCST90001917	CD45 on CD8+ T cell	rs116030815	C	T	C	T	-3.125	0.098482	0.0005	0.0150714	FALSE	FALSE	0.418627	0.121762	42691989	1	3.925e-08	0.5674	3113	0.0005	0.00965008
	ebi-a-GCST90001918	CD45 on HLA DR+ T cell	rs12924236	C	G	C	G	0.2877	0.0123567	0.2263	0.244508	TRUE	FALSE	0.716767	0.0340608	10974423	16	4.55407e-20	0.03115	3060	0.2263	0.0271207
	ebi-a-GCST90001919	CD45 on Natural Killer T	rs12145132	G	A	G	A	0.209	-0.00377893	0.1462	0.150193	FALSE	FALSE	0.926739	0.0410984	198636736	1	3.88204e-08	0.03794	3113	0.1462	0.00965397
	ebi-a-GCST90001920	CD45 on HLA DR+ CD4+ T cell	rs72770017	A	G	A	G	-0.1919	0.000305316	0.7709	0.744611	FALSE	FALSE	0.992739	0.0335483	10973612	16	6.18102e-10	0.03092	3060	0.2291	0.0124313
	ebi-a-GCST90001923	CD127 on CD45RA- CD4 not regulatory T cell	rs16899999	G	C	G	C	-0.2507	-0.0268634	0.1101	0.141267	TRUE	FALSE	0.523416	0.0420998	35886731	5	5.29798e-09	0.04281	2920	0.1101	0.0116082
	ebi-a-GCST90001924	CD127 on CD28+ CD4+ T cell	rs1573734	T	C	T	C	-0.182	0.0124142	0.3265	0.578223	FALSE	FALSE	0.677705	0.0298709	423619	16	2.19599e-10	0.02858	2920	0.3265	0.0136976
	ebi-a-GCST90001926	CD127 on granulocyte	rs138284624	T	C	T	C	-0.7524	-0.0488044	0.0277	0.0136677	FALSE	FALSE	0.712318	0.132353	56385573	17	3.16665e-20	0.08106	2920	0.0277	0.0286598
	ebi-a-GCST90001928	CD127 on CD28+ CD45RA- CD8+ T cell	rs116423144	A	G	A	G	0.8507	-0.171258	0.0077	0.0247051	FALSE	FALSE	0.12991	0.113082	174310054	5	1.37401e-08	0.1494	2920	0.0077	0.0109818
	ebi-a-GCST90001929	CD127 on CD28+ CD45RA+ CD8+ T cell	rs66570838	A	T	A	T	-0.3173	-0.032143	0.1051	0.134554	TRUE	FALSE	0.451686	0.0427089	35840724	5	2.99778e-14	0.04155	2920	0.1051	0.0195807
	ebi-a-GCST90001930	CD127 on CD28- CD8+ T cell	rs8062396	A	T	A	T	-0.1626	0.0146761	0.4771	0.489275	TRUE	TRUE	0.617746	0.0294083	88618795	16	7.51692e-09	0.02805	2920	0.4771	0.0113769
	ebi-a-GCST90001932	CD127 on CD45RA+ CD4+ T cell	rs11567754	A	T	A	T	-0.2975	-0.0331357	0.105	0.140336	TRUE	FALSE	0.431121	0.0420891	35872190	5	8.07607e-12	0.04334	2920	0.105	0.0158804
	ebi-a-GCST90001933	CD25 on CD45RA- CD4 not regulatory T cell	rs61839660	T	C	T	C	0.6113	0.0327502	0.0544	0.0970426	FALSE	FALSE	0.509336	0.0496311	6094697	10	6.69576e-28	0.05534	3435	0.0544	0.034304
	ebi-a-GCST90001934	CD25 on CD45RA+ CD4 not regulatory T cell	rs10905719	A	G	A	G	0.2281	-0.0221456	0.2083	0.312825	FALSE	FALSE	0.478106	0.0312195	6115171	10	2.56094e-14	0.02982	3435	0.2083	0.0167484
	ebi-a-GCST90001935	CD25 on CD39+ CD4 regulatory T cell	rs6584030	C	G	C	G	-0.238	0.0540705	0.4677	0.455899	TRUE	TRUE	0.0665888	0.0294752	97566052	10	1.67109e-21	0.02482	3434	0.4677	0.026078
	ebi-a-GCST90001937	CD25 on resting CD4 regulatory T cell	rs12722600	T	C	T	C	0.3212	0.117116	0.0705	0.0212697	FALSE	FALSE	0.262693	0.104563	6054765	10	1.09199e-10	0.04962	3434	0.0705	0.0120551
	ebi-a-GCST90001938	CD25 on CD39+ resting CD4 regulatory T cell	rs6681289	A	G	A	G	-0.186	0.0307793	0.1884	0.129223	FALSE	FALSE	0.48655	0.0442354	119421209	1	2.72603e-08	0.03337	3118	0.1884	0.00986578
	ebi-a-GCST90001940	CD25 on CD39+ activated CD4 regulatory T cell	rs6584030	C	G	C	G	-0.2344	0.0540705	0.4677	0.455899	TRUE	TRUE	0.0665888	0.0294752	97566052	10	1.21703e-20	0.02501	3435	0.4677	0.0249342
	ebi-a-GCST90001941	CD25 on secreting CD4 regulatory T cell	rs113116201	C	T	C	T	1.214	-0.0457539	0.0044	0.0195195	FALSE	FALSE	0.67237	0.108192	198830942	1	8.42752e-11	0.1863	3435	0.0044	0.0122109
	ebi-a-GCST90001942	CD25 on CD39+ secreting CD4 regulatory T cell	rs113116201	C	T	C	T	1.189	-0.0457539	0.0044	0.0195195	FALSE	FALSE	0.67237	0.108192	198830942	1	1.82398e-10	0.186	3435	0.0044	0.0117564
	ebi-a-GCST90001943	CD25 on activated & secreting CD4 regulatory T cell	rs113116201	C	T	C	T	1.068	-0.0457539	0.0044	0.0195195	FALSE	FALSE	0.67237	0.108192	198830942	1	8.02398e-09	0.1846	3435	0.0044	0.0096503
	ebi-a-GCST90001944	CD123 on plasmacytoid Dendritic Cell	rs62447171	A	G	A	G	-0.2192	-0.0150513	0.2429	0.263186	FALSE	FALSE	0.65106	0.033278	50309890	7	4.67951e-11	0.03318	2872	0.2429	0.014969
	ebi-a-GCST90001945	CD123 on CD62L+ plasmacytoid Dendritic Cell	rs62447171	A	G	A	G	-0.2184	-0.0150513	0.2429	0.263186	FALSE	FALSE	0.65106	0.033278	50309890	7	5.49288e-11	0.03318	2872	0.2429	0.0148616
	ebi-a-GCST90001946	CD33 on CD14+ monocyte	rs11882720	G	T	G	T	-0.4764	0.0720002	0.0731	0.00592798	FALSE	FALSE	0.779091	0.256681	52897142	19	3.7949e-12	0.06809	1634	0.0731	0.0290874
	ebi-a-GCST90001947	CD33 on CD33+ HLA DR+ CD14dim	rs3865444	A	C	A	C	-1.214	0.0334387	0.1934	0.324491	FALSE	FALSE	0.279889	0.0309455	51727962	19	7.8343e-184	0.03655	1577	0.1934	0.411616
	ebi-a-GCST90001948	CD33 on CD33dim HLA DR+ CD11b+	rs11882720	G	T	G	T	-0.4484	0.0720002	0.0726	0.00592798	FALSE	FALSE	0.779091	0.256681	52897142	19	7.42506e-11	0.06841	1633	0.0726	0.0256347
	ebi-a-GCST90001949	CD33 on CD33dim HLA DR+ CD11b-	rs1801274	G	A	G	A	-0.261	0.0688449	0.3299	0.512747	FALSE	FALSE	0.0220102	0.0300608	161479745	1	1.83781e-11	0.03857	1634	0.3299	0.02726
	ebi-a-GCST90001950	CD33 on Granulocytic Myeloid-Derived Suppressor Cells	rs7245846	A	G	A	G	-0.8358	0.0428312	0.1853	0.353006	FALSE	FALSE	0.16241	0.0306591	51731176	19	1.01601e-58	0.04903	1244	0.1853	0.18936
	ebi-a-GCST90001951	CD33 on CD66b++ myeloid cell	rs12459503	C	T	C	T	0.2704	-0.0374794	0.7148	0.64611	FALSE	FALSE	0.217833	0.0304139	52161035	19	1.736e-10	0.04205	1464	0.2852	0.0274691
	ebi-a-GCST90001952	CD33 on Monocytic Myeloid-Derived Suppressor Cells	rs3865444	A	C	A	C	-1.151	0.0334387	0.1896	0.324491	FALSE	FALSE	0.279889	0.0309455	51727962	19	1.71396e-153	0.03884	1569	0.1896	0.358858
	ebi-a-GCST90001953	CD33 on CD33dim HLA DR-	rs11669394	A	G	A	G	-0.2604	-0.00641226	0.3039	0.251967	FALSE	FALSE	0.872431	0.039934	53262327	19	4.21794e-11	0.0392	1558	0.3039	0.0275431
	ebi-a-GCST90001954	CD33 on basophil	rs111695695	A	C	A	C	-0.5454	-0.0535611	0.0772	0.0302309	FALSE	FALSE	0.607009	0.104134	51897760	19	2.03798e-15	0.06799	1555	0.0772	0.0397374
	ebi-a-GCST90001955	CD33 on Immature Myeloid-Derived Suppressor Cells	rs111695695	A	C	A	C	-0.5128	-0.0535611	0.0772	0.0302309	FALSE	FALSE	0.607009	0.104134	51897760	19	1.05609e-13	0.06836	1554	0.0772	0.0349456
	ebi-a-GCST90001956	CD33 on CD33+ HLA DR+	rs3865444	A	C	A	C	-1.219	0.0334387	0.1938	0.324491	FALSE	FALSE	0.279889	0.0309455	51727962	19	2.80543e-187	0.03627	1579	0.1938	0.417035
	ebi-a-GCST90001957	CD33 on CD33+ HLA DR+ CD14-	rs3865444	A	C	A	C	-1.223	0.0334387	0.1936	0.324491	FALSE	FALSE	0.279889	0.0309455	51727962	19	9.18333e-189	0.0362	1578	0.1936	0.419724
	ebi-a-GCST90001958	CD4 on monocyte	rs7296859	G	C	G	C	-0.4307	-0.00207248	0.4549	0.333481	TRUE	TRUE	0.947194	0.0312916	6894164	12	8.59607e-60	0.02585	3112	0.4549	0.0818992
	ebi-a-GCST90001959	CD4 on HLA DR+ CD4+ T cell	rs9357097	T	C	T	C	0.1669	-0.00363691	0.476	0.238288	FALSE	FALSE	0.914829	0.0340056	30285121	6	2.57199e-09	0.02793	3060	0.476	0.0115348
	ebi-a-GCST90001960	CD25 on CD4+ T cell	rs61839660	T	C	T	C	0.386	0.0327502	0.0575	0.0970426	FALSE	FALSE	0.509336	0.0496311	6094697	10	1.41808e-11	0.0569	2920	0.0575	0.0155159
	ebi-a-GCST90001961	CD25 on CD39+ CD4+ T cell	rs113594239	T	C	T	C	-0.6028	-0.174733	0.037	0.00646094	FALSE	FALSE	0.388591	0.202665	98103215	10	2.53688e-16	0.07314	2920	0.037	0.0227335
	ebi-a-GCST90001979	CD16 on CD14- CD16+ monocyte	rs115805162	T	C	T	C	0.3636	0.0149681	0.2109	0.0641389	FALSE	FALSE	0.803933	0.0602919	161410253	1	1.83696e-31	0.03087	3620	0.2109	0.0369091
	ebi-a-GCST90001980	CD40 on CD14+ CD16- monocyte	rs117295081	G	A	G	A	0.5503	0.0435766	0.0175	0.0343814	FALSE	FALSE	0.591307	0.0811569	45333273	20	1.29e-08	0.09653	3629	0.0175	0.00887596
	ebi-a-GCST90001981	CD40 on CD14+ CD16+ monocyte	rs11087000	C	A	C	A	0.1833	-0.0289109	0.339	0.125485	FALSE	FALSE	0.550508	0.0484271	44809374	20	2.9181e-12	0.02617	3618	0.339	0.0133783
	ebi-a-GCST90001982	CCR2 on CD14- CD16+ monocyte	rs147174426	T	A	T	A	0.2753	-0.0923081	0.17	0.0244124	TRUE	FALSE	0.406935	0.111308	161528012	1	6.43428e-17	0.03278	3621	0.17	0.0191068
	ebi-a-GCST90001983	CD14 on CD14+ CD16+ monocyte	rs6671847	A	G	A	G	0.1769	0.0617286	0.2995	0.489075	FALSE	FALSE	0.0402586	0.0300956	161478810	1	4.70111e-11	0.02681	3618	0.2995	0.0118905
	ebi-a-GCST90001984	HLA DR on CD14- CD16+ monocyte	rs6808893	T	C	T	C	-0.2043	0.00597261	0.5719	0.515933	FALSE	FALSE	0.844736	0.0304975	188133439	3	3.26964e-16	0.02491	3621	0.4281	0.0182376
	ebi-a-GCST90001985	CD40 on monocytes	rs10887024	T	A	T	A	-0.1469	-0.0408983	0.3512	0.314658	TRUE	FALSE	0.193269	0.0314368	123688152	10	2.60298e-08	0.02633	3629	0.3512	0.00850444
	ebi-a-GCST90001986	CD14 on CD14+ CD16- monocyte	rs58027502	T	C	T	C	-0.2591	-0.0290278	0.1375	0.228459	FALSE	FALSE	0.40285	0.0346998	139978241	5	1.57217e-13	0.03497	3629	0.1375	0.0149017
	ebi-a-GCST90001987	CD64 on CD14+ CD16- monocyte	rs116275309	A	G	A	G	0.8426	-0.1387	0.0133	0.0393163	FALSE	FALSE	0.0733753	0.0774647	150863650	1	2.15924e-14	0.1098	3622	0.0133	0.0159987
	ebi-a-GCST90001988	HLA DR on CD14+ CD16- monocyte	rs1800973	A	C	A	C	-0.3123	-0.000330908	0.0798	0.0651232	FALSE	FALSE	0.995456	0.0581096	69744014	12	1.06194e-11	0.04579	3629	0.0798	0.0126556
	ebi-a-GCST90001989	CD40 on CD14- CD16+ monocyte	rs111436326	T	C	T	C	0.4119	0.229774	0.034	0.0164429	FALSE	FALSE	0.0482474	0.11633	42701487	20	2.627e-09	0.06902	3621	0.034	0.0097399
	ebi-a-GCST90001990	CD64 on CD14- CD16+ monocyte	rs147174426	T	A	T	A	0.2913	-0.0923081	0.1702	0.0244124	TRUE	FALSE	0.406935	0.111308	161528012	1	1.79391e-18	0.03304	3614	0.1702	0.0210557
	ebi-a-GCST90001991	HLA DR on CD14+ monocyte	rs1800973	A	C	A	C	-0.315	-0.000330908	0.0798	0.0651232	FALSE	FALSE	0.995456	0.0581096	69744014	12	7.73749e-12	0.04587	3629	0.0798	0.0128283
	ebi-a-GCST90001992	CCR2 on CD14+ CD16+ monocyte	rs147174426	T	A	T	A	0.2667	-0.0923081	0.1692	0.0244124	TRUE	FALSE	0.406935	0.111308	161528012	1	3.19521e-16	0.0325	3618	0.1692	0.0182727
	ebi-a-GCST90001993	PDL-1 on CD14+ CD16- monocyte	rs778582	T	C	T	C	0.1479	-0.0456596	0.3067	0.288335	FALSE	FALSE	0.154747	0.0320877	140004816	5	3.33603e-08	0.02672	3629	0.3067	0.00837192
	ebi-a-GCST90001994	CX3CR1 on CD14- CD16-	rs144126567	G	C	G	C	0.5108	0.00222373	0.1735	0.0780623	TRUE	FALSE	0.96955	0.0582536	161510516	1	5.50554e-57	0.03154	3590	0.1735	0.0680863
	ebi-a-GCST90001995	CX3CR1 on monocyte	rs1801274	G	A	G	A	-0.41	0.0688449	0.3262	0.512747	FALSE	FALSE	0.0220102	0.0300608	161479745	1	4.45451e-54	0.02603	3590	0.3262	0.0646403
	ebi-a-GCST90001996	CX3CR1 on CD14+ CD16+ monocyte	rs1801274	G	A	G	A	-0.4628	0.0688449	0.327	0.512747	FALSE	FALSE	0.0220102	0.0300608	161479745	1	2.61517e-69	0.02573	3579	0.327	0.0829013
	ebi-a-GCST90001997	CX3CR1 on CD14+ CD16- monocyte	rs1801274	G	A	G	A	-0.4504	0.0688449	0.3262	0.512747	FALSE	FALSE	0.0220102	0.0300608	161479745	1	2.09604e-64	0.02605	3590	0.3262	0.0768688
	ebi-a-GCST90001998	PDL-1 on CD14+ CD16+ monocyte	rs1801274	G	A	G	A	0.1446	0.0688449	0.3267	0.512747	FALSE	FALSE	0.0220102	0.0300608	161479745	1	3.84698e-08	0.02624	3618	0.3267	0.00832358
	ebi-a-GCST90001999	PDL-1 on CD14- CD16+ monocyte	rs2490437	C	T	C	T	-0.145	0.0075256	0.3672	0.373225	FALSE	FALSE	0.802743	0.0301266	161937517	1	2.77402e-08	0.02605	3621	0.3672	0.00848383
	ebi-a-GCST90002000	PDL-1 on CD14- CD16-	rs1800973	A	C	A	C	-0.2797	-0.000330908	0.0798	0.0651232	FALSE	FALSE	0.995456	0.0581096	69744014	12	2.36903e-10	0.04402	3629	0.0798	0.0110025
	ebi-a-GCST90002001	CD64 on CD14- CD16-	rs150145799	C	T	C	T	0.2881	0.152188	0.1327	0.0321813	FALSE	FALSE	0.174479	0.112071	149738590	1	3.91922e-15	0.0365	3622	0.1327	0.0169101
	ebi-a-GCST90002002	PDL-1 on monocyte	rs147810622	G	C	G	C	-0.5881	-0.00996573	0.0163	0.0338762	TRUE	FALSE	0.921913	0.101666	151910695	7	4.15097e-09	0.0998	3629	0.0163	0.00947804
	ebi-a-GCST90002003	CCR2 on CD14- CD16-	rs1800973	A	C	A	C	-0.2492	-0.000330908	0.0798	0.0651232	FALSE	FALSE	0.995456	0.0581096	69744014	12	2.81598e-08	0.04479	3629	0.0798	0.00845781
	ebi-a-GCST90002004	CCR2 on CD14+ CD16- monocyte	rs141411805	G	C	G	C	-0.5993	-0.133666	0.0146	0.00870476	TRUE	FALSE	0.462931	0.182099	53544015	3	5.80403e-09	0.1027	3629	0.0146	0.00929618
	ebi-a-GCST90002005	CD16 on CD14+ CD16+ monocyte	rs115805162	T	C	T	C	0.306	0.0149681	0.2111	0.0641389	FALSE	FALSE	0.803933	0.0602919	161410253	1	1.80717e-22	0.03117	3617	0.2111	0.0259538
	ebi-a-GCST90002006	CD64 on monocyte	rs116275309	A	G	A	G	0.8229	-0.1387	0.0133	0.0393163	FALSE	FALSE	0.0733753	0.0774647	150863650	1	1.14895e-13	0.1104	3622	0.0133	0.0151076
	ebi-a-GCST90002007	HLA DR on CD14+ CD16+ monocyte	rs147174426	T	A	T	A	-0.3104	-0.0923081	0.1692	0.0244124	TRUE	FALSE	0.406935	0.111308	161528012	1	2.64972e-20	0.03343	3618	0.1692	0.0232742
	ebi-a-GCST90002008	CCR2 on monocyte	rs4683184	A	G	A	G	0.2224	0.00296137	0.6904	0.634772	FALSE	FALSE	0.921842	0.0301831	46187707	3	6.59174e-17	0.0265	3629	0.3096	0.0190389
	ebi-a-GCST90002009	HLA DR on CD14- CD16-	rs34291045	T	A	T	A	0.8124	-0.174405	0.1171	0.142223	TRUE	FALSE	5.32783e-05	0.0431615	32560385	6	1.52616e-83	0.04087	3629	0.1171	0.0981882
	ebi-a-GCST90002010	HLA DR on monocyte	rs1800973	A	C	A	C	-0.2562	-0.000330908	0.0798	0.0651232	FALSE	FALSE	0.995456	0.0581096	69744014	12	2.50801e-08	0.04587	3629	0.0798	0.00852308
	ebi-a-GCST90002011	CD64 on CD14+ CD16+ monocyte	rs11065979	T	C	T	C	0.1497	0.0112835	0.469	0.444499	FALSE	FALSE	0.701343	0.0294218	112059557	12	6.46398e-09	0.02574	3611	0.469	0.00928004
	ebi-a-GCST90002012	CX3CR1 on CD14- CD16+ monocyte	rs1801274	G	A	G	A	-0.2388	0.0688449	0.3268	0.512747	FALSE	FALSE	0.0220102	0.0300608	161479745	1	6.5675e-20	0.02599	3582	0.3268	0.0230257
	ebi-a-GCST90002013	CCR2 on myeloid Dendritic Cell	rs35587265	G	A	G	A	-0.4223	-0.0200592	0.0624	0.0773806	FALSE	FALSE	0.709418	0.0538304	46259296	3	7.75354e-13	0.05867	2870	0.0624	0.017732
	ebi-a-GCST90002014	CCR2 on CD62L+ myeloid Dendritic Cell	rs35587265	G	A	G	A	-0.4732	-0.0200592	0.0624	0.0773806	FALSE	FALSE	0.709418	0.0538304	46259296	3	1.63983e-15	0.05907	2870	0.0624	0.0218711
	ebi-a-GCST90002015	CCR2 on plasmacytoid Dendritic Cell	rs143407337	T	C	T	C	0.2439	0.107635	0.2142	0.0284763	FALSE	FALSE	0.284905	0.100653	1095701	7	9.16854e-13	0.03399	2871	0.2142	0.0176185
	ebi-a-GCST90002016	CCR2 on CD62L+ plasmacytoid Dendritic Cell	rs143407337	T	C	T	C	0.2427	0.107635	0.2142	0.0284763	FALSE	FALSE	0.284905	0.100653	1095701	7	1.09698e-12	0.03394	2871	0.2142	0.0174991
	ebi-a-GCST90002018	CCR2 on granulocyte	rs42031	T	A	T	A	-0.1984	0.0117469	0.2495	0.204129	TRUE	FALSE	0.74562	0.036209	92237396	7	5.83996e-10	0.03192	2850	0.2495	0.0133741
	ebi-a-GCST90002019	CD14 on Monocytic Myeloid-Derived Suppressor Cells	rs6453485	T	C	T	C	0.3322	-0.0273376	0.0997	0.237923	FALSE	FALSE	0.425995	0.034341	79151752	5	4.63799e-08	0.06048	1570	0.0997	0.0188543
	ebi-a-GCST90002021	CD14 on CD33dim HLA DR+ CD11b+	rs1801274	G	A	G	A	-0.3379	0.0688449	0.3302	0.512747	FALSE	FALSE	0.0220102	0.0300608	161479745	1	1.47299e-18	0.03798	1634	0.3302	0.046203
	ebi-a-GCST90002022	CD4 on CD4+ T cell	rs11615628	A	G	A	G	-0.2753	-0.047261	0.2464	0.310214	FALSE	FALSE	0.136989	0.0317807	6903631	12	5.30762e-18	0.03163	2912	0.2464	0.0253553
	ebi-a-GCST90002023	CD4 on Central Memory CD4+ T cell	rs11615628	A	G	A	G	-0.3032	-0.047261	0.2464	0.310214	FALSE	FALSE	0.136989	0.0317807	6903631	12	1.11892e-21	0.03145	2912	0.2464	0.0309301
	ebi-a-GCST90002024	CD4 on naive CD4+ T cell	rs11158593	A	G	A	G	0.1981	0.039771	0.479	0.528968	FALSE	FALSE	0.173709	0.0292351	65859984	14	6.8897e-13	0.02746	2910	0.479	0.0175702
	ebi-a-GCST90002025	CD4 on Effector Memory CD4+ T cell	rs11615628	A	G	A	G	-0.3219	-0.047261	0.2464	0.310214	FALSE	FALSE	0.136989	0.0317807	6903631	12	1.20504e-24	0.03112	2912	0.2464	0.0354405
	ebi-a-GCST90002027	CD4 on CD45RA+ CD4+ T cell	rs11615628	A	G	A	G	-0.3264	-0.047261	0.2465	0.310214	FALSE	FALSE	0.136989	0.0317807	6903631	12	6.461e-25	0.03137	2911	0.2465	0.0358567
	ebi-a-GCST90002028	CD19 on B cell	rs2904880	G	C	G	C	0.1678	-0.0516216	0.5987	0.668861	TRUE	FALSE	0.0984708	0.031242	28944396	16	7.29693e-10	0.02716	3112	0.4013	0.0121169
	ebi-a-GCST90002029	CD39 on CD39+ CD8+ T cell	rs10882701	C	A	C	A	-0.1936	-0.0315836	0.5153	0.584956	FALSE	FALSE	0.322596	0.0319305	97741071	10	1.87284e-12	0.02737	2915	0.4847	0.0168745
	ebi-a-GCST90002030	CD39 on CD39+ activated CD4 regulatory T cell	rs10882701	C	A	C	A	-0.4542	-0.0315836	0.5156	0.584956	FALSE	FALSE	0.322596	0.0319305	97741071	10	4.04762e-64	0.02621	2920	0.4844	0.0932531
	ebi-a-GCST90002031	CD39 on CD39+ secreting CD4 regulatory T cell	rs10882701	C	A	C	A	-0.3988	-0.0315836	0.5156	0.584956	FALSE	FALSE	0.322596	0.0319305	97741071	10	7.28283e-47	0.02725	2920	0.4844	0.0683366
	ebi-a-GCST90002032	CD39 on CD39+ CD4+ T cell	rs10882701	C	A	C	A	-0.3837	-0.0315836	0.5156	0.584956	FALSE	FALSE	0.322596	0.0319305	97741071	10	1.78115e-43	0.0273	2920	0.4844	0.0633645
	ebi-a-GCST90002033	CD39 on granulocyte	rs11766311	A	G	A	G	-0.1526	-0.0275063	0.411	0.370301	FALSE	FALSE	0.364522	0.030334	77134132	7	4.548e-08	0.02783	2920	0.411	0.0101918
	ebi-a-GCST90002034	CD39 on monocyte	rs2337147	A	G	A	G	-0.165	0.0263712	0.3544	0.196151	FALSE	FALSE	0.472425	0.0367011	46483810	18	1.85999e-08	0.02926	2909	0.3544	0.0108132
	ebi-a-GCST90002035	CD80 on myeloid Dendritic Cell	rs139795227	C	A	C	A	-0.5725	0.306292	0.0479	0.0173696	FALSE	FALSE	0.01875	0.130311	92842367	1	8.24328e-19	0.0642	2871	0.0479	0.0269515
	ebi-a-GCST90002036	CD80 on CD62L+ myeloid Dendritic Cell	rs12199079	G	T	G	T	0.2265	-0.0291898	0.4422	0.36639	FALSE	FALSE	0.338989	0.030528	90852258	6	7.5405e-16	0.02793	2871	0.4422	0.0223937
	ebi-a-GCST90002037	CD80 on plasmacytoid Dendritic Cell	rs62447171	A	G	A	G	-0.2093	-0.0150513	0.2426	0.263186	FALSE	FALSE	0.65106	0.033278	50309890	7	2.84499e-10	0.03307	2871	0.2426	0.01376
	ebi-a-GCST90002038	CD80 on CD62L+ plasmacytoid Dendritic Cell	rs62447171	A	G	A	G	-0.2089	-0.0150513	0.2426	0.263186	FALSE	FALSE	0.65106	0.033278	50309890	7	3.08702e-10	0.03307	2871	0.2426	0.0137082
	ebi-a-GCST90002039	CD80 on monocyte	rs139795227	C	A	C	A	-1.147	0.306292	0.0481	0.0173696	FALSE	FALSE	0.01875	0.130311	92842367	1	2.33776e-72	0.06195	2850	0.0481	0.107367
	ebi-a-GCST90002040	CD80 on granulocyte	rs12675298	A	G	A	G	-0.6716	-0.111048	0.0277	0.0147991	FALSE	FALSE	0.384951	0.127816	6828813	8	2.53922e-15	0.08441	2850	0.0277	0.0217294
	ebi-a-GCST90002042	CD45 on CD33+ HLA DR+ CD14-	rs72677097	G	A	G	A	0.3805	0.0530575	0.0861	0.0594774	FALSE	FALSE	0.418947	0.065645	61134076	1	1.163e-08	0.06635	1579	0.0861	0.0204029
	ebi-a-GCST90002045	CD45 on CD33- HLA DR-	rs10919544	C	T	C	T	0.238	0.0396104	0.552	0.324968	FALSE	FALSE	0.212836	0.031795	161508763	1	8.83894e-11	0.03646	1635	0.448	0.0253997
	ebi-a-GCST90002046	CD45 on CD33- HLA DR+	rs17552904	T	G	T	G	-0.2523	-0.0173272	0.255	0.261069	FALSE	FALSE	0.604067	0.033414	50318308	7	8.7961e-10	0.04091	1635	0.255	0.0227337
	ebi-a-GCST90002052	CD45 on Immature Myeloid-Derived Suppressor Cells	rs111695695	A	C	A	C	0.3963	-0.0535611	0.0772	0.0302309	FALSE	FALSE	0.607009	0.104134	51897760	19	1.38201e-08	0.06945	1555	0.0772	0.0205104
	ebi-a-GCST90002054	CD8 on Central Memory CD8+ T cell	rs1633108	A	C	A	C	-0.2284	0.156687	0.2234	0.38657	FALSE	FALSE	1.76197e-07	0.0300004	29783305	6	2.84774e-11	0.0342	2910	0.2234	0.0150953
	ebi-a-GCST90002055	CD8 on naive CD8+ T cell	rs35626322	T	A	T	A	-0.4834	0.0274637	0.1943	0.267261	TRUE	FALSE	0.407196	0.0331352	87030421	2	3.18127e-46	0.03327	2910	0.1943	0.0676392
	ebi-a-GCST90002056	CD8 on Effector Memory CD8+ T cell	rs17201560	C	T	C	T	-0.5186	-0.137825	0.029	0.0410735	FALSE	FALSE	0.0636506	0.0743146	32047268	6	2.133e-09	0.08634	2912	0.029	0.0122378
	ebi-a-GCST90002057	CD8 on Terminally Differentiated CD8+ T cell	rs2523887	G	A	G	A	0.1639	0.0332482	0.5359	0.236375	FALSE	FALSE	0.326976	0.033919	31040725	6	1.629e-08	0.02894	2911	0.4641	0.0108983
	ebi-a-GCST90002058	CD8 on CD8+ T cell	rs3020726	G	A	G	A	-0.5196	-0.00305042	0.1412	0.165228	FALSE	FALSE	0.938903	0.0397973	87016506	2	6.08836e-43	0.03725	3113	0.1412	0.0588269
	ebi-a-GCST90002059	CD8 on Natural Killer T	rs34613828	T	A	T	A	-0.2358	0.0258671	0.1937	0.261211	TRUE	FALSE	0.436515	0.0332443	87022759	2	1.36616e-12	0.03313	3103	0.1937	0.0160631
	ebi-a-GCST90002060	CD8 on HLA DR+ CD8+ T cell	rs2523882	T	C	T	C	0.1657	-0.0058581	0.5685	0.260616	FALSE	FALSE	0.858156	0.0327777	31042217	6	5.97297e-09	0.0284	3060	0.4315	0.0110023
	ebi-a-GCST90002061	CD4 on CD39+ CD4+ T cell	rs10786281	C	T	C	T	0.1739	0.0527204	0.6527	0.779276	FALSE	FALSE	0.132892	0.0350816	98116936	10	2.17901e-09	0.02896	2920	0.3473	0.012198
	ebi-a-GCST90002062	CD4 on CD28+ CD4+ T cell	rs11615628	A	G	A	G	-0.2032	-0.047261	0.2466	0.310214	FALSE	FALSE	0.136989	0.0317807	6903631	12	1.70801e-10	0.03171	2920	0.2466	0.0138678
	ebi-a-GCST90002063	CD4 on CD4 regulatory T cell	rs11615628	A	G	A	G	-0.2417	-0.047261	0.2466	0.310214	FALSE	FALSE	0.136989	0.0317807	6903631	12	1.65615e-14	0.03133	2920	0.2466	0.019975
	ebi-a-GCST90002064	CD4 on resting CD4 regulatory T cell	rs11615628	A	G	A	G	-0.1847	-0.047261	0.2467	0.310214	FALSE	FALSE	0.136989	0.0317807	6903631	12	2.10698e-09	0.03074	2919	0.2467	0.0122167
	ebi-a-GCST90002065	CD4 on CD39+ resting CD4 regulatory T cell	rs147763768	A	G	A	G	0.3722	-0.0865242	0.0434	0.0476596	FALSE	FALSE	0.204815	0.0682393	97548303	10	4.86295e-08	0.06802	2650	0.0434	0.0111726
	ebi-a-GCST90002066	CD4 on activated CD4 regulatory T cell	rs11615628	A	G	A	G	-0.2479	-0.047261	0.2466	0.310214	FALSE	FALSE	0.136989	0.0317807	6903631	12	3.35738e-15	0.03131	2920	0.2466	0.0210174
	ebi-a-GCST90002067	CD4 on CD39+ activated CD4 regulatory T cell	rs11615628	A	G	A	G	-0.2062	-0.047261	0.2466	0.310214	FALSE	FALSE	0.136989	0.0317807	6903631	12	5.4853e-11	0.03133	2920	0.2466	0.0146177
	ebi-a-GCST90002068	CD4 on secreting CD4 regulatory T cell	rs11615628	A	G	A	G	-0.2046	-0.047261	0.2466	0.310214	FALSE	FALSE	0.136989	0.0317807	6903631	12	9.9977e-11	0.03153	2920	0.2466	0.0142155
	ebi-a-GCST90002069	CD4 on CD39+ secreting CD4 regulatory T cell	rs10882655	A	G	A	G	-0.2945	0.0543342	0.5276	0.454547	FALSE	FALSE	0.0658953	0.0295433	97474371	10	7.84332e-28	0.02665	2920	0.4724	0.0401421
	ebi-a-GCST90002070	CD4 on activated & secreting CD4 regulatory T cell	rs11615628	A	G	A	G	-0.2367	-0.047261	0.2466	0.310214	FALSE	FALSE	0.136989	0.0317807	6903631	12	7.47653e-14	0.03149	2920	0.2466	0.0189821
	ebi-a-GCST90002087	CD11c on myeloid Dendritic Cell	rs61802329	T	C	T	C	0.1669	-0.030479	0.4673	0.30762	FALSE	FALSE	0.463646	0.0415893	161589626	1	9.47807e-10	0.02718	2872	0.4673	0.0129588
	ebi-a-GCST90002088	CD11c on CD62L+ myeloid Dendritic Cell	rs147258092	T	C	T	C	-0.3132	-0.0562409	0.0719	0.0641747	FALSE	FALSE	0.348557	0.0599972	31624520	16	2.68701e-09	0.05248	2872	0.0719	0.0122495
	ebi-a-GCST90002089	CD11c on monocyte	rs1801274	G	A	G	A	0.2755	0.0688449	0.3209	0.512747	FALSE	FALSE	0.0220102	0.0300608	161479745	1	1.20393e-20	0.02934	2850	0.3209	0.0300086
	ebi-a-GCST90002090	CD11c on granulocyte	rs113861918	T	C	T	C	-0.215	-0.00554312	0.1677	0.117279	FALSE	FALSE	0.904276	0.0460921	52129097	19	6.41904e-09	0.03692	2850	0.1677	0.011759
	ebi-a-GCST90002091	CD11b on CD14+ monocyte	rs1801274	G	A	G	A	0.624	0.0688449	0.3303	0.512747	FALSE	FALSE	0.0220102	0.0300608	161479745	1	6.27047e-61	0.03633	1635	0.3303	0.152855
	ebi-a-GCST90002094	CD11b on Monocytic Myeloid-Derived Suppressor Cells	rs1801274	G	A	G	A	0.461	0.0688449	0.3309	0.512747	FALSE	FALSE	0.0220102	0.0300608	161479745	1	5.236e-32	0.03828	1570	0.3309	0.0845641
	ebi-a-GCST90002095	CD11b on CD33dim HLA DR-	rs760462	C	T	C	T	0.4384	0.00587948	0.8262	0.822464	FALSE	FALSE	0.882762	0.0398695	46328099	21	5.30274e-20	0.04722	1559	0.1738	0.0523928
	ebi-a-GCST90002096	CD11b on basophil	rs760462	C	T	C	T	0.4516	0.00587948	0.8258	0.822464	FALSE	FALSE	0.882762	0.0398695	46328099	21	1.85097e-21	0.04677	1556	0.1742	0.0565316
	ebi-a-GCST90002097	CD11b on CD33+ HLA DR+ CD14dim	rs1801274	G	A	G	A	0.4941	0.0688449	0.3305	0.512747	FALSE	FALSE	0.0220102	0.0300608	161479745	1	1.42889e-38	0.03702	1578	0.3305	0.101437
	ebi-a-GCST90002098	CD45RA on naive CD4+ T cell	rs138915779	A	C	A	C	1.33	-0.00323828	0.0036	0.0196712	FALSE	FALSE	0.978257	0.118815	190079170	1	6.18899e-09	0.2281	2910	0.0036	0.0115482
	ebi-a-GCST90002099	CD4RA on Terminally Differentiated CD4+ T cell	rs113435341	G	A	G	A	1.787	-0.0134795	0.0033	0.0221801	FALSE	FALSE	0.901945	0.109407	198151688	1	2.66011e-13	0.2432	2903	0.0033	0.0182588
	ebi-a-GCST90002100	CD45RA on naive CD8+ T cell	rs116517602	T	C	T	C	1.147	-0.0470669	0.0041	0.0161289	FALSE	FALSE	0.705553	0.12457	198922068	1	1.28899e-08	0.201	2910	0.0041	0.0110665
	ebi-a-GCST90002101	CD45RA on Terminally Differentiated CD8+ T cell	rs61141933	T	C	T	C	0.2582	0.0517447	0.1242	0.0806091	FALSE	FALSE	0.35914	0.0564279	39388479	2	5.38902e-10	0.04145	2911	0.1242	0.0131544
	ebi-a-GCST90002102	CD45RA on resting CD4 regulatory T cell	rs11124653	A	C	A	C	-0.2555	-0.0419347	0.5925	0.610151	FALSE	FALSE	0.165315	0.0302251	39112166	2	6.84069e-22	0.02636	2919	0.4075	0.0311817
	ebi-a-GCST90002104	HLA DR on myeloid Dendritic Cell	rs116007826	G	A	G	A	0.8001	-0.196617	0.0686	0.00549938	FALSE	FALSE	0.366153	0.217568	31569745	6	3.1369e-39	0.06015	2872	0.0686	0.0580322
	ebi-a-GCST90002105	HLA DR on plasmacytoid Dendritic Cell	rs116007826	G	A	G	A	0.751	-0.196617	0.0686	0.00549938	FALSE	FALSE	0.366153	0.217568	31569745	6	7.60852e-34	0.06113	2872	0.0686	0.0499279
	ebi-a-GCST90002106	HLA DR on Dendritic Cell	rs116007826	G	A	G	A	0.8336	-0.196617	0.0686	0.00549938	FALSE	FALSE	0.366153	0.217568	31569745	6	6.51929e-42	0.06047	2871	0.0686	0.0620822
	ebi-a-GCST90002108	HLA DR on CD33+ HLA DR+ CD14-	rs116007826	G	A	G	A	0.6643	-0.196617	0.0681	0.00549938	FALSE	FALSE	0.366153	0.217568	31569745	6	1.74783e-17	0.07716	1579	0.0681	0.0448373
	ebi-a-GCST90002109	HLA DR on CD33+ HLA DR+ CD14dim	rs613165	A	G	A	G	-0.2784	-0.170861	0.3188	0.152853	FALSE	FALSE	2.36665e-05	0.0404199	31834398	6	3.095e-10	0.04395	1578	0.3188	0.0247975
	ebi-a-GCST90002110	HLA DR on CD33dim HLA DR+ CD11b+	rs11074934	T	C	T	C	-0.3589	0.00359963	0.2194	0.275922	FALSE	FALSE	0.913655	0.0331981	10979440	16	1.3649e-17	0.04157	1634	0.2194	0.0436277
	ebi-a-GCST90002111	HLA DR on CD33dim HLA DR+ CD11b-	rs11074934	T	C	T	C	-0.4126	0.00359963	0.2193	0.275922	FALSE	FALSE	0.913655	0.0331981	10979440	16	2.13895e-23	0.04076	1635	0.2193	0.0589757
	ebi-a-GCST90002112	HLA DR on CD33- HLA DR+	rs2760980	A	G	A	G	1.049	-0.193795	0.1202	0.13574	FALSE	FALSE	9.18107e-06	0.0436906	32565201	6	2.43893e-60	0.06137	1635	0.1202	0.151607
	ebi-a-GCST90002113	HLA DR on HLA DR+ T cell	rs12449199	G	T	G	T	-0.2433	0.0151368	0.3064	0.29387	FALSE	FALSE	0.641802	0.0325396	10968440	16	3.30293e-18	0.02779	3060	0.3064	0.0244366
	ebi-a-GCST90002114	HLA DR on HLA DR+ CD4+ T cell	rs12449199	G	T	G	T	-0.1674	0.0151368	0.3064	0.29387	FALSE	FALSE	0.641802	0.0325396	10968440	16	1.82701e-09	0.02775	3060	0.3064	0.0117525
	ebi-a-GCST90002116	HLA DR on B cell	rs111983490	A	G	A	G	-0.3007	-0.259681	0.2111	0.0480918	FALSE	FALSE	9.47139e-05	0.066521	32205324	6	4.36315e-15	0.03814	3060	0.2111	0.019909
	ebi-a-GCST90002117	HLA DR on HLA DR+ Natural Killer	rs12598451	A	G	A	G	-0.378	0.00901498	0.2279	0.267711	FALSE	FALSE	0.78886	0.0336642	10982607	16	9.37994e-33	0.03133	2971	0.2279	0.0467075
	ebi-a-GCST90002118	CD8 on CD28+ CD45RA- CD8+ T cell	rs13004867	G	C	G	C	-0.4974	-0.0118126	0.1175	0.0945217	TRUE	FALSE	0.818025	0.0513401	86982504	2	5.63248e-32	0.04176	2920	0.1175	0.0463344
	ebi-a-GCST90002119	CD8 on CD28+ CD45RA+ CD8+ T cell	rs10205992	T	C	T	C	-0.2955	0.0668724	0.4729	0.328124	FALSE	FALSE	0.0683189	0.0366847	87279109	2	2.99778e-28	0.02653	2920	0.4729	0.0407556
	ebi-a-GCST90002120	CD8 on CD28- CD8+ T cell	rs56262516	A	G	A	G	0.23	-0.034464	0.2757	0.0688777	FALSE	FALSE	0.55111	0.0578161	29930939	6	1.23509e-11	0.03381	2920	0.2757	0.015601
	ebi-a-GCST90002121	CD8 on CD39+ CD8+ T cell	rs111359007	A	T	A	T	-0.2802	-0.261095	0.1015	0.0200091	TRUE	FALSE	0.0124446	0.104468	31761201	6	5.34195e-09	0.04787	2915	0.1015	0.0116171

## Sheet: MM
	Trait ID	Trait	SNP	Effect Allele Exposure	Other Allele Exposure	Effect Allele Outcome	Other Allele Outcome	Beta Exposure	Beta Outcome	EAF Exposure	EAF Outcome	Palindromic SNP	Ambiguous SNP	P-value Outcome	SE Outcome	Position Outcome	Chr. Outcome	P-value Exposure	SE Exposure	N Exposure	MAF	PVE
	ebi-a-GCST90001391	IgD+ B cell %B cell	rs17405603	T	A	T	A	0.1542	0.0384065	0.284	0.328	TRUE	FALSE	0.04558	0.0192104	144608340	5	2.38298e-08	0.02757	3658	0.284	0.00847917
	ebi-a-GCST90001395	IgD+ CD38- B cell %B cell	rs77762131	C	G	C	G	0.3388	0.0635802	0.045	0.0249	TRUE	FALSE	0.369862	0.070902	96205838	14	4.101e-09	0.05748	3657	0.045	0.0094107
	ebi-a-GCST90001399	IgD- CD27- B cell %B cell	rs2250246	G	A	G	A	0.1466	-0.0121658	0.5339	0.5805	FALSE	FALSE	0.494033	0.0177887	6553016	12	2.12501e-09	0.02442	3657	0.4661	0.00975872
	ebi-a-GCST90001415	IgD+ CD24- B cell %B cell	rs75766272	T	C	T	C	0.483	-0.0881396	0.0201	0.0328	FALSE	FALSE	0.226098	0.0728143	8009985	1	3.86002e-08	0.08768	3657	0.0201	0.00822961
	ebi-a-GCST90001417	CD24+ CD27+ B cell %B cell	rs45608038	G	A	G	A	0.3527	-0.102215	0.0421	0.0179	FALSE	FALSE	0.387202	0.118208	73679013	2	1.71002e-08	0.0624	3657	0.0421	0.00866043
	ebi-a-GCST90001422	CD20- CD38- B cell %B cell	rs117308259	C	T	C	T	-0.8348	0.204548	0.0066	0.0179	FALSE	FALSE	0.00586996	0.0742471	31993501	14	2.48199e-08	0.1494	3659	0.0066	0.00846079
	ebi-a-GCST90001424	IgD+ B cell %Lymphocyte	rs11657531	T	C	T	C	-0.1468	-0.00434059	0.4882	0.4612	FALSE	FALSE	0.809238	0.0179802	2731370	17	5.52497e-10	0.0236	3657	0.4882	0.0104697
	ebi-a-GCST90001426	IgD- CD38dim B cell %lymphocyte	rs11687597	G	A	G	A	0.1644	0.0687077	0.2069	0.2068	FALSE	FALSE	0.000627641	0.0200936	136926146	2	4.86004e-08	0.03007	3656	0.2069	0.0081095
	ebi-a-GCST90001429	IgD+ CD38+ B cell %lymphocyte	rs140380950	C	T	C	T	-0.3597	-0.088661	0.0368	0.0169	FALSE	FALSE	0.266077	0.0797209	105587803	2	2.067e-08	0.06402	3656	0.0368	0.0085607
	ebi-a-GCST90001431	IgD+ CD38- B cell %lymphocyte	rs12874404	G	A	G	A	0.1714	-0.0183246	0.3256	0.0626	FALSE	FALSE	0.647363	0.0400601	108993494	13	1.385e-10	0.02663	3656	0.3256	0.0112042
	ebi-a-GCST90001433	IgD- CD27- B cell %lymphocyte	rs35574803	C	T	C	T	-0.3044	0.0348255	0.0562	0.0239	FALSE	FALSE	0.535053	0.056142	32533246	3	1.83101e-08	0.05397	3656	0.0562	0.00862612
	ebi-a-GCST90001439	IgD+ CD24+ B cell %lymphocyte	rs11657118	C	T	C	T	-0.1428	-0.0073201	0.475	0.4732	FALSE	FALSE	0.686564	0.0181405	2714118	17	3.70101e-09	0.02416	3656	0.475	0.00946512
	ebi-a-GCST90001442	CD24+ CD27+ B cell %lymphocyte	rs11657759	C	A	C	A	-0.1352	8.63124e-05	0.4903	0.4722	FALSE	FALSE	0.99612	0.0177507	2715961	17	1.80701e-08	0.02397	3656	0.4903	0.00862677
	ebi-a-GCST90001451	CD62L- monocyte %monocyte	rs45487297	A	T	A	T	0.6623	-0.0500777	0.0135	0.0119	TRUE	FALSE	0.506191	0.0753298	30153119	14	3.74498e-08	0.1201	3042	0.0135	0.00989793
	ebi-a-GCST90001457	CD11c+ HLA DR++ monocyte %monocyte	rs6808893	T	C	T	C	-0.1582	-0.032423	0.5717	0.5229	FALSE	FALSE	0.0674225	0.0177287	188133439	3	8.47208e-09	0.02739	3042	0.4283	0.0108476
	ebi-a-GCST90001463	CD62L- Dendritic Cell %Dendritic Cell	rs10918342	A	G	A	G	-0.1766	-0.00874881	0.7191	0.6819	FALSE	FALSE	0.638681	0.0186326	161950451	1	1.044e-09	0.02885	3410	0.2809	0.010869
	ebi-a-GCST90001465	CD86+ myeloid Dendritic Cell %Dendritic Cell	rs71632979	G	A	G	A	0.8089	-0.000218428	0.2447	0.1412	FALSE	FALSE	0.993668	0.0275234	161526397	1	4.21697e-165	0.02792	3410	0.2447	0.19753
	ebi-a-GCST90001467	CD86+ plasmacytoid Dendritic Cell %Dendritic Cell	rs3845548	T	C	T	C	-0.2739	-0.00958089	0.2345	0.1362	FALSE	FALSE	0.855321	0.0525459	161507448	1	1.98381e-20	0.02938	3410	0.2345	0.024854
	ebi-a-GCST90001469	CD62L- myeloid Dendritic Cell %Dendritic Cell	rs148765873	C	T	C	T	-0.3975	-0.170708	0.0437	0.0119	FALSE	FALSE	0.0569467	0.0896707	161221713	1	1.42801e-09	0.06549	3410	0.0437	0.0106882
	ebi-a-GCST90001471	CD62L- plasmacytoid Dendritic Cell %Dendritic Cell	rs55971447	T	C	T	C	-0.3011	-0.00903064	0.2352	0.1372	FALSE	FALSE	0.739098	0.0271151	161515326	1	6.69885e-25	0.02899	3410	0.2352	0.0306651
	ebi-a-GCST90001473	CD62L- CD86+ myeloid Dendritic Cell %Dendritic Cell	rs143140559	T	C	T	C	0.71	0.118998	0.0094	0.0119	FALSE	FALSE	0.13709	0.0800408	160972255	1	3.879e-08	0.1289	3410	0.0094	0.0088188
	ebi-a-GCST90001475	HLA DR++ monocyte %monocyte	rs62395272	T	C	T	C	-0.2295	0.0383817	0.2819	0.1054	FALSE	FALSE	0.199216	0.0298973	31394424	6	3.90598e-10	0.03657	3595	0.2819	0.0108364
	ebi-a-GCST90001476	HLA DR++ monocyte %leukocyte	rs9270591	T	C	T	C	-0.2715	-0.0348062	0.5793	0.5775	FALSE	FALSE	0.137161	0.0234157	32561424	6	7.43875e-18	0.03137	3595	0.4207	0.0204106
	ebi-a-GCST90001478	CD4 regulatory T cell %CD4+ T cell	rs1571025	G	A	G	A	0.2422	0.0170024	0.1766	0.1163	FALSE	FALSE	0.495082	0.0249211	6134869	10	1.10892e-12	0.0339	3437	0.1766	0.0146341
	ebi-a-GCST90001479	CD4 regulatory T cell %T cell	rs1571025	G	A	G	A	0.2054	0.0170024	0.1766	0.1163	FALSE	FALSE	0.495082	0.0249211	6134869	10	4.16898e-09	0.03486	3437	0.1766	0.01
	ebi-a-GCST90001484	CD39+ resting CD4 regulatory T cell %resting CD4 regulatory T cell	rs11188757	C	A	C	A	-0.2044	-0.0139525	0.2207	0.2734	FALSE	FALSE	0.479228	0.0197196	98205222	10	2.35722e-11	0.03049	3437	0.2207	0.012907
	ebi-a-GCST90001485	CD39+ resting CD4 regulatory T cell %CD4 regulatory T cell	rs11188757	C	A	C	A	-0.182	-0.0139525	0.2207	0.2734	FALSE	FALSE	0.479228	0.0197196	98205222	10	2.59597e-09	0.03048	3437	0.2207	0.0102672
	ebi-a-GCST90001491	CD39+ activated CD4 regulatory T cell %CD4 regulatory T cell	rs10736092	G	A	G	A	0.9153	-0.00936025	0.4692	0.5109	FALSE	FALSE	0.593781	0.0175495	97570315	10	1e-200	0.0203	3437	0.4692	0.371662
	ebi-a-GCST90001496	CD39+ secreting CD4 regulatory T cell %secreting CD4 regulatory T cell	rs117200502	T	C	T	C	0.4259	-0.00598276	0.1114	0.0527	FALSE	FALSE	0.89746	0.0464246	97070990	10	3.91291e-25	0.0408	3437	0.1114	0.0307298
	ebi-a-GCST90001497	CD39+ secreting CD4 regulatory T cell %CD4 regulatory T cell	rs10786199	A	G	A	G	-0.1827	-0.00464465	0.2888	0.3757	FALSE	FALSE	0.792959	0.0176959	97069472	10	1.38998e-10	0.02838	3437	0.2888	0.0119143
	ebi-a-GCST90001499	Activated & resting CD4 regulatory T cell %CD4 regulatory T cell	rs113435341	G	A	G	A	2.569	0.0207616	0.0032	0.0189	FALSE	FALSE	0.772561	0.071833	198151688	1	1.27909e-33	0.2103	3437	0.0032	0.0416113
	ebi-a-GCST90001500	Activated & resting CD4 regulatory T cell %CD4+ T cell	rs17583875	A	G	A	G	1.827	0.0236598	0.0029	0.0219	FALSE	FALSE	0.698227	0.0610238	197924770	1	4.63981e-16	0.2239	3437	0.0029	0.0190045
	ebi-a-GCST90001502	Activated & secreting CD4 regulatory T cell %CD4 regulatory T cell	rs113435341	G	A	G	A	-2.621	0.0207616	0.0032	0.0189	FALSE	FALSE	0.772561	0.071833	198151688	1	6.32995e-40	0.1957	3437	0.0032	0.0495997
	ebi-a-GCST90001503	Activated & secreting CD4 regulatory T cell %CD4+ T cell	rs11256966	G	C	G	C	-0.1567	0.0388676	0.3848	0.2584	TRUE	FALSE	0.136593	0.0261102	6185310	10	2.64101e-09	0.02626	3437	0.3848	0.010254
	ebi-a-GCST90001505	CD25++ CD4+ T cell %CD4+ T cell	rs10905892	T	C	T	C	0.2715	0.0152511	0.0752	0.0308	FALSE	FALSE	0.766587	0.0513779	6183022	10	2.04202e-08	0.04829	3437	0.0752	0.00911318
	ebi-a-GCST90001506	CD25++ CD4+ T cell %T cell	rs61839660	T	C	T	C	0.5156	0.0101165	0.0543	0.0696	FALSE	FALSE	0.736951	0.0301182	6094697	10	3.2107e-20	0.05562	3437	0.0543	0.0243927
	ebi-a-GCST90001508	CD25++ CD45RA+ CD4 not regulatory T cell %CD4+ T cell	rs10905719	A	G	A	G	0.1841	0.0121369	0.2082	0.3062	FALSE	FALSE	0.517602	0.0187574	6115171	10	7.05797e-09	0.03172	3437	0.2082	0.00970568
	ebi-a-GCST90001509	CD25++ CD45RA+ CD4 not regulatory T cell %T cell	rs10905719	A	G	A	G	0.1734	0.0121369	0.2082	0.3062	FALSE	FALSE	0.517602	0.0187574	6115171	10	4.88495e-08	0.03172	3437	0.2082	0.00861971
	ebi-a-GCST90001511	CD25++ CD45RA- CD4 not regulatory T cell %CD4+ T cell	rs116794175	C	T	C	T	-1.101	0.10428	0.0042	0.0129	FALSE	FALSE	0.683499	0.25578	194010208	1	2.45901e-08	0.1969	3437	0.0042	0.0090151
	ebi-a-GCST90001512	CD25++ CD45RA- CD4 not regulatory T cell %T cell	rs11579717	A	G	A	G	-1.078	0.0268468	0.0044	0.0447	FALSE	FALSE	0.518833	0.0416135	199999121	1	1.83202e-08	0.1911	3437	0.0044	0.00917348
	ebi-a-GCST90001516	Immature Myeloid-Derived Suppressor Cells %CD33dim HLA DR- CD66b-	rs2455069	G	A	G	A	0.2522	-0.00305083	0.5197	0.4483	FALSE	FALSE	0.884869	0.0210693	51728641	19	1.8608e-14	0.03266	1857	0.4803	0.0311114
	ebi-a-GCST90001519	CD33+ HLA DR+ CD14- %CD33+ HLA DR+	rs7245846	A	G	A	G	-0.3128	0.0156757	0.2236	0.335	FALSE	FALSE	0.426923	0.019731	51731176	19	2.6339e-15	0.03922	1858	0.2236	0.0331019
	ebi-a-GCST90001521	CD33+ HLA DR+ CD14dim %CD33+ HLA DR+	rs111231787	T	C	T	C	1.244	-0.00983008	0.0057	0.0229	FALSE	FALSE	0.88835	0.0700183	112408670	5	3.04397e-08	0.2236	1858	0.0057	0.0163861
	ebi-a-GCST90001526	CD33dim HLA DR+ CD11b+ %CD33dim HLA DR+	rs1801274	G	A	G	A	0.5511	-0.00105572	0.3334	0.5109	FALSE	FALSE	0.951722	0.0174372	161479745	1	2.76822e-54	0.03437	1858	0.3334	0.121554
	ebi-a-GCST90001528	CD33dim HLA DR+ CD11b- %CD33dim HLA DR+	rs1801274	G	A	G	A	-0.5517	-0.00105572	0.3334	0.5109	FALSE	FALSE	0.951722	0.0174372	161479745	1	2.5293e-54	0.03439	1858	0.3334	0.121663
	ebi-a-GCST90001533	Basophil %CD33dim HLA DR- CD66b-	rs3865444	A	C	A	C	-0.5183	0.00198154	0.2132	0.3101	FALSE	FALSE	0.912995	0.0181358	51727962	19	1.14393e-40	0.03788	1857	0.2132	0.0915832
	ebi-a-GCST90001535	CD45RA- CD4+ T cell %CD4+ T cell	rs11124653	A	C	A	C	0.1345	-0.0268228	0.5909	0.6302	FALSE	FALSE	0.134421	0.017919	39112166	2	3.92202e-08	0.02443	3427	0.4091	0.00876717
	ebi-a-GCST90001536	CD45RA- CD4+ T cell %T cell	rs12712610	G	A	G	A	-0.1632	0.0110494	0.2969	0.174	FALSE	FALSE	0.636142	0.0233554	38897249	2	7.82492e-10	0.02646	3427	0.2969	0.0109787
	ebi-a-GCST90001561	CD45RA+ CD8+ T cell %CD8+ T cell	rs150956189	C	T	C	T	3.098	0.0647203	0.0003	0.0169	FALSE	FALSE	0.418503	0.0799983	214625781	1	3.03403e-08	0.5579	3427	0.0003	0.00891755
	ebi-a-GCST90001562	CD45RA+ CD8+ T cell %T cell	rs146620586	T	G	T	G	1.455	0.00217223	0.0032	0.0169	FALSE	FALSE	0.983588	0.105597	198524264	1	1.003e-08	0.2533	3427	0.0032	0.0095363
	ebi-a-GCST90001568	Naive CD4-CD8- T cell %T cell	rs2523614	C	T	C	T	-0.1522	-0.0275222	0.2642	0.3469	FALSE	FALSE	0.168918	0.0200061	31320654	6	6.09902e-09	0.02611	3427	0.2642	0.00981785
	ebi-a-GCST90001570	Effector Memory CD4-CD8- T cell %CD4-CD8- T cell	rs111902980	A	G	A	G	0.5134	0.000191068	0.0193	0.0278	FALSE	FALSE	0.997063	0.0519118	157954450	1	2.64899e-08	0.09207	3427	0.0193	0.00899163
	ebi-a-GCST90001571	Effector Memory CD4-CD8- T cell %T cell	rs113500908	T	C	T	C	0.3476	-0.0322006	0.0449	0.0408	FALSE	FALSE	0.521952	0.0502867	100774499	6	2.83498e-09	0.05835	3427	0.0449	0.0102492
	ebi-a-GCST90001573	Terminally Differentiated CD4-CD8- T cell %CD4-CD8- T cell	rs113435341	G	A	G	A	1.73	0.0207616	0.0032	0.0189	FALSE	FALSE	0.772561	0.071833	198151688	1	3.64586e-14	0.2275	3427	0.0032	0.0165939
	ebi-a-GCST90001574	Terminally Differentiated CD4-CD8- T cell %T cell	rs113435341	G	A	G	A	1.335	0.0207616	0.0032	0.0189	FALSE	FALSE	0.772561	0.071833	198151688	1	5.36303e-09	0.2281	3427	0.0032	0.00989643
	ebi-a-GCST90001584	CD14- CD16+ monocyte %monocyte	rs3826007	T	C	T	C	-0.1739	0.0227926	0.2136	0.2545	FALSE	FALSE	0.249056	0.0197741	80263217	15	5.41003e-09	0.02973	3629	0.2136	0.00934
	ebi-a-GCST90001585	CD14+ CD16+ monocyte %monocyte	rs3829793	G	C	G	C	0.1677	0.00733282	0.3147	0.3479	TRUE	FALSE	0.687135	0.0182071	161194400	1	6.142e-10	0.02704	3629	0.3147	0.0104879
	ebi-a-GCST90001586	CD14+ CD16- monocyte %monocyte	rs74975395	T	C	T	C	-0.254	0.038646	0.081	0.0129	FALSE	FALSE	0.51989	0.0600545	166026114	1	1.77301e-08	0.04499	3629	0.081	0.00870664
	ebi-a-GCST90001587	CD16+ monocyte %monocyte	rs74975395	T	C	T	C	0.2556	0.038646	0.081	0.0129	FALSE	FALSE	0.51989	0.0600545	166026114	1	1.45399e-08	0.045	3629	0.081	0.00881182
	ebi-a-GCST90001619	HLA DR+ T cell%T cell	rs1084560	G	A	G	A	-0.1328	-0.0130328	0.5726	0.6521	FALSE	FALSE	0.491038	0.0189248	10824872	16	9.71091e-09	0.02309	3596	0.4274	0.0091149
	ebi-a-GCST90001620	HLA DR+ T cell%lymphocyte	rs3087456	A	G	A	G	-0.4689	0.0574685	0.7661	0.7614	FALSE	FALSE	0.00416076	0.0200539	10970902	16	7.09088e-69	0.02616	3596	0.2339	0.0820163
	ebi-a-GCST90001622	Natural Killer T %T cell	rs115536607	T	C	T	C	0.3253	-0.00507254	0.0545	0.0338	FALSE	FALSE	0.903425	0.0418057	101417409	6	3.90904e-09	0.05512	3669	0.0545	0.0094037
	ebi-a-GCST90001623	Natural Killer T %lymphocyte	rs115536607	T	C	T	C	0.3109	-0.00507254	0.0545	0.0338	FALSE	FALSE	0.903425	0.0418057	101417409	6	2.24502e-08	0.05547	3669	0.0545	0.00848936
	ebi-a-GCST90001626	HLA DR+ CD4+ T cell %lymphocyte	rs3087456	A	G	A	G	-0.3114	0.0574685	0.7662	0.7614	FALSE	FALSE	0.00416076	0.0200539	10970902	16	1.34307e-33	0.02551	3595	0.2338	0.0397997
	ebi-a-GCST90001628	HLA DR+ CD8+ T cell %T cell	rs3087456	A	G	A	G	-0.4526	0.0574685	0.7662	0.7614	FALSE	FALSE	0.00416076	0.0200539	10970902	16	1.46893e-62	0.02659	3595	0.2338	0.0745816
	ebi-a-GCST90001629	HLA DR+ CD8+ T cell %lymphocyte	rs3087456	A	G	A	G	-0.4525	0.0574685	0.7662	0.7614	FALSE	FALSE	0.00416076	0.0200539	10970902	16	9.22784e-61	0.027	3595	0.2338	0.072467
	ebi-a-GCST90001631	CD8+ Natural Killer T %T cell	rs76161425	T	C	T	C	-0.406	-0.0792394	0.1088	0.0338	FALSE	FALSE	0.349184	0.0846418	112704995	11	1.41286e-25	0.03854	3668	0.1088	0.0293667
	ebi-a-GCST90001632	CD8+ Natural Killer T %lymphocyte	rs78268116	T	C	T	C	-0.3961	-0.023822	0.1095	0.0368	FALSE	FALSE	0.664544	0.0549338	112705025	11	2.18424e-24	0.03859	3668	0.1095	0.0279211
	ebi-a-GCST90001634	CD8dim Natural Killer T %T cell	rs11544989	G	A	G	A	0.1399	-0.0035594	0.6125	0.5755	FALSE	FALSE	0.844053	0.0180946	145057868	8	3.55697e-08	0.02533	3668	0.3875	0.00824781
	ebi-a-GCST90001635	CD8dim Natural Killer T %lymphocyte	rs11544989	G	A	G	A	0.1407	-0.0035594	0.6125	0.5755	FALSE	FALSE	0.844053	0.0180946	145057868	8	2.551e-08	0.02521	3668	0.3875	0.00842055
	ebi-a-GCST90001637	CD4-CD8- Natural Killer T %T cell	rs115536607	T	C	T	C	0.3694	-0.00507254	0.0545	0.0338	FALSE	FALSE	0.903425	0.0418057	101417409	6	1.25314e-11	0.05436	3668	0.0545	0.0124329
	ebi-a-GCST90001638	CD4-CD8- Natural Killer T %lymphocyte	rs115536607	T	C	T	C	0.3576	-0.00507254	0.0545	0.0338	FALSE	FALSE	0.903425	0.0418057	101417409	6	4.63554e-11	0.05416	3668	0.0545	0.0117457
	ebi-a-GCST90001641	CD3- lymphocyte %leukocyte	rs4796089	C	T	C	T	0.2194	-0.0459786	0.134	0.1034	FALSE	FALSE	0.160391	0.032754	33814758	17	2.98903e-09	0.0369	3669	0.134	0.00954351
	ebi-a-GCST90001649	HLA DR+ Natural Killer %Natural Killer	rs3933769	G	A	G	A	0.1574	-0.0557059	0.6143	0.7376	FALSE	FALSE	0.107535	0.0346134	161559327	1	1.04299e-08	0.02744	3596	0.3857	0.00906705
	ebi-a-GCST90001650	HLA DR+ Natural Killer %CD3- lymphocyte	rs3933769	G	A	G	A	0.1562	-0.0557059	0.6143	0.7376	FALSE	FALSE	0.107535	0.0346134	161559327	1	6.86705e-09	0.0269	3596	0.3857	0.00928934
	ebi-a-GCST90001652	Granulocyte %leukocyte	rs77650974	A	G	A	G	0.1512	0.0069336	0.3227	0.2117	FALSE	FALSE	0.760711	0.022767	12394263	18	1.25101e-08	0.0265	3669	0.3227	0.00879483
	ebi-a-GCST90001653	CD28- CD4-CD8- T cell %CD4-CD8- T cell	rs4796089	C	T	C	T	-0.2435	-0.0459786	0.1343	0.1034	FALSE	FALSE	0.160391	0.032754	33814758	17	6.12915e-11	0.0371	3440	0.1343	0.0123676
	ebi-a-GCST90001655	CD28+ CD4-CD8- T cell %T cell	rs34546581	A	G	A	G	0.1659	-0.0387047	0.1927	0.2177	FALSE	FALSE	0.0457503	0.0193748	87021659	2	8.92401e-09	0.02878	3440	0.1927	0.00956705
	ebi-a-GCST90001656	CD28+ CD4-CD8- T cell %CD4-CD8- T cell	rs4796089	C	T	C	T	0.2435	-0.0459786	0.1343	0.1034	FALSE	FALSE	0.160391	0.032754	33814758	17	6.12915e-11	0.0371	3440	0.1343	0.0123676
	ebi-a-GCST90001658	CD39+ CD4+ T cell %T cell	rs10736092	G	A	G	A	1.014	-0.00936025	0.469	0.5109	FALSE	FALSE	0.593781	0.0175495	97570315	10	1e-200	0.01774	3440	0.469	0.487114
	ebi-a-GCST90001659	CD39+ CD4+ T cell %CD4+ T cell	rs10736092	G	A	G	A	1.023	-0.00936025	0.469	0.5109	FALSE	FALSE	0.593781	0.0175495	97570315	10	1e-200	0.01758	3440	0.469	0.49606
	ebi-a-GCST90001661	CD28- CD8dim T cell %T cell	rs117147408	G	A	G	A	0.4819	0.0447333	0.0273	0.0199	FALSE	FALSE	0.576659	0.0801283	101980039	6	1.46599e-09	0.07946	3440	0.0273	0.0105789
	ebi-a-GCST90001662	CD28- CD8dim T cell %CD8dim T cell	rs4796089	C	T	C	T	-0.2283	-0.0459786	0.1343	0.1034	FALSE	FALSE	0.160391	0.032754	33814758	17	4.32195e-10	0.03646	3440	0.1343	0.0112693
	ebi-a-GCST90001664	CD28+ CD45RA+ CD8dim T cell %T cell	rs113435341	G	A	G	A	2.157	0.0207616	0.0032	0.0189	FALSE	FALSE	0.772561	0.071833	198151688	1	2.96415e-25	0.2061	3440	0.0032	0.0308584
	ebi-a-GCST90001665	CD28+ CD45RA+ CD8dim T cell %CD8dim T cell	rs11579717	A	G	A	G	1.307	0.0268468	0.0044	0.0447	FALSE	FALSE	0.518833	0.0416135	199999121	1	2.37411e-12	0.1858	3440	0.0044	0.0141807
	ebi-a-GCST90001667	CD28+ CD45RA- CD8dim T cell %T cell	rs11579717	A	G	A	G	-1.201	0.0268468	0.0044	0.0447	FALSE	FALSE	0.518833	0.0416135	199999121	1	1.41906e-11	0.1771	3440	0.0044	0.0131924
	ebi-a-GCST90001668	CD28+ CD45RA- CD8dim T cell %CD8dim T cell	rs11579717	A	G	A	G	-1.217	0.0268468	0.0044	0.0447	FALSE	FALSE	0.518833	0.0416135	199999121	1	6.36356e-11	0.1857	3440	0.0044	0.0123313
	ebi-a-GCST90001670	CD39+ CD8+ T cell %T cell	rs10736092	G	A	G	A	1.01	-0.00936025	0.469	0.5109	FALSE	FALSE	0.593781	0.0175495	97570315	10	1e-200	0.01914	3440	0.469	0.447352
	ebi-a-GCST90001671	CD39+ CD8+ T cell %CD8+ T cell	rs111534725	T	G	T	G	0.7675	0.0237097	0.041	0.0119	FALSE	FALSE	0.859865	0.134297	98139264	10	7.27445e-32	0.06467	3440	0.041	0.0393337
	ebi-a-GCST90001679	CD25++ CD8+ T cell %T cell	rs61839660	T	C	T	C	0.3212	0.0101165	0.0541	0.0696	FALSE	FALSE	0.736951	0.0301182	6094697	10	3.41099e-08	0.05805	3162	0.0541	0.00958959
	ebi-a-GCST90001680	CD25++ CD8+ T cell %CD8+ T cell	rs72915529	A	G	A	G	-0.7447	-0.0168532	0.0103	0.0308	FALSE	FALSE	0.695443	0.04305	54970478	2	3.00497e-09	0.1252	3162	0.0103	0.0110652
	ebi-a-GCST90001686	CD28- CD8+ T cell %CD8+ T cell	rs4796089	C	T	C	T	-0.2034	-0.0459786	0.1343	0.1034	FALSE	FALSE	0.160391	0.032754	33814758	17	1.35301e-09	0.03346	3440	0.1343	0.010628
	ebi-a-GCST90001689	CD28+ CD45RA+ CD8+ T cell %CD8+ T cell	rs17583875	A	G	A	G	0.9979	0.0236598	0.0029	0.0219	FALSE	FALSE	0.698227	0.0610238	197924770	1	8.81901e-09	0.1731	3440	0.0029	0.00956854
	ebi-a-GCST90001691	CD28+ CD45RA- CD8+ T cell %T cell	rs116794175	C	T	C	T	-1.073	0.10428	0.0042	0.0129	FALSE	FALSE	0.683499	0.25578	194010208	1	4.98506e-08	0.1963	3440	0.0042	0.00861082
	ebi-a-GCST90001692	CD28+ CD45RA- CD8+ T cell %CD8+ T cell	rs1051488	T	C	T	C	0.2395	0.00350466	0.7693	0.3827	FALSE	FALSE	0.851205	0.0186834	31322911	6	8.82064e-13	0.03338	3440	0.2307	0.0147445
	ebi-a-GCST90001694	CD28- CD4-CD8- T cell %T cell	rs6755452	G	T	G	T	0.2159	-0.0398298	0.189	0.2247	FALSE	FALSE	0.0442592	0.0197998	87035076	2	5.00495e-11	0.03275	3440	0.189	0.0124759
	ebi-a-GCST90001696	CD45RA- CD28- CD8+ T cell %CD8+ T cell	rs114135956	C	T	C	T	53.93	0.080201	0.0003	0.0258	FALSE	FALSE	0.328678	0.0821075	8930530	2	6.98393e-10	8.721	3425	0.0003	0.0110419
	ebi-a-GCST90001697	CD45RA- CD28- CD8+ T cell %T cell	rs111388649	A	G	A	G	26.26	0.0882065	0.0001	0.0189	FALSE	FALSE	0.117157	0.0562966	28246470	12	2.22101e-08	4.684	3425	0.0001	0.00909343
	ebi-a-GCST90001699	CD45RA+ CD28- CD8+ T cell %CD8+ T cell	rs199797711	C	T	C	T	37.99	0.0743195	0.001	0.0358	FALSE	FALSE	0.244008	0.0637921	120352238	4	5.19601e-09	6.487	3425	0.001	0.00991432
	ebi-a-GCST90001701	BAFF-R on CD20- CD38- B cell	rs73165129	T	C	T	C	-0.5191	0.00836409	0.0987	0.0795	FALSE	FALSE	0.786381	0.0308623	42315371	22	6.74528e-37	0.04044	3592	0.0987	0.0438596
	ebi-a-GCST90001702	BAFF-R on CD24+ CD27+ B cell	rs117086217	G	A	G	A	-0.5014	-0.0688031	0.0343	0.0298	FALSE	FALSE	0.279949	0.063681	39876838	22	1.08493e-13	0.06723	3657	0.0343	0.0149817
	ebi-a-GCST90001703	BAFF-R on IgD+ CD24+ B cell	rs117086217	G	A	G	A	-0.5093	-0.0688031	0.0343	0.0298	FALSE	FALSE	0.279949	0.063681	39876838	22	4.41876e-14	0.06721	3657	0.0343	0.0154592
	ebi-a-GCST90001704	BAFF-R on IgD+ CD24- B cell	rs1081003	A	G	A	G	-0.4975	-0.013579	0.0874	0.0239	FALSE	FALSE	0.822395	0.0604947	42525756	22	3.3243e-28	0.0448	3657	0.0874	0.0326213
	ebi-a-GCST90001705	BAFF-R on IgD+ CD38- B cell	rs1081003	A	G	A	G	-0.5412	-0.013579	0.0872	0.0239	FALSE	FALSE	0.822395	0.0604947	42525756	22	4.58564e-33	0.04473	3645	0.0872	0.0386117
	ebi-a-GCST90001706	BAFF-R on IgD+ CD38- naive B cell	rs1081003	A	G	A	G	-0.5202	-0.013579	0.0887	0.0239	FALSE	FALSE	0.822395	0.0604947	42525756	22	8.86135e-18	0.05995	1837	0.0887	0.0393738
	ebi-a-GCST90001707	BAFF-R on IgD+ CD38- unswitched memory B cell	rs113530150	T	C	T	C	-0.3995	-0.0307854	0.0806	0.0467	FALSE	FALSE	0.475247	0.0431188	40567196	22	8.163e-10	0.06471	1837	0.0806	0.0203265
	ebi-a-GCST90001708	BAFF-R on IgD+ CD38+ B cell	rs1081003	A	G	A	G	-0.4922	-0.013579	0.0874	0.0239	FALSE	FALSE	0.822395	0.0604947	42525756	22	1.40411e-27	0.04486	3656	0.0874	0.0318778
	ebi-a-GCST90001709	BAFF-R on IgD+ CD38dim B cell	rs1081003	A	G	A	G	-0.5028	-0.013579	0.0874	0.0239	FALSE	FALSE	0.822395	0.0604947	42525756	22	9.60948e-29	0.04481	3657	0.0874	0.0332825
	ebi-a-GCST90001710	BAFF-R on IgD- CD24- B cell	rs113530150	T	C	T	C	-0.3712	-0.0307854	0.0742	0.0467	FALSE	FALSE	0.475247	0.0431188	40567196	22	4.73042e-14	0.04904	3657	0.0742	0.0154255
	ebi-a-GCST90001711	BAFF-R on IgD- CD27- B cell	rs113530150	T	C	T	C	-0.3778	-0.0307854	0.0742	0.0467	FALSE	FALSE	0.475247	0.0431188	40567196	22	1.40088e-14	0.04889	3657	0.0742	0.0160666
	ebi-a-GCST90001712	BAFF-R on IgD- CD38- B cell	rs117086217	G	A	G	A	-0.4887	-0.0688031	0.0343	0.0298	FALSE	FALSE	0.279949	0.063681	39876838	22	3.72735e-13	0.06701	3657	0.0343	0.0143354
	ebi-a-GCST90001713	BAFF-R on IgD- CD38+ B cell	rs149192849	C	T	C	T	-0.3114	-0.0110565	0.0536	0.0219	FALSE	FALSE	0.845447	0.05672	42270864	22	1.34899e-08	0.0547	3659	0.0536	0.00877951
	ebi-a-GCST90001714	BAFF-R on IgD- CD38dim B cell	rs4657041	C	T	C	T	-0.1739	-0.00206537	0.3344	0.5129	FALSE	FALSE	0.905712	0.0174367	161478859	1	1.31099e-10	0.02699	3657	0.3344	0.0112245
	ebi-a-GCST90001715	BAFF-R on memory B cell	rs117086217	G	A	G	A	-0.5069	-0.0688031	0.0343	0.0298	FALSE	FALSE	0.279949	0.063681	39876838	22	5.38642e-14	0.06712	3657	0.0343	0.0153566
	ebi-a-GCST90001716	BAFF-R on naive-mature B cell	rs1081003	A	G	A	G	-0.5029	-0.013579	0.0874	0.0239	FALSE	FALSE	0.822395	0.0604947	42525756	22	1.2249e-28	0.04491	3657	0.0874	0.033152
	ebi-a-GCST90001717	BAFF-R on unswitched memory B cell	rs117086217	G	A	G	A	-0.5	-0.0688031	0.0343	0.0298	FALSE	FALSE	0.279949	0.063681	39876838	22	1.20088e-13	0.06715	3657	0.0343	0.0149344
	ebi-a-GCST90001718	BAFF-R on switched memory B cell	rs117086217	G	A	G	A	-0.4893	-0.0688031	0.0343	0.0298	FALSE	FALSE	0.279949	0.063681	39876838	22	4.3401e-13	0.06729	3657	0.0343	0.0142525
	ebi-a-GCST90001719	BAFF-R on IgD+ B cell	rs1081003	A	G	A	G	-0.5131	-0.013579	0.0875	0.0239	FALSE	FALSE	0.822395	0.0604947	42525756	22	5.91834e-30	0.04473	3658	0.0875	0.0347228
	ebi-a-GCST90001720	BAFF-R on transitional B cell	rs1081003	A	G	A	G	-0.4717	-0.013579	0.0873	0.0239	FALSE	FALSE	0.822395	0.0604947	42525756	22	1.85994e-25	0.0449	3655	0.0873	0.0293111
	ebi-a-GCST90001721	CD19 on CD20- B cell	rs11748905	C	T	C	T	-1.009	0.0675892	0.0048	0.0278	FALSE	FALSE	0.188192	0.0513616	80934634	5	4.78101e-08	0.1845	3656	0.0048	0.00811419
	ebi-a-GCST90001723	CD19 on CD24+ CD27+ B cell	rs112417310	A	G	A	G	0.5474	0.144745	0.0201	0.0159	FALSE	FALSE	0.077755	0.0820615	206855483	1	9.27598e-10	0.08918	3656	0.0201	0.0102004
	ebi-a-GCST90001724	CD19 on IgD+ CD24+ B cell	rs113812519	G	A	G	A	0.5546	0.0714113	0.0185	0.0179	FALSE	FALSE	0.395422	0.0840306	207276336	1	1.91501e-09	0.09212	3656	0.0185	0.00981661
	ebi-a-GCST90001725	CD19 on IgD+ CD24- B cell	rs112417310	A	G	A	G	0.5237	0.144745	0.0201	0.0159	FALSE	FALSE	0.077755	0.0820615	206855483	1	3.79796e-09	0.08866	3656	0.0201	0.00945319
	ebi-a-GCST90001728	CD19 on IgD+ CD38- unswitched memory B cell	rs113812519	G	A	G	A	0.7181	0.0714113	0.0215	0.0179	FALSE	FALSE	0.395422	0.0840306	207276336	1	7.39197e-10	0.116	1833	0.0215	0.0204788
	ebi-a-GCST90001729	CD19 on IgD+ CD38+ B cell	rs112417310	A	G	A	G	0.6504	0.144745	0.0201	0.0159	FALSE	FALSE	0.077755	0.0820615	206855483	1	5.4325e-13	0.08983	3657	0.0201	0.0141323
	ebi-a-GCST90001730	CD19 on IgD+ CD38dim B cell	rs112417310	A	G	A	G	0.5594	0.144745	0.0201	0.0159	FALSE	FALSE	0.077755	0.0820615	206855483	1	3.64897e-10	0.089	3657	0.0201	0.0106874
	ebi-a-GCST90001733	CD19 on IgD- CD38- B cell	rs7189927	C	T	C	T	0.1434	-0.0419928	0.5982	0.6978	FALSE	FALSE	0.0206245	0.0181411	28913787	16	1.06601e-08	0.025	3657	0.4018	0.00891669
	ebi-a-GCST90001735	CD19 on IgD- CD38dim B cell	rs112417310	A	G	A	G	0.5373	0.144745	0.0201	0.0159	FALSE	FALSE	0.077755	0.0820615	206855483	1	1.695e-09	0.08896	3657	0.0201	0.00987662
	ebi-a-GCST90001736	CD19 on memory B cell	rs112417310	A	G	A	G	0.5116	0.144745	0.0201	0.0159	FALSE	FALSE	0.077755	0.0820615	206855483	1	1.118e-08	0.08936	3657	0.0201	0.00888331
	ebi-a-GCST90001737	CD19 on naive-mature B cell	rs75320486	A	G	A	G	0.4393	0.00425159	0.0246	0.0139	FALSE	FALSE	0.962568	0.0905906	206842241	1	2.715e-08	0.07886	3653	0.0246	0.00842336
	ebi-a-GCST90001738	CD19 on unswitched memory B cell	rs113812519	G	A	G	A	0.5404	0.0714113	0.0185	0.0179	FALSE	FALSE	0.395422	0.0840306	207276336	1	4.29101e-09	0.0918	3656	0.0185	0.00938949
	ebi-a-GCST90001740	CD19 on switched memory B cell	rs112417310	A	G	A	G	0.4952	0.144745	0.0201	0.0159	FALSE	FALSE	0.077755	0.0820615	206855483	1	3.38197e-08	0.0895	3657	0.0201	0.00830175
	ebi-a-GCST90001741	CD19 on IgD+ B cell	rs112417310	A	G	A	G	0.5195	0.144745	0.0201	0.0159	FALSE	FALSE	0.077755	0.0820615	206855483	1	5.79095e-09	0.08901	3658	0.0201	0.00922623
	ebi-a-GCST90001742	CD19 on transitional B cell	rs113812519	G	A	G	A	0.5863	0.0714113	0.0185	0.0179	FALSE	FALSE	0.395422	0.0840306	207276336	1	2.61198e-10	0.09251	3657	0.0185	0.0108641
	ebi-a-GCST90001743	CD20 on B cell	rs12212931	G	T	G	T	0.2121	-0.00179926	0.8197	0.829	FALSE	FALSE	0.93873	0.0234077	15913304	6	3.01578e-11	0.03182	3660	0.1803	0.0119939
	ebi-a-GCST90001745	CD20 on CD24+ CD27+ B cell	rs11187166	T	C	T	C	0.1756	-0.0228339	0.1993	0.1561	FALSE	FALSE	0.314241	0.0226895	94516008	10	3.07298e-08	0.03165	3657	0.1993	0.00834711
	ebi-a-GCST90001746	CD20 on IgD+ CD24+ B cell	rs1569590	G	A	G	A	0.2082	0.00974755	0.8748	0.9125	FALSE	FALSE	0.764223	0.0324984	15898884	6	1.84502e-08	0.03692	3657	0.1252	0.00862091
	ebi-a-GCST90001747	CD20 on IgD+ CD24- B cell	rs2066399	A	G	A	G	0.2255	0.00401989	0.821	0.831	FALSE	FALSE	0.860617	0.0228938	15880540	6	2.94781e-12	0.03219	3657	0.179	0.0132415
	ebi-a-GCST90001748	CD20 on IgD+ CD38- B cell	rs12554596	G	A	G	A	-0.1558	0.0268365	0.3892	0.2087	FALSE	FALSE	0.229615	0.0223386	37002142	9	8.42597e-10	0.02531	3645	0.3892	0.0102887
	ebi-a-GCST90001749	CD20 on IgD+ CD38- naive B cell	rs9269561	G	C	G	C	-0.2613	-0.0475929	0.4703	0.3628	TRUE	TRUE	0.121703	0.0307515	32544405	6	2.30999e-08	0.04657	1834	0.4703	0.0168762
	ebi-a-GCST90001751	CD20 on IgD+ CD38+ B cell	rs2066399	A	G	A	G	0.3353	0.00401989	0.821	0.831	FALSE	FALSE	0.860617	0.0228938	15880540	6	1.1311e-25	0.03177	3657	0.179	0.0295581
	ebi-a-GCST90001752	CD20 on IgD+ CD38dim B cell	rs1007337	T	C	T	C	-0.1389	-0.00852363	0.6024	0.6541	FALSE	FALSE	0.703126	0.0223656	39781585	22	3.33503e-08	0.02509	3657	0.3976	0.00831101
	ebi-a-GCST90001753	CD20 on IgD- CD24- B cell	rs30006	C	T	C	T	-0.196	-0.00192726	0.2335	0.2565	FALSE	FALSE	0.923974	0.0201957	49847916	19	3.02691e-11	0.02941	3657	0.2335	0.0119993
	ebi-a-GCST90001754	CD20 on IgD- CD27- B cell	rs1883832	C	T	C	T	-0.1869	0.00222057	0.6318	0.7406	FALSE	FALSE	0.912089	0.0201131	44746982	20	4.89553e-13	0.02576	3657	0.3682	0.0141904
	ebi-a-GCST90001755	CD20 on IgD- CD38- B cell	rs10501383	T	C	T	C	-0.255	-0.028916	0.0971	0.0795	FALSE	FALSE	0.356302	0.0313475	60164527	11	5.40605e-10	0.04098	3657	0.0971	0.010477
	ebi-a-GCST90001757	CD20 on IgD- CD38dim B cell	rs11187166	T	C	T	C	0.1757	-0.0228339	0.1993	0.1561	FALSE	FALSE	0.314241	0.0226895	94516008	10	2.97399e-08	0.03163	3657	0.1993	0.00836703
	ebi-a-GCST90001758	CD20 on memory B cell	rs1569590	G	A	G	A	0.2257	0.00974755	0.8748	0.9125	FALSE	FALSE	0.764223	0.0324984	15898884	6	1.09999e-09	0.03693	3657	0.1252	0.0101104
	ebi-a-GCST90001759	CD20 on naive-mature B cell	rs1941018	G	A	G	A	-0.1965	-0.0177238	0.6081	0.5099	FALSE	FALSE	0.318158	0.0177549	60268994	11	3.155e-15	0.02481	3657	0.3919	0.016864
	ebi-a-GCST90001760	CD20 on unswitched memory B cell	rs112405902	A	G	A	G	0.2604	0.0910841	0.1069	0.0408	FALSE	FALSE	0.115213	0.0578243	31809504	6	1.74699e-08	0.0461	3657	0.1069	0.00864933
	ebi-a-GCST90001761	CD20 on switched memory B cell	rs10501383	T	C	T	C	-0.2991	-0.028916	0.0971	0.0795	FALSE	FALSE	0.356302	0.0313475	60164527	11	3.60911e-13	0.04099	3657	0.0971	0.0143507
	ebi-a-GCST90001762	CD20 on IgD+ B cell	rs12212931	G	T	G	T	0.2233	-0.00179926	0.8197	0.829	FALSE	FALSE	0.93873	0.0234077	15913304	6	2.32809e-12	0.03173	3658	0.1803	0.0133584
	ebi-a-GCST90001763	CD20 on transitional B cell	rs7939177	T	C	T	C	-0.1877	-0.0214838	0.6102	0.5099	FALSE	FALSE	0.257632	0.0189785	60266070	11	7.11541e-14	0.02497	3657	0.3898	0.0152162
	ebi-a-GCST90001765	CD24 on IgD+ CD24+ B cell	rs2236073	A	G	A	G	0.1681	-0.0166429	0.5997	0.5746	FALSE	FALSE	0.340775	0.0174703	106898421	6	1.54099e-11	0.02484	3655	0.4003	0.0123748
	ebi-a-GCST90001766	CD24 on IgD+ CD38- B cell	rs2236073	A	G	A	G	0.1396	-0.0166429	0.5998	0.5746	FALSE	FALSE	0.340775	0.0174703	106898421	6	3.86198e-08	0.02534	3638	0.4002	0.00827345
	ebi-a-GCST90001767	CD24 on IgD+ CD38- unswitched memory B cell	rs2236073	A	G	A	G	0.2114	-0.0166429	0.5961	0.5746	FALSE	FALSE	0.340775	0.0174703	106898421	6	2.91897e-09	0.03543	1832	0.4039	0.0190627
	ebi-a-GCST90001768	CD24 on IgD+ CD38+ B cell	rs1799693	G	A	G	A	-0.2018	0.0319849	0.8286	0.9016	FALSE	FALSE	0.352416	0.0343956	106992464	6	6.12097e-10	0.03253	3655	0.1714	0.0104193
	ebi-a-GCST90001769	CD24 on IgD- CD38- B cell	rs2236073	A	G	A	G	0.1798	-0.0166429	0.5996	0.5746	FALSE	FALSE	0.340775	0.0174703	106898421	6	1.36113e-12	0.02528	3648	0.4004	0.013677
	ebi-a-GCST90001771	CD24 on memory B cell	rs2236073	A	G	A	G	0.1799	-0.0166429	0.5996	0.5746	FALSE	FALSE	0.340775	0.0174703	106898421	6	5.99791e-13	0.0249	3653	0.4004	0.0140881
	ebi-a-GCST90001772	CD24 on unswitched memory B cell	rs2236073	A	G	A	G	0.1623	-0.0166429	0.5997	0.5746	FALSE	FALSE	0.340775	0.0174703	106898421	6	9.31322e-11	0.02499	3655	0.4003	0.0114086
	ebi-a-GCST90001773	CD24 on switched memory B cell	rs2236073	A	G	A	G	0.1709	-0.0166429	0.5997	0.5746	FALSE	FALSE	0.340775	0.0174703	106898421	6	1.45814e-11	0.02524	3652	0.4003	0.0123981
	ebi-a-GCST90001774	CD24 on transitional B cell	rs12206866	T	C	T	C	-0.4459	-0.0432252	0.0559	0.0567	FALSE	FALSE	0.294382	0.0412235	107159822	6	1.31613e-16	0.05365	3656	0.0559	0.0185439
	ebi-a-GCST90001775	CD25 on B cell	rs147487472	A	C	A	C	0.4239	0.00370445	0.0415	0.0557	FALSE	FALSE	0.925652	0.0396976	6191376	10	6.11787e-12	0.06144	3660	0.0415	0.012839
	ebi-a-GCST90001777	CD25 on CD24+ CD27+ B cell	rs11598494	C	T	C	T	-0.1762	0.0220744	0.5587	0.3698	FALSE	FALSE	0.232507	0.0184889	6178941	10	6.79047e-13	0.02445	3657	0.4413	0.0140025
	ebi-a-GCST90001778	CD25 on IgD+ CD24+ B cell	rs11598494	C	T	C	T	-0.1524	0.0220744	0.5587	0.3698	FALSE	FALSE	0.232507	0.0184889	6178941	10	6.89493e-10	0.02465	3657	0.4413	0.0103442
	ebi-a-GCST90001779	CD25 on IgD+ CD24- B cell	rs3793662	T	C	T	C	-0.1898	-0.037751	0.7759	0.8101	FALSE	FALSE	0.0902159	0.0222817	95886051	9	1.11401e-10	0.02934	3657	0.2241	0.0113137
	ebi-a-GCST90001780	CD25 on IgD+ CD38- B cell	rs3793662	T	C	T	C	-0.1749	-0.037751	0.7759	0.8101	FALSE	FALSE	0.0902159	0.0222817	95886051	9	2.377e-09	0.02923	3642	0.2241	0.00973494
	ebi-a-GCST90001781	CD25 on IgD+ CD38- naive B cell	rs2275848	T	G	T	G	-0.2187	-0.0384786	0.7711	0.8101	FALSE	FALSE	0.0849196	0.0223345	95887320	9	4.80695e-08	0.0399	1835	0.2289	0.0161088
	ebi-a-GCST90001782	CD25 on IgD+ CD38- unswitched memory B cell	rs10905716	T	C	T	C	-0.4537	-0.0177596	0.2439	0.2167	FALSE	FALSE	0.416727	0.0218684	6114010	10	6.15035e-33	0.03721	1837	0.2439	0.0748706
	ebi-a-GCST90001783	CD25 on IgD+ CD38+ B cell	rs3793662	T	C	T	C	-0.1813	-0.037751	0.7758	0.8101	FALSE	FALSE	0.0902159	0.0222817	95886051	9	4.37895e-10	0.02898	3656	0.2242	0.0105918
	ebi-a-GCST90001784	CD25 on IgD+ CD38dim B cell	rs62626323	A	C	A	C	0.5433	0.0622315	0.1075	0.0557	FALSE	FALSE	0.135886	0.04173	6115678	10	1.25285e-40	0.04021	3657	0.1075	0.0475477
	ebi-a-GCST90001785	CD25 on IgD- CD24- B cell	rs41294937	C	T	C	T	0.3718	0.061241	0.1073	0.0537	FALSE	FALSE	0.146179	0.0421433	6106621	10	5.23239e-20	0.04036	3649	0.1073	0.0227278
	ebi-a-GCST90001786	CD25 on IgD- CD27- B cell	rs1883832	C	T	C	T	0.2306	0.00222057	0.6316	0.7406	FALSE	FALSE	0.912089	0.0201131	44746982	20	3.11172e-19	0.02558	3651	0.3684	0.0217743
	ebi-a-GCST90001787	CD25 on IgD- CD38- B cell	rs12342539	T	C	T	C	-0.1657	0.0335938	0.2216	0.2048	FALSE	FALSE	0.13453	0.0224486	4327960	9	2.246e-08	0.02956	3657	0.2216	0.00851914
	ebi-a-GCST90001789	CD25 on IgD- CD38dim B cell	rs3793662	T	C	T	C	-0.1698	-0.037751	0.7759	0.8101	FALSE	FALSE	0.0902159	0.0222817	95886051	9	3.69199e-09	0.02871	3657	0.2241	0.00947436
	ebi-a-GCST90001790	CD25 on memory B cell	rs11598494	C	T	C	T	-0.1768	0.0220744	0.5587	0.3698	FALSE	FALSE	0.232507	0.0184889	6178941	10	6.08555e-13	0.02448	3657	0.4413	0.0140626
	ebi-a-GCST90001791	CD25 on naive-mature B cell	rs147487472	A	C	A	C	0.4465	0.00370445	0.0414	0.0557	FALSE	FALSE	0.925652	0.0396976	6191376	10	5.59887e-13	0.0617	3657	0.0414	0.014118
	ebi-a-GCST90001792	CD25 on unswitched memory B cell	rs11598494	C	T	C	T	-0.1584	0.0220744	0.5587	0.3698	FALSE	FALSE	0.232507	0.0184889	6178941	10	1.20301e-10	0.02453	3657	0.4413	0.0112737
	ebi-a-GCST90001793	CD25 on switched memory B cell	rs41294937	C	T	C	T	0.5555	0.061241	0.1075	0.0537	FALSE	FALSE	0.146179	0.0421433	6106621	10	1.57109e-43	0.03963	3657	0.1075	0.0509879
	ebi-a-GCST90001794	CD25 on IgD+ B cell	rs147487472	A	C	A	C	0.3795	0.00370445	0.0416	0.0557	FALSE	FALSE	0.925652	0.0396976	6191376	10	7.54797e-10	0.0615	3658	0.0416	0.0103023
	ebi-a-GCST90001795	CD25 on transitional B cell	rs62626323	A	C	A	C	0.2969	0.0622315	0.1075	0.0557	FALSE	FALSE	0.135886	0.04173	6115678	10	1.77787e-13	0.04016	3657	0.1075	0.0147253
	ebi-a-GCST90001798	CD27 on CD24+ CD27+ B cell	rs147714617	T	C	T	C	0.2579	0.0630865	0.1224	0.0408	FALSE	FALSE	0.237948	0.0534571	6605299	12	5.22516e-12	0.03725	3657	0.1224	0.0129381
	ebi-a-GCST90001799	CD27 on T cell	rs1801274	G	A	G	A	-0.3112	-0.00105572	0.3166	0.5109	FALSE	FALSE	0.951722	0.0174372	161479745	1	1.06292e-20	0.03296	1838	0.3166	0.0462583
	ebi-a-GCST90001800	CD27 on IgD+ CD24+ B cell	rs1883832	C	T	C	T	-0.4972	0.00222057	0.6317	0.7406	FALSE	FALSE	0.912089	0.0201131	44746982	20	2.97989e-83	0.02506	3656	0.3683	0.0972039
	ebi-a-GCST90001801	CD27 on IgD+ CD38- unswitched memory B cell	rs25680	A	G	A	G	-0.2854	0.00920542	0.1672	0.1968	FALSE	FALSE	0.657779	0.0207806	6554628	12	9.11108e-10	0.04636	1836	0.1672	0.0202244
	ebi-a-GCST90001802	CD27 on IgD- CD38- B cell	rs11064198	T	A	T	A	-0.225	-0.0080417	0.1256	0.175	TRUE	FALSE	0.716286	0.0221274	6558720	12	1.19201e-09	0.03691	3657	0.1256	0.0100591
	ebi-a-GCST90001803	CD27 on IgD- CD38+ B cell	rs1883832	C	T	C	T	-0.1431	0.00222057	0.6323	0.7406	FALSE	FALSE	0.912089	0.0201131	44746982	20	3.69403e-08	0.02594	3642	0.3677	0.00828677
	ebi-a-GCST90001804	CD27 on IgD- CD38dim B cell	rs162076	A	G	A	G	-0.1634	-0.0139245	0.555	0.5616	FALSE	FALSE	0.428131	0.0175727	46785499	20	5.02805e-11	0.02479	3657	0.445	0.0117408
	ebi-a-GCST90001805	CD27 on memory B cell	rs147714617	T	C	T	C	0.2563	0.0630865	0.1224	0.0408	FALSE	FALSE	0.237948	0.0534571	6605299	12	1.11199e-11	0.03761	3657	0.1224	0.0125396
	ebi-a-GCST90001806	CD27 on unswitched memory B cell	rs144642376	G	A	G	A	0.2712	0.0477867	0.0718	0.0268	FALSE	FALSE	0.407664	0.0577126	36349691	3	3.82402e-08	0.04922	3656	0.0718	0.00823566
	ebi-a-GCST90001807	CD27 on Plasma Blast-Plasma Cell	rs4657041	C	T	C	T	-0.1484	-0.00206537	0.3347	0.5129	FALSE	FALSE	0.905712	0.0174367	161478859	1	9.69304e-09	0.02581	3651	0.3347	0.00897357
	ebi-a-GCST90001808	CD27 on switched memory B cell	rs144642376	G	A	G	A	0.2781	0.0477867	0.0718	0.0268	FALSE	FALSE	0.407664	0.0577126	36349691	3	1.692e-08	0.0492	3657	0.0718	0.00866102
	ebi-a-GCST90001810	CD38 on CD3- CD19-	rs548316	A	G	A	G	-0.1994	-0.0124822	0.5251	0.3131	FALSE	FALSE	0.514186	0.0191347	128077683	11	6.38396e-09	0.03417	1834	0.4749	0.0182293
	ebi-a-GCST90001811	CD38 on IgD+ CD24- B cell	rs115062208	G	A	G	A	-0.6992	-0.001983	0.0115	0.0149	FALSE	FALSE	0.974258	0.0614523	15956227	4	7.96508e-09	0.1209	3656	0.0115	0.00906544
	ebi-a-GCST90001812	CD38 on IgD+ CD38+ B cell	rs76112278	A	G	A	G	-0.7731	-0.0288155	0.0194	0.0179	FALSE	FALSE	0.706888	0.076629	15915069	4	5.54243e-18	0.089	3652	0.0194	0.0202432
	ebi-a-GCST90001813	CD38 on IgD+ CD38dim B cell	rs115062208	G	A	G	A	-0.8972	-0.001983	0.0115	0.0149	FALSE	FALSE	0.974258	0.0614523	15956227	4	1.7108e-13	0.1213	3654	0.0115	0.0147514
	ebi-a-GCST90001815	CD38 on IgD- CD38dim B cell	rs115062208	G	A	G	A	-0.8942	-0.001983	0.0115	0.0149	FALSE	FALSE	0.974258	0.0614523	15956227	4	3.33887e-14	0.1174	3657	0.0115	0.0156161
	ebi-a-GCST90001816	CD38 on naive-mature B cell	rs115062208	G	A	G	A	-0.7874	-0.001983	0.0115	0.0149	FALSE	FALSE	0.974258	0.0614523	15956227	4	5.47898e-11	0.1197	3656	0.0115	0.0116973
	ebi-a-GCST90001818	CD38 on IgD+ B cell	rs76112278	A	G	A	G	-0.6069	-0.0288155	0.0194	0.0179	FALSE	FALSE	0.706888	0.076629	15915069	4	1.96698e-11	0.09018	3658	0.0194	0.01223
	ebi-a-GCST90001819	CD38 on transitional B cell	rs115062208	G	A	G	A	-0.912	-0.001983	0.0115	0.0149	FALSE	FALSE	0.974258	0.0614523	15956227	4	1.68694e-14	0.1184	3657	0.0115	0.0159651
	ebi-a-GCST90001820	IgD on IgD+ CD24+ B cell	rs112421400	T	C	T	C	-0.1982	0.0782069	0.2101	0.0636	FALSE	FALSE	0.046315	0.0392504	28205826	6	1.695e-08	0.03505	3656	0.2101	0.00867048
	ebi-a-GCST90001821	IgD on IgD+ CD24- B cell	rs10272514	T	A	T	A	0.1553	-0.0190853	0.3924	0.3569	TRUE	FALSE	0.292105	0.0181158	40012831	7	7.05001e-10	0.02512	3656	0.3924	0.0103462
	ebi-a-GCST90001823	IgD on IgD+ CD38- unswitched memory B cell	rs2040406	G	A	G	A	-0.2692	-0.0826109	0.3212	0.1928	FALSE	FALSE	0.000570618	0.0239785	32603007	6	1.12101e-09	0.04397	1834	0.3212	0.0200286
	ebi-a-GCST90001824	IgD on IgD+ CD38+ B cell	rs200468	G	C	G	C	-0.179	-0.111047	0.3113	0.1849	TRUE	FALSE	1.31172e-06	0.0229532	27757855	6	2.91803e-09	0.03009	3656	0.3113	0.00958676
	ebi-a-GCST90001825	IgD on IgD+ CD38dim B cell	rs10272514	T	A	T	A	0.1547	-0.0190853	0.3924	0.3569	TRUE	FALSE	0.292105	0.0181158	40012831	7	9.94306e-10	0.02525	3656	0.3924	0.0101628
	ebi-a-GCST90001826	IgD on unswitched memory B cell	rs139084170	A	C	A	C	0.3794	-0.132138	0.0523	0.0189	FALSE	FALSE	0.158311	0.0936636	43351686	6	5.09214e-11	0.05758	3636	0.0523	0.0117997
	ebi-a-GCST90001827	IgD on IgD+ B cell	rs28669075	T	C	T	C	-0.1749	0.0120621	0.4074	0.4742	FALSE	FALSE	0.48966	0.0174598	40856521	15	4.7076e-12	0.02521	3657	0.4074	0.0129906
	ebi-a-GCST90001828	IgD on transitional B cell	rs1037633	G	T	G	T	0.234	-0.0808424	0.124	0.0805	FALSE	FALSE	0.0196632	0.0346559	23750521	3	1.18801e-09	0.03837	3657	0.124	0.0100677
	ebi-a-GCST90001829	BAFF-R on B cell	rs1081003	A	G	A	G	-0.5326	-0.013579	0.0874	0.0239	FALSE	FALSE	0.822395	0.0604947	42525756	22	4.6505e-32	0.04476	3660	0.0874	0.0372441
	ebi-a-GCST90001830	BAFF-R on CD20- B cell	rs5996087	G	A	G	A	-0.4215	0.00865826	0.0998	0.0815	FALSE	FALSE	0.777285	0.0306098	42321591	22	1.02896e-25	0.0399	3648	0.0998	0.029683
	ebi-a-GCST90001831	CD62L on CD62L+ myeloid Dendritic Cell	rs12075684	G	A	G	A	0.1927	0.00672848	0.2561	0.3121	FALSE	FALSE	0.730169	0.0195085	169620673	1	1.086e-10	0.02975	2872	0.2561	0.0143981
	ebi-a-GCST90001832	CD62L on CD62L+ plasmacytoid Dendritic Cell	rs343813	T	A	T	A	-0.2089	-0.0425239	0.2115	0.2505	TRUE	FALSE	0.0347896	0.0201459	111334781	1	5.18442e-11	0.03169	2872	0.2115	0.0149048
	ebi-a-GCST90001833	CD62L on CD62L+ Dendritic Cell	rs7526645	T	C	T	C	0.1721	0.0119018	0.4599	0.4076	FALSE	FALSE	0.499346	0.0176187	169728916	1	5.32844e-11	0.02612	2871	0.4599	0.0148958
	ebi-a-GCST90001834	CD62L on monocyte	rs4987369	T	G	T	G	-0.4474	-0.00106785	0.279	0.2873	FALSE	FALSE	0.954595	0.0187546	169662742	1	3.50833e-50	0.02945	2848	0.279	0.074962
	ebi-a-GCST90001838	CD3 on naive CD8+ T cell	rs111780443	T	C	T	C	-0.3659	0.0334712	0.045	0.0169	FALSE	FALSE	0.642181	0.0720349	132210362	11	3.25402e-08	0.06602	2910	0.045	0.0104453
	ebi-a-GCST90001839	CD3 on Effector Memory CD8+ T cell	rs17664049	T	C	T	C	-0.6608	0.0393648	0.013	0.0229	FALSE	FALSE	0.511552	0.0599687	48685445	18	3.96296e-08	0.12	2912	0.013	0.0103059
	ebi-a-GCST90001840	CD3 on Terminally Differentiated CD8+ T cell	rs2949669	T	C	T	C	0.2073	-0.0283794	0.472	0.3668	FALSE	FALSE	0.111969	0.0178553	167417884	1	2.48886e-14	0.02706	2911	0.472	0.0197621
	ebi-a-GCST90001841	CD3 on Central Memory CD4+ T cell	rs2949661	T	C	T	C	0.567	-0.0279556	0.4463	0.3588	FALSE	FALSE	0.117518	0.0178598	167424924	1	3.45064e-99	0.0258	2912	0.4463	0.142262
	ebi-a-GCST90001842	CD3 on Naive CD4+ T cell	rs2003830	G	C	G	C	-0.2093	0.0224847	0.2048	0.4125	TRUE	FALSE	0.201205	0.017592	430469	16	4.44795e-10	0.03343	2910	0.2048	0.0132911
	ebi-a-GCST90001843	CD3 on Effector Memory CD4+ T cell	rs2995091	C	T	C	T	0.4822	-0.029228	0.4457	0.3559	FALSE	FALSE	0.100267	0.0177833	167434277	1	4.57088e-71	0.02632	2912	0.4457	0.103351
	ebi-a-GCST90001844	CD3 on Terminally Differentiated CD4+ T cell	rs1723018	G	A	G	A	0.2737	-0.0245155	0.4559	0.3728	FALSE	FALSE	0.178598	0.018226	167433420	1	2.21208e-23	0.02723	2903	0.4559	0.0336318
	ebi-a-GCST90001845	CD3 on CD45RA- CD4+ T cell	rs2949661	T	C	T	C	0.521	-0.0279556	0.4462	0.3588	FALSE	FALSE	0.117518	0.0178598	167424924	1	1.04809e-84	0.02584	2911	0.4462	0.122539
	ebi-a-GCST90001846	CD3 on Central Memory CD8+ T cell	rs1723018	G	A	G	A	0.4235	-0.0245155	0.4562	0.3728	FALSE	FALSE	0.178598	0.018226	167433420	1	9.83785e-58	0.02586	2910	0.4562	0.0843858
	ebi-a-GCST90001847	CD3 on HLA DR+ T cell	rs12596540	G	A	G	A	0.2057	-0.0556303	0.2521	0.2316	FALSE	FALSE	0.00706304	0.0206508	10970476	16	1.55883e-11	0.03039	3060	0.2521	0.0147513
	ebi-a-GCST90001848	CD3 on Natural Killer T	rs117913408	G	A	G	A	0.4285	0.169688	0.0321	0.0249	FALSE	FALSE	0.0725615	0.094503	102173117	6	3.30598e-08	0.07737	3113	0.0321	0.00975706
	ebi-a-GCST90001849	CD3 on HLA DR+ CD4+ T cell	rs1723018	G	A	G	A	0.4384	-0.0245155	0.4556	0.3728	FALSE	FALSE	0.178598	0.018226	167433420	1	1.01391e-61	0.02585	3060	0.4556	0.0859179
	ebi-a-GCST90001850	CD3 on HLA DR+ CD8+ T cell	rs1773542	C	T	C	T	0.2805	-0.0252588	0.4552	0.3728	FALSE	FALSE	0.165213	0.0182012	167432949	1	6.51929e-26	0.0264	3060	0.4552	0.0355797
	ebi-a-GCST90001851	CD3 on T cell	rs1617988	C	T	C	T	0.428	-0.0223387	0.4481	0.3559	FALSE	FALSE	0.447404	0.0294028	167436300	1	1.38484e-57	0.02617	2919	0.4481	0.0839402
	ebi-a-GCST90001852	CD3 on CD39+ resting CD4 regulatory T cell	rs1723016	C	T	C	T	0.3265	-0.0252656	0.4579	0.3728	FALSE	FALSE	0.164963	0.0181954	167433056	1	1.56892e-31	0.02759	2649	0.4579	0.050212
	ebi-a-GCST90001853	CD3 on activated CD4 regulatory T cell	rs12138291	A	G	A	G	-0.2802	0.0641728	0.1482	0.2157	FALSE	FALSE	0.0545043	0.0333745	166464476	1	3.82472e-13	0.0384	2919	0.1482	0.0179139
	ebi-a-GCST90001854	CD3 on CD39+ activated CD4 regulatory T cell	rs10882659	C	T	C	T	-0.2226	-0.00832994	0.4269	0.4573	FALSE	FALSE	0.629582	0.0172707	97510704	10	3.43321e-16	0.02713	2919	0.4269	0.0225431
	ebi-a-GCST90001855	CD3 on secreting CD4 regulatory T cell	rs12752576	G	A	G	A	-0.7097	-0.103592	0.0154	0.0268	FALSE	FALSE	0.0145142	0.0423815	168605042	1	1.66001e-10	0.1107	2919	0.0154	0.0138851
	ebi-a-GCST90001856	CD3 on CD39+ secreting CD4 regulatory T cell	rs2949661	T	C	T	C	0.5477	-0.0279556	0.4466	0.3588	FALSE	FALSE	0.117518	0.0178598	167424924	1	3.54405e-94	0.02564	2919	0.4466	0.135188
	ebi-a-GCST90001857	CD3 on activated & secreting CD4 regulatory T cell	rs12138291	A	G	A	G	-0.2836	0.0641728	0.1482	0.2157	FALSE	FALSE	0.0545043	0.0333745	166464476	1	2.27824e-13	0.0385	2919	0.1482	0.0182498
	ebi-a-GCST90001858	CD3 on CD45RA+ CD4+ T cell	rs12921174	C	T	C	T	-0.2044	0.0226528	0.2038	0.4115	FALSE	FALSE	0.199699	0.0176643	430304	16	1.492e-09	0.03371	2919	0.2038	0.0124387
	ebi-a-GCST90001859	CD3 on CD8+ T cell	rs1723018	G	A	G	A	0.4112	-0.0245155	0.4568	0.3728	FALSE	FALSE	0.178598	0.018226	167433420	1	6.13479e-53	0.02631	2918	0.4568	0.0772442
	ebi-a-GCST90001860	CD3 on CD39+ CD4+ T cell	rs12138291	A	G	A	G	-0.2773	0.0641728	0.1482	0.2157	FALSE	FALSE	0.0545043	0.0333745	166464476	1	7.9671e-13	0.03854	2919	0.1482	0.0174264
	ebi-a-GCST90001861	CD3 on CD28+ CD4+ T cell	rs2988277	T	C	T	C	0.4749	-0.0269639	0.4462	0.3579	FALSE	FALSE	0.127596	0.0176969	167431352	1	1.6099e-71	0.02583	2919	0.4462	0.103785
	ebi-a-GCST90001863	CD3 on CD28+ CD45RA- CD8+ T cell	rs1723018	G	A	G	A	0.3668	-0.0245155	0.4567	0.3728	FALSE	FALSE	0.178598	0.018226	167433420	1	7.24937e-43	0.0263	2919	0.4567	0.0624736
	ebi-a-GCST90001864	CD3 on CD28+ CD45RA+ CD8+ T cell	rs12128145	C	T	C	T	-0.2005	0.0847591	0.5427	0.507	FALSE	FALSE	0.00299896	0.0285591	167116924	1	3.48097e-13	0.02744	2919	0.4573	0.017962
	ebi-a-GCST90001865	CD3 on CD28- CD8+ T cell	rs4689428	G	C	G	C	-0.186	-0.017686	0.2052	0.2932	TRUE	FALSE	0.357511	0.0192215	6388191	4	4.21396e-08	0.03384	2919	0.2052	0.0102438
	ebi-a-GCST90001866	CD3 on CD39+ CD8+ T cell	rs1723018	G	A	G	A	0.3496	-0.0245155	0.4569	0.3728	FALSE	FALSE	0.178598	0.018226	167433420	1	7.81988e-39	0.02643	2914	0.4569	0.0566416
	ebi-a-GCST90001867	CD3 on CD4+ T cell	rs1214596	A	T	A	T	0.4631	-0.026797	0.4464	0.3579	TRUE	TRUE	0.133175	0.0178444	167427170	1	9.36052e-69	0.02573	2919	0.4464	0.099892
	ebi-a-GCST90001868	CD3 on CD4 regulatory T cell	rs12752576	G	A	G	A	-0.6828	-0.103592	0.0154	0.0268	FALSE	FALSE	0.0145142	0.0423815	168605042	1	5.02505e-10	0.1094	2919	0.0154	0.0131692
	ebi-a-GCST90001869	CD3 on resting CD4 regulatory T cell	rs10918641	A	T	A	T	0.2629	0.0047781	0.243	0.2207	TRUE	FALSE	0.821472	0.0211746	167113992	1	1.2659e-16	0.03157	2918	0.243	0.0232138
	ebi-a-GCST90001870	CD34 on Hematopoietic Stem Cell	rs139489968	A	G	A	G	0.5509	0.162969	0.1016	0.0169	FALSE	FALSE	0.132114	0.108227	208017826	1	3.98566e-20	0.05917	1634	0.1016	0.050378
	ebi-a-GCST90001871	HVEM on T cell	rs1886730	C	T	C	T	0.2864	0.00317718	0.5778	0.4811	FALSE	FALSE	0.857047	0.0176379	2488608	1	7.00164e-13	0.03948	1247	0.4222	0.0404924
	ebi-a-GCST90001872	HVEM on naive CD8+ T cell	rs2234161	T	C	T	C	0.2305	0.0105225	0.593	0.4811	FALSE	FALSE	0.551353	0.0176631	2491205	1	4.24502e-09	0.03896	1247	0.407	0.0273033
	ebi-a-GCST90001873	HVEM on Effector Memory CD8+ T cell	rs1886730	C	T	C	T	0.2857	0.00317718	0.5778	0.4811	FALSE	FALSE	0.857047	0.0176379	2488608	1	8.55264e-13	0.03952	1247	0.4222	0.0402244
	ebi-a-GCST90001875	HVEM on CD4+ T cell	rs1886730	C	T	C	T	0.2928	0.00317718	0.5778	0.4811	FALSE	FALSE	0.857047	0.0176379	2488608	1	5.64287e-14	0.0385	1247	0.4222	0.0443265
	ebi-a-GCST90001876	HVEM on Central Memory CD4+ T cell	rs1886730	C	T	C	T	0.2857	0.00317718	0.5778	0.4811	FALSE	FALSE	0.857047	0.0176379	2488608	1	1.90722e-13	0.03841	1247	0.4222	0.0424827
	ebi-a-GCST90001877	HVEM on naive CD4+ T cell	rs2234161	T	C	T	C	0.2484	0.0105225	0.593	0.4811	FALSE	FALSE	0.551353	0.0176631	2491205	1	1.01899e-10	0.03809	1247	0.407	0.03298
	ebi-a-GCST90001878	HVEM on Effector Memory CD4+ T cell	rs2182176	A	G	A	G	0.2882	0.00225723	0.5882	0.4672	FALSE	FALSE	0.898689	0.0177292	2499254	1	3.85567e-13	0.03927	1247	0.4118	0.0414034
	ebi-a-GCST90001879	HVEM on Terminally Differentiated CD4+ T cell	rs2227313	C	T	C	T	0.2382	0.00622505	0.5747	0.4791	FALSE	FALSE	0.72588	0.0177548	2487766	1	2.74e-09	0.03976	1245	0.4253	0.0280207
	ebi-a-GCST90001880	HVEM on CD45RA- CD4+ T cell	rs1886730	C	T	C	T	0.3004	0.00317718	0.5778	0.4811	FALSE	FALSE	0.857047	0.0176379	2488608	1	2.1722e-14	0.03886	1247	0.4222	0.0457298
	ebi-a-GCST90001881	HVEM on CD8+ T cell	rs2227313	C	T	C	T	0.2584	0.00622505	0.5754	0.4791	FALSE	FALSE	0.72588	0.0177548	2487766	1	4.89892e-11	0.03896	1247	0.4246	0.0340741
	ebi-a-GCST90001882	HVEM on Central Memory CD8+ T cell	rs1886730	C	T	C	T	0.3092	0.00317718	0.5778	0.4811	FALSE	FALSE	0.857047	0.0176379	2488608	1	2.10378e-15	0.03847	1247	0.4222	0.049253
	ebi-a-GCST90001883	CD16-CD56 on Natural Killer T	rs11214436	T	G	T	G	0.2713	-0.00266418	0.3055	0.4026	FALSE	FALSE	0.880945	0.0177883	112830782	11	7.04855e-21	0.02873	3113	0.3055	0.0278473
	ebi-a-GCST90001884	CD16-CD56 on Natural Killer	rs10919544	C	T	C	T	-0.2555	-0.000617261	0.5475	0.3539	FALSE	FALSE	0.974412	0.0192444	161508763	1	2.40381e-20	0.02745	3113	0.4525	0.0270768
	ebi-a-GCST90001885	CD16-CD56 on HLA DR+ Natural Killer	rs56199187	T	C	T	C	0.2389	0.00242396	0.2402	0.1372	FALSE	FALSE	0.930519	0.0278004	161520931	1	2.02582e-14	0.03108	2971	0.2402	0.0194991
	ebi-a-GCST90001886	CD28 on CD39+ activated CD4 regulatory T cell	rs3116493	T	G	T	G	0.303	0.00981715	0.5639	0.7366	FALSE	FALSE	0.624042	0.0200297	204589281	2	8.43529e-30	0.02642	2920	0.4361	0.0431025
	ebi-a-GCST90001887	CD28 on secreting CD4 regulatory T cell	rs34460712	A	G	A	G	0.1995	-0.0086516	0.1712	0.0686	FALSE	FALSE	0.797842	0.0337767	38935236	2	3.17001e-08	0.03596	2920	0.1712	0.0104306
	ebi-a-GCST90001888	CD28 on CD39+ secreting CD4 regulatory T cell	rs10748649	C	A	C	A	0.4156	-0.00804271	0.4733	0.5119	FALSE	FALSE	0.644602	0.0174359	97601703	10	9.55873e-57	0.02562	2920	0.4733	0.0826678
	ebi-a-GCST90001889	CD28 on activated & secreting CD4 regulatory T cell	rs11755527	G	C	G	C	0.1488	0.0480907	0.5224	0.5278	TRUE	TRUE	0.00615034	0.0175536	90958231	6	2.79898e-08	0.02672	2920	0.4776	0.010509
	ebi-a-GCST90001890	CD28 on CD45RA+ CD4+ T cell	rs62184016	C	T	C	T	-0.4171	-0.0043393	0.1986	0.1859	FALSE	FALSE	0.85095	0.0230928	204623481	2	5.76766e-33	0.03444	2920	0.1986	0.0478285
	ebi-a-GCST90001891	CD28 on CD45RA- CD4 not regulatory T cell	rs13390252	G	A	G	A	-0.4805	-0.00687404	0.199	0.1859	FALSE	FALSE	0.766898	0.023189	204596729	2	5.57442e-45	0.03356	2920	0.199	0.0655985
	ebi-a-GCST90001892	CD28 on CD39+ CD4+ T cell	rs117458836	A	G	A	G	0.6927	-0.0428489	0.0187	0.0169	FALSE	FALSE	0.546795	0.0711104	96773382	10	3.44826e-11	0.1041	2920	0.0187	0.0149372
	ebi-a-GCST90001893	CD28 on CD28+ CD45RA- CD8+ T cell	rs56216383	G	A	G	A	-0.4779	0.000735302	0.1976	0.1819	FALSE	FALSE	0.974566	0.0230629	204631712	2	9.68947e-44	0.03389	2920	0.1976	0.0637582
	ebi-a-GCST90001894	CD28 on CD28+ CD4+ T cell	rs1973872	G	T	G	T	0.3858	0.0218136	0.601	0.7396	FALSE	FALSE	0.272948	0.0198975	204631016	2	2.24388e-42	0.02783	2920	0.399	0.0617496
	ebi-a-GCST90001896	CD28 on CD28+ CD45RA+ CD8+ T cell	rs17187559	T	A	T	A	-0.2395	0.00567821	0.1279	0.0596	TRUE	FALSE	0.89764	0.0441392	204650926	2	1.521e-08	0.0422	2920	0.1279	0.0109104
	ebi-a-GCST90001897	CD28 on CD39+ CD8+ T cell	rs3116493	T	G	T	G	0.1976	0.00981715	0.5635	0.7366	FALSE	FALSE	0.624042	0.0200297	204589281	2	7.57007e-13	0.02744	2914	0.4365	0.0174846
	ebi-a-GCST90001898	CD28 on CD4+ T cell	rs1973872	G	T	G	T	0.3661	0.0218136	0.601	0.7396	FALSE	FALSE	0.272948	0.0198975	204631016	2	3.15065e-38	0.02791	2920	0.399	0.0556457
	ebi-a-GCST90001899	CD28 on CD4 regulatory T cell	rs11755527	G	C	G	C	0.1596	0.0480907	0.5224	0.5278	TRUE	TRUE	0.00615034	0.0175536	90958231	6	9.6781e-10	0.02601	2920	0.4776	0.0127303
	ebi-a-GCST90001900	CD28 on resting CD4 regulatory T cell	rs62184016	C	T	C	T	-0.5184	-0.0043393	0.1987	0.1859	FALSE	FALSE	0.85095	0.0230928	204623481	2	7.37734e-52	0.03354	2919	0.1987	0.0756496
	ebi-a-GCST90001901	CD28 on CD39+ resting CD4 regulatory T cell	rs117653391	A	G	A	G	0.4455	-0.00362765	0.0449	0.0527	FALSE	FALSE	0.928172	0.0402423	97551952	10	9.29394e-12	0.06505	2650	0.0449	0.0173914
	ebi-a-GCST90001902	CD28 on activated CD4 regulatory T cell	rs62183989	T	C	T	C	-0.3589	-0.00336831	0.1983	0.1859	FALSE	FALSE	0.883855	0.0230573	204609402	2	1.13006e-27	0.03258	2920	0.1983	0.0399005
	ebi-a-GCST90001903	CD86 on myeloid Dendritic Cell	rs71632979	G	A	G	A	0.5196	-0.000218428	0.2454	0.1412	FALSE	FALSE	0.993668	0.0275234	161526397	1	3.13401e-60	0.031	2871	0.2454	0.0891327
	ebi-a-GCST90001904	CD86 on CD62L+ myeloid Dendritic Cell	rs116105787	T	A	T	A	1.124	0.000408207	0.0044	0.0139	TRUE	FALSE	0.997871	0.152984	167699242	4	2.157e-08	0.2001	2871	0.0044	0.0108707
	ebi-a-GCST90001905	CD86 on monocyte	rs150649461	C	G	C	G	-0.4543	0.120675	0.0428	0.0129	TRUE	FALSE	0.127922	0.0792694	92925654	1	3.96004e-10	0.07237	2850	0.0428	0.0136383
	ebi-a-GCST90001906	CD86 on granulocyte	rs12675298	A	G	A	G	-0.5258	0.0119888	0.0277	0.0159	FALSE	FALSE	0.878842	0.078647	6828813	8	7.25103e-10	0.08507	2848	0.0277	0.0132361
	ebi-a-GCST90001907	CCR7 on naive CD4+ T cell	rs2228015	C	T	C	T	0.683	0.00442807	0.0407	0.0497	FALSE	FALSE	0.927107	0.0484017	38715186	17	3.72392e-23	0.06832	2910	0.0407	0.0332038
	ebi-a-GCST90001908	CCR7 on naive CD8+ T cell	rs2228015	C	T	C	T	0.3833	0.00442807	0.0407	0.0497	FALSE	FALSE	0.927107	0.0484017	38715186	17	2.61e-08	0.06868	2910	0.0407	0.0105901
	ebi-a-GCST90001909	CD45 on CD14+ monocyte	rs12364299	T	A	T	A	-0.2989	0.0266369	0.0782	0.0298	TRUE	FALSE	0.637362	0.0565072	5403108	11	3.67502e-09	0.05053	3112	0.0782	0.0111188
	ebi-a-GCST90001910	CD45 on B cell	rs2517515	T	C	T	C	-0.1602	0.0328792	0.4243	0.1829	FALSE	FALSE	0.166559	0.0237679	31029258	6	3.743e-08	0.02905	3112	0.4243	0.00967765
	ebi-a-GCST90001911	CD45 on Natural Killer	rs183053322	T	C	T	C	0.5102	0.0550444	0.0357	0.0119	FALSE	FALSE	0.562257	0.0949874	25076059	1	6.88177e-12	0.07408	3113	0.0357	0.0150083
	ebi-a-GCST90001913	CD45 on granulocyte	rs2070901	T	G	T	G	0.173	-0.000386156	0.2834	0.2694	FALSE	FALSE	0.98461	0.0200192	161185058	1	6.37001e-09	0.02971	3112	0.2834	0.0107781
	ebi-a-GCST90001917	CD45 on CD8+ T cell	rs116030815	C	T	C	T	-3.125	-0.0738403	0.0005	0.0129	FALSE	FALSE	0.326845	0.0753098	42691989	1	3.925e-08	0.5674	3113	0.0005	0.00965008
	ebi-a-GCST90001918	CD45 on HLA DR+ T cell	rs12924236	C	G	C	G	0.2877	-0.0508392	0.2263	0.2286	TRUE	FALSE	0.0127958	0.0204223	10974423	16	4.55407e-20	0.03115	3060	0.2263	0.0271207
	ebi-a-GCST90001919	CD45 on Natural Killer T	rs12145132	G	A	G	A	0.209	-0.0456734	0.1462	0.162	FALSE	FALSE	0.123966	0.0296901	198636736	1	3.88204e-08	0.03794	3113	0.1462	0.00965397
	ebi-a-GCST90001920	CD45 on HLA DR+ CD4+ T cell	rs2092305	G	A	G	A	-0.182	0.0299412	0.265	0.1292	FALSE	FALSE	0.232389	0.0250716	33100189	6	1.00201e-08	0.03168	3060	0.265	0.0106707
	ebi-a-GCST90001923	CD127 on CD45RA- CD4 not regulatory T cell	rs16899999	G	C	G	C	-0.2507	0.0150175	0.1101	0.1441	TRUE	FALSE	0.549163	0.0250703	35886731	5	5.29798e-09	0.04281	2920	0.1101	0.0116082
	ebi-a-GCST90001924	CD127 on CD28+ CD4+ T cell	rs16899999	G	C	G	C	-0.2835	0.0150175	0.1101	0.1441	TRUE	FALSE	0.549163	0.0250703	35886731	5	4.66659e-11	0.04291	2920	0.1101	0.0147286
	ebi-a-GCST90001926	CD127 on granulocyte	rs138284624	T	C	T	C	-0.7524	-0.0829546	0.0277	0.0189	FALSE	FALSE	0.253909	0.0727093	56385573	17	3.16665e-20	0.08106	2920	0.0277	0.0286598
	ebi-a-GCST90001927	CD127 on CD8+ T cell	rs7801342	C	T	C	T	0.1834	-0.00398371	0.2342	0.3221	FALSE	FALSE	0.842143	0.0200033	31163003	7	1.63399e-09	0.03032	2920	0.2342	0.0123751
	ebi-a-GCST90001928	CD127 on CD28+ CD45RA- CD8+ T cell	rs116423144	A	G	A	G	0.8507	-0.0207762	0.0077	0.0308	FALSE	FALSE	0.783261	0.0755302	174310054	5	1.37401e-08	0.1494	2920	0.0077	0.0109818
	ebi-a-GCST90001929	CD127 on CD28+ CD45RA+ CD8+ T cell	rs66570838	A	T	A	T	-0.3173	0.0419385	0.1051	0.1382	TRUE	FALSE	0.10038	0.0255253	35840724	5	2.99778e-14	0.04155	2920	0.1051	0.0195807
	ebi-a-GCST90001930	CD127 on CD28- CD8+ T cell	rs8062396	A	T	A	T	-0.1626	0.0255073	0.4771	0.4662	TRUE	TRUE	0.15212	0.0178113	88618795	16	7.51692e-09	0.02805	2920	0.4771	0.0113769
	ebi-a-GCST90001932	CD127 on CD45RA+ CD4+ T cell	rs11567754	A	T	A	T	-0.2975	0.0220683	0.105	0.1441	TRUE	FALSE	0.376052	0.0249305	35872190	5	8.07607e-12	0.04334	2920	0.105	0.0158804
	ebi-a-GCST90001933	CD25 on CD45RA- CD4 not regulatory T cell	rs181516190	A	T	A	T	0.4995	0.053813	0.0223	0.0109	TRUE	FALSE	0.519227	0.083491	35264731	7	8.29908e-09	0.08646	3435	0.0223	0.00962308
	ebi-a-GCST90001934	CD25 on CD45RA+ CD4 not regulatory T cell	rs10905719	A	G	A	G	0.2281	0.0121369	0.2083	0.3062	FALSE	FALSE	0.517602	0.0187574	6115171	10	2.56094e-14	0.02982	3435	0.2083	0.0167484
	ebi-a-GCST90001935	CD25 on CD39+ CD4 regulatory T cell	rs6584030	C	G	C	G	-0.238	0.00887772	0.4677	0.4891	TRUE	TRUE	0.611677	0.0174868	97566052	10	1.67109e-21	0.02482	3434	0.4677	0.026078
	ebi-a-GCST90001937	CD25 on resting CD4 regulatory T cell	rs12722600	T	C	T	C	0.3212	0.0432874	0.0705	0.0219	FALSE	FALSE	0.517544	0.0668908	6054765	10	1.09199e-10	0.04962	3434	0.0705	0.0120551
	ebi-a-GCST90001938	CD25 on CD39+ resting CD4 regulatory T cell	rs6681289	A	G	A	G	-0.186	0.0204144	0.1884	0.1402	FALSE	FALSE	0.430264	0.0258823	119421209	1	2.72603e-08	0.03337	3118	0.1884	0.00986578
	ebi-a-GCST90001940	CD25 on CD39+ activated CD4 regulatory T cell	rs6584030	C	G	C	G	-0.2344	0.00887772	0.4677	0.4891	TRUE	TRUE	0.611677	0.0174868	97566052	10	1.21703e-20	0.02501	3435	0.4677	0.0249342
	ebi-a-GCST90001941	CD25 on secreting CD4 regulatory T cell	rs113116201	C	T	C	T	1.214	0.146842	0.0044	0.0169	FALSE	FALSE	0.021553	0.0638958	198830942	1	8.42752e-11	0.1863	3435	0.0044	0.0122109
	ebi-a-GCST90001942	CD25 on CD39+ secreting CD4 regulatory T cell	rs113116201	C	T	C	T	1.189	0.146842	0.0044	0.0169	FALSE	FALSE	0.021553	0.0638958	198830942	1	1.82398e-10	0.186	3435	0.0044	0.0117564
	ebi-a-GCST90001943	CD25 on activated & secreting CD4 regulatory T cell	rs113116201	C	T	C	T	1.068	0.146842	0.0044	0.0169	FALSE	FALSE	0.021553	0.0638958	198830942	1	8.02398e-09	0.1846	3435	0.0044	0.0096503
	ebi-a-GCST90001944	CD123 on plasmacytoid Dendritic Cell	rs7658518	A	G	A	G	-0.3048	0.0121647	0.294	0.2465	FALSE	FALSE	0.531034	0.0194191	84160279	4	4.47713e-23	0.03055	2872	0.294	0.0334985
	ebi-a-GCST90001945	CD123 on CD62L+ plasmacytoid Dendritic Cell	rs7658518	A	G	A	G	-0.3012	0.0121647	0.294	0.2465	FALSE	FALSE	0.531034	0.0194191	84160279	4	1.43814e-22	0.03056	2872	0.294	0.0327169
	ebi-a-GCST90001946	CD33 on CD14+ monocyte	rs11882720	G	T	G	T	-0.4764	-0.0428102	0.0731	0.1531	FALSE	FALSE	0.329273	0.0438818	52897142	19	3.7949e-12	0.06809	1634	0.0731	0.0290874
	ebi-a-GCST90001947	CD33 on CD33+ HLA DR+ CD14dim	rs3865444	A	C	A	C	-1.214	0.00198154	0.1934	0.3101	FALSE	FALSE	0.912995	0.0181358	51727962	19	7.8343e-184	0.03655	1577	0.1934	0.411616
	ebi-a-GCST90001948	CD33 on CD33dim HLA DR+ CD11b+	rs11882720	G	T	G	T	-0.4484	-0.0428102	0.0726	0.1531	FALSE	FALSE	0.329273	0.0438818	52897142	19	7.42506e-11	0.06841	1633	0.0726	0.0256347
	ebi-a-GCST90001949	CD33 on CD33dim HLA DR+ CD11b-	rs1801274	G	A	G	A	-0.261	-0.00105572	0.3299	0.5109	FALSE	FALSE	0.951722	0.0174372	161479745	1	1.83781e-11	0.03857	1634	0.3299	0.02726
	ebi-a-GCST90001950	CD33 on Granulocytic Myeloid-Derived Suppressor Cells	rs7245846	A	G	A	G	-0.8358	0.0156757	0.1853	0.335	FALSE	FALSE	0.426923	0.019731	51731176	19	1.01601e-58	0.04903	1244	0.1853	0.18936
	ebi-a-GCST90001951	CD33 on CD66b++ myeloid cell	rs12459503	C	T	C	T	0.2704	0.0104346	0.7148	0.6531	FALSE	FALSE	0.561759	0.0179836	52161035	19	1.736e-10	0.04205	1464	0.2852	0.0274691
	ebi-a-GCST90001952	CD33 on Monocytic Myeloid-Derived Suppressor Cells	rs3865444	A	C	A	C	-1.151	0.00198154	0.1896	0.3101	FALSE	FALSE	0.912995	0.0181358	51727962	19	1.71396e-153	0.03884	1569	0.1896	0.358858
	ebi-a-GCST90001953	CD33 on CD33dim HLA DR-	rs11669394	A	G	A	G	-0.2604	-0.0180037	0.3039	0.2883	FALSE	FALSE	0.59641	0.0339968	53262327	19	4.21794e-11	0.0392	1558	0.3039	0.0275431
	ebi-a-GCST90001954	CD33 on basophil	rs111695695	A	C	A	C	-0.5454	-0.105143	0.0772	0.0368	FALSE	FALSE	0.356945	0.114136	51897760	19	2.03798e-15	0.06799	1555	0.0772	0.0397374
	ebi-a-GCST90001955	CD33 on Immature Myeloid-Derived Suppressor Cells	rs111695695	A	C	A	C	-0.5128	-0.105143	0.0772	0.0368	FALSE	FALSE	0.356945	0.114136	51897760	19	1.05609e-13	0.06836	1554	0.0772	0.0349456
	ebi-a-GCST90001956	CD33 on CD33+ HLA DR+	rs3865444	A	C	A	C	-1.219	0.00198154	0.1938	0.3101	FALSE	FALSE	0.912995	0.0181358	51727962	19	2.80543e-187	0.03627	1579	0.1938	0.417035
	ebi-a-GCST90001957	CD33 on CD33+ HLA DR+ CD14-	rs3865444	A	C	A	C	-1.223	0.00198154	0.1936	0.3101	FALSE	FALSE	0.912995	0.0181358	51727962	19	9.18333e-189	0.0362	1578	0.1936	0.419724
	ebi-a-GCST90001958	CD4 on monocyte	rs7296859	G	C	G	C	-0.4307	0.0128645	0.4549	0.3181	TRUE	TRUE	0.495191	0.0188608	6894164	12	8.59607e-60	0.02585	3112	0.4549	0.0818992
	ebi-a-GCST90001959	CD4 on HLA DR+ CD4+ T cell	rs9357097	T	C	T	C	0.1669	-0.00897625	0.476	0.2883	FALSE	FALSE	0.667931	0.0209242	30285121	6	2.57199e-09	0.02793	3060	0.476	0.0115348
	ebi-a-GCST90001960	CD25 on CD4+ T cell	rs61839660	T	C	T	C	0.386	0.0101165	0.0575	0.0696	FALSE	FALSE	0.736951	0.0301182	6094697	10	1.41808e-11	0.0569	2920	0.0575	0.0155159
	ebi-a-GCST90001961	CD25 on CD39+ CD4+ T cell	rs113594239	T	C	T	C	-0.6028	0.05082	0.037	0.0139	FALSE	FALSE	0.685338	0.125423	98103215	10	2.53688e-16	0.07314	2920	0.037	0.0227335
	ebi-a-GCST90001979	CD16 on CD14- CD16+ monocyte	rs148765873	C	T	C	T	0.3526	-0.170708	0.0453	0.0119	FALSE	FALSE	0.0569467	0.0896707	161221713	1	1.93901e-08	0.06263	3620	0.0453	0.00867971
	ebi-a-GCST90001980	CD40 on CD14+ CD16- monocyte	rs117295081	G	A	G	A	0.5503	0.00930356	0.0175	0.0209	FALSE	FALSE	0.850327	0.0493032	45333273	20	1.29e-08	0.09653	3629	0.0175	0.00887596
[truncated: 105 more rows]

## Sheet: MZL
	Trait ID	Trait	SNP	Effect Allele Exposure	Other Allele Exposure	Effect Allele Outcome	Other Allele Outcome	Beta Exposure	Beta Outcome	EAF Exposure	EAF Outcome	Palindromic SNP	Ambiguous SNP	P-value Outcome	SE Outcome	Position Outcome	Chr. Outcome	P-value Exposure	SE Exposure	N Exposure	MAF	PVE
[truncated: 362 more rows]
